# Supplementary material for: Dual and spatially resolved drought responses in the Arabidopsis leaf mesophyll revealed by single‐cell transcriptomics
Source: New Phytol. 2025 Mar 3;246(3):840–58. doi: 10.1111/nph.20446 (PMC11982798; doi:10.1111/nph.20446)
Supplement: Supplementary file 2 — Table S1 Primer list. [file NPH-246-840-s006.xlsx]

## Sheet: Sheet1
New Phytologist Supporting Information
Article title: Dual and spatially resolved drought responses in the Arabidopsis leaf mesophyll revealed by single-cell transcriptomics
Authors: Rubén Tenorio Berrío, Eline Verhelst, Thomas Eekhout, Carolin Grones, Lieven De Veylder, Bert De Rybel, Marieke Dubois
Article acceptance date: 13 January 2025
Supplemental Table 1. Primer list
Gene	Name	Forward primer	Reverse primer
AT2G42840	PDF1	AGAAGTGAAGCTTGGTCTCAACCTACATGGTATCGGAGTAACG	AGGGCGAGAATTCGGTCTCATGTTTTTATGAGAATTCACTGAGATTC
AT3G16370	APG	AGAAGTGAAGCTTGGTCTCAACCTTGAATGCATTACCTTGTTTA	AGGGCGAGAATTCGGTCTCATGTTGTTTTTGCTTTGGTATGTGA
AT5G63180	PREX	AGAAGTGAAGCTTGGTCTCAACCTATTGTTATTTTAGTGAACGTACTATG	AGGGCGAGAATTCGGTCTCATGTTATGAGTGAAGAGAGAAAGACAA
AT1G25230	AT1G25230	AGAAGTGAAGCTTGGTCTCAACCTGATACAATGGAGCTGTCATT	AGGGCGAGAATTCGGTCTCATGTTTCTGTTCTTTTGCACAAC
AT4G13770	CYP83A1	AGAAGTGAAGCTTGGTCTCAACCTAAGCTTACTTGAGCCATAAG	AGGGCGAGAATTCGGTCTCATGTTTCTTAGTTGTTACTACTTTTGAGTGT
AT1G64700	AT1G64700	AGAAGTGAAGCTTGGTCTCAACCTATATAAAGATTTAAAGACCATGTCAT	AGGGCGAGAATTCGGTCTCATGTTGCTTGACTTGTGTGCTCT
AT5G03610	AT5G03610	AGAAGTGAAGCTTGGTCTCAACCTAACCAGAATCTTTTTTCTTTTG	AGGGCGAGAATTCGGTCTCATGTTTTTCAAGATTCAGAGCAAAG
AT1G80520	AT1G80520	AGAAGTGAAGCTTGGTCTCAACCTTACTTATAGCAGTTTTCCAGGA	AGGGCGAGAATTCGGTCTCATGTTAATGTTTATGAGATTTACGAATCT
AT3G14990	DJ1A	AGAAGTGAAGCTTGGTCTCAACCTTATAAATTGTGTGCTGTCACC	AGGGCGAGAATTCGGTCTCATGTTAGTTGCGGAGATTAGAGAAA
AT3G11930	AT3G11930	AGAAGTGAAGCTTGGTCTCAACCTAATTTAACAACAACTCTTCTTTTTG	AGGGCGAGAATTCGGTCTCATGTTTTTATCTTGATTTGTGTTTTTAGTTATA
AT5G24800	BZIP9	AGAAGTGAAGCTTGGTCTCAACCTACATGATCTTTTACTGGAATAATAT	AGGGCGAGAATTCGGTCTCATGTTTTTCTTTGAATGTGAACACA
AT3G10080	AT3G10080	AGAAGTGAAGCTTGGTCTCAACCTTTCTCTTTGCAAATTGTTTT	AGGGCGAGAATTCGGTCTCATGTTTTTACTTGAGGTCCATGTG
AT5G60490	FLA12	AGAAGTGAAGCTTGGTCTCAACCTATATGATACGGCTGATTTTTAG	AGGGCGAGAATTCGGTCTCATGTTGGCTCTGTTTTCAAGAGTG
AT2G39700	EXPA4	AGAAGTGAAGCTTGGTCTCAACCTCGGTAAAACATTTTTGAATG	AGGGCGAGAATTCGGTCTCATGTTTTTGTGTGTGAATTACTAGAAACA
AT4G19840	PP2A1	AGAAGTGAAGCTTGGTCTCAACCTAAATGAAGGTACACATATTCTAGC	AGGGCGAGAATTCGGTCTCATGTTAAACCAGTATGATGTATTTATTTTT
AT5G18600	GRXS2	AGAAGTGAAGCTTGGTCTCAACCTATACCAGTTATATATGTCTTCTTCTGT	AGGGCGAGAATTCGGTCTCATGTTTGCTATTTTATATGGTATATGATCC
AT1G64370	AT1G64370	AGAAGTGAAGCTTGGTCTCAACCTTCATGTAAGCGGTTTGAA	AGGGCGAGAATTCGGTCTCATGTTTGTTGTAAAGAAGATGTGATTT
AT4G26530	FBA5	AGAAGTGAAGCTTGGTCTCAACCTGATCCTTTGAGAACGGG	AGGGCGAGAATTCGGTCTCATGTTGGTTGCTTTTTGGAGTG
AT2G34430	LHB1B1	AGAAGTGAAGCTTGGTCTCAACCTTATAATCTTTGTTTTTGTGTTTTC	AGGGCGAGAATTCGGTCTCATGTTTGCGGTGAGAGTGTG
AT4G12970	EPFL9	AGAAGTGAAGCTTGGTCTCAACCTTAGAAAAGATTTGCTTCCTAAA	AGGGCGAGAATTCGGTCTCATGTTTCTCTACTTCTTCTTCTTCTTGC
AT1G04800	AT1G04800	AGAAGTGAAGCTTGGTCTCAACCTCCTAGAGGTGGAGAAGAAG	AGGGCGAGAATTCGGTCTCATGTTTGTTAGTGGAAACTTAAAATGTTT
AT1G22900	DIR11	AGAAGTGAAGCTTGGTCTCAACCTGTGACTTATTGCATGAAAGC	AGGGCGAGAATTCGGTCTCATGTTTTTTTCCTCTCCGATCTC
AT5G26000	TGG1	AGAAGTGAAGCTTGGTCTCAACCTAGAGGTGAGAAACCCCTTTA	AGGGCGAGAATTCGGTCTCATGTTGTTTATTAGTAGTGTGTATGTTTTTGT
AT5G25980	TGG2	AGAAGTGAAGCTTGGTCTCAACCTTTTTTGCCTCTTTAACCTATAA	AGGGCGAGAATTCGGTCTCATGTTGTGCCAATCTAGGGTTTATATA
AT3G16400	NSP1	AGAAGTGAAGCTTGGTCTCAACCTTTAAGCGCGATTTGATC	AGGGCGAGAATTCGGTCTCATGTTCTTTTTTGCTTGTGTTGATAAA
AT2G42540	COR15A	AGAAGTGAAGCTTGGTCTCAACCTAAGAGTTATTATGCTTCGAATC	AGGGCGAGAATTCGGTCTCATGTTGAGAGAGATCTTTAAGATGTG
