# Supplementary material for: Dual and spatially resolved drought responses in the Arabidopsis leaf mesophyll revealed by single‐cell transcriptomics
Source: New Phytol. 2025 Mar 3;246(3):840–58. doi: 10.1111/nph.20446 (PMC11982798; doi:10.1111/nph.20446)
Supplement: Supplementary file 3 — Table S2 Cell wall digestion response in Arabidopsis leaves and gene clustering. [file NPH-246-840-s004.xlsx]

## Sheet: Wald_U_vs_D_0.05FDR
New Phytologist Supporting Information
Article title: Dual and spatially resolved drought responses in the Arabidopsis leaf mesophyll revealed by single-cell transcriptomics
Authors: Rubén Tenorio Berrío, Eline Verhelst, Thomas Eekhout, Carolin Grones, Lieven De Veylder, Bert De Rybel, Marieke Dubois
Article acceptance date: 13 January 2025
Supplemental Table 2: Cell wall digestion response in Arabidopsis leaves and gene clustering.
Wald test comparing the U and D groups under WW conditions.
U = Undigested, D = Digested, WW = well-watered, FC = Fold Change, lfcSE = log2 fold change Standard Error, adj. = adjusted (P-value)
Gene	baseMean	Log2-FC	lfcSE	Stat.	P-value	P (adj.)
AT1G01010	918.454	5.271	0.473063	11.1423	7.80908e-29	2.07644e-27
AT1G01020	437.136	0.78107	0.258041	3.02693	0.00247055	0.00655494
AT1G01030	1911.73	4.17016	0.436307	9.55785	1.20229e-21	2.35635e-20
AT1G01040	1062	-1.43351	0.198543	-7.22015	5.19317e-13	5.77924e-12
AT1G01046	14.158	-3.16622	1.17361	-2.69784	0.00697904	0.016543
AT1G01050	2176.49	0.708514	0.162814	4.35169	1.35094e-05	5.82381e-05
AT1G01060	70.3481	-1.74348	0.778402	-2.23982	0.0251027	0.0499963
AT1G01100	7977.81	0.726379	0.205161	3.54054	0.000399312	0.00126471
AT1G01130	237.864	2.46268	0.301346	8.17225	3.02687e-16	4.33339e-15
AT1G01140	1708.49	2.03972	0.197494	10.328	5.26494e-25	1.19234e-23
AT1G01150	19.9279	4.57404	1.53301	2.98371	0.00284779	0.00744714
AT1G01170	1273.42	1.14764	0.298225	3.84825	0.000118963	0.000422003
AT1G01180	272.008	1.65249	0.379914	4.34964	1.36364e-05	5.87392e-05
AT1G01220	1268.53	-1.35789	0.226677	-5.99041	2.09314e-09	1.57092e-08
AT1G01230	586.249	0.793923	0.318992	2.48885	0.0128157	0.0280192
AT1G01250	27.0675	-3.55061	1.08747	-3.26501	0.00109458	0.0031646
AT1G01260	1165.17	1.74406	0.282725	6.16878	6.88205e-10	5.49116e-09
AT1G01280	7.261	6.77986	2.58982	2.61788	0.00884768	0.0203302
AT1G01300	1656.92	-1.17351	0.165414	-7.09434	1.29969e-12	1.39144e-11
AT1G01310	255.827	11.9428	4.39102	2.71981	0.00653195	0.0155975
AT1G01320	25669.2	-1.36902	0.149975	-9.12831	6.95793e-20	1.24293e-18
AT1G01340	770.107	4.41569	0.233438	18.9159	8.43468e-80	6.89511e-78
AT1G01350	1900.48	3.25531	0.181899	17.8963	1.26094e-71	9.03195e-70
AT1G01360	635.275	1.85574	0.223672	8.2967	1.07046e-16	1.57559e-15
AT1G01420	81.8542	-2.68167	0.864038	-3.10365	0.0019115	0.00520349
AT1G01430	1051.9	-2.61902	0.362909	-7.21675	5.32465e-13	5.91957e-12
AT1G01470	1704.75	2.62709	0.345833	7.59643	3.04406e-14	3.7585e-13
AT1G01480	174.415	10.4539	1.32177	7.90902	2.59413e-15	3.46989e-14
AT1G01500	534.235	1.38152	0.280963	4.91709	8.78421e-07	4.62227e-06
AT1G01510	1017.63	-0.742536	0.246349	-3.01416	0.0025769	0.00681328
AT1G01520	37.4067	3.57473	0.707045	5.05588	4.28412e-07	2.37659e-06
AT1G01540	3077.33	-0.701202	0.173322	-4.04566	5.2177e-05	0.000200379
AT1G01550	5075	2.07733	0.192588	10.7864	3.99289e-27	9.88781e-26
AT1G01560	1283.34	7.10857	0.482222	14.7413	3.49981e-49	1.67306e-47
AT1G01570	250.622	2.8685	0.295108	9.72019	2.47327e-22	5.01265e-21
AT1G01600	240.61	-3.05432	0.458818	-6.65694	2.79589e-11	2.60405e-10
AT1G01610	1743.71	-2.27211	0.275046	-8.26082	1.44671e-16	2.11806e-15
AT1G01620	8946.31	-0.742295	0.140669	-5.27691	1.31382e-07	7.84229e-07
AT1G01630	1269.05	-2.10805	0.305146	-6.90834	4.90372e-12	4.93063e-11
AT1G01640	194.555	5.13029	0.407732	12.5825	2.63487e-36	9.03911e-35
AT1G01650	2130.99	1.7518	0.218002	8.0357	9.3046e-16	1.29417e-14
AT1G01680	28.3949	2.94557	0.860239	3.42413	0.000616763	0.00187978
AT1G01690	158.617	-0.817915	0.3288	-2.48758	0.0128616	0.0281101
AT1G01715	220.972	2.86959	0.448233	6.40199	1.53364e-10	1.32254e-09
AT1G01720	20271.5	6.78536	0.240829	28.175	1.18283e-174	3.66343e-172
AT1G01725	183.695	3.27928	0.597522	5.48813	4.0622e-08	2.59372e-07
AT1G01730	1520.19	3.11178	0.266263	11.6869	1.48745e-31	4.33806e-30
AT1G01740	1765.71	4.65192	0.448802	10.3652	3.57074e-25	8.15375e-24
AT1G01750	149.006	5.87283	0.509489	11.5269	9.65612e-31	2.73279e-29
AT1G01780	276.664	0.783858	0.294508	2.66159	0.00777732	0.0181727
AT1G01790	8338.19	-0.61935	0.177653	-3.4863	0.00048976	0.00152504
AT1G01810	37.7622	2.80355	0.700585	4.00172	6.28824e-05	0.000236656
AT1G01820	1590.03	0.488137	0.190851	2.55769	0.010537	0.0236872
AT1G01830	263.709	-1.49998	0.343933	-4.36125	1.29319e-05	5.59676e-05
AT1G01900	240.255	-2.03544	0.321513	-6.33082	2.43861e-10	2.05697e-09
AT1G01930	597.997	0.738713	0.229562	3.21792	0.00129124	0.0036728
AT1G01940	382.579	1.45341	0.241943	6.00725	1.88696e-09	1.42347e-08
AT1G01950	827.039	0.585266	0.197216	2.96764	0.00300094	0.00780493
AT1G01960	2610.39	-1.6194	0.151097	-10.7176	8.41603e-27	2.04722e-25
AT1G01970	1810.27	-0.565248	0.223115	-2.53344	0.0112949	0.0251511
AT1G01990	651.67	-0.729271	0.196859	-3.70454	0.000211774	0.000713155
AT1G02000	528.137	0.98685	0.287011	3.43837	0.000585219	0.00179358
AT1G02010	335.178	-1.32822	0.383631	-3.46223	0.000535718	0.00165525
AT1G02030	16.3199	2.71328	1.13398	2.39271	0.0167245	0.0352204
AT1G02040	5.72897	6.46814	2.82111	2.29276	0.0218617	0.0443937
AT1G02060	131.978	-1.23303	0.405387	-3.04161	0.00235316	0.006273
AT1G02065	43.4116	-4.4077	1.26877	-3.474	0.000512752	0.00159156
AT1G02080	3435.23	-1.05772	0.199794	-5.29407	1.19626e-07	7.17949e-07
AT1G02090	2365.48	1.92312	0.213982	8.98732	2.53322e-19	4.33169e-18
AT1G02120	3066.22	0.450765	0.161796	2.786	0.00533622	0.0130306
AT1G02140	2889.74	0.725634	0.237634	3.05358	0.00226126	0.00604856
AT1G02150	4681.93	-0.706864	0.210934	-3.35111	0.000804887	0.00239441
AT1G02170	1563.86	1.3826	0.433994	3.18577	0.00144371	0.00405507
AT1G02180	237.978	1.32936	0.522024	2.54654	0.0108796	0.0243355
AT1G02190	152.52	4.68832	0.637629	7.35273	1.94194e-13	2.24518e-12
AT1G02205	5186.86	-2.6027	0.242628	-10.7271	7.59216e-27	1.8509e-25
AT1G02220	113.344	2.81763	0.497449	5.66417	1.47737e-08	9.97292e-08
AT1G02230	241.442	7.6671	0.703436	10.8995	1.15879e-27	2.93908e-26
AT1G02250	18.8946	6.56033	1.48049	4.43118	9.37195e-06	4.16173e-05
AT1G02260	497.719	-0.842194	0.223832	-3.76261	0.000168146	0.000576749
AT1G02270	1127.77	2.14179	0.271419	7.89109	2.99549e-15	3.97291e-14
AT1G02280	3921.59	0.604927	0.154882	3.90573	9.39394e-05	0.000341105
AT1G02290	217.695	-1.20322	0.314029	-3.83156	0.000127331	0.000449079
AT1G02310	56.5792	7.26426	1.1838	6.1364	8.44148e-10	6.64144e-09
AT1G02335	167.35	-1.55888	0.392279	-3.9739	7.07043e-05	0.000263324
AT1G02360	437.589	5.04561	0.723704	6.97192	3.12652e-12	3.20972e-11
AT1G02370	75.1964	-2.60566	0.69711	-3.7378	0.00018564	0.000632607
AT1G02380	127.457	1.84175	0.550622	3.34486	0.000823249	0.00244242
AT1G02390	222.265	2.43636	0.322786	7.5479	4.42339e-14	5.40391e-13
AT1G02400	7184.81	11.9486	0.484438	24.6648	2.55417e-134	4.2875e-132
AT1G02405	28.6559	6.93609	1.5205	4.56171	5.07388e-06	2.34894e-05
AT1G02410	800.027	1.16154	0.299827	3.87403	0.000107049	0.00038414
AT1G02430	19.1927	4.25097	1.04865	4.05378	5.0397e-05	0.000194154
AT1G02440	73.8184	7.83894	1.18381	6.62179	3.54879e-11	3.26382e-10
AT1G02450	54.9103	3.60688	0.625858	5.76311	8.258e-09	5.75027e-08
AT1G02460	58.5394	-1.72676	0.531638	-3.24799	0.00116222	0.00334106
AT1G02510	7.41379	6.58236	2.6295	2.50327	0.0123052	0.0270619
AT1G02520	27.2449	3.52994	0.85315	4.13754	3.51047e-05	0.000140049
AT1G02530	5.64398	-5.45507	2.35632	-2.31508	0.0206084	0.0422151
AT1G02560	14884.8	0.507329	0.134648	3.76782	0.000164677	0.000565998
AT1G02570	6.36078	6.62982	2.71411	2.44272	0.0145769	0.0313216
AT1G02610	13.5015	3.16267	1.1752	2.69118	0.0071199	0.0168225
AT1G02640	228.432	-1.03794	0.363509	-2.85533	0.00429921	0.0107627
AT1G02660	1352.93	5.15731	0.206401	24.9869	8.49374e-138	1.51851e-135
AT1G02670	75.9783	1.80436	0.591805	3.04891	0.00229673	0.00613746
AT1G02680	264.031	0.9065	0.319353	2.83855	0.00453184	0.0112759
AT1G02730	2384.77	-1.95235	0.236651	-8.24993	1.58492e-16	2.31577e-15
AT1G02750	327.972	0.602772	0.246834	2.44201	0.0146057	0.0313745
AT1G02780	24755.2	0.372221	0.15701	2.37068	0.0177552	0.037068
AT1G02800	136.514	-1.37485	0.448112	-3.06809	0.00215429	0.00580053
AT1G02816	359.824	0.770147	0.248192	3.10303	0.00191552	0.00521188
AT1G02850	57.2134	4.82695	0.677964	7.11977	1.08108e-12	1.16935e-11
AT1G02860	285.993	3.48846	0.43272	8.06169	7.52458e-16	1.05594e-14
AT1G02880	1178.25	2.17087	0.247272	8.77931	1.64483e-18	2.71546e-17
AT1G02920	1000.85	5.48487	0.471363	11.6362	2.69817e-31	7.80693e-30
AT1G02930	4741.96	6.07438	0.556416	10.917	9.56438e-28	2.42865e-26
AT1G02980	15.1373	7.81417	1.97082	3.96493	7.34166e-05	0.00027234
AT1G03000	695.379	-0.94062	0.235538	-3.99349	6.51082e-05	0.000244281
AT1G03030	491.095	1.18331	0.267324	4.42649	9.57796e-06	4.2455e-05
AT1G03040	1559.53	0.848359	0.287705	2.94871	0.003191	0.00825239
AT1G03050	16.5358	7.96895	1.91364	4.16429	3.12318e-05	0.000125762
AT1G03070	188.036	5.17141	0.618873	8.35617	6.47879e-17	9.67857e-16
AT1G03130	11238.3	-1.27683	0.40749	-3.13341	0.0017279	0.00475194
AT1G03140	1027.33	-0.638408	0.234532	-2.72205	0.00648789	0.0155108
AT1G03170	72.9079	3.93972	0.752977	5.23219	1.67513e-07	9.85558e-07
AT1G03220	10982.8	4.17313	0.142388	29.3082	8.16253e-189	2.89506e-186
AT1G03230	1940.83	2.35208	0.170206	13.8191	1.9556e-43	8.31791e-42
AT1G03250	693.811	0.964757	0.251589	3.83466	0.000125738	0.00044396
AT1G03260	339.45	0.959614	0.242106	3.96361	7.38236e-05	0.000273619
AT1G03280	1018.84	-0.46764	0.175052	-2.67143	0.00755298	0.0177106
AT1G03290	532.135	0.587782	0.218475	2.69038	0.00713707	0.0168558
AT1G03310	1873.12	-2.51342	0.409656	-6.13543	8.49314e-10	6.67731e-09
AT1G03330	530.825	0.809953	0.304654	2.6586	0.00784669	0.0183192
AT1G03350	1286.38	-0.448075	0.19161	-2.33847	0.0193629	0.0399502
AT1G03370	2624.15	2.12965	0.260325	8.18074	2.82106e-16	4.05193e-15
AT1G03380	727.381	-1.35672	0.209893	-6.46386	1.02064e-10	8.96324e-10
AT1G03390	15.5207	6.21693	1.6675	3.72829	0.000192781	0.00065451
AT1G03430	496.243	0.866317	0.231805	3.73727	0.000186029	0.000633835
AT1G03440	637.64	-2.76061	0.509915	-5.41386	6.16805e-08	3.83802e-07
AT1G03520	207.813	-0.764029	0.299328	-2.55248	0.0106958	0.0239878
AT1G03530	514.967	-1.26784	0.224794	-5.64004	1.70012e-08	1.13946e-07
AT1G03560	326.898	-1.62422	0.318363	-5.10177	3.3649e-07	1.89389e-06
AT1G03610	1041.67	2.24244	0.188941	11.8685	1.72589e-32	5.21322e-31
AT1G03650	105.176	1.48578	0.487365	3.04861	0.00229904	0.00614261
AT1G03730	542.329	2.55543	0.276518	9.24146	2.43158e-20	4.44846e-19
AT1G03740	2835.93	3.44054	0.159309	21.5966	1.93135e-103	2.27114e-101
AT1G03760	145.378	1.06664	0.433714	2.45932	0.0139201	0.0300868
AT1G03780	526.378	-1.20471	0.31659	-3.80527	0.00014165	0.000494112
AT1G03820	169.508	-3.89189	0.599334	-6.49368	8.37625e-11	7.43016e-10
AT1G03830	271.125	-1.14409	0.28506	-4.0135	5.98244e-05	0.000226544
AT1G03840	13.9043	-4.51152	1.58396	-2.84825	0.004396	0.0109813
AT1G03850	92.1567	4.11648	0.856108	4.80837	1.52166e-06	7.72246e-06
AT1G03860	1929.65	0.513949	0.175881	2.92214	0.00347632	0.00891168
AT1G03870	1447.64	-1.10629	0.411153	-2.69071	0.00713003	0.0168428
AT1G03900	1623.68	-0.640201	0.16573	-3.86292	0.000112038	0.000400017
AT1G03905	149.762	1.83347	0.472088	3.88374	0.000102862	0.000370322
AT1G03930	1090.54	-0.842611	0.245548	-3.43155	0.000600139	0.00183394
AT1G03940	380.06	2.63034	0.415735	6.32698	2.50007e-10	2.10718e-09
AT1G03970	409.439	1.45227	0.227857	6.37359	1.84649e-10	1.57687e-09
AT1G03982	15.5021	7.72509	1.95846	3.94447	7.99771e-05	0.000294539
AT1G03987	22.1076	4.26781	1.27933	3.33597	0.000850022	0.00251236
AT1G03990	421.39	3.23692	0.431769	7.49687	6.53608e-14	7.91021e-13
AT1G04000	779.244	1.73906	0.445143	3.90674	9.35508e-05	0.000339864
AT1G04020	403.659	-0.652395	0.277957	-2.3471	0.0189199	0.0391723
AT1G04027	54.5797	5.03654	0.824009	6.11223	9.82467e-10	7.6503e-09
AT1G04030	135.921	-1.29889	0.366051	-3.54839	0.000387599	0.00123062
AT1G04040	836.453	-3.0901	0.555969	-5.55805	2.72802e-08	1.77904e-07
AT1G04047	137.072	5.41746	0.835347	6.48529	8.85626e-11	7.8433e-10
AT1G04063	15.9591	7.94351	1.95038	4.0728	4.64517e-05	0.00018013
AT1G04070	134.696	1.44881	0.350691	4.13129	3.60734e-05	0.000143368
AT1G04090	107.663	3.52779	0.495692	7.11689	1.10388e-12	1.19109e-11
AT1G04100	152.057	2.00447	0.495918	4.04193	5.3012e-05	0.000203231
AT1G04110	539.556	-1.79592	0.282335	-6.36094	2.00517e-10	1.70443e-09
AT1G04120	1870.06	-1.30733	0.220852	-5.91952	3.22889e-09	2.36914e-08
AT1G04130	260.969	1.10132	0.283498	3.88474	0.000102442	0.000369051
AT1G04140	1938.17	-1.02113	0.160914	-6.34576	2.21324e-10	1.87405e-09
AT1G04160	956.392	0.802583	0.293948	2.73036	0.00632654	0.015163
AT1G04173	17.6265	4.39836	1.28098	3.43359	0.000595645	0.00182173
AT1G04200	924.659	0.667968	0.193026	3.4605	0.000539175	0.001665
AT1G04223	17.9913	2.94208	1.07687	2.73207	0.00629381	0.0150895
AT1G04240	267.627	-1.41707	0.406325	-3.48753	0.000487509	0.00151889
AT1G04250	167.27	-1.89989	0.567254	-3.34927	0.000810253	0.00240809
AT1G04273	11.0228	-3.99037	1.61655	-2.46844	0.0135703	0.0294465
AT1G04280	212.183	-1.18194	0.369407	-3.19957	0.00137632	0.00388715
AT1G04380	38.5963	3.56216	0.823126	4.32759	1.50747e-05	6.44427e-05
AT1G04400	3748.14	-0.554896	0.174754	-3.17529	0.00149686	0.00418778
AT1G04407	10.2136	7.05411	2.27179	3.10509	0.00190221	0.00518399
AT1G04430	4114.7	-1.20157	0.202564	-5.93183	2.99579e-09	2.20769e-08
AT1G04445	20.3646	5.06494	1.13797	4.45086	8.55272e-06	3.81644e-05
AT1G04453	6.53283	6.57559	2.7071	2.42902	0.0151397	0.0323738
AT1G04470	5.17166	5.43933	2.36755	2.29745	0.021593	0.0439291
AT1G04480	6558.79	0.880661	0.203451	4.32861	1.50052e-05	6.41775e-05
AT1G04520	771.145	-0.93296	0.244563	-3.8148	0.000136294	0.000477703
AT1G04540	38.0144	-3.0991	0.862158	-3.59458	0.000324909	0.00104869
AT1G04547	5.53986	4.823	1.93946	2.48677	0.0128909	0.0281613
AT1G04570	224.265	2.47342	0.357293	6.92266	4.43253e-12	4.47732e-11
AT1G04577	6.36439	4.97559	1.93705	2.56864	0.0102099	0.0230485
AT1G04580	35.9192	4.15664	0.872267	4.76533	1.88543e-06	9.41644e-06
AT1G04630	1242.59	0.746388	0.204759	3.6452	0.000267186	0.000878704
AT1G04645	37.266	8.23899	1.47943	5.56903	2.56155e-08	1.67794e-07
AT1G04660	76.7211	-3.993	0.670173	-5.95817	2.55078e-09	1.89563e-08
AT1G04680	3056.44	-2.15971	0.162912	-13.2569	4.11549e-40	1.61606e-38
AT1G04700	102.263	0.934365	0.405852	2.30223	0.0213223	0.0434588
AT1G04723	33.3157	4.72097	0.874128	5.40078	6.6351e-08	4.10887e-07
AT1G04750	2075.79	0.765181	0.228951	3.34212	0.000831402	0.00246196
AT1G04753	9.29272	7.17683	2.34559	3.05971	0.00221549	0.00594565
AT1G04760	165.17	1.41206	0.368354	3.83341	0.000126377	0.000445929
AT1G04770	1701.41	1.57245	0.477025	3.29636	0.000979454	0.00285918
AT1G04800	2144.43	-1.87387	0.594249	-3.15334	0.00161413	0.00447825
AT1G04820	12205.1	-0.959529	0.199499	-4.80969	1.51166e-06	7.67879e-06
AT1G04827	22.7084	3.76598	1.19103	3.16196	0.00156709	0.00436318
AT1G04830	473.992	0.890077	0.224334	3.96764	7.25883e-05	0.000269621
AT1G04860	695.612	-1.10482	0.211134	-5.23279	1.66972e-07	9.82795e-07
AT1G04910	603.556	-1.12101	0.261076	-4.29383	1.7562e-05	7.4167e-05
AT1G04913	16.4203	3.63652	1.14181	3.18486	0.00144823	0.00406621
AT1G04920	212.342	-0.932195	0.373392	-2.49656	0.0125404	0.0274993
AT1G04960	654.432	1.25184	0.259156	4.83044	1.36233e-06	6.97502e-06
AT1G04973	26.9492	2.27603	0.744188	3.05841	0.00222516	0.00596722
AT1G04985	1231.54	1.12458	0.225514	4.98675	6.14024e-07	3.31591e-06
AT1G05000	33.5703	3.5126	0.749738	4.6851	2.79818e-06	1.35503e-05
AT1G05010	8489.19	0.49954	0.176928	2.8234	0.00475167	0.0117536
AT1G05020	146.98	3.0253	0.499104	6.06146	1.34891e-09	1.03354e-08
AT1G05035	14.9688	-3.8848	1.43632	-2.70469	0.00683677	0.016253
AT1G05043	33.3455	3.83359	0.759554	5.04715	4.48446e-07	2.47763e-06
AT1G05055	331.929	-0.657292	0.24521	-2.68052	0.00735076	0.0173103
AT1G05060	294.149	0.863035	0.255432	3.37873	0.000728208	0.00218463
AT1G05100	5662.35	9.67302	0.347768	27.8146	2.88913e-170	8.14512e-168
AT1G05140	2408.64	-1.17889	0.351089	-3.3578	0.000785641	0.00234064
AT1G05150	1399.2	-2.03222	0.22471	-9.04372	1.51429e-19	2.65332e-18
AT1G05160	463.616	0.93056	0.231727	4.01576	5.92546e-05	0.000224579
AT1G05170	537.518	0.616408	0.270282	2.28061	0.0225714	0.0456031
AT1G05190	24376	0.410788	0.133696	3.07255	0.0021224	0.00572447
AT1G05200	1203.8	-1.07686	0.32	-3.3652	0.000764888	0.002285
AT1G05207	37.4931	-3.55537	1.21553	-2.92495	0.00344514	0.00884309
AT1G05230	659.588	-2.20223	0.39974	-5.50917	3.60539e-08	2.31888e-07
AT1G05310	86.3173	-2.87732	0.704142	-4.08628	4.38352e-05	0.000170759
AT1G05320	458.175	-2.50414	0.402913	-6.21508	5.12994e-10	4.17342e-09
AT1G05330	88.0502	7.39505	1.01786	7.2653	3.72203e-13	4.2081e-12
AT1G05340	2658.2	7.97275	0.611827	13.031	8.14849e-39	3.05777e-37
AT1G05350	1226.48	0.869759	0.279534	3.11146	0.00186164	0.00508224
AT1G05360	622.938	0.853938	0.199915	4.27151	1.94154e-05	8.15091e-05
AT1G05380	1161.62	-0.478929	0.189697	-2.5247	0.0115796	0.0256818
AT1G05440	76.3622	-1.79763	0.517201	-3.4757	0.000509528	0.00158278
AT1G05460	518.245	-1.38178	0.240738	-5.73977	9.48068e-09	6.55598e-08
AT1G05470	335.134	-1.4708	0.272417	-5.3991	6.69777e-08	4.14651e-07
AT1G05520	826.931	-1.28941	0.186671	-6.90737	4.93715e-12	4.96197e-11
AT1G05540	482.617	-0.866659	0.215457	-4.02242	5.76028e-05	0.000218998
AT1G05557	5.63141	5.56362	2.30836	2.41021	0.0159435	0.0338055
AT1G05570	898.775	-0.443047	0.190346	-2.32758	0.0199342	0.0409944
AT1G05575	3510.39	10.9612	0.471725	23.2364	1.95259e-119	2.75241e-117
AT1G05590	539.507	-1.65237	0.327903	-5.03922	4.67438e-07	2.5736e-06
AT1G05600	159.687	-0.960242	0.361297	-2.65777	0.00786602	0.0183507
AT1G05620	236.172	-0.947055	0.289201	-3.27473	0.00105762	0.00306822
AT1G05630	1117.15	-0.64483	0.173224	-3.72251	0.00019725	0.00066834
AT1G05640	500.059	3.07663	0.364973	8.42975	3.46391e-17	5.27503e-16
AT1G05660	15.2351	7.26381	1.99578	3.63958	0.000273081	0.000896141
AT1G05670	2040.56	4.09799	0.322069	12.7239	4.35317e-37	1.53654e-35
AT1G05675	1522.11	7.76364	0.527817	14.7089	5.64778e-49	2.68239e-47
AT1G05680	4076.41	10.2567	0.374297	27.4026	2.55102e-165	6.92555e-163
AT1G05690	320.042	3.70012	0.280147	13.2078	7.91402e-40	3.0693e-38
AT1G05700	44.7488	8.42785	1.44489	5.83289	5.44762e-09	3.8856e-08
AT1G05710	216.039	1.74983	0.560371	3.12262	0.00179248	0.00491094
AT1G05720	171.516	-1.06561	0.322625	-3.30294	0.000956761	0.00280037
AT1G05767	11.5928	7.36294	2.16461	3.40151	0.000670154	0.00202789
AT1G05770	37.0108	1.65438	0.703444	2.35183	0.0186813	0.0387403
AT1G05773	59.4633	3.99815	0.635733	6.28904	3.19435e-10	2.65672e-09
AT1G05785	180.065	1.44941	0.452111	3.20587	0.00134655	0.00380992
AT1G05810	182.907	-1.1127	0.347163	-3.20512	0.00135005	0.00381833
AT1G05820	97.9467	1.26458	0.420635	3.00636	0.00264393	0.00696871
AT1G05830	1174.66	-0.810719	0.174294	-4.65143	3.29636e-06	1.57615e-05
AT1G05850	10545.9	-1.15889	0.180647	-6.41524	1.406e-10	1.2235e-09
AT1G05894	57.2803	3.8352	0.60467	6.34262	2.25885e-10	1.90973e-09
AT1G05910	984.68	-1.01524	0.259239	-3.91623	8.99427e-05	0.000327728
AT1G05920	17.743	8.0654	1.87084	4.3111	1.62442e-05	6.89608e-05
AT1G05930	13.681	7.68073	2.03972	3.76559	0.000166159	0.000570377
AT1G05933	31.9658	5.17787	1.0808	4.79079	1.66127e-06	8.38449e-06
AT1G05940	803.88	-0.522857	0.187183	-2.79329	0.00521749	0.0127801
AT1G05970	252.222	0.962163	0.311899	3.08486	0.0020365	0.00551171
AT1G06010	169.672	1.14169	0.364357	3.13343	0.00172778	0.00475194
AT1G06020	23.8109	3.27972	0.907137	3.61546	0.000299813	0.00097456
AT1G06030	16.4752	7.77653	1.98297	3.92167	8.79383e-05	0.000320957
AT1G06040	1010.44	0.470859	0.174805	2.69363	0.00706794	0.0167176
AT1G06060	630.122	0.773334	0.294204	2.62856	0.00857471	0.0197884
AT1G06073	17.2923	4.80526	1.51806	3.1654	0.00154869	0.00431474
AT1G06080	162.94	-2.4521	0.491648	-4.98752	6.11587e-07	3.306e-06
AT1G06100	58.4573	-3.89661	0.789405	-4.93613	7.96868e-07	4.2255e-06
AT1G06130	876.22	0.79945	0.247041	3.23611	0.00121172	0.00346994
AT1G06137	7.56009	5.13509	2.052	2.50248	0.0123325	0.0271056
AT1G06140	87.5009	1.48781	0.499561	2.97824	0.00289906	0.00756771
AT1G06148	26.1781	3.65946	1.15318	3.17335	0.00150688	0.00421314
AT1G06150	1259.62	-1.49031	0.192701	-7.73377	1.0441e-14	1.33487e-13
AT1G06163	182.664	11.0883	4.39121	2.52512	0.0115659	0.0256644
AT1G06180	218.187	0.95953	0.321881	2.98101	0.00287302	0.00750508
AT1G06190	3576.42	-0.587487	0.192879	-3.04588	0.00232001	0.00619289
AT1G06200	966.327	0.717667	0.191549	3.74666	0.000179207	0.000612301
AT1G06210	851.672	1.03076	0.234085	4.40335	1.06594e-05	4.68802e-05
AT1G06220	2442.15	-0.918936	0.205526	-4.47113	7.78062e-06	3.49389e-05
AT1G06230	1926.19	-0.692891	0.203378	-3.40692	0.000657015	0.00199087
AT1G06250	263.013	1.19587	0.341725	3.49952	0.000466104	0.00145612
AT1G06360	4053.77	-1.94958	0.236334	-8.24924	1.59399e-16	2.32724e-15
AT1G06400	1111.73	1.07686	0.194436	5.53841	3.05222e-08	1.97814e-07
AT1G06410	4157.8	0.376488	0.143806	2.61802	0.00884414	0.0203285
AT1G06450	32.7565	2.29998	0.822093	2.79771	0.00514659	0.0126244
AT1G06460	3038.91	0.475328	0.177264	2.68147	0.00732991	0.0172667
AT1G06470	711.729	-0.611627	0.230791	-2.65014	0.00804595	0.0187189
AT1G06490	302.471	-1.49	0.285093	-5.22637	1.72874e-07	1.01427e-06
AT1G06520	19.581	2.53408	0.913302	2.77464	0.00552632	0.0134459
AT1G06540	130.419	-0.926527	0.409262	-2.2639	0.0235804	0.0473893
AT1G06550	2337.84	-1.26484	0.303602	-4.16611	3.09837e-05	0.000124877
AT1G06567	10.3447	5.50043	2.07326	2.65303	0.00797717	0.0185726
AT1G06570	770.726	1.14215	0.234489	4.87079	1.11153e-06	5.77159e-06
AT1G06573	68.5057	3.42027	0.578368	5.91366	3.34588e-09	2.45253e-08
AT1G06620	326.206	4.92155	0.481415	10.2231	1.56264e-24	3.46396e-23
AT1G06630	621.88	1.16657	0.269832	4.32334	1.53687e-05	6.55336e-05
AT1G06640	1595.4	1.12513	0.296765	3.7913	0.000149862	0.000520117
AT1G06670	1358.01	-1.20565	0.217748	-5.53692	3.07835e-08	1.9939e-07
AT1G06690	2053.91	0.774137	0.212269	3.64695	0.000265368	0.000873699
AT1G06710	128.837	-1.67227	0.473693	-3.53029	0.000415109	0.00130946
AT1G06720	619.209	-0.880684	0.230695	-3.81752	0.000134797	0.000472909
AT1G06730	538.411	-0.541688	0.207967	-2.60468	0.00919614	0.0210255
AT1G06750	22.2409	4.95518	1.10712	4.47573	7.61519e-06	3.4259e-05
AT1G06760	2937.27	-1.81931	0.25277	-7.19748	6.13357e-13	6.77094e-12
AT1G06780	259.225	-0.900188	0.285304	-3.15519	0.00160395	0.00445453
AT1G06810	9.76933	5.61786	2.06293	2.72324	0.00646442	0.0154682
AT1G06820	1398.73	-0.65586	0.27267	-2.40533	0.016158	0.0341845
AT1G06840	585.022	0.784209	0.258962	3.02828	0.00245953	0.00652884
AT1G06850	338.486	1.11242	0.302381	3.67886	0.000234279	0.000781285
AT1G06870	1542.98	1.71563	0.26677	6.43113	1.2666e-10	1.10702e-09
AT1G06877	9.12066	7.09763	2.36254	3.00424	0.00266246	0.00701252
AT1G06890	1488.16	-0.608761	0.195398	-3.11549	0.00183638	0.00502013
AT1G06900	1577.58	-0.658475	0.180876	-3.64048	0.000272132	0.00089356
AT1G06950	9967.63	-0.644627	0.156097	-4.12966	3.63298e-05	0.000144153
AT1G06970	20.2612	6.35223	1.45789	4.35714	1.31774e-05	5.69408e-05
AT1G06977	23.7763	-2.02144	0.840063	-2.40629	0.0161153	0.0341074
AT1G07000	4992.35	6.03646	0.34284	17.6072	2.1673e-69	1.46643e-67
AT1G07025	18.9681	8.22811	1.83404	4.48633	7.24591e-06	3.27316e-05
AT1G07030	1456.04	1.91614	0.397628	4.81894	1.44322e-06	7.3617e-06
AT1G07135	5685.43	6.37316	0.275393	23.1421	1.74779e-118	2.44802e-116
AT1G07143	31.1752	6.7364	1.5265	4.41298	1.01958e-05	4.4985e-05
AT1G07150	1396.07	6.30084	0.291523	21.6135	1.33975e-103	1.60114e-101
AT1G07160	2564.84	10.8142	0.494548	21.8669	5.36283e-106	6.70049e-104
AT1G07170	426.542	1.27353	0.31781	4.0072	6.14439e-05	0.000231838
AT1G07187	330.864	-1.12014	0.309406	-3.62028	0.000294285	0.000958858
AT1G07200	914.933	-1.23834	0.240378	-5.15166	2.58196e-07	1.47896e-06
AT1G07240	975.123	1.93469	0.24515	7.89187	2.97703e-15	3.95319e-14
AT1G07250	1063.41	-0.764546	0.184143	-4.15191	3.29706e-05	0.000132153
AT1G07260	138.527	2.81502	0.424201	6.63605	3.22207e-11	2.98079e-10
AT1G07300	244.837	1.79633	0.557696	3.22099	0.00127749	0.00363604
AT1G07330	57.5726	4.55847	1.37289	3.32034	0.000899081	0.0026428
AT1G07350	2575.36	1.97589	0.30015	6.58301	4.61027e-11	4.19271e-10
AT1G07360	1744.12	0.796268	0.213624	3.72743	0.000193441	0.000656445
AT1G07380	156.27	-1.1576	0.33749	-3.43004	0.000603482	0.00184339
AT1G07400	13488.7	10.018	0.253917	39.4538	0	0
AT1G07410	156.781	3.74158	0.453571	8.24918	1.59489e-16	2.32724e-15
AT1G07420	905.623	0.738662	0.21693	3.40506	0.000661486	0.00200276
AT1G07430	158.049	5.74872	0.543092	10.5852	3.49131e-26	8.26414e-25
AT1G07470	716.938	0.759289	0.259738	2.92329	0.00346357	0.00888437
AT1G07473	21.7304	6.10809	1.39508	4.37832	1.196e-05	5.21309e-05
AT1G07476	39.8819	8.00344	1.46352	5.46862	4.53564e-08	2.87515e-07
AT1G07480	938.645	1.18192	0.278361	4.24602	2.17606e-05	9.04395e-05
AT1G07493	5.99739	6.49894	2.77207	2.34444	0.0190557	0.0394016
AT1G07510	1403.23	1.31419	0.274978	4.77925	1.75954e-06	8.83914e-06
AT1G07560	6.53423	6.51412	2.68487	2.42623	0.0152564	0.0325622
AT1G07570	588.89	1.06656	0.244101	4.36932	1.24635e-05	5.41431e-05
AT1G07590	6921.09	5.25265	0.367397	14.2969	2.28685e-46	1.03473e-44
AT1G07603	10.8946	3.80952	1.29239	2.94765	0.00320195	0.00827779
AT1G07610	76.6911	3.12354	0.923117	3.38368	0.000715203	0.00214971
AT1G07620	67.7556	4.57227	0.696335	6.5662	5.16158e-11	4.66899e-10
AT1G07630	1196.1	2.20972	0.289855	7.62353	2.46822e-14	3.06874e-13
AT1G07640	710.049	-1.36431	0.36967	-3.69061	0.000223714	0.00074992
AT1G07657	20.2359	7.94258	1.80691	4.39568	1.10428e-05	4.84403e-05
AT1G07660	1401.96	1.64325	0.361587	4.54456	5.5051e-06	2.5347e-05
AT1G07670	2322.51	0.400448	0.158593	2.525	0.0115697	0.0256676
AT1G07700	1406.12	1.23116	0.24564	5.01206	5.38513e-07	2.93261e-06
AT1G07705	641.526	-0.64936	0.229405	-2.83063	0.00464559	0.0115236
AT1G07710	73.5434	3.87848	0.595164	6.51667	7.18871e-11	6.41037e-10
AT1G07720	1105.47	-3.07071	0.463815	-6.62056	3.57838e-11	3.28691e-10
AT1G07750	122.708	-2.42467	0.598916	-4.04844	5.15608e-05	0.000198359
AT1G07770	8517.1	0.913475	0.226959	4.02484	5.70131e-05	0.000217094
AT1G07790	1533.14	-0.789049	0.19392	-4.06895	4.7225e-05	0.000182799
AT1G07795	10.9548	5.33428	2.083	2.56087	0.0104411	0.0234932
AT1G07810	1168.15	-0.982569	0.300414	-3.27072	0.00107274	0.00310674
AT1G07820	2290.19	-0.735784	0.235458	-3.12491	0.00177858	0.00487608
AT1G07850	133.8	7.92273	1.03634	7.64488	2.09148e-14	2.61911e-13
AT1G07860	10.3086	7.28503	2.25731	3.22731	0.00124962	0.00356547
AT1G07870	574.287	2.7711	0.299331	9.25765	2.08972e-20	3.8326e-19
AT1G07873	11.8034	7.42615	2.14966	3.45457	0.000551181	0.00169945
AT1G07877	12.448	2.51707	1.05784	2.37943	0.0173393	0.036303
AT1G07880	251.98	0.93603	0.397648	2.35391	0.0185769	0.0385609
AT1G07885	35.5501	3.90859	0.874535	4.46933	7.84646e-06	3.5213e-05
AT1G07890	30903.1	1.44473	0.303965	4.75294	2.00477e-06	9.9762e-06
AT1G07900	21.6114	3.63163	1.03386	3.51269	0.000443598	0.00139015
AT1G07957	15.4372	3.29552	1.161	2.83851	0.00453241	0.0112759
AT1G07985	9.25658	4.91367	1.78663	2.75024	0.00595509	0.0143699
AT1G08050	1230.35	3.96384	0.622124	6.37147	1.87229e-10	1.59828e-09
AT1G08060	698.799	-1.25981	0.203723	-6.1839	6.25363e-10	5.02622e-09
AT1G08110	2524.47	0.547519	0.186222	2.94014	0.00328061	0.00845828
AT1G08160	461.477	-1.29925	0.321649	-4.03934	5.36021e-05	0.000205315
AT1G08190	3672.3	-0.808097	0.201745	-4.00553	6.18775e-05	0.000233274
AT1G08230	407.861	-1.68977	0.321141	-5.26177	1.42678e-07	8.48197e-07
AT1G08260	549.298	-1.64085	0.231718	-7.08127	1.42842e-12	1.52406e-11
AT1G08270	55.6877	1.51149	0.588667	2.56765	0.0102391	0.0231049
AT1G08280	222.099	-1.32513	0.332782	-3.98196	6.83489e-05	0.000255264
AT1G08300	444.098	2.72166	0.400604	6.79388	1.09157e-11	1.06164e-10
AT1G08310	314.993	7.22895	0.554001	13.0486	6.47168e-39	2.43269e-37
AT1G08340	87.0752	-1.00581	0.437442	-2.2993	0.0214878	0.0437434
AT1G08380	43851.2	0.522241	0.13279	3.93284	8.39477e-05	0.000307771
AT1G08410	405.693	-0.83122	0.320355	-2.59469	0.00946775	0.0215591
AT1G08420	1607.65	-0.977753	0.166536	-5.87112	4.32861e-09	3.13009e-08
AT1G08430	5.89398	3.85279	1.71726	2.24357	0.0248602	0.0495805
AT1G08450	1643.03	0.658751	0.164693	3.99988	6.33757e-05	0.00023835
AT1G08470	890.357	-0.981717	0.327062	-3.00163	0.00268542	0.00706454
AT1G08480	1139.81	0.665667	0.192744	3.45363	0.000553101	0.00170489
AT1G08510	2455.31	-0.61321	0.153726	-3.98898	6.63568e-05	0.000248541
AT1G08520	10513.3	-0.529916	0.168365	-3.14743	0.00164712	0.00455687
AT1G08540	6398.61	-0.635623	0.208083	-3.05466	0.00225319	0.00603064
AT1G08600	694.911	-1.49241	0.22176	-6.72987	1.6982e-11	1.618e-10
AT1G08620	949.31	-1.14667	0.235737	-4.8642	1.1492e-06	5.94609e-06
AT1G08630	40.6289	3.86306	0.791925	4.87807	1.07131e-06	5.57591e-06
AT1G08650	1639.82	2.0199	0.198486	10.1765	2.52451e-24	5.54031e-23
AT1G08660	842.263	-0.53865	0.186338	-2.89072	0.00384358	0.00974973
AT1G08700	658.693	-0.820701	0.23044	-3.56145	0.000368817	0.00117541
AT1G08710	256.226	0.784885	0.345466	2.27196	0.0230891	0.0465207
AT1G08720	979.716	1.4858	0.234043	6.34841	2.17548e-10	1.8435e-09
AT1G08760	413.1	-0.926181	0.327996	-2.82375	0.0047465	0.0117434
AT1G08770	452.073	1.85456	0.498727	3.71859	0.000200339	0.00067797
AT1G08845	173.793	1.11424	0.356208	3.12806	0.00175966	0.0048302
AT1G08860	66.6255	5.50241	0.891323	6.17331	6.68769e-10	5.34189e-09
AT1G08920	587.216	0.778466	0.233415	3.33512	0.000852631	0.00251872
AT1G08930	2572.22	2.7083	0.202802	13.3544	1.11609e-40	4.43011e-39
AT1G08940	824.997	4.85186	0.611678	7.93206	2.15544e-15	2.90074e-14
AT1G08960	367.7	-1.64183	0.278389	-5.89761	3.68813e-09	2.69352e-08
AT1G08970	922.632	-0.41745	0.182225	-2.29085	0.0219718	0.0445843
AT1G08980	4036	0.781749	0.156455	4.99663	5.83418e-07	3.16462e-06
AT1G09010	1615.55	-0.741937	0.208818	-3.55303	0.000380818	0.00121084
AT1G09020	1565.93	-0.968453	0.160375	-6.03869	1.55374e-09	1.18265e-08
AT1G09070	38878.6	5.53015	0.157269	35.1637	7.17978e-271	7.17652e-268
AT1G09080	91.8655	3.07166	0.700534	4.38474	1.16123e-05	5.07362e-05
AT1G09083	47.4263	-1.56125	0.629082	-2.48178	0.0130726	0.0285072
AT1G09090	11.056	7.35971	2.20053	3.34452	0.000824263	0.00244462
AT1G09130	7612.12	0.435002	0.155123	2.80424	0.00504353	0.0123974
AT1G09140	2576.59	0.734125	0.229453	3.19946	0.00137687	0.00388819
AT1G09150	1241.09	0.811267	0.248162	3.2691	0.0010789	0.00312417
AT1G09157	106.972	8.98544	1.18546	7.57969	3.46369e-14	4.25749e-13
AT1G09170	109.512	-2.58358	0.463661	-5.57213	2.5164e-08	1.64987e-07
AT1G09176	12.1476	7.5666	2.12645	3.55833	0.000373225	0.00118894
AT1G09180	33.6509	1.71371	0.661206	2.59179	0.00954778	0.0217255
AT1G09190	169.365	1.02508	0.374091	2.74019	0.00614046	0.0147613
AT1G09195	225.182	-0.935379	0.357784	-2.61437	0.00893934	0.0205237
AT1G09210	5105.42	-0.591989	0.140386	-4.21685	2.47736e-05	0.000101826
AT1G09250	1229.68	1.75992	0.506766	3.47284	0.000514976	0.00159812
AT1G09270	1460.23	-0.485639	0.192244	-2.52616	0.0115318	0.0256068
AT1G09287	113.907	6.23358	0.825443	7.5518	4.29288e-14	5.25615e-13
AT1G09310	9621.98	-3.00716	0.401886	-7.48262	7.28527e-14	8.79271e-13
AT1G09320	413.474	0.974333	0.268318	3.63127	0.000282033	0.000922628
AT1G09340	52251.2	0.531927	0.181809	2.92574	0.0034364	0.00882374
AT1G09350	17.7388	7.4174	2.11289	3.51055	0.000447174	0.00140016
AT1G09390	71.8915	-1.48152	0.47498	-3.11912	0.00181391	0.0049655
AT1G09400	16.4724	5.37448	1.31095	4.09967	4.13741e-05	0.000162091
AT1G09415	458.785	-0.920005	0.284716	-3.23131	0.00123223	0.0035241
AT1G09420	122.651	-1.03161	0.387224	-2.66412	0.0077191	0.0180501
AT1G09437	8.04838	6.64957	2.48689	2.67385	0.00749861	0.0176151
AT1G09440	297.222	-1.82529	0.442813	-4.12204	3.75529e-05	0.000148603
AT1G09470	188.223	-1.63309	0.357498	-4.56812	4.92122e-06	2.28597e-05
AT1G09560	2504.92	1.48437	0.511047	2.90456	0.00367771	0.00936786
AT1G09570	1073.42	-1.1519	0.200394	-5.7482	9.02e-09	6.25907e-08
AT1G09575	105.287	1.45804	0.541588	2.69217	0.00709897	0.0167802
AT1G09600	63.0526	-1.56929	0.521823	-3.00732	0.00263564	0.00695186
AT1G09620	3713.5	-1.12778	0.175931	-6.41034	1.45191e-10	1.25947e-09
AT1G09637	8.18189	6.91364	2.46178	2.80839	0.00497898	0.0122515
AT1G09640	4198.51	-0.553774	0.184548	-3.00071	0.00269354	0.00708419
AT1G09653	7.30955	5.80931	2.13544	2.72043	0.00651961	0.0155765
AT1G09730	1242.02	0.469068	0.20478	2.29059	0.0219871	0.0446111
AT1G09750	8146.62	-1.32443	0.154544	-8.56996	1.03518e-17	1.62713e-16
AT1G09770	2476.05	-0.639425	0.16706	-3.82751	0.000129445	0.000455803
AT1G09794	122.985	2.89034	0.492157	5.87279	4.2851e-09	3.10373e-08
AT1G09800	231.365	1.41787	0.301327	4.70541	2.53358e-06	1.23533e-05
AT1G09810	301.88	-0.962017	0.305744	-3.14648	0.00165249	0.00456856
AT1G09812	22.125	-2.31603	0.930417	-2.48924	0.0128016	0.027994
AT1G09815	752.122	1.12715	0.446257	2.52579	0.0115438	0.0256308
AT1G09820	160.1	-2.03213	0.503133	-4.03896	5.36898e-05	0.000205612
AT1G09830	927.531	-0.624598	0.275362	-2.26828	0.0233124	0.0469238
AT1G09840	719.489	-1.57486	0.207099	-7.60437	2.86284e-14	3.54271e-13
AT1G09900	656.886	-1.35309	0.253036	-5.34741	8.92213e-08	5.4444e-07
AT1G09913	12.0289	3.45917	1.21699	2.84241	0.00447744	0.0111556
AT1G09920	781.501	1.28319	0.303282	4.23102	2.32636e-05	9.61045e-05
AT1G09930	46.088	6.39282	0.999308	6.39724	1.58207e-10	1.36004e-09
AT1G09932	495.23	5.02209	0.446004	11.2602	2.06273e-29	5.60686e-28
AT1G09940	10554.5	5.04518	0.171829	29.3616	1.69883e-189	6.12416e-187
AT1G09950	376.23	8.34665	0.564546	14.7847	1.83888e-49	8.82904e-48
AT1G09960	530.057	2.1694	0.225572	9.61737	6.75372e-22	1.34402e-20
AT1G09970	6835.67	3.5752	0.224565	15.9206	4.56114e-57	2.52009e-55
AT1G09995	94.3917	1.07262	0.442811	2.4223	0.0154227	0.0328725
AT1G10010	7.56556	5.31251	2.20758	2.40648	0.0161071	0.0340957
AT1G10020	1177.61	-0.549343	0.211088	-2.60244	0.00925641	0.0211391
AT1G10040	805.17	4.78563	0.228678	20.9274	3.01774e-97	3.26897e-95
AT1G10050	1526.11	3.5808	0.223336	16.0332	7.48822e-58	4.20066e-56
AT1G10070	77.5558	7.28135	0.967272	7.52771	5.16367e-14	6.27183e-13
AT1G10090	887.728	1.08411	0.20887	5.19034	2.09912e-07	1.21633e-06
AT1G10095	213.966	1.57175	0.344033	4.56861	4.90966e-06	2.28204e-05
AT1G10120	707.271	-1.0701	0.204078	-5.24358	1.57494e-07	9.31492e-07
AT1G10130	1109.03	-1.01357	0.198167	-5.11475	3.14149e-07	1.77724e-06
AT1G10140	248.919	4.65259	0.75319	6.17718	6.52581e-10	5.22397e-09
AT1G10155	391.699	5.41023	0.69828	7.74794	9.33973e-15	1.19825e-13
AT1G10170	6340.72	2.58554	0.264297	9.78269	1.33612e-22	2.74848e-21
AT1G10180	673.192	-1.20295	0.196589	-6.11912	9.4091e-10	7.34751e-09
AT1G10200	1619.55	-0.434461	0.180785	-2.40319	0.0162527	0.0343618
AT1G10225	7.29389	4.14299	1.56795	2.64229	0.00823466	0.0190892
AT1G10230	882.075	2.64519	0.231121	11.445	2.48995e-30	6.97503e-29
AT1G10240	255.412	-0.833853	0.27768	-3.00293	0.00267397	0.00703777
AT1G10270	280.74	-1.46554	0.279747	-5.23881	1.61612e-07	9.53799e-07
AT1G10290	3176.54	-0.480735	0.199449	-2.41032	0.0159386	0.0338018
AT1G10300	23.4011	3.95058	0.989652	3.99188	6.55511e-05	0.000245817
AT1G10340	149.454	4.78726	0.527643	9.07291	1.15878e-19	2.0418e-18
AT1G10350	615.207	0.943141	0.230735	4.08755	4.35951e-05	0.000169914
AT1G10360	3451.68	2.09596	0.218888	9.57549	1.01375e-21	1.99752e-20
AT1G10370	15476.6	4.19474	0.471066	8.90479	5.34882e-19	9.04078e-18
AT1G10390	2585.89	-0.460328	0.157025	-2.93156	0.00337266	0.00867739
AT1G10400	153.853	7.29785	0.773986	9.42891	4.14369e-21	7.90285e-20
AT1G10410	1148.44	1.50987	0.428817	3.52101	0.000429907	0.0013511
AT1G10417	46.001	2.09648	0.718566	2.91759	0.00352748	0.00902675
AT1G10490	601.853	-0.593981	0.203588	-2.91756	0.00352778	0.00902675
AT1G10560	293.893	4.53926	0.358027	12.6785	7.77732e-37	2.732e-35
AT1G10580	2241.58	1.08361	0.339346	3.19323	0.0014069	0.00396232
AT1G10585	189.538	8.33786	0.966924	8.62308	6.51776e-18	1.03634e-16
AT1G10590	2783.84	1.42608	0.242905	5.87096	4.33274e-09	3.13205e-08
AT1G10640	1294.21	-1.6152	0.279804	-5.77262	7.80499e-09	5.45208e-08
AT1G10650	1217.25	1.22248	0.288071	4.24369	2.19873e-05	9.12609e-05
AT1G10670	6290.86	-0.370201	0.149977	-2.46839	0.0135722	0.0294478
AT1G10700	718.104	1.22218	0.25044	4.88014	1.0601e-06	5.52016e-06
AT1G10750	87.1457	-2.24644	0.462173	-4.86059	1.17035e-06	6.04557e-06
AT1G10760	9114.81	-0.536635	0.157878	-3.39906	0.000676187	0.00204333
AT1G10770	47.2808	6.75714	1.27184	5.31289	1.079e-07	6.50953e-07
AT1G10810	72.1983	3.61263	0.517222	6.98468	2.85505e-12	2.95668e-11
AT1G10830	2092.36	0.644833	0.153396	4.20371	2.62574e-05	0.000107443
AT1G10850	1158.57	-1.06763	0.18634	-5.72948	1.00741e-08	6.94451e-08
AT1G10865	234.595	1.95486	0.619905	3.15349	0.00161333	0.00447727
AT1G10870	686.495	-0.678973	0.236619	-2.86948	0.00411148	0.0103457
AT1G10900	432.649	-0.91552	0.308646	-2.96625	0.0030146	0.00783582
AT1G10920	289.461	-1.20157	0.32739	-3.67014	0.000242415	0.000806094
AT1G10930	807.942	-0.685122	0.212081	-3.23048	0.00123584	0.00353117
AT1G10950	3067.89	-0.918776	0.149829	-6.13215	8.67004e-10	6.79937e-09
AT1G10960	15241.1	-0.858084	0.309142	-2.7757	0.00550837	0.0134081
AT1G10970	212.177	1.80336	0.319141	5.65066	1.59832e-08	1.0745e-07
AT1G10980	12.4554	4.01212	1.60237	2.50387	0.0122843	0.0270266
AT1G11000	187.008	1.40938	0.424569	3.31955	0.000901639	0.00264997
AT1G11020	449.135	0.798572	0.295158	2.70558	0.00681855	0.0162167
AT1G11070	27.6237	4.07302	1.09828	3.70853	0.000208466	0.000703095
AT1G11100	249.428	4.20476	0.384223	10.9435	7.13571e-28	1.82035e-26
AT1G11110	10.4108	4.73354	1.70881	2.77008	0.00560418	0.0136127
AT1G11130	1313.52	-0.77433	0.195193	-3.96701	7.2781e-05	0.00027021
AT1G11175	175.586	1.31917	0.405883	3.25013	0.00115352	0.00331928
AT1G11180	417.286	0.857571	0.232789	3.6839	0.000229694	0.000767158
AT1G11190	60.6849	-2.07015	0.601471	-3.44182	0.000577822	0.00177339
AT1G11200	529.988	1.35542	0.335466	4.04041	5.33571e-05	0.000204447
AT1G11210	268.541	2.89846	0.292283	9.91661	3.5253e-23	7.40413e-22
AT1G11220	110.581	-1.0176	0.403966	-2.51903	0.011768	0.026047
AT1G11260	2448.38	-0.758862	0.156113	-4.86098	1.16807e-06	6.03521e-06
AT1G11303	488.585	-0.768621	0.230976	-3.32772	0.000875604	0.00257896
AT1G11330	694.995	-0.885874	0.19623	-4.51447	6.34762e-06	2.89774e-05
AT1G11350	877.788	-2.43554	0.333961	-7.2929	3.03343e-13	3.44908e-12
AT1G11360	728.694	-1.14115	0.265689	-4.29505	1.74654e-05	7.37874e-05
AT1G11390	1366.33	2.04523	0.244029	8.38112	5.24279e-17	7.8857e-16
AT1G11400	914.632	1.51132	0.312148	4.84166	1.28759e-06	6.61698e-06
AT1G11420	19.7315	-2.28872	0.975411	-2.34641	0.0189552	0.0392311
AT1G11475	435.606	0.650999	0.223746	2.90954	0.00361956	0.00923473
AT1G11530	384.543	0.768406	0.249683	3.07753	0.00208727	0.00563662
AT1G11540	11.1869	6.49499	1.90188	3.41504	0.000637715	0.0019388
AT1G11545	348.612	-1.75692	0.286155	-6.13976	8.26466e-10	6.51398e-09
AT1G11580	180.886	-1.26767	0.37734	-3.35949	0.000780862	0.00232734
AT1G11600	769.445	-2.64933	0.382545	-6.92554	4.3431e-12	4.40114e-11
AT1G11680	1559.46	-0.972791	0.256113	-3.79829	0.0001457	0.000507192
AT1G11700	176.406	1.19407	0.353599	3.3769	0.000733072	0.00219832
AT1G11710	87.8103	-1.73449	0.454864	-3.81322	0.00013717	0.000480009
AT1G11720	2431.61	-0.812822	0.234364	-3.46821	0.000523942	0.00162293
AT1G11750	5748.26	0.70834	0.149007	4.75375	1.99681e-06	9.93885e-06
AT1G11770	7.51154	6.69171	2.54617	2.62815	0.00858517	0.0198057
AT1G11790	2157.89	0.720708	0.189862	3.79596	0.000147071	0.000511641
AT1G11800	257.768	1.10472	0.367381	3.00702	0.00263826	0.00695711
AT1G11820	1681.28	-1.87633	0.164855	-11.3817	5.15899e-30	1.4306e-28
AT1G11850	1030.28	-2.55437	0.476388	-5.36195	8.23289e-08	5.04574e-07
AT1G11890	1113.03	1.04062	0.28317	3.6749	0.000237939	0.00079289
AT1G11905	315.039	0.728094	0.322483	2.25777	0.0239597	0.0480199
AT1G11925	29.4798	6.26083	1.61099	3.88632	0.000101776	0.000367015
AT1G11940	216.584	1.06251	0.301741	3.52125	0.000429513	0.00135025
AT1G11950	597.679	2.5142	0.224032	11.2225	3.16216e-29	8.52157e-28
AT1G11960	1787.57	3.26643	0.191933	17.0186	5.9804e-65	3.80084e-63
AT1G11990	162.36	-1.59754	0.370605	-4.31063	1.62793e-05	6.90952e-05
AT1G12000	2563.55	-0.65454	0.16305	-4.01434	5.96118e-05	0.000225778
AT1G12020	293.679	-1.17653	0.310313	-3.79144	0.000149778	0.000519936
AT1G12030	26.0906	3.91667	0.917383	4.26939	1.96008e-05	8.22248e-05
AT1G12060	437.319	2.1163	0.34736	6.09252	1.11144e-09	8.60284e-09
AT1G12080	124.815	-2.56519	0.437003	-5.86997	4.35867e-09	3.14665e-08
AT1G12090	15979.8	-1.21446	0.316802	-3.83349	0.000126337	0.000445859
AT1G12100	26.4465	-1.87198	0.778525	-2.40452	0.0161935	0.0342498
AT1G12110	3720.15	0.538405	0.148898	3.61594	0.000299259	0.000973188
AT1G12220	203.806	-1.17361	0.419242	-2.79937	0.00512029	0.0125664
AT1G12240	3236.69	-0.642025	0.268507	-2.39109	0.0167983	0.0353353
AT1G12250	2064.44	1.03344	0.171375	6.03028	1.63681e-09	1.24115e-08
AT1G12260	63.7897	-2.69246	0.607676	-4.43075	9.3907e-06	4.16922e-05
AT1G12270	1465.04	-0.649951	0.178072	-3.64994	0.000262299	0.000865801
AT1G12290	78.9287	1.83558	0.536897	3.41886	0.00062884	0.00191473
AT1G12300	119.733	-1.75265	0.398574	-4.39729	1.09611e-05	4.81395e-05
AT1G12320	1748.91	3.87483	0.472918	8.19345	2.53835e-16	3.65782e-15
AT1G12330	904.982	-1.66995	0.32705	-5.10612	3.28846e-07	1.85276e-06
AT1G12350	403.844	0.621762	0.266433	2.33365	0.0196139	0.0404188
AT1G12360	2573.63	1.94997	0.163217	11.9471	6.72434e-33	2.0768e-31
AT1G12380	467.383	-1.88948	0.232603	-8.12319	4.54091e-16	6.44224e-15
AT1G12410	7569.52	0.728807	0.190268	3.83042	0.000127923	0.00045088
AT1G12420	976.078	1.34333	0.387265	3.46876	0.000522863	0.00162021
AT1G12430	1452.41	-0.886651	0.264274	-3.35505	0.000793519	0.00236251
AT1G12450	346.886	0.8533	0.269233	3.16938	0.00152764	0.00426413
AT1G12470	965.079	-0.569965	0.210819	-2.70358	0.00685975	0.0163006
AT1G12480	122.027	1.03205	0.378846	2.72419	0.00644599	0.0154291
AT1G12490	9.36831	3.22672	1.33736	2.41275	0.0158328	0.0336153
AT1G12500	1123.64	-1.55531	0.288139	-5.39775	6.748e-08	4.1729e-07
AT1G12550	202.032	-1.15493	0.313213	-3.68736	0.000226592	0.000758065
AT1G12570	131.039	-4.13907	0.593059	-6.97919	2.96877e-12	3.06638e-11
AT1G12580	1747.42	1.39566	0.170312	8.19471	2.51203e-16	3.62226e-15
AT1G12610	649.914	11.7655	1.76477	6.66688	2.61298e-11	2.44196e-10
AT1G12620	148.629	-2.61792	0.457771	-5.71884	1.07251e-08	7.3564e-08
AT1G12700	120.14	-1.7431	0.583387	-2.98789	0.00280909	0.00735934
AT1G12740	25.6129	4.17897	1.03863	4.02354	5.73289e-05	0.000218108
AT1G12750	1028.11	1.22571	0.196869	6.226	4.7848e-10	3.90999e-09
AT1G12760	2237.73	1.61722	0.237834	6.79978	1.04776e-11	1.02084e-10
AT1G12775	378.96	2.36408	0.277721	8.51243	1.7033e-17	2.64704e-16
AT1G12780	558.996	0.867351	0.235698	3.67993	0.0002333	0.000778137
AT1G12800	11235.2	-0.765512	0.199466	-3.83781	0.000124135	0.000438793
AT1G12820	788.763	-1.10872	0.351984	-3.14992	0.00163317	0.00452252
AT1G12850	1366.57	-1.51835	0.206387	-7.35681	1.88351e-13	2.18221e-12
AT1G12860	2278.27	-0.928361	0.266719	-3.48067	0.000500153	0.0015563
AT1G12890	12.6975	5.68469	1.94097	2.92878	0.00340294	0.00874701
AT1G12920	1678.36	-0.722985	0.198969	-3.63366	0.000279426	0.000915054
AT1G12930	683.358	-0.82924	0.211428	-3.9221	8.7782e-05	0.000320492
AT1G12970	264.824	1.03543	0.392988	2.63477	0.00841935	0.0194722
AT1G13030	260.919	-0.752232	0.29929	-2.51339	0.0119578	0.0264087
AT1G13040	103.815	-1.40244	0.487509	-2.87675	0.00401792	0.0101335
AT1G13060	3420.85	0.508528	0.184375	2.75811	0.00581362	0.0140794
AT1G13080	199.039	-1.39542	0.519759	-2.68475	0.00725839	0.0171147
AT1G13090	1361.28	-0.664436	0.221164	-3.00427	0.00266221	0.00701252
AT1G13100	164.453	-2.18202	0.651303	-3.35024	0.000807429	0.00240067
AT1G13110	1414.42	-1.74445	0.1707	-10.2194	1.62354e-24	3.59533e-23
AT1G13120	517.154	-1.25613	0.26033	-4.82513	1.3991e-06	7.14806e-06
AT1G13130	16.5071	-4.55302	1.47448	-3.08789	0.00201584	0.00545849
AT1G13170	985.163	-1.62264	0.233262	-6.9563	3.49337e-12	3.57465e-11
AT1G13195	475.906	2.31692	0.291018	7.96145	1.70033e-15	2.31375e-14
AT1G13210	2764.38	2.17272	0.204025	10.6493	1.75704e-26	4.22267e-25
AT1G13220	959.695	-0.521005	0.194817	-2.67433	0.00748796	0.0175957
AT1G13245	1102.28	3.82351	0.337017	11.3452	7.83878e-30	2.1628e-28
AT1G13250	498.436	-2.47274	0.421693	-5.86382	4.52328e-09	3.25801e-08
AT1G13260	862.257	2.75705	0.456183	6.04374	1.50585e-09	1.14739e-08
AT1G13270	5630.28	0.394248	0.151279	2.60609	0.00915819	0.0209518
AT1G13280	479.37	-1.92231	0.320667	-5.99472	2.03835e-09	1.5319e-08
AT1G13310	62.8886	9.01417	1.38244	6.52048	7.0083e-11	6.25457e-10
AT1G13340	341.528	3.5004	0.439703	7.96083	1.7089e-15	2.32398e-14
AT1G13370	41.9486	4.6149	0.938702	4.91626	8.82152e-07	4.63968e-06
AT1G13380	841.931	0.652251	0.281545	2.31668	0.020521	0.0420556
AT1G13390	856.06	2.31469	0.212741	10.8803	1.43076e-27	3.60808e-26
AT1G13430	10.1528	4.47279	1.63581	2.73429	0.00625145	0.0149945
AT1G13460	323.436	-1.1452	0.385609	-2.96985	0.00297943	0.00775631
AT1G13530	45.982	8.59086	1.43707	5.97804	2.2584e-09	1.69092e-08
AT1G13540	14.2564	3.78885	1.18988	3.18422	0.00145144	0.00407419
AT1G13550	27.8116	5.31305	1.04545	5.08209	3.73313e-07	2.08725e-06
AT1G13740	195.849	-0.910568	0.338999	-2.68605	0.0072302	0.0170519
AT1G13810	137.738	0.818474	0.349826	2.33966	0.0193012	0.039838
AT1G13860	518.748	-1.86963	0.244266	-7.65409	1.94684e-14	2.44179e-13
AT1G13880	1851.7	2.52542	0.184173	13.7123	8.57552e-43	3.57829e-41
AT1G13890	19.2851	7.17149	1.67495	4.28162	1.85539e-05	7.8086e-05
AT1G13940	334.259	-1.07676	0.24607	-4.37583	1.2097e-05	5.26863e-05
AT1G13960	665.093	1.1499	0.351772	3.26888	0.00107974	0.00312621
AT1G13980	1063.34	-1.13719	0.188456	-6.03424	1.59711e-09	1.21398e-08
AT1G13990	409.559	4.56583	0.584714	7.80864	5.78072e-15	7.50845e-14
AT1G14000	2904.93	1.4817	0.354629	4.17818	2.93846e-05	0.000119175
AT1G14010	670.759	0.972582	0.320373	3.03578	0.00239917	0.00638481
AT1G14020	644.923	-0.510466	0.197748	-2.58139	0.00984026	0.0223172
AT1G14071	20.5513	-2.14281	0.889506	-2.40899	0.0159968	0.0338966
AT1G14080	13.2572	6.80413	1.82531	3.72766	0.000193266	0.000655951
AT1G14130	171.353	1.30139	0.378476	3.43849	0.000584958	0.00179328
AT1G14150	5272.99	0.512473	0.217716	2.35386	0.0185796	0.0385609
AT1G14160	6.53765	5.74874	2.21127	2.59975	0.00932918	0.0212832
AT1G14180	237.663	-1.4587	0.367652	-3.96761	7.25977e-05	0.000269621
AT1G14200	6201.55	6.38436	0.342382	18.6469	1.33884e-77	1.05903e-75
AT1G14280	316.244	-1.51428	0.549649	-2.755	0.00586923	0.0141959
AT1G14330	769.325	1.78204	0.454794	3.91835	8.91582e-05	0.000325031
AT1G14345	7300.82	-1.11619	0.280543	-3.97869	6.92952e-05	0.00025849
AT1G14350	357.952	-1.96387	0.27663	-7.09925	1.25435e-12	1.34486e-11
AT1G14370	668.385	3.49754	0.432578	8.08534	6.19925e-16	8.74416e-15
AT1G14380	910.184	-1.26699	0.194674	-6.50823	7.60419e-11	6.76167e-10
AT1G14390	37.6296	3.13405	0.787187	3.98133	6.85317e-05	0.000255903
AT1G14430	348.36	-1.40132	0.263312	-5.3219	1.02691e-07	6.21401e-07
AT1G14440	660.705	-2.38243	0.345251	-6.90058	5.17919e-12	5.19336e-11
AT1G14450	220.527	0.78045	0.345313	2.26012	0.0238136	0.0477531
AT1G14460	823.377	-1.63646	0.236579	-6.9172	4.6066e-12	4.64249e-11
AT1G14480	129.934	1.37976	0.440322	3.13352	0.00172725	0.00475135
AT1G14510	1229.37	0.627432	0.208641	3.00723	0.00263637	0.00695296
AT1G14520	64.1059	1.32072	0.505789	2.61121	0.0090223	0.0206861
AT1G14530	579.795	1.89213	0.322943	5.85903	4.65585e-09	3.34487e-08
AT1G14540	597.811	10.7498	0.963308	11.1593	6.45025e-29	1.72137e-27
AT1G14580	832.323	-0.993807	0.196665	-5.0533	4.34251e-07	2.40654e-06
AT1G14590	411.564	1.33289	0.410723	3.24523	0.00117357	0.00336992
AT1G14600	91.775	1.46142	0.533579	2.73891	0.00616436	0.0148066
AT1G14610	2935.36	-1.15795	0.200057	-5.7881	7.1186e-09	5.00761e-08
AT1G14640	185.99	0.772269	0.320916	2.40645	0.0161083	0.0340957
AT1G14642	68.3581	2.93876	0.845273	3.4767	0.000507625	0.00157732
AT1G14670	2646.5	-1.06047	0.175376	-6.04682	1.47734e-09	1.12684e-08
AT1G14688	6.0779	5.65407	2.25813	2.50387	0.0122842	0.0270266
AT1G14690	978.333	-0.594909	0.176185	-3.37661	0.000733861	0.00220038
AT1G14740	2841.65	1.92303	0.14847	12.9523	2.2794e-38	8.42421e-37
AT1G14780	98.095	7.077	0.833769	8.48796	2.10293e-17	3.24288e-16
AT1G14790	217.026	-1.05461	0.323587	-3.25913	0.00111754	0.0032246
AT1G14810	3630.92	0.615692	0.174302	3.53233	0.000411908	0.00130048
AT1G14840	1605.53	-1.28032	0.172989	-7.40116	1.35004e-13	1.58587e-12
AT1G14850	955.851	-0.638604	0.231986	-2.75277	0.00590941	0.0142721
AT1G14860	33.0317	3.25087	0.87258	3.72559	0.000194858	0.000661051
AT1G14870	261.596	4.63018	0.738249	6.27184	3.56808e-10	2.9497e-09
AT1G14900	638.408	-0.604122	0.21992	-2.74701	0.00601408	0.0144947
AT1G14910	1117.78	-0.582959	0.170941	-3.41029	0.000648946	0.00196913
AT1G14920	1401.84	-3.2747	0.217165	-15.0793	2.215e-51	1.10199e-49
AT1G14980	2341.12	0.636865	0.156787	4.06197	4.86611e-05	0.000188026
AT1G14990	271.617	0.78076	0.309577	2.52202	0.0116682	0.0258549
AT1G15010	1576.45	7.24252	0.611876	11.8366	2.52579e-32	7.60851e-31
AT1G15030	1065.83	0.471505	0.17503	2.69385	0.00706313	0.0167099
AT1G15040	41.1029	7.41101	1.32957	5.57399	2.48973e-08	1.6343e-07
AT1G15050	9.81166	3.55017	1.40137	2.53335	0.0112979	0.0251534
AT1G15100	878.453	1.77359	0.429366	4.13073	3.61614e-05	0.00014364
AT1G15110	624.199	1.28671	0.33587	3.83098	0.000127631	0.000450067
AT1G15120	1831.76	0.733464	0.178945	4.09881	4.15271e-05	0.000162603
AT1G15125	385.991	1.11818	0.392243	2.85074	0.00436174	0.0109056
AT1G15150	19.534	2.91629	1.22211	2.38628	0.0170198	0.0357122
AT1G15160	389.298	1.03861	0.249964	4.15503	3.25243e-05	0.000130584
AT1G15165	256.406	-1.31337	0.353347	-3.71694	0.000201653	0.000681893
AT1G15170	434.838	1.14101	0.279303	4.0852	4.40389e-05	0.000171462
AT1G15190	186.89	4.87478	0.444498	10.9669	5.51068e-28	1.41235e-26
AT1G15200	1873.12	-0.605792	0.17167	-3.52882	0.000417423	0.00131638
AT1G15230	952.008	0.798047	0.208651	3.82479	0.000130884	0.000460281
AT1G15240	1009.39	-1.01708	0.227283	-4.47495	7.64281e-06	3.43692e-05
AT1G15260	935.526	-2.34929	0.323006	-7.27321	3.51053e-13	3.97307e-12
AT1G15280	1925.7	-0.766723	0.15879	-4.82854	1.3754e-06	7.03702e-06
AT1G15290	5569.79	-1.28055	0.159956	-8.00563	1.18858e-15	1.63867e-14
AT1G15320	7.0604	5.76785	2.15995	2.67036	0.00757691	0.0177478
AT1G15340	4955.8	-0.77771	0.202674	-3.83724	0.000124424	0.000439674
AT1G15390	1275.42	0.471741	0.185522	2.54278	0.0109975	0.0245793
AT1G15400	892.731	1.51511	0.333947	4.53698	5.70654e-06	2.6225e-05
AT1G15415	70.2096	6.20257	1.04246	5.94994	2.68242e-09	1.99211e-08
AT1G15420	1224.06	2.55885	0.447156	5.7225	1.04966e-08	7.2131e-08
AT1G15430	8896.98	7.03659	0.37338	18.8457	3.18892e-79	2.5781e-77
AT1G15480	174.242	-0.794421	0.31339	-2.53493	0.011247	0.0250504
AT1G15490	517.357	-0.910869	0.226389	-4.02346	5.73486e-05	0.000218145
AT1G15510	353.409	-1.68828	0.252716	-6.68055	2.38041e-11	2.2322e-10
AT1G15520	2938.7	4.68924	0.363558	12.8982	4.60833e-38	1.68895e-36
AT1G15530	2782.01	3.46523	0.175201	19.7786	4.5511e-87	4.20499e-85
AT1G15540	12.7071	6.74055	1.84538	3.65266	0.000259542	0.000857859
AT1G15550	278.499	-1.34729	0.495648	-2.71824	0.00656309	0.0156651
AT1G15570	686.45	-0.605303	0.202599	-2.98769	0.00281092	0.00736296
AT1G15670	262.463	2.33209	0.49622	4.6997	2.60538e-06	1.26781e-05
AT1G15690	48215.3	-1.11242	0.174052	-6.39135	1.6443e-10	1.41243e-09
AT1G15750	5676.43	-0.774833	0.146526	-5.28804	1.23637e-07	7.40409e-07
AT1G15770	10.8205	4.40742	1.46919	2.9999	0.00270071	0.00710136
AT1G15800	469.323	3.27754	0.452179	7.24833	4.21941e-13	4.74603e-12
AT1G15860	724.907	1.02519	0.258052	3.97281	7.10309e-05	0.000264382
AT1G15890	69.2885	1.62668	0.548838	2.96387	0.00303799	0.00788729
AT1G15930	8466.44	0.558173	0.166977	3.3428	0.000829371	0.0024576
AT1G15940	1195.74	-0.690464	0.170127	-4.05851	4.9387e-05	0.000190664
AT1G15970	747.501	0.836384	0.337409	2.47884	0.0131809	0.028716
AT1G15990	54.3447	6.82387	1.08642	6.28109	3.36211e-10	2.78887e-09
AT1G16025	9.5212	7.01496	2.37866	2.94912	0.00318678	0.00824245
AT1G16030	21659	7.97076	0.57724	13.8084	2.2681e-43	9.59147e-42
AT1G16040	447.692	1.8881	0.609793	3.0963	0.00195954	0.00532307
AT1G16080	10267.6	0.630049	0.211918	2.97308	0.0029483	0.00768438
AT1G16090	359.163	1.31483	0.386072	3.40565	0.00066006	0.001999
AT1G16110	145.39	1.34558	0.390774	3.44338	0.000574502	0.00176443
AT1G16130	89.5611	5.39113	0.844063	6.38712	1.69035e-10	1.45029e-09
AT1G16150	44.7033	8.32625	1.44087	5.77864	7.53059e-09	5.26878e-08
AT1G16160	5.27404	5.3221	2.36817	2.24735	0.0246179	0.0491509
AT1G16170	444.368	1.08227	0.266036	4.06811	4.73955e-05	0.000183426
AT1G16220	209.732	-1.58881	0.325913	-4.87496	1.08828e-06	5.6602e-06
AT1G16225	5.84321	6.4405	2.81838	2.28518	0.0223021	0.0451379
AT1G16240	1297.23	1.13895	0.231326	4.92355	8.49861e-07	4.48379e-06
AT1G16260	717.713	-0.569412	0.219268	-2.59687	0.00940764	0.0214377
AT1G16270	932.267	-1.18174	0.243472	-4.85369	1.21185e-06	6.24969e-06
AT1G16280	250.294	-0.751911	0.273596	-2.74825	0.00599137	0.0144447
AT1G16300	278.609	1.80101	0.376843	4.77919	1.76001e-06	8.83914e-06
AT1G16310	44.0336	-1.5295	0.595823	-2.56705	0.0102569	0.023138
AT1G16330	158.482	-0.818108	0.33723	-2.42596	0.0152678	0.0325833
AT1G16350	1711.01	-0.757623	0.240374	-3.15185	0.00162242	0.00449673
AT1G16370	86.3031	7.81298	1.02481	7.62386	2.46206e-14	3.06399e-13
AT1G16380	10.0801	6.68454	2.30715	2.89731	0.00376374	0.00956486
AT1G16390	62.4782	-4.39552	0.763214	-5.75922	8.45042e-09	5.87867e-08
AT1G16410	547.186	-4.34266	0.782774	-5.54778	2.89326e-08	1.88345e-07
AT1G16420	32.5789	8.00659	1.6389	4.88535	1.03244e-06	5.38371e-06
AT1G16470	1461.64	0.534369	0.174633	3.05996	0.0022137	0.00594335
AT1G16500	215.753	-1.14199	0.343246	-3.32704	0.000877741	0.00258456
AT1G16630	333.242	-1.70103	0.288379	-5.89857	3.66659e-09	2.67868e-08
AT1G16640	106.642	1.62136	0.454128	3.57027	0.00035662	0.00113983
AT1G16670	872.296	3.17395	0.311031	10.2046	1.89074e-24	4.17444e-23
AT1G16680	806.288	-1.3175	0.220694	-5.96982	2.37511e-09	1.77588e-08
AT1G16700	1393.88	0.634862	0.171712	3.69725	0.000217949	0.000732158
AT1G16710	1073.14	-1.05119	0.221639	-4.74281	2.10773e-06	1.04554e-05
AT1G16730	47.8116	1.55399	0.564725	2.75177	0.00592742	0.0143109
AT1G16750	409.083	-1.58702	0.426115	-3.72439	0.000195788	0.000663592
AT1G16770	24.0134	2.52931	0.858935	2.9447	0.00323263	0.00835024
AT1G16780	684.532	-1.35566	0.202156	-6.706	2.00029e-11	1.89189e-10
AT1G16800	298.8	-1.79945	0.33297	-5.40425	6.5081e-08	4.0359e-07
AT1G16825	149.885	1.1244	0.440943	2.54998	0.0107728	0.0241286
AT1G16830	115.148	2.10327	0.516358	4.07328	4.63564e-05	0.000179816
AT1G16840	1738.26	1.75527	0.247228	7.09981	1.24925e-12	1.34005e-11
AT1G16850	88.7836	3.23115	0.780843	4.13802	3.50316e-05	0.000139783
AT1G16860	1399.07	-1.44641	0.167021	-8.66004	4.71606e-18	7.54776e-17
AT1G16890	1173.78	0.607529	0.214137	2.83711	0.00455244	0.0113206
AT1G16900	511.494	-0.564295	0.236112	-2.38995	0.0168508	0.0354288
AT1G16930	106.403	-1.56838	0.439012	-3.57251	0.000353569	0.0011319
AT1G16960	251.079	-0.840799	0.305067	-2.75611	0.00584928	0.0141549
AT1G17030	29.917	-2.69185	0.808486	-3.3295	0.000870027	0.0025646
AT1G17080	1043.24	1.23196	0.316115	3.89718	9.73199e-05	0.000352274
AT1G17110	1301.44	-0.857721	0.2263	-3.79019	0.00015053	0.000522354
AT1G17120	736.542	-1.11329	0.226896	-4.90663	9.26546e-07	4.85691e-06
AT1G17140	1409.16	-1.23032	0.206387	-5.96121	2.50374e-09	1.86382e-08
AT1G17145	786.134	1.16073	0.265861	4.36592	1.26587e-05	5.49261e-05
AT1G17147	345.899	7.07639	0.529274	13.37	9.05561e-41	3.60748e-39
AT1G17170	1409.54	7.84693	0.733242	10.7017	9.99327e-27	2.42018e-25
AT1G17180	385.884	6.76775	0.699328	9.67751	3.75769e-22	7.54627e-21
AT1G17190	116.319	-2.03534	0.630857	-3.2263	0.001254	0.00357567
AT1G17200	941.693	-1.29411	0.381233	-3.39453	0.000687477	0.00207403
AT1G17210	2103.15	-0.870071	0.271262	-3.20749	0.00133899	0.00379194
AT1G17220	19491.4	-1.04205	0.178273	-5.84522	5.05909e-09	3.61787e-08
AT1G17240	41.6139	2.03448	0.683506	2.97653	0.00291533	0.00760658
AT1G17280	974.866	0.821459	0.197711	4.15484	3.25511e-05	0.000130644
AT1G17290	9286.6	2.89355	0.322948	8.95982	3.25203e-19	5.53499e-18
AT1G17300	70.0375	9.92802	4.3917	2.26063	0.0237821	0.0477082
AT1G17310	13.7209	7.24338	2.05751	3.52047	0.00043079	0.00135349
AT1G17330	571.905	1.72981	0.215265	8.03572	9.30311e-16	1.29417e-14
AT1G17340	1015.71	1.29119	0.185315	6.96751	3.22588e-12	3.30709e-11
AT1G17350	306.689	0.787047	0.301484	2.61058	0.009039	0.020716
AT1G17360	2770.18	0.471977	0.174783	2.70036	0.00692635	0.0164393
AT1G17370	3020.34	0.669517	0.173725	3.85389	0.000116255	0.000413197
AT1G17380	2347.14	7.99017	0.572423	13.9585	2.79249e-44	1.20642e-42
AT1G17410	471.344	2.71502	0.353701	7.67602	1.64108e-14	2.06331e-13
AT1G17420	38785.6	7.78891	0.225503	34.5401	2.00369e-261	1.76244e-258
AT1G17440	1159.4	-0.470289	0.172219	-2.73077	0.00631871	0.0151459
AT1G17450	609.114	-0.707995	0.264436	-2.67738	0.00742006	0.017451
AT1G17455	274.628	0.894995	0.312669	2.86244	0.00420393	0.0105482
AT1G17490	199.147	0.981416	0.355544	2.76032	0.00577448	0.0139939
AT1G17520	401.405	0.937382	0.301603	3.108	0.00188358	0.00513575
AT1G17540	6.13451	4.90784	1.96524	2.49732	0.0125134	0.0274512
AT1G17560	97.5318	-1.25321	0.444521	-2.81923	0.00481385	0.011894
AT1G17590	260.06	2.00459	0.350315	5.72225	1.05123e-08	7.22167e-08
AT1G17600	252.976	-0.837225	0.296817	-2.82068	0.00479218	0.0118478
AT1G17615	12.9709	6.65119	1.83631	3.62204	0.000292292	0.000952929
AT1G17620	1966.01	1.34143	0.220421	6.08577	1.1593e-09	8.9512e-09
AT1G17640	210.069	0.865066	0.31	2.79054	0.00526204	0.0128725
AT1G17650	3436.94	0.572444	0.158615	3.60901	0.000307366	0.000996899
AT1G17730	1242.48	1.62909	0.300443	5.42229	5.88387e-08	3.67157e-07
AT1G17745	527.7	-1.00982	0.368143	-2.74301	0.00608782	0.0146483
AT1G17760	601.929	0.613426	0.273859	2.23994	0.025095	0.0499855
AT1G17810	12.4545	7.56587	2.10786	3.58937	0.000331482	0.0010674
AT1G17830	139.196	3.0199	0.673748	4.48224	7.38652e-06	3.33189e-05
AT1G17840	2368.06	-2.75509	0.368549	-7.47551	7.69058e-14	9.23121e-13
AT1G17870	572.003	3.83083	0.328901	11.6474	2.36695e-31	6.86666e-30
AT1G17890	1185.11	0.596398	0.246465	2.41981	0.0155286	0.0330565
AT1G17920	284.89	-1.22467	0.270674	-4.52453	6.05307e-06	2.77133e-05
AT1G17930	243.616	-0.672005	0.297449	-2.25923	0.0238692	0.0478603
AT1G17980	860.154	0.748331	0.183548	4.07702	4.56162e-05	0.00017707
AT1G18030	267.499	0.630531	0.266776	2.36352	0.0181022	0.0376994
AT1G18050	27.7429	6.66461	1.2895	5.16838	2.36132e-07	1.35966e-06
AT1G18070	4779.45	0.457063	0.166527	2.74468	0.00605694	0.0145804
AT1G18190	522.49	-0.568243	0.216669	-2.62263	0.0087254	0.0200951
AT1G18200	183.323	5.87768	0.486904	12.0715	1.49311e-33	4.6972e-32
AT1G18210	5342.27	2.64545	0.397744	6.65115	2.9082e-11	2.70293e-10
AT1G18250	577.68	-1.52873	0.220787	-6.92401	4.39032e-12	4.44694e-11
AT1G18290	27.8259	7.95457	1.68539	4.71973	2.36163e-06	1.15972e-05
AT1G18300	7422.73	7.08258	0.191272	37.0288	3.93503e-300	5.09007e-297
AT1G18310	119.078	10.8612	4.39127	2.47335	0.0133852	0.029108
AT1G18330	308.082	3.12434	0.389282	8.02589	1.00789e-15	1.3992e-14
AT1G18350	16.3322	2.6642	1.07108	2.48739	0.0128685	0.0281179
AT1G18370	812.694	-1.53868	0.25067	-6.13827	8.34275e-10	6.57081e-09
AT1G18382	7.64579	5.08713	1.99918	2.54461	0.01094	0.0244556
AT1G18390	856.54	5.31042	0.366874	14.4748	1.74892e-47	8.11364e-46
AT1G18460	1194.97	1.87203	0.30477	6.14242	8.12738e-10	6.41643e-09
AT1G18470	975.188	0.922391	0.223334	4.1301	3.62606e-05	0.00014393
AT1G18480	872.32	1.08371	0.352468	3.07464	0.00210758	0.00568797
AT1G18485	963.631	-0.555019	0.190907	-2.90727	0.00364594	0.00929556
AT1G18486	8.06765	6.58646	2.48872	2.64653	0.0081323	0.0188897
AT1G18510	21.9964	8.40162	1.75281	4.79323	1.64118e-06	8.29262e-06
AT1G18520	9.40696	7.18889	2.34335	3.06779	0.00215652	0.00580438
AT1G18550	297.694	-1.62445	0.270521	-6.00492	1.91429e-09	1.4436e-08
AT1G18580	358.762	-1.6496	0.266211	-6.19659	5.76993e-10	4.65617e-09
AT1G18590	289.464	-3.07064	0.573399	-5.35515	8.54837e-08	5.23035e-07
AT1G18620	1071.1	-1.04346	0.231279	-4.51167	6.43205e-06	2.93385e-05
AT1G18650	1366.01	-0.663116	0.202044	-3.28203	0.00103062	0.0029978
AT1G18670	423.178	-1.05154	0.322585	-3.25973	0.00111517	0.0032186
AT1G18680	235.217	0.920765	0.302077	3.04812	0.0023028	0.00615068
AT1G18710	560.346	1.64459	0.337673	4.87037	1.11391e-06	5.78254e-06
AT1G18720	2213.73	1.02564	0.158223	6.48224	9.03728e-11	7.99717e-10
AT1G18740	11346.1	6.02497	0.197571	30.4951	3.02259e-204	1.32933e-201
AT1G18750	315.996	0.982529	0.263191	3.73314	0.000189108	0.000643131
AT1G18810	305.222	-3.44437	0.452273	-7.61568	2.62298e-14	3.25137e-13
AT1G18830	18.7811	5.16778	1.19468	4.32566	1.52077e-05	6.49479e-05
AT1G18840	912.352	-1.58189	0.220587	-7.17127	7.43057e-13	8.14954e-12
AT1G18880	122.288	3.37202	0.511567	6.59156	4.35243e-11	3.96479e-10
AT1G18890	1162.39	1.88237	0.366517	5.13583	2.80902e-07	1.59779e-06
AT1G18940	35.0209	1.70563	0.64418	2.64776	0.00810274	0.018829
AT1G18950	1170.33	-0.508682	0.185526	-2.74185	0.00610951	0.0146957
AT1G18960	11.9055	5.48824	1.58079	3.47184	0.000516904	0.00160366
AT1G18990	78.3766	2.91718	0.954265	3.05699	0.00223574	0.00599122
AT1G19010	349.84	1.35845	0.281402	4.82742	1.38313e-06	7.07242e-06
AT1G19020	12058.2	10.4767	0.330479	31.7016	1.47527e-220	7.9125e-218
AT1G19025	2029.38	5.68143	0.238991	23.7726	6.41695e-125	9.59923e-123
AT1G19040	29.1516	5.71639	1.08086	5.28872	1.23176e-07	7.37845e-07
AT1G19050	696.37	-1.05225	0.300827	-3.49785	0.000469017	0.0014646
AT1G19110	1925.09	0.894466	0.201974	4.42862	9.48372e-06	4.20627e-05
AT1G19115	26.6684	7.81283	1.56869	4.98049	6.34232e-07	3.4133e-06
AT1G19140	1002.51	0.747906	0.220472	3.3923	0.000693074	0.00208805
AT1G19160	24.2667	3.39718	0.932114	3.64459	0.000267818	0.000880317
AT1G19170	346.672	-0.752364	0.279432	-2.69248	0.00709232	0.0167699
AT1G19180	8982.55	8.36144	0.315908	26.468	2.2664e-154	5.35894e-152
AT1G19190	126.532	6.02338	0.703453	8.5626	1.10349e-17	1.73203e-16
AT1G19200	103.244	4.17721	0.466777	8.94905	3.58561e-19	6.09332e-18
AT1G19210	442.912	8.44635	0.549698	15.3654	2.79176e-53	1.44449e-51
AT1G19220	2776.17	4.46566	0.276953	16.1243	1.72297e-58	9.7902e-57
AT1G19270	473.493	1.08035	0.348157	3.10304	0.00191543	0.00521188
AT1G19300	974.615	1.76432	0.207785	8.49106	2.04757e-17	3.16194e-16
AT1G19310	2464.09	4.38398	0.333574	13.1424	1.88064e-39	7.1922e-38
AT1G19320	253.696	5.74572	0.635436	9.04216	1.53601e-19	2.68923e-18
AT1G19330	612.039	1.27862	0.257473	4.96603	6.83387e-07	3.65726e-06
AT1G19370	507.004	-1.19576	0.345735	-3.4586	0.000542987	0.0016763
AT1G19373	7.78199	5.2308	2.22969	2.34598	0.0189772	0.0392688
AT1G19376	10.8789	4.22037	1.51504	2.78565	0.00534209	0.0130424
AT1G19380	2731.66	7.53163	0.258019	29.1902	2.58204e-187	8.87173e-185
AT1G19430	700.938	-1.23846	0.217444	-5.69556	1.2297e-08	8.37186e-08
AT1G19440	788.544	0.573493	0.228077	2.51447	0.011921	0.0263328
AT1G19450	1902.19	0.655947	0.154606	4.24271	2.20833e-05	9.16078e-05
AT1G19490	112.133	1.0729	0.422211	2.54115	0.0110487	0.0246654
AT1G19520	797.242	-1.28056	0.194873	-6.57127	4.98894e-11	4.52213e-10
AT1G19565	79.6531	5.80844	0.733752	7.91607	2.45127e-15	3.28279e-14
AT1G19570	2126.56	0.573247	0.239468	2.39383	0.0166735	0.0351265
AT1G19580	1116.57	0.856381	0.182033	4.70454	2.54433e-06	1.24002e-05
AT1G19610	21.5976	3.18592	0.933172	3.41408	0.000639977	0.00194514
AT1G19650	1103.3	1.24166	0.250933	4.94815	7.4922e-07	3.98726e-06
AT1G19660	2384.84	0.944563	0.167505	5.63901	1.71035e-08	1.14562e-07
AT1G19670	4731.67	1.3115	0.333743	3.92969	8.50561e-05	0.000311575
AT1G19700	827.874	-0.802736	0.288103	-2.78628	0.0053317	0.0130245
AT1G19715	2402.5	-1.11252	0.164715	-6.75423	1.436e-11	1.37834e-10
AT1G19720	2404.1	-2.72004	0.369866	-7.35413	1.92169e-13	2.2241e-12
AT1G19750	26.4445	2.00134	0.77283	2.58962	0.00960809	0.0218357
AT1G19770	4764.7	2.73198	0.22179	12.3179	7.25547e-35	2.37776e-33
AT1G19835	2009.04	-1.45664	0.237915	-6.12253	9.21004e-10	7.20486e-09
AT1G19840	54.2693	2.25286	0.69257	3.2529	0.00114234	0.00329013
AT1G19870	1728.5	-0.934009	0.16352	-5.7119	1.11721e-08	7.64866e-08
AT1G19910	4190.43	0.940431	0.3291	2.85759	0.00426875	0.0106962
AT1G19920	5214.9	-1.06671	0.237536	-4.49073	7.0981e-06	3.20969e-05
AT1G19940	77.9223	-2.38704	0.510612	-4.67487	2.94147e-06	1.42004e-05
AT1G19950	402.511	-0.630853	0.242749	-2.59878	0.00935551	0.0213344
AT1G19968	17.5465	6.52002	1.66021	3.92723	8.59304e-05	0.000314411
AT1G19980	233.19	1.01784	0.313117	3.25068	0.0011513	0.00331418
AT1G20010	5794.62	-0.501695	0.137371	-3.65211	0.000260094	0.000859296
AT1G20050	1281.09	-0.510982	0.177411	-2.88021	0.00397405	0.0100321
AT1G20060	204.148	-0.95891	0.299771	-3.19881	0.00137997	0.00389546
AT1G20100	8747.6	3.49234	0.193374	18.06	6.57927e-73	4.83873e-71
AT1G20110	2085.29	0.674038	0.215838	3.12289	0.00179086	0.00490791
AT1G20120	117.126	3.94214	0.450768	8.74537	2.22283e-18	3.64233e-17
AT1G20140	763.439	2.62992	0.475992	5.52514	3.29226e-08	2.12681e-07
AT1G20160	98.3025	-1.20713	0.410494	-2.94067	0.00327504	0.00844786
AT1G20190	378.595	-1.41253	0.570291	-2.47685	0.0132548	0.0288558
AT1G20200	1494.06	-0.702589	0.225157	-3.12044	0.00180581	0.00494456
AT1G20220	3217.62	-0.508373	0.189846	-2.67781	0.00741042	0.0174314
AT1G20230	93.5879	-1.51339	0.45626	-3.31695	0.000910058	0.00267257
AT1G20240	7.41518	6.828	2.55486	2.67255	0.00752773	0.0176627
AT1G20310	511.444	8.54721	0.55888	15.2934	8.45526e-53	4.31395e-51
AT1G20320	9.14734	5.22277	1.75	2.98444	0.00284102	0.00743384
AT1G20330	5109.51	-1.17358	0.254819	-4.60554	4.11395e-06	1.93634e-05
AT1G20370	405.937	-0.72623	0.267234	-2.71758	0.00657609	0.0156876
AT1G20380	369.91	-1.05547	0.352657	-2.99292	0.00276318	0.00725175
AT1G20400	95.8319	1.80692	0.540898	3.3406	0.000835978	0.00247485
AT1G20440	3835.38	2.0209	0.416652	4.85031	1.23266e-06	6.35253e-06
AT1G20450	7886.13	3.81055	0.302956	12.5779	2.79452e-36	9.57187e-35
AT1G20460	160.125	0.98886	0.374946	2.63734	0.00835589	0.0193376
AT1G20490	196.441	1.61599	0.409966	3.94176	8.08865e-05	0.00029759
AT1G20510	7389.78	4.95244	0.286979	17.2572	9.88619e-67	6.45096e-65
AT1G20515	34.7804	4.29363	0.832117	5.15989	2.47101e-07	1.41799e-06
AT1G20560	670.222	-1.09366	0.304458	-3.59216	0.000327945	0.00105679
AT1G20580	1724.34	0.498699	0.181476	2.74802	0.00599564	0.0144534
AT1G20610	232.675	-0.753527	0.301973	-2.49534	0.0125835	0.0275746
AT1G20620	35673.8	-1.18182	0.255588	-4.62392	3.76549e-06	1.78763e-05
AT1G20650	704.162	-0.658748	0.273402	-2.40945	0.0159767	0.033863
AT1G20680	12.7051	7.23359	2.10667	3.43366	0.000595494	0.00182152
AT1G20720	231.346	-1.43661	0.307619	-4.67011	3.01033e-06	1.45042e-05
AT1G20760	1393.68	-0.866656	0.194133	-4.46424	8.03528e-06	3.60163e-05
AT1G20780	2130.79	2.32312	0.22221	10.4546	1.39579e-25	3.23428e-24
AT1G20810	2452.46	0.770735	0.163297	4.71983	2.36043e-06	1.15965e-05
AT1G20816	246.733	0.930231	0.285723	3.25571	0.00113109	0.00326027
AT1G20823	1055.9	4.29436	0.259597	16.5424	1.81552e-61	1.07901e-59
AT1G20840	1037.59	-1.91938	0.217398	-8.82889	1.05718e-18	1.75984e-17
AT1G20850	1306.52	-1.83925	0.302131	-6.08761	1.14608e-09	8.85222e-09
AT1G20920	2028.13	-1.29001	0.16106	-8.00948	1.15195e-15	1.59117e-14
AT1G20925	6.46714	5.43576	2.17686	2.49706	0.0125228	0.0274634
AT1G20950	2452.36	-0.517512	0.229608	-2.25389	0.0242029	0.0484234
AT1G20960	5254.59	-1.42412	0.252412	-5.64204	1.68042e-08	1.12694e-07
AT1G21000	2054.54	4.70922	0.31614	14.896	3.49869e-50	1.7059e-48
AT1G21010	1649.37	4.44169	0.435328	10.2031	1.92093e-24	4.23259e-23
AT1G21050	96.716	-2.4604	0.519195	-4.73888	2.14906e-06	1.06508e-05
AT1G21060	589.205	-1.94699	0.348097	-5.59326	2.22844e-08	1.47069e-07
AT1G21065	2713.45	0.705902	0.154743	4.56175	5.07283e-06	2.34894e-05
AT1G21080	1405.3	0.799371	0.173673	4.60272	4.16999e-06	1.96104e-05
AT1G21090	208.061	-1.33194	0.343789	-3.87428	0.000106939	0.000383806
AT1G21120	612.04	4.81124	0.534837	8.9957	2.34721e-19	4.02929e-18
AT1G21150	114.6	-1.31348	0.385098	-3.41076	0.000647817	0.00196607
AT1G21160	980.087	-0.871453	0.184294	-4.72859	2.2608e-06	1.11619e-05
AT1G21170	552.177	-1.18563	0.22661	-5.23204	1.67653e-07	9.86008e-07
AT1G21210	17.0029	2.98731	0.977107	3.0573	0.0022334	0.00598642
AT1G21250	800.653	-0.853084	0.3788	-2.25207	0.0243179	0.0486269
AT1G21270	896.115	-1.66955	0.473896	-3.52304	0.000426631	0.00134253
AT1G21326	27.7196	6.29869	1.36035	4.6302	3.65318e-06	1.73882e-05
AT1G21340	98.6979	6.80628	0.732815	9.28785	1.57436e-20	2.92154e-19
AT1G21350	1770.69	0.76824	0.164201	4.67865	2.88776e-06	1.39595e-05
AT1G21380	1849.52	1.99796	0.32126	6.21912	4.99944e-10	4.0778e-09
AT1G21390	171.407	1.56752	0.400965	3.90936	9.25417e-05	0.000336474
AT1G21400	199.351	-1.17705	0.311283	-3.78129	0.000156016	0.000539171
AT1G21450	1175.61	2.10189	0.236133	8.90131	5.51891e-19	9.31395e-18
AT1G21460	597.299	-0.681369	0.218971	-3.11169	0.00186021	0.00507897
AT1G21520	252.841	1.92938	0.350873	5.49879	3.82396e-08	2.45157e-07
AT1G21550	270.321	5.47117	0.484701	11.2877	1.5088e-29	4.12154e-28
AT1G21560	720.064	-1.00776	0.279067	-3.61116	0.000304831	0.000989554
AT1G21590	1957.23	-1.16625	0.254683	-4.57924	4.66677e-06	2.17789e-05
AT1G21600	5983.87	-0.486776	0.159943	-3.04343	0.00233898	0.00623747
AT1G21620	10.5665	5.19928	1.66715	3.11867	0.00181671	0.0049707
AT1G21630	2416.23	-1.51824	0.189688	-8.00386	1.20583e-15	1.66037e-14
AT1G21640	1861.82	-0.496113	0.207826	-2.38716	0.0169793	0.0356488
AT1G21670	4626	2.72679	0.167281	16.3007	9.76248e-60	5.64939e-58
AT1G21680	5235.55	2.31788	0.314302	7.37469	1.64733e-13	1.91565e-12
AT1G21690	767.222	0.476887	0.210787	2.26241	0.0236721	0.0475344
AT1G21695	43.343	1.84947	0.595776	3.10431	0.00190723	0.00519638
AT1G21700	1131.33	-1.0238	0.175564	-5.83147	5.49412e-09	3.91623e-08
AT1G21722	14.2357	7.8094	2.01287	3.87973	0.000104572	0.000375743
AT1G21730	472.168	-0.61166	0.259872	-2.35369	0.018588	0.0385722
AT1G21750	3815.97	-0.724233	0.145694	-4.97091	6.66386e-07	3.57497e-06
AT1G21760	702.009	1.23859	0.306983	4.03472	5.46674e-05	0.000208885
AT1G21790	432.247	1.3201	0.379995	3.47399	0.000512789	0.00159156
AT1G21810	171.404	-1.83103	0.336792	-5.43668	5.42825e-08	3.40562e-07
AT1G21830	886.899	1.683	0.564166	2.98316	0.00285285	0.00745858
AT1G21930	501.674	0.699283	0.214033	3.26718	0.00108624	0.00314335
AT1G21940	9.32987	7.08494	2.37123	2.98788	0.0028092	0.00735934
AT1G21980	5815.83	3.09134	0.33594	9.20205	3.51197e-20	6.35101e-19
AT1G22020	1178.24	1.01159	0.183349	5.51728	3.44285e-08	2.22083e-07
AT1G22040	282.019	-1.3685	0.396106	-3.45488	0.000550528	0.00169791
AT1G22060	1682.34	-1.89446	0.202471	-9.35669	8.22734e-21	1.55162e-19
AT1G22180	264.587	1.8578	0.398692	4.65973	3.16628e-06	1.51857e-05
AT1G22190	997.622	3.0632	0.236623	12.9455	2.49124e-38	9.19167e-37
AT1G22220	169.896	3.55539	0.353247	10.0649	7.89953e-24	1.70305e-22
AT1G22270	498.768	0.56535	0.212171	2.6646	0.00770801	0.0180261
AT1G22280	3725.75	3.26262	0.333976	9.76905	1.52876e-22	3.13303e-21
AT1G22310	501.354	0.9039	0.21194	4.26488	2.00011e-05	8.36645e-05
AT1G22330	573.497	-0.746671	0.235239	-3.1741	0.00150302	0.00420288
AT1G22360	1023.31	-1.08408	0.247529	-4.3796	1.18896e-05	5.18753e-05
AT1G22370	517.063	-0.98462	0.302134	-3.25889	0.0011185	0.00322679
AT1G22400	15029	4.60595	0.39207	11.7478	7.24968e-32	2.13987e-30
AT1G22403	287.967	1.64687	0.485204	3.39417	0.00068837	0.00207587
AT1G22410	5592.16	-0.496535	0.137453	-3.6124	0.000303371	0.000985541
AT1G22440	25.5188	8.60379	1.7054	5.04504	4.5343e-07	2.50149e-06
AT1G22500	62.5552	6.49194	1.02895	6.30928	2.80339e-10	2.34754e-09
AT1G22510	208.083	1.8695	0.371651	5.03027	4.89801e-07	2.68597e-06
AT1G22520	672.416	0.682748	0.21949	3.11061	0.00186698	0.00509366
AT1G22550	139.431	-2.02138	0.420009	-4.81272	1.48892e-06	7.57434e-06
AT1G22590	1016.1	0.855545	0.179556	4.76478	1.89063e-06	9.44025e-06
AT1G22600	17.8613	-2.78586	1.15708	-2.40767	0.0160548	0.0340055
AT1G22630	1384.15	0.65599	0.177945	3.68646	0.000227391	0.000760045
AT1G22650	570.072	1.33168	0.226677	5.87478	4.23412e-09	3.06984e-08
AT1G22690	430.959	-1.43103	0.540555	-2.64734	0.0081128	0.0188504
AT1G22700	3010.28	0.427598	0.169052	2.52939	0.0114262	0.025396
AT1G22710	2810.67	-0.726396	0.238977	-3.03961	0.00236883	0.00630942
AT1G22730	581.023	-0.799248	0.22105	-3.61569	0.000299546	0.000973834
AT1G22740	598.491	0.933921	0.212383	4.39734	1.09584e-05	4.81372e-05
AT1G22750	890.892	0.491813	0.179116	2.74577	0.00603683	0.0145384
AT1G22770	236.791	-0.728849	0.320225	-2.27605	0.022843	0.0461096
AT1G22780	5104.68	0.723644	0.169606	4.26661	1.98468e-05	8.31613e-05
AT1G22830	2510.49	5.60418	0.206142	27.186	9.5074e-163	2.43102e-160
AT1G22840	3432.29	1.29239	0.280916	4.60062	4.21227e-06	1.97965e-05
AT1G22885	258.022	-0.881766	0.28645	-3.07826	0.00208214	0.00562417
AT1G22890	294.723	-1.29997	0.347314	-3.74291	0.000181898	0.000621109
AT1G22910	598.713	-2.72521	0.360885	-7.55146	4.30394e-14	5.26675e-13
AT1G22930	3478.44	0.508752	0.155111	3.27991	0.00103839	0.00301841
AT1G22970	285.936	-1.35651	0.340816	-3.98017	6.88659e-05	0.00025702
AT1G22985	835.065	5.08146	0.285914	17.7727	1.15086e-70	8.08546e-69
AT1G23000	160.342	-1.76562	0.414283	-4.26186	2.02729e-05	8.47209e-05
AT1G23030	630.662	-0.917003	0.274926	-3.33545	0.000851602	0.00251636
AT1G23080	1412.57	-1.96967	0.380967	-5.17018	2.33872e-07	1.34771e-06
AT1G23090	846.25	-1.20778	0.196845	-6.13569	8.47881e-10	6.66842e-09
AT1G23170	762.677	1.44071	0.288221	4.99865	5.77345e-07	3.13245e-06
AT1G23180	1488.52	-0.886171	0.259934	-3.40922	0.000651492	0.00197659
AT1G23205	2225.09	-2.07953	0.480569	-4.32723	1.50995e-05	6.45362e-05
AT1G23230	783.998	-1.77526	0.212642	-8.34855	6.91042e-17	1.02954e-15
AT1G23260	705.968	0.857237	0.249563	3.43495	0.000592664	0.00181337
AT1G23340	122.822	-2.78352	0.438978	-6.3409	2.28427e-10	1.93048e-09
AT1G23360	1263.67	0.679422	0.178113	3.81455	0.000136433	0.000478038
AT1G23440	2663.4	3.67323	0.220305	16.6734	2.0477e-62	1.25779e-60
AT1G23450	102.693	2.09095	0.489182	4.27439	1.91663e-05	8.05094e-05
AT1G23460	946.223	2.11002	0.220935	9.55041	1.29189e-21	2.52522e-20
AT1G23480	721.442	-2.18722	0.408857	-5.34961	8.81452e-08	5.38421e-07
AT1G23490	9241.08	1.9396	0.309669	6.26346	3.76532e-10	3.10459e-09
AT1G23500	24.9077	8.62383	1.69537	5.08668	3.64389e-07	2.04099e-06
AT1G23510	8.56816	5.32466	1.82928	2.91079	0.00360512	0.00920109
AT1G23550	904.195	5.60855	0.417698	13.4273	4.18465e-41	1.67615e-39
AT1G23560	82.2889	5.23452	0.878127	5.96101	2.5069e-09	1.86554e-08
AT1G23710	7411.15	6.46262	0.334751	19.3057	4.80725e-83	4.16187e-81
AT1G23750	398.553	1.04517	0.26151	3.99667	6.42389e-05	0.00024139
AT1G23840	42.5405	2.1909	0.85357	2.56675	0.0102658	0.0231509
AT1G23850	27.194	4.33036	0.96334	4.49515	6.95223e-06	3.14826e-05
AT1G23900	1090.89	-0.654915	0.210488	-3.11142	0.00186192	0.00508237
AT1G23935	206.018	-0.94453	0.302074	-3.12682	0.00176709	0.00484759
AT1G23980	62.1311	-2.13135	0.563003	-3.78569	0.000153283	0.000530402
AT1G24020	3382.14	-2.55913	0.348163	-7.35037	1.97653e-13	2.28157e-12
AT1G24070	247.863	-1.02319	0.296697	-3.4486	0.000563501	0.00173282
AT1G24100	2042.88	-1.21997	0.28291	-4.31221	1.61631e-05	6.86416e-05
AT1G24140	548.603	6.54886	0.338135	19.3676	1.44943e-83	1.26984e-81
AT1G24145	394.024	5.95951	0.424647	14.034	9.64965e-45	4.21023e-43
AT1G24147	175.192	2.76541	0.381603	7.24683	4.26637e-13	4.7915e-12
AT1G24150	753.967	3.72256	0.221013	16.8432	1.17721e-63	7.33336e-62
AT1G24159	11.1689	7.29555	2.23434	3.26519	0.00109389	0.003163
AT1G24160	1500.32	-1.03899	0.326232	-3.18481	0.00144848	0.00406641
AT1G24170	2206.86	0.533735	0.20288	2.6308	0.00851844	0.0196786
AT1G24190	1104.12	-1.15849	0.177447	-6.52866	6.63586e-11	5.94389e-10
AT1G24300	1508.43	-1.71372	0.214447	-7.99136	1.33461e-15	1.83196e-14
AT1G24310	511.819	-0.737246	0.252747	-2.91693	0.00353499	0.00904203
AT1G24330	279.572	1.80941	0.360063	5.02527	5.02716e-07	2.74993e-06
AT1G24340	404.757	0.891443	0.281007	3.17232	0.00151229	0.0042261
AT1G24350	418.691	0.772753	0.31732	2.43524	0.0148817	0.0319019
AT1G24360	4598.99	0.345905	0.15413	2.24424	0.0248169	0.0495122
AT1G24440	201.628	0.970731	0.333902	2.90723	0.00364645	0.0092958
AT1G24460	1844.32	-1.2342	0.198575	-6.21527	5.12361e-10	4.16981e-09
AT1G24560	756.94	-0.558148	0.189768	-2.94121	0.00326938	0.00843525
AT1G24577	53.5361	-4.20215	0.771048	-5.44991	5.0394e-08	3.17981e-07
AT1G24706	2042.67	-0.72664	0.161864	-4.4892	7.14905e-06	3.23206e-05
AT1G24764	1214.12	-0.837573	0.176098	-4.7563	1.97175e-06	9.81857e-06
AT1G25220	1897.19	2.54736	0.287817	8.85063	8.70227e-19	1.45745e-17
AT1G25230	304.771	-1.25086	0.337504	-3.70621	0.000210388	0.000709032
AT1G25275	3225.92	1.6401	0.301669	5.43677	5.42556e-08	3.40491e-07
AT1G25320	276.453	-1.5416	0.273952	-5.62727	1.83086e-08	1.22299e-07
AT1G25350	1933.92	-0.425452	0.15376	-2.76699	0.00565771	0.0137336
AT1G25360	77.2506	-1.26874	0.535539	-2.36909	0.0178318	0.0371961
AT1G25370	423.865	2.79136	0.614085	4.54557	5.4788e-06	2.52418e-05
AT1G25375	413.7	0.75114	0.280906	2.67399	0.00749553	0.0176097
AT1G25400	4412.94	5.9606	0.241398	24.692	1.30444e-134	2.22362e-132
AT1G25420	680.044	0.530281	0.207563	2.55479	0.010625	0.023851
AT1G25422	73.8914	4.4865	0.733329	6.11799	9.47638e-10	7.38956e-09
AT1G25440	5023.09	-2.16104	0.533752	-4.04877	5.14881e-05	0.000198114
AT1G25450	1315.95	-3.07551	0.439566	-6.99671	2.62048e-12	2.71684e-11
AT1G25470	315.457	-1.39329	0.309791	-4.49753	6.87484e-06	3.11514e-05
AT1G25480	211.072	-1.37053	0.316203	-4.33433	1.46202e-05	6.26582e-05
AT1G25500	204.634	1.5264	0.356543	4.2811	1.85972e-05	7.82533e-05
AT1G25510	201.529	-1.84509	0.345702	-5.33724	9.43712e-08	5.74059e-07
AT1G25530	55.473	-1.93398	0.71635	-2.69976	0.00693886	0.0164637
AT1G25550	1871.6	2.01311	0.288808	6.97043	3.15984e-12	3.24089e-11
AT1G25560	2510.55	4.41106	0.23498	18.7721	1.27776e-78	1.01804e-76
AT1G25570	1188.97	-1.10034	0.288871	-3.8091	0.000139471	0.000487517
AT1G25682	1364.25	2.44021	0.338609	7.20657	5.73776e-13	6.35314e-12
AT1G26110	4203.08	-1.25115	0.165586	-7.55587	4.1608e-14	5.09727e-13
AT1G26130	601.038	-0.770118	0.204146	-3.77238	0.000161697	0.000556711
AT1G26140	11.5577	6.60861	1.88986	3.49688	0.00047074	0.00146935
AT1G26150	4576.41	-1.37839	0.153442	-8.98314	2.63145e-19	4.49268e-18
AT1G26190	340.905	-1.15526	0.262962	-4.39327	1.11659e-05	4.89118e-05
AT1G26208	100.497	-1.25842	0.489402	-2.57134	0.0101305	0.0229054
AT1G26218	41.0362	1.48779	0.657892	2.26145	0.0237311	0.0476269
AT1G26230	1478.23	-0.543046	0.21463	-2.53015	0.0114013	0.0253529
AT1G26270	2461.3	1.25786	0.16297	7.71835	1.17848e-14	1.49624e-13
AT1G26360	10.4806	7.35256	2.24332	3.27753	0.00104718	0.00304154
AT1G26370	485.798	-1.24342	0.2236	-5.5609	2.68387e-08	1.75181e-07
AT1G26380	420.087	6.59108	0.662858	9.94343	2.69394e-23	5.69614e-22
AT1G26450	121.944	-1.4885	0.422731	-3.52116	0.000429665	0.00135053
AT1G26460	1061.25	-1.24899	0.218742	-5.70986	1.13067e-08	7.72878e-08
AT1G26470	511.934	0.999107	0.250429	3.98958	6.61916e-05	0.000248004
AT1G26500	65.3174	-1.8708	0.632281	-2.95881	0.00308828	0.00800652
AT1G26520	186.533	-0.786854	0.323354	-2.43341	0.0149572	0.0320231
AT1G26540	75.8915	-1.37698	0.477283	-2.88504	0.00391361	0.00989843
AT1G26550	2287.93	0.502124	0.170185	2.95046	0.00317299	0.0082116
AT1G26570	333	-0.708282	0.293532	-2.41296	0.0158235	0.0336029
AT1G26630	18625.6	0.370652	0.14671	2.52642	0.0115231	0.0255901
AT1G26650	454.038	-1.26213	0.2507	-5.03441	4.79329e-07	2.63446e-06
AT1G26660	232.721	1.43341	0.369009	3.8845	0.000102541	0.000369349
AT1G26665	795.518	0.766562	0.216225	3.54521	0.000392307	0.00124431
AT1G26670	965.219	0.630957	0.189997	3.32088	0.000897343	0.0026391
AT1G26690	482.219	1.62942	0.383843	4.24503	2.18565e-05	9.0804e-05
AT1G26730	259.995	1.93489	0.332651	5.81656	6.00705e-09	4.2625e-08
AT1G26740	306.654	0.63406	0.258499	2.45285	0.014173	0.0305612
AT1G26750	601.114	0.735233	0.205355	3.5803	0.000343206	0.00110193
AT1G26760	174.229	-1.85975	0.394477	-4.71447	2.42337e-06	1.18712e-05
AT1G26761	846.383	-1.93804	0.420571	-4.60812	4.06324e-06	1.91575e-05
AT1G26770	2101.58	-1.13774	0.161242	-7.0561	1.71245e-12	1.81304e-11
AT1G26800	846.727	4.05931	0.441186	9.20089	3.54983e-20	6.41419e-19
AT1G26810	238.806	-0.857499	0.359904	-2.38257	0.017192	0.0360256
AT1G26820	79.212	-1.57413	0.487027	-3.23212	0.00122874	0.00351457
AT1G26850	5618.02	-0.473133	0.150281	-3.14832	0.0016421	0.0045444
AT1G26880	3172.62	0.436868	0.149447	2.92324	0.00346412	0.00888454
AT1G26910	430.251	0.993868	0.23768	4.18154	2.89537e-05	0.000117623
AT1G26920	712.889	-0.878812	0.250448	-3.50896	0.000449868	0.001408
AT1G26930	29.6541	-1.81134	0.778997	-2.32522	0.0200602	0.0412074
AT1G26945	152.67	-3.19115	0.721773	-4.42126	9.8126e-06	4.34163e-05
AT1G27008	20.4836	8.20831	1.79113	4.58276	4.58881e-06	2.1447e-05
AT1G27050	166.572	-1.30004	0.461448	-2.81731	0.00484274	0.0119581
AT1G27070	469.898	-0.67302	0.230219	-2.92339	0.00346248	0.00888343
AT1G27080	89.4699	9.3879	1.27259	7.37701	1.61889e-13	1.88556e-12
AT1G27100	4350.2	2.55093	0.179342	14.2238	6.52193e-46	2.90318e-44
AT1G27120	1003.85	-0.777502	0.188169	-4.13194	3.59712e-05	0.000143039
AT1G27190	1408.98	-2.15655	0.270925	-7.95995	1.72106e-15	2.33906e-14
AT1G27210	1118.93	-0.918242	0.220612	-4.16225	3.15131e-05	0.000126848
AT1G27290	1562.82	2.18958	0.165238	13.2511	4.44813e-40	1.74357e-38
AT1G27300	473.415	1.49836	0.258206	5.80296	6.51532e-09	4.60238e-08
AT1G27320	2523.1	-1.21634	0.185117	-6.57063	5.01013e-11	4.53759e-10
AT1G27330	2506.36	1.65863	0.344693	4.81191	1.49495e-06	7.60267e-06
AT1G27350	1106.71	1.22933	0.305295	4.02671	5.65634e-05	0.000215493
AT1G27360	532.266	-1.99453	0.347588	-5.73819	9.56951e-09	6.61277e-08
AT1G27370	294.772	-1.32081	0.356485	-3.7051	0.00021131	0.000711838
AT1G27380	42.9538	2.63476	0.726394	3.62718	0.000286531	0.000935812
AT1G27385	1357.42	0.486334	0.19729	2.46507	0.0136986	0.0296839
AT1G27400	5827.72	0.450406	0.142596	3.15861	0.00158521	0.00440915
AT1G27430	1794.71	-0.941198	0.164519	-5.7209	1.05959e-08	7.2723e-08
AT1G27440	223.742	-1.01885	0.285842	-3.56439	0.000364706	0.00116298
AT1G27460	929.218	-0.723467	0.191693	-3.77409	0.000160591	0.000553163
AT1G27461	6.03454	6.34783	2.81977	2.25119	0.0243735	0.0487293
AT1G27480	1772.72	-1.32106	0.319767	-4.13133	3.60669e-05	0.000143368
AT1G27490	12.1654	7.51473	2.14619	3.50142	0.000462781	0.00144635
AT1G27500	423.697	0.929685	0.272041	3.41745	0.000632108	0.00192335
AT1G27520	986.376	-0.413326	0.179419	-2.30369	0.0212399	0.0433231
AT1G27540	338.807	-1.0193	0.251237	-4.05714	4.96775e-05	0.00019155
AT1G27595	1201.79	-0.687502	0.178089	-3.86043	0.000113185	0.000403722
AT1G27660	170.93	-1.7282	0.389689	-4.43481	9.21517e-06	4.0946e-05
AT1G27700	932.135	2.02441	0.191147	10.5909	3.28509e-26	7.79278e-25
AT1G27720	405.535	4.51662	0.33614	13.4367	3.68301e-41	1.47791e-39
AT1G27730	9972.92	9.28963	0.520282	17.855	2.64372e-71	1.87534e-69
AT1G27750	794.174	-0.630617	0.215326	-2.92867	0.00340418	0.00874918
AT1G27760	4194.12	2.02142	0.261912	7.71794	1.18228e-14	1.5002e-13
AT1G27770	3950.19	2.99294	0.19556	15.3044	7.14273e-53	3.66127e-51
AT1G27850	1195.79	-1.38757	0.203898	-6.80522	1.00897e-11	9.85226e-11
AT1G27880	166.132	-1.0451	0.35529	-2.94154	0.00326586	0.00842715
AT1G27890	9.87633	5.70666	1.97971	2.88258	0.00394433	0.00996619
AT1G27910	671.069	1.17636	0.272086	4.32348	1.53585e-05	6.55028e-05
AT1G27921	24.3684	-1.93422	0.830127	-2.33004	0.0198043	0.0407615
AT1G27940	113.213	-4.83322	0.698213	-6.92228	4.44434e-12	4.48719e-11
AT1G27950	4346.98	-1.80812	0.248415	-7.27862	3.37251e-13	3.82079e-12
AT1G27970	1696.97	0.55762	0.248322	2.24555	0.0247329	0.049358
AT1G27990	9.69465	7.25187	2.3115	3.13731	0.00170509	0.00469743
AT1G28010	327.767	-1.89909	0.45028	-4.21759	2.46928e-05	0.000101551
AT1G28040	64.0676	7.96196	1.28611	6.19073	5.98868e-10	4.82385e-09
AT1G28050	2178.03	1.1663	0.154521	7.54781	4.4265e-14	5.40471e-13
AT1G28070	195.488	2.23117	0.3768	5.92138	3.19251e-09	2.3448e-08
AT1G28110	324.956	-1.28722	0.458102	-2.80991	0.00495557	0.0122016
AT1G28140	3318.51	0.714282	0.143539	4.97624	6.48311e-07	3.48566e-06
AT1G28150	2054.81	0.836772	0.205711	4.0677	4.7479e-05	0.000183717
AT1G28190	1465.18	5.98379	0.338963	17.6532	9.61117e-70	6.54333e-68
AT1G28200	2038.74	2.4486	0.241713	10.1302	4.05815e-24	8.82678e-23
AT1G28220	35.4868	3.32439	0.833585	3.98806	6.6615e-05	0.000249423
AT1G28230	278.662	-1.4058	0.314161	-4.47477	7.64936e-06	3.43846e-05
AT1G28240	1184.69	1.36926	0.227026	6.0313	1.62642e-09	1.2337e-08
AT1G28290	404.047	-1.7812	0.292373	-6.09223	1.11348e-09	8.61557e-09
AT1G28310	357.752	-0.873576	0.386218	-2.26187	0.0237055	0.0475884
AT1G28320	811.205	-0.643486	0.229134	-2.80834	0.00497982	0.0122518
AT1G28330	3458.33	1.09245	0.230726	4.73483	2.19243e-06	1.08511e-05
AT1G28340	1736.09	-0.79111	0.185641	-4.2615	2.0306e-05	8.48428e-05
AT1G28360	20.6141	5.35785	1.28387	4.17319	3.00365e-05	0.00012155
AT1G28370	419.763	8.29829	0.56867	14.5925	3.13685e-48	1.46765e-46
AT1G28380	7289.95	3.69385	0.170314	21.6884	2.63755e-104	3.22221e-102
AT1G28390	1038.91	3.57963	0.288505	12.4075	2.37951e-35	7.97643e-34
AT1G28400	1178.82	-3.72028	0.31251	-11.9045	1.12157e-32	3.41599e-31
AT1G28420	1468.71	-1.74907	0.265145	-6.59663	4.20599e-11	3.83457e-10
AT1G28450	23.4314	-3.4891	0.974469	-3.58052	0.00034291	0.00110114
AT1G28480	3952.76	11.7617	0.56628	20.7701	8.07558e-96	8.57884e-94
AT1G28490	960.471	1.55908	0.234569	6.64656	3.00029e-11	2.78382e-10
AT1G28500	6.97813	5.79245	2.17183	2.66708	0.00765124	0.017899
AT1G28520	477.288	-0.831194	0.227668	-3.6509	0.000261322	0.000862964
AT1G28550	11.5681	3.97067	1.54549	2.56919	0.0101935	0.0230187
AT1G28570	298.354	-0.679114	0.261263	-2.59935	0.00934012	0.0213037
AT1G28580	916.293	-0.576523	0.188462	-3.05909	0.00222013	0.00595591
AT1G28600	3009.71	-0.742924	0.175427	-4.23495	2.28598e-05	9.45254e-05
AT1G28610	639.358	-1.58087	0.35811	-4.41448	1.01255e-05	4.47106e-05
AT1G28660	264.105	-2.43798	0.308026	-7.91484	2.47571e-15	3.31351e-14
AT1G28670	1115.41	-1.80371	0.28939	-6.23282	4.58123e-10	3.74642e-09
AT1G28695	7.95201	6.85631	2.48892	2.75473	0.00587407	0.0142006
AT1G28710	356.053	-0.686348	0.283419	-2.42167	0.0154492	0.032913
AT1G28760	537.11	2.63749	0.223673	11.7917	4.3069e-32	1.28158e-30
AT1G28960	507.818	0.495546	0.211568	2.34225	0.0191678	0.0395997
AT1G29050	434.752	-2.72932	0.270432	-10.0925	5.96454e-24	1.29222e-22
AT1G29060	195.041	1.41091	0.350621	4.02405	5.72068e-05	0.000217718
AT1G29070	21482.2	1.00123	0.16999	5.8899	3.86419e-09	2.81369e-08
AT1G29140	7.10376	4.74366	1.83818	2.58063	0.00986213	0.0223575
AT1G29160	78.759	-1.70549	0.540203	-3.15712	0.00159335	0.00442844
AT1G29170	480.94	-1.94349	0.370187	-5.25004	1.52068e-07	9.01072e-07
AT1G29230	82.9918	2.58593	0.596915	4.33215	1.4766e-05	6.32214e-05
AT1G29240	245.864	-1.09173	0.277907	-3.9284	8.55112e-05	0.000313086
AT1G29290	23.0158	6.17256	1.41987	4.34726	1.37849e-05	5.93442e-05
AT1G29300	439.434	2.26257	0.44068	5.13428	2.83232e-07	1.60937e-06
AT1G29330	751.01	4.27104	0.507324	8.41876	3.8049e-17	5.7783e-16
AT1G29340	5425.46	2.89433	0.188318	15.3693	2.6287e-53	1.36333e-51
AT1G29350	857.967	-0.992511	0.21843	-4.54385	5.52363e-06	2.5427e-05
AT1G29357	127.944	2.12077	0.548606	3.86574	0.000110751	0.000396066
AT1G29390	3304.51	0.784279	0.158667	4.94291	7.69635e-07	4.09095e-06
AT1G29430	56.4582	-4.60287	1.14545	-4.01839	5.8598e-05	0.0002223
AT1G29440	21.5001	-3.9965	1.34936	-2.96178	0.00305865	0.00793532
AT1G29450	34.3578	-3.16322	0.90043	-3.51301	0.000443063	0.00138868
AT1G29470	6235.95	-1.84101	0.210312	-8.7537	2.06467e-18	3.39075e-17
AT1G29500	48.0344	-2.99255	0.665584	-4.49612	6.92031e-06	3.13445e-05
AT1G29510	55.4336	-2.40654	0.722441	-3.33113	0.000864957	0.00255068
AT1G29560	147.516	-0.95025	0.356829	-2.66304	0.0077439	0.0180984
AT1G29630	174.774	-0.815199	0.312909	-2.60523	0.00918137	0.0210005
AT1G29640	864.913	7.12286	0.373071	19.0925	2.9138e-81	2.4363e-79
AT1G29660	4675.35	-2.79068	0.422106	-6.61133	3.8087e-11	3.49118e-10
AT1G29670	3110.36	-1.86519	0.157346	-11.8541	2.04957e-32	6.18244e-31
AT1G29680	148.983	8.2678	0.883781	9.35504	8.35702e-21	1.57473e-19
AT1G29690	2393.36	3.59907	0.286705	12.5532	3.81526e-36	1.30074e-34
AT1G29710	141.524	-0.933644	0.356647	-2.61784	0.00884894	0.020331
AT1G29750	770.127	-0.568558	0.203546	-2.79327	0.00521781	0.0127801
AT1G29760	576.459	0.677429	0.23964	2.82686	0.00470071	0.0116445
AT1G29785	163.962	-0.79187	0.3514	-2.25347	0.0242295	0.0484678
AT1G29790	823.763	-1.34191	0.282654	-4.74755	2.05898e-06	1.02229e-05
AT1G29850	1798.54	0.614457	0.216314	2.84057	0.00450325	0.0112135
AT1G29890	958.335	-1.27546	0.238841	-5.34021	9.28392e-08	5.65209e-07
AT1G29900	4808.76	-0.790756	0.180236	-4.38733	1.14749e-05	5.01955e-05
AT1G29940	713.835	-0.900768	0.201308	-4.47457	7.65669e-06	3.44105e-05
AT1G29950	1120.24	-2.17351	0.307618	-7.06563	1.59887e-12	1.69933e-11
AT1G29965	19.1546	4.22247	1.12821	3.74262	0.000182112	0.000621742
AT1G29970	1105.57	2.24801	0.386575	5.81521	6.05589e-09	4.293e-08
AT1G29980	878.357	1.11321	0.369216	3.01505	0.00256938	0.00679668
AT1G30010	181.059	-1.24392	0.418999	-2.96879	0.00298973	0.0077813
AT1G30040	743.514	3.15694	0.378428	8.34224	7.28933e-17	1.08452e-15
AT1G30050	20.9143	5.88392	1.30996	4.49166	7.06699e-06	3.19694e-05
AT1G30070	1811.88	4.1626	0.207075	20.1019	7.09854e-90	6.90694e-88
AT1G30090	548.787	-1.01651	0.22953	-4.42867	9.48172e-06	4.20623e-05
AT1G30110	312.81	1.65216	0.291586	5.66611	1.4608e-08	9.87182e-08
AT1G30135	106.741	7.12591	0.883567	8.06494	7.32713e-16	1.02889e-14
AT1G30210	1291.58	-1.65535	0.194933	-8.49191	2.03275e-17	3.14126e-16
AT1G30230	7528.58	0.466756	0.158727	2.94063	0.00327549	0.00844805
AT1G30260	775.954	2.49155	0.390783	6.37579	1.82026e-10	1.55568e-09
AT1G30290	231.794	-1.33135	0.362654	-3.67114	0.000241471	0.000803565
AT1G30300	291.497	1.03719	0.353813	2.93148	0.00337356	0.00867858
AT1G30320	1344.36	2.37367	0.49908	4.75608	1.97386e-06	9.82685e-06
AT1G30330	829.662	-3.06997	0.233743	-13.134	2.10345e-39	8.03035e-38
AT1G30360	8111.87	-0.727744	0.178842	-4.0692	4.71757e-05	0.000182672
AT1G30370	39.3146	6.41742	1.04559	6.13762	8.37658e-10	6.5951e-09
AT1G30380	56655.7	1.03989	0.18673	5.56894	2.56289e-08	1.67818e-07
AT1G30410	1236.47	-0.680536	0.170437	-3.99289	6.52726e-05	0.000244814
AT1G30440	2801.55	-1.31573	0.207784	-6.33222	2.41664e-10	2.03921e-09
AT1G30455	256.461	10.6449	1.20555	8.82994	1.04736e-18	1.74613e-17
AT1G30490	1134.89	-1.77808	0.175268	-10.1449	3.49069e-24	7.61512e-23
AT1G30500	172.477	0.796259	0.317789	2.50562	0.0122237	0.0269115
AT1G30530	4398.83	-3.14275	0.434963	-7.22532	4.99909e-13	5.57737e-12
AT1G30570	500.55	-1.42333	0.312423	-4.55577	5.21934e-06	2.4107e-05
AT1G30590	1280.25	-0.812238	0.180695	-4.49508	6.95432e-06	3.14856e-05
AT1G30600	1151.32	-0.902713	0.291872	-3.09284	0.0019825	0.00537981
AT1G30610	763.591	-1.69949	0.305413	-5.56457	2.62804e-08	1.71842e-07
AT1G30620	1716.48	3.57578	0.324641	11.0146	3.25156e-28	8.42188e-27
AT1G30640	427.497	3.12664	0.377958	8.27246	1.31222e-16	1.92757e-15
AT1G30700	970.217	9.36939	0.808282	11.5917	4.53806e-31	1.30277e-29
AT1G30720	59.164	5.80287	0.895441	6.48046	9.14424e-11	8.08206e-10
AT1G30730	103.575	6.82504	0.867387	7.86851	3.5888e-15	4.72562e-14
AT1G30750	220.874	11.3918	4.39113	2.59428	0.00947906	0.0215781
AT1G30755	1564.48	4.56026	0.292915	15.5685	1.19125e-54	6.35816e-53
AT1G30810	871.934	0.744392	0.218086	3.4133	0.000641803	0.00195042
AT1G30820	1132.51	0.845398	0.307835	2.74627	0.00602765	0.0145194
AT1G30840	12.8309	-5.13743	1.81888	-2.8245	0.00473542	0.0117186
AT1G30870	26.6786	7.51101	1.57607	4.76566	1.8824e-06	9.40346e-06
AT1G30880	1637.97	1.074	0.333944	3.21609	0.00129948	0.00369338
AT1G30970	852.513	-1.06738	0.208895	-5.10966	3.22737e-07	1.82067e-06
AT1G31120	431.132	-0.767302	0.259353	-2.95853	0.00309114	0.00801205
AT1G31130	1936.18	0.743047	0.184886	4.01896	5.84561e-05	0.00022182
AT1G31150	348.124	-1.01233	0.292332	-3.46294	0.000534299	0.0016518
AT1G31160	1030.53	0.501677	0.210275	2.38582	0.0170412	0.0357452
AT1G31170	738.116	1.19196	0.189534	6.2889	3.19732e-10	2.65819e-09
AT1G31190	2263.72	0.655152	0.1666	3.93249	8.40715e-05	0.000308071
AT1G31230	1980.74	-0.854452	0.215065	-3.973	7.09744e-05	0.000264217
AT1G31280	1040.39	1.44927	0.335598	4.31849	1.57102e-05	6.68381e-05
AT1G31340	1509.06	1.09387	0.282528	3.87171	0.000108075	0.000387441
AT1G31350	1635.36	2.1829	0.2477	8.81268	1.22191e-18	2.02945e-17
AT1G31370	8.71733	7.08769	2.40827	2.94306	0.00324986	0.00839178
AT1G31400	17.7552	5.60071	1.29389	4.32859	1.50069e-05	6.41775e-05
AT1G31420	4256.83	-1.63411	0.201683	-8.10236	5.39016e-16	7.62738e-15
AT1G31430	77.2995	-1.72031	0.691075	-2.48932	0.0127987	0.0279904
AT1G31450	10.4407	7.11925	2.30939	3.08274	0.00205105	0.00554905
AT1G31470	74.3101	-1.30115	0.558122	-2.33129	0.0197379	0.0406363
AT1G31480	327.206	-1.22008	0.334225	-3.65047	0.000261756	0.000864267
AT1G31540	1805.32	1.9033	0.216383	8.79596	1.41829e-18	2.35027e-17
AT1G31580	34480.9	-0.62033	0.222855	-2.78356	0.00537664	0.013118
AT1G31690	8013.57	-3.02343	0.341781	-8.84611	9.06242e-19	1.51546e-17
AT1G31730	2308.57	-1.20784	0.153078	-7.89036	3.01313e-15	3.98909e-14
AT1G31770	28.0464	-2.53083	0.856604	-2.9545	0.00313181	0.00811076
AT1G31780	945.31	-1.24881	0.202059	-6.18043	6.39257e-10	5.12291e-09
AT1G31810	938.77	-0.915682	0.185027	-4.94891	7.46304e-07	3.97366e-06
AT1G31812	4147.81	0.441333	0.169535	2.60319	0.00923601	0.0211034
AT1G31830	447.392	-1.9623	0.265958	-7.37822	1.60422e-13	1.87046e-12
AT1G31850	2480.56	-1.02232	0.168543	-6.06561	1.31454e-09	1.00826e-08
AT1G31860	1174.19	0.496567	0.172381	2.88063	0.00396881	0.0100211
AT1G31885	18.79	2.3205	0.956342	2.42643	0.0152481	0.0325572
AT1G31910	3529.72	-0.922153	0.21642	-4.26094	2.03568e-05	8.50391e-05
AT1G31930	1655.1	0.424509	0.177179	2.39594	0.016578	0.0349621
AT1G31935	43.2417	-1.59246	0.601279	-2.64845	0.00808609	0.0187983
AT1G31970	2088.93	-0.888553	0.260726	-3.40799	0.000654431	0.00198386
AT1G32090	1584.36	-1.35287	0.223372	-6.0566	1.3903e-09	1.06377e-08
AT1G32100	292.362	-2.06022	0.310721	-6.63046	3.34639e-11	3.0893e-10
AT1G32120	517.303	-0.997322	0.217724	-4.58067	4.63478e-06	2.1648e-05
AT1G32127	294.753	2.63192	0.448992	5.86184	4.57774e-09	3.294e-08
AT1G32220	2813.79	0.59921	0.180882	3.31271	0.000923979	0.00271055
AT1G32230	7410.49	1.15443	0.303192	3.8076	0.000140321	0.000489864
AT1G32240	242.137	-1.28192	0.280648	-4.56771	4.93074e-06	2.2899e-05
AT1G32300	15.0795	7.84719	1.97282	3.97764	6.96017e-05	0.00025959
AT1G32310	292.063	1.01104	0.417653	2.42077	0.0154877	0.0329854
AT1G32320	16.0281	4.72183	1.25142	3.77319	0.000161175	0.000555087
AT1G32330	488.674	0.53766	0.213444	2.51898	0.0117696	0.026047
AT1G32340	482.774	0.755747	0.268815	2.8114	0.00493261	0.0121533
AT1G32360	920.055	-0.657955	0.226624	-2.90329	0.00369261	0.00940453
AT1G32375	55.1416	4.61659	0.702586	6.57085	5.00295e-11	4.53296e-10
AT1G32415	114.657	-1.86043	0.453599	-4.10149	4.1049e-05	0.000160932
AT1G32470	24821.5	0.587345	0.135932	4.32087	1.55413e-05	6.62185e-05
AT1G32480	19.677	8.28171	1.81374	4.5661	4.96889e-06	2.30567e-05
AT1G32490	1399.87	-0.452453	0.18312	-2.47079	0.0134814	0.0292826
AT1G32500	3197.32	-0.683664	0.296685	-2.30435	0.0212033	0.0432603
AT1G32550	2404.32	0.861812	0.19561	4.40577	1.05407e-05	4.64137e-05
AT1G32580	1475.79	0.562516	0.163922	3.4316	0.00060004	0.0018339
AT1G32610	70.8395	-1.10271	0.487344	-2.26269	0.0236546	0.047508
AT1G32690	51.8229	2.49853	0.617397	4.04688	5.19039e-05	0.000199505
AT1G32700	585.896	2.11927	0.361857	5.85665	4.72291e-09	3.3918e-08
AT1G32730	327.474	0.787639	0.255779	3.07937	0.00207436	0.00560428
AT1G32780	125.979	-1.54867	0.633057	-2.44633	0.0144318	0.0310523
AT1G32810	982.318	-0.988053	0.249692	-3.95708	7.58709e-05	0.000280451
AT1G32860	2648.82	3.90975	0.24543	15.9302	3.91288e-57	2.16736e-55
AT1G32870	954.315	2.46085	0.18161	13.5501	7.9073e-42	3.226e-40
AT1G32880	182.909	7.71881	0.842008	9.16715	4.85674e-20	8.71124e-19
AT1G32910	19.0301	7.20336	1.90115	3.78896	0.000151281	0.000524546
AT1G32920	12456.4	7.21618	0.28164	25.622	8.67317e-145	1.79927e-142
AT1G32928	918.312	8.05893	0.486618	16.5611	1.33173e-61	8.0013e-60
AT1G32930	211.206	1.29533	0.391031	3.3126	0.000924324	0.0027112
AT1G32950	148.365	5.1373	0.602531	8.5262	1.51228e-17	2.36355e-16
AT1G32960	35.2977	7.49957	1.46359	5.12411	2.98945e-07	1.69515e-06
AT1G32970	5.97812	6.51915	2.77522	2.34906	0.0188208	0.0389964
AT1G32990	16202.9	0.458935	0.137517	3.33731	0.000845937	0.00250096
AT1G33050	1109.38	0.493776	0.172117	2.86885	0.00411972	0.0103606
AT1G33060	400.526	-0.573275	0.238814	-2.40051	0.0163721	0.034571
AT1G33080	228.8	-1.16047	0.32488	-3.57199	0.000354277	0.00113367
AT1G33110	2569.81	1.09114	0.179112	6.09196	1.11537e-09	8.62712e-09
AT1G33120	4330.39	0.341283	0.139688	2.44318	0.0145583	0.0312878
AT1G33140	3726.2	0.504074	0.218832	2.30347	0.0212523	0.0433363
AT1G33170	1823.81	-1.06587	0.248525	-4.2888	1.7964e-05	7.57195e-05
AT1G33240	3332.19	-1.76908	0.285184	-6.20327	5.53012e-10	4.47579e-09
AT1G33400	396.222	-0.79941	0.276321	-2.89304	0.00381529	0.00968355
AT1G33410	901.426	-1.1841	0.201704	-5.87047	4.34568e-09	3.14037e-08
AT1G33440	55.6112	-3.47413	0.809551	-4.29143	1.77527e-05	7.48863e-05
AT1G33470	2388.21	-1.97474	0.237164	-8.32649	8.32767e-17	1.234e-15
AT1G33500	27.8226	2.9191	0.813567	3.58802	0.000333196	0.00107261
AT1G33520	1537.75	-1.39048	0.300506	-4.62713	3.70767e-06	1.76247e-05
AT1G33560	197.722	0.988046	0.331937	2.97661	0.00291454	0.0076054
AT1G33590	5940.3	2.22126	0.138984	15.9822	1.70173e-57	9.47369e-56
AT1G33600	4114.42	3.55566	0.182432	19.4903	1.32635e-84	1.18563e-82
AT1G33612	46.5961	2.08817	0.733072	2.84852	0.00439238	0.0109747
AT1G33680	2231.75	-1.25569	0.162806	-7.71281	1.23077e-14	1.55903e-13
AT1G33700	75.9815	-1.98909	0.520488	-3.82158	0.000132601	0.000465874
AT1G33760	20.4644	8.22057	1.79133	4.58908	4.45208e-06	2.08389e-05
AT1G33770	73.3649	2.51814	0.579698	4.34389	1.3998e-05	6.01907e-05
AT1G33800	77.2045	-2.56224	0.522264	-4.90602	9.2942e-07	4.86966e-06
AT1G33810	2573.78	0.72638	0.160273	4.53214	5.83893e-06	2.67887e-05
AT1G33811	1829.2	-2.73523	0.662303	-4.12987	3.62961e-05	0.000144045
AT1G33930	197.429	-1.42337	0.409998	-3.47164	0.000517287	0.00160462
AT1G33970	626.197	0.610187	0.212686	2.86895	0.00411832	0.0103582
AT1G33980	1452.36	0.524656	0.233721	2.24479	0.0247815	0.0494505
AT1G34010	461.018	-1.12919	0.249835	-4.51972	6.1921e-06	2.82968e-05
AT1G34020	456.73	-0.898908	0.259972	-3.45771	0.000544785	0.00168128
AT1G34030	3121.47	0.598324	0.159099	3.76071	0.000169433	0.000580981
AT1G34110	483.929	-2.29098	0.273836	-8.36626	5.94777e-17	8.91557e-16
AT1G34130	1184.21	-1.30716	0.283197	-4.61574	3.91705e-06	1.85199e-05
AT1G34190	1275.45	-0.494709	0.217589	-2.2736	0.0229902	0.04636
AT1G34200	246.875	-0.757826	0.311466	-2.43309	0.0149705	0.0320452
AT1G34210	1144.39	-1.00888	0.17451	-5.78118	7.41805e-09	5.19996e-08
AT1G34220	890.967	0.842972	0.3065	2.75031	0.0059538	0.0143683
AT1G34245	141.657	-0.946037	0.397799	-2.37818	0.0173984	0.0364165
AT1G34260	2085.42	2.3328	0.236362	9.8696	5.63884e-23	1.17757e-21
AT1G34300	647.962	1.18911	0.198939	5.97728	2.26887e-09	1.69818e-08
AT1G34320	1208.52	-1.24421	0.238523	-5.21631	1.82521e-07	1.06661e-06
AT1G34340	481.656	-0.689938	0.214593	-3.2151	0.00130399	0.00370476
AT1G34355	215.008	-1.94887	0.400432	-4.86691	1.13357e-06	5.87488e-06
AT1G34370	1521.12	1.26653	0.264499	4.7884	1.6812e-06	8.48123e-06
AT1G34420	90.3562	2.40971	0.454024	5.30744	1.11176e-07	6.69429e-07
AT1G34430	6144.69	-0.636002	0.213834	-2.97428	0.00293681	0.00765896
AT1G34460	57.8561	-3.30871	0.624158	-5.30108	1.15118e-07	6.92218e-07
AT1G34470	381.561	-0.781568	0.241676	-3.23395	0.0012209	0.00349531
AT1G34550	1384.96	-1.08967	0.231366	-4.70971	2.48072e-06	1.21225e-05
AT1G34580	95.02	-2.01744	0.577031	-3.49623	0.000471875	0.00147268
AT1G34640	171.129	-1.83345	0.400698	-4.57562	4.74801e-06	2.21205e-05
AT1G34750	660.24	0.860195	0.295616	2.90983	0.0036162	0.00922829
AT1G34844	111.383	-1.31245	0.397776	-3.29946	0.000968722	0.00283048
AT1G35140	228.663	4.12319	0.379382	10.8682	1.63389e-27	4.11562e-26
AT1G35180	125.405	-2.07698	0.458558	-4.52936	5.91614e-06	2.7109e-05
AT1G35210	156.346	3.42637	0.376135	9.1094	8.28418e-20	1.47148e-18
AT1G35220	944.593	-1.16043	0.180645	-6.42382	1.32897e-10	1.1583e-09
AT1G35230	43.745	2.09839	0.664695	3.15692	0.00159445	0.00443092
AT1G35290	7.44904	-5.87451	2.16626	-2.71182	0.00669153	0.015937
AT1G35350	169.099	1.37375	0.322985	4.25329	2.10655e-05	8.77662e-05
AT1G35430	274.77	2.42245	0.523836	4.62445	3.75598e-06	1.78389e-05
AT1G35460	745.671	1.26834	0.226201	5.60713	2.05705e-08	1.36413e-07
AT1G35510	1328.69	-0.750378	0.197589	-3.79768	0.000146059	0.000508362
AT1G35516	1648.5	0.589688	0.21611	2.72864	0.0063596	0.0152389
AT1G35620	716.979	-1.16354	0.227835	-5.10694	3.27424e-07	1.84522e-06
AT1G35670	609.671	0.972452	0.344822	2.82016	0.00479999	0.0118651
AT1G35710	1255.61	-1.35299	0.390796	-3.46214	0.000535893	0.00165533
AT1G35720	1123.45	-2.52085	0.233988	-10.7734	4.59644e-27	1.1306e-25
AT1G35730	26.6405	3.1534	0.850204	3.70899	0.000208089	0.000701931
AT1G36160	9221.36	-1.82372	0.176873	-10.3109	6.29154e-25	1.41608e-23
AT1G36180	372.576	-2.49265	0.358556	-6.9519	3.60394e-12	3.67923e-11
AT1G36280	415.36	-1.07154	0.332123	-3.22634	0.00125385	0.00357567
AT1G36310	917.462	-0.920802	0.251514	-3.66104	0.000251197	0.000832903
AT1G36370	5201.03	2.30292	0.350182	6.57635	4.82142e-11	4.37931e-10
AT1G36980	1045.26	0.43921	0.188343	2.33197	0.0197023	0.0405745
AT1G36990	684.947	-1.01717	0.262005	-3.88226	0.000103489	0.000372238
AT1G38131	159.839	-2.65772	0.487943	-5.44678	5.12912e-08	3.23316e-07
AT1G41830	2527.37	-1.70225	0.30567	-5.56891	2.56344e-08	1.67818e-07
AT1G42430	1300.77	-1.06024	0.190112	-5.57694	2.44791e-08	1.60829e-07
AT1G42440	766.843	-0.773028	0.192336	-4.01915	5.84078e-05	0.000221752
AT1G42470	1440.12	1.1418	0.253312	4.50749	6.56005e-06	2.98507e-05
AT1G42480	840.874	1.05911	0.257991	4.1052	4.03973e-05	0.000158575
AT1G42540	659.567	-1.2971	0.246944	-5.25259	1.49978e-07	8.89431e-07
AT1G42550	5200.98	-1.38211	0.303969	-4.54688	5.44476e-06	2.51007e-05
AT1G42960	5660.9	0.374077	0.145943	2.56317	0.0103721	0.0233595
AT1G42980	1057.24	10.7758	0.699011	15.4158	1.28127e-53	6.69242e-52
AT1G42990	7185.96	4.7654	0.149845	31.8022	6.04205e-222	3.49644e-219
AT1G43000	120.739	7.3099	0.837176	8.73161	2.51065e-18	4.08654e-17
AT1G43160	708.284	11.1602	0.993577	11.2324	2.82739e-29	7.64753e-28
AT1G43170	23559.7	-0.36677	0.146722	-2.49976	0.0124277	0.0272985
AT1G43171	6.95404	6.50989	2.68634	2.42333	0.0153791	0.0327891
AT1G43190	2566.17	-0.35735	0.147773	-2.41824	0.015596	0.0331806
AT1G43560	4942.78	0.438456	0.167288	2.62096	0.00876819	0.020175
AT1G43580	706.694	-0.87062	0.214709	-4.05489	5.01577e-05	0.000193266
AT1G43605	189.025	-1.21779	0.338853	-3.59386	0.000325816	0.00105116
AT1G43620	927.381	-0.703383	0.227608	-3.09033	0.00199937	0.00541856
AT1G43690	1757.76	-0.739118	0.161499	-4.57661	4.7258e-06	2.20264e-05
AT1G43710	2580.76	-0.684131	0.170418	-4.01443	5.95895e-05	0.000225732
AT1G43790	242.671	-1.78523	0.304112	-5.87029	4.35035e-09	3.14271e-08
AT1G43850	732.93	-2.60518	0.442879	-5.88237	4.04429e-09	2.93802e-08
AT1G43890	1523.18	1.24818	0.302425	4.12723	3.67165e-05	0.000145503
AT1G43910	81.9633	1.65447	0.492346	3.36038	0.000778342	0.00232078
AT1G44000	3915.69	-0.480878	0.211448	-2.27421	0.0229532	0.0462939
AT1G44110	328.355	-1.37703	0.264047	-5.2151	1.83719e-07	1.07303e-06
AT1G44318	20.697	7.52612	1.8279	4.11736	3.83237e-05	0.000151381
AT1G44350	5337.41	6.23502	0.483665	12.8912	5.04595e-38	1.84014e-36
AT1G44414	14.929	2.4506	1.05212	2.3292	0.0198485	0.0408265
AT1G44760	537.785	-0.761569	0.242622	-3.13891	0.00169578	0.00467356
AT1G44770	944.343	0.756482	0.189972	3.98207	6.83186e-05	0.000255194
AT1G44780	226.078	-0.68109	0.300941	-2.2632	0.0236232	0.0474621
AT1G44790	1054.23	0.446346	0.198291	2.25096	0.0243882	0.0487498
AT1G44810	729.542	-1.61215	0.247461	-6.51476	7.28073e-11	6.48717e-10
AT1G44900	689.37	-1.48635	0.219132	-6.78288	1.17803e-11	1.14269e-10
AT1G44910	1092.13	-0.687523	0.183305	-3.7507	0.000176342	0.000603355
AT1G44970	5.94838	4.32145	1.9199	2.25088	0.0243933	0.0487511
AT1G45010	713.312	-2.23425	0.2336	-9.56445	1.12803e-21	2.21874e-20
AT1G45130	647.459	-2.32699	0.275511	-8.4461	3.01184e-17	4.60894e-16
AT1G45145	11444.9	8.55425	0.572502	14.9418	1.76023e-50	8.64007e-49
AT1G45160	1285.46	-1.14699	0.179263	-6.39836	1.57056e-10	1.35225e-09
AT1G45180	636.777	1.44354	0.403485	3.57767	0.000346667	0.00111174
AT1G45190	8.98714	6.89937	2.38111	2.89754	0.00376099	0.00956007
AT1G45191	180.71	-1.00664	0.350915	-2.86862	0.00412261	0.0103666
AT1G45201	2002.35	-1.99907	0.246688	-8.10361	5.33516e-16	7.55443e-15
AT1G45332	360.333	-0.694867	0.25721	-2.70155	0.00690167	0.0163896
AT1G45474	7101.41	0.725189	0.173885	4.1705	3.0393e-05	0.000122744
AT1G45688	3112.28	-0.626047	0.245848	-2.54648	0.0108817	0.0243377
AT1G45976	606.149	1.1627	0.263806	4.40741	1.04615e-05	4.60925e-05
AT1G46264	163.768	-2.03688	0.374605	-5.43742	5.40578e-08	3.39346e-07
AT1G46768	58.8864	2.35279	0.596922	3.94154	8.09604e-05	0.000297812
AT1G47128	17379.5	0.615882	0.130692	4.71249	2.44711e-06	1.19742e-05
AT1G47130	5779.54	15.796	4.39081	3.59751	0.000321281	0.00103836
AT1G47230	373.08	-0.682981	0.251785	-2.71255	0.00667669	0.0159051
AT1G47240	619.197	-0.968146	0.269666	-3.59017	0.000330468	0.00106453
AT1G47310	386.646	-0.589211	0.236374	-2.4927	0.0126774	0.0277472
AT1G47330	287.908	-1.20338	0.300029	-4.01086	6.04975e-05	0.000228699
AT1G47380	1505.71	1.42888	0.177691	8.04138	8.88338e-16	1.24108e-14
AT1G47410	126.859	-0.996135	0.36811	-2.70608	0.00680827	0.0161958
AT1G47480	29.6886	-2.39695	0.940194	-2.54942	0.0107903	0.0241627
AT1G47510	95.9268	9.20948	1.29374	7.11851	1.09098e-12	1.17832e-11
AT1G47550	1565.17	-0.568965	0.166983	-3.40732	0.000656039	0.00198846
AT1G47570	376.544	-0.85104	0.265438	-3.20617	0.00134515	0.00380693
AT1G47578	23.3111	-2.44011	1.05656	-2.30948	0.0209168	0.0427551
AT1G47580	424.195	-1.57701	0.417434	-3.77786	0.00015818	0.000545886
AT1G47655	52.7593	-3.12118	0.773548	-4.03489	5.46271e-05	0.000208768
AT1G47670	230.187	-2.11078	0.408803	-5.16332	2.42611e-07	1.39514e-06
AT1G47710	835.514	0.468321	0.192191	2.43674	0.0148202	0.0317885
AT1G47740	1437.98	-1.31772	0.169583	-7.77036	7.82645e-15	1.00822e-13
AT1G47890	12.4726	6.61377	1.85415	3.567	0.000361087	0.00115327
AT1G47900	1182.07	-1.5684	0.174018	-9.01286	2.00759e-19	3.46794e-18
AT1G47970	4003.97	-1.58094	0.183765	-8.60308	7.76036e-18	1.22947e-16
AT1G48020	17.4179	4.32261	1.17859	3.66761	0.000244824	0.00081349
AT1G48030	20958.7	-0.656186	0.256546	-2.55777	0.0105345	0.023684
AT1G48040	326.936	1.2313	0.4122	2.98714	0.00281605	0.00737289
AT1G48050	488.21	-0.606105	0.214128	-2.83058	0.00464635	0.0115242
AT1G48060	24.3405	2.09568	0.793356	2.64154	0.008253	0.0191257
AT1G48090	2530.2	-1.48863	0.201172	-7.39981	1.3638e-13	1.60117e-12
AT1G48120	398.774	-1.43246	0.239021	-5.99302	2.05978e-09	1.54747e-08
AT1G48150	6.5005	5.58158	2.23808	2.49391	0.0126344	0.0276641
AT1G48160	674.507	1.03774	0.299236	3.46796	0.000524429	0.00162379
AT1G48220	17.0749	6.38503	1.52765	4.17964	2.9197e-05	0.00011848
AT1G48230	921.896	-0.571779	0.198665	-2.87811	0.00400064	0.0100969
AT1G48240	606.792	-0.741441	0.304226	-2.43714	0.0148039	0.0317609
AT1G48270	184.189	-0.881044	0.324119	-2.71827	0.00656233	0.0156651
AT1G48280	272.231	-0.789046	0.315235	-2.50304	0.0123131	0.0270737
AT1G48300	6594.08	-0.666542	0.16983	-3.92475	8.68189e-05	0.00031745
AT1G48330	1282.39	2.55006	0.365454	6.97778	2.99872e-12	3.09296e-11
AT1G48350	16634.6	0.414067	0.148823	2.78228	0.00539785	0.013161
AT1G48405	95.2941	5.34243	0.59237	9.01875	1.90244e-19	3.29927e-18
AT1G48410	3511.37	-1.40165	0.196889	-7.11898	1.08727e-12	1.17547e-11
AT1G48420	2302.82	0.512527	0.182628	2.8064	0.00500986	0.0123202
AT1G48440	1654.72	1.16738	0.221502	5.2703	1.36201e-07	8.11448e-07
AT1G48480	3918.72	-2.67768	0.338919	-7.90064	2.77484e-15	3.70484e-14
AT1G48490	822.086	-0.918088	0.192642	-4.76578	1.88126e-06	9.40201e-06
AT1G48500	19.8803	-4.64553	1.36742	-3.3973	0.000680544	0.00205594
AT1G48540	864.221	-1.2319	0.235474	-5.23157	1.68078e-07	9.87825e-07
AT1G48605	44.0096	1.75475	0.603412	2.90805	0.00363693	0.00927581
AT1G48620	2371.01	-1.23196	0.229364	-5.3712	7.82165e-08	4.80979e-07
AT1G48640	11.3666	5.33622	1.73102	3.0827	0.00205133	0.00554911
AT1G48650	2419.38	-1.0515	0.18191	-5.78033	7.45531e-09	5.22275e-08
AT1G48745	49.2351	1.52181	0.607889	2.50343	0.0122997	0.0270578
AT1G48830	3212.73	0.653751	0.19154	3.41312	0.000642229	0.00195145
AT1G48880	177.324	-2.20351	0.377828	-5.83205	5.47504e-09	3.9039e-08
AT1G48920	6631.93	-0.79423	0.16591	-4.78712	1.69188e-06	8.53117e-06
AT1G48930	17.6673	7.92603	1.87646	4.22392	2.40085e-05	9.89035e-05
AT1G48970	564.707	-0.701118	0.212473	-3.2998	0.000967548	0.0028278
AT1G49000	45.4308	4.25062	0.920215	4.61916	3.853e-06	1.82563e-05
AT1G49010	1720.82	-0.913461	0.300952	-3.03524	0.00240347	0.00639472
AT1G49032	714.277	3.34234	0.423059	7.90042	2.77966e-15	3.70903e-14
AT1G49040	1600.36	-0.510072	0.177361	-2.8759	0.00402883	0.0101587
AT1G49050	452.22	0.760069	0.254732	2.9838	0.00284689	0.00744567
AT1G49230	81.1172	-3.76179	0.581622	-6.46775	9.94712e-11	8.7425e-10
AT1G49340	1921.41	-1.69019	0.172065	-9.82295	8.96832e-23	1.857e-21
AT1G49360	112.273	-1.10781	0.430682	-2.57221	0.0101051	0.0228518
AT1G49390	19.6173	5.78133	1.45417	3.9757	7.01714e-05	0.000261582
AT1G49405	20.6347	3.88143	0.986244	3.93556	8.30019e-05	0.000304557
AT1G49430	1122.64	-1.9567	0.385569	-5.07483	3.87838e-07	2.16351e-06
AT1G49450	476.434	5.55798	0.806938	6.88774	5.66866e-12	5.66866e-11
AT1G49490	490.803	-2.29559	0.293537	-7.82044	5.26389e-15	6.84929e-14
AT1G49500	189.132	3.09649	0.385544	8.03147	9.6308e-16	1.33785e-14
AT1G49580	1021.05	-0.922978	0.222257	-4.15275	3.28498e-05	0.000131723
AT1G49620	382.489	2.25385	0.439512	5.12809	2.92701e-07	1.66103e-06
AT1G49630	1731.78	-0.911592	0.217982	-4.18197	2.88994e-05	0.000117445
AT1G49640	6.47382	5.62113	2.21639	2.53616	0.0112074	0.0249799
AT1G49650	1151.65	-0.826331	0.252922	-3.26713	0.00108643	0.00314351
AT1G49670	987.886	-0.661764	0.251289	-2.63347	0.00845163	0.0195386
AT1G49740	1738.49	0.725776	0.299765	2.42115	0.0154714	0.0329538
AT1G49750	5477.22	-1.93879	0.385734	-5.02622	5.00244e-07	2.73914e-06
AT1G49780	552.203	0.958389	0.22865	4.1915	2.77115e-05	0.000112868
AT1G49840	1369.39	2.43109	0.188232	12.9154	3.68425e-38	1.35253e-36
AT1G49870	335.152	-1.65476	0.305737	-5.41235	6.22042e-08	3.86732e-07
AT1G49880	147.666	0.970321	0.339054	2.86185	0.00421173	0.0105642
AT1G49890	837.375	-0.577818	0.189	-3.05723	0.00223391	0.00598704
AT1G49900	24.47	8.36565	1.70546	4.90523	9.33176e-07	4.88817e-06
AT1G49950	1138.55	1.35216	0.220537	6.13118	8.72284e-10	6.83834e-09
AT1G49952	15.2014	-3.54851	1.43552	-2.47192	0.0134388	0.0292015
AT1G49960	21.6664	4.03394	0.974037	4.14147	3.45088e-05	0.000137745
AT1G49970	8625.87	0.451237	0.139647	3.23126	0.00123246	0.00352428
AT1G49980	964.289	0.498566	0.181533	2.74642	0.00602489	0.0145144
AT1G50010	12442.8	-0.901922	0.159038	-5.6711	1.4188e-08	9.59981e-08
AT1G50030	2040.27	-1.29502	0.167266	-7.74225	9.76708e-15	1.25162e-13
AT1G50055	136.158	-5.06524	0.57336	-8.83431	1.00716e-18	1.68166e-17
AT1G50120	789.972	-1.03208	0.241334	-4.27658	1.89786e-05	7.97669e-05
AT1G50170	833.493	0.698462	0.20071	3.47995	0.000501501	0.00155961
AT1G50190	14.7078	3.0861	1.29719	2.37907	0.0173561	0.0363349
AT1G50200	7792.72	-0.398881	0.146395	-2.72469	0.00643612	0.0154088
AT1G50240	507.339	-0.967117	0.342646	-2.8225	0.00476513	0.0117855
AT1G50260	732.109	1.27297	0.270949	4.6982	2.6246e-06	1.27632e-05
AT1G50280	191.077	-2.54505	0.577649	-4.40588	1.05356e-05	4.64005e-05
AT1G50290	248.241	1.38759	0.324944	4.27025	1.95251e-05	8.19383e-05
AT1G50310	49.169	3.37274	0.641598	5.25677	1.46605e-07	8.70132e-07
AT1G50360	597.665	-0.90975	0.226768	-4.01182	6.02535e-05	0.000227855
AT1G50420	344.917	-0.877247	0.277031	-3.1666	0.00154233	0.00430077
AT1G50460	1158.55	1.28836	0.173562	7.42307	1.14439e-13	1.35224e-12
AT1G50480	3022.82	-0.575958	0.220823	-2.60823	0.00910113	0.0208386
AT1G50500	1061.95	-0.748185	0.199436	-3.7515	0.000175778	0.000601612
AT1G50560	370.078	5.51819	0.636093	8.67513	4.13078e-18	6.64004e-17
AT1G50590	388.459	1.22328	0.498485	2.45399	0.014128	0.0304813
AT1G50600	1847.43	1.51559	0.200076	7.57506	3.58964e-14	4.40738e-13
AT1G50620	422.201	-0.631463	0.275725	-2.29019	0.0220104	0.044642
AT1G50640	1767.77	2.04774	0.363057	5.64027	1.6978e-08	1.13825e-07
AT1G50740	3096.17	5.37188	0.323952	16.5824	9.3488e-62	5.64781e-60
AT1G50745	1417.32	7.63042	0.412173	18.5127	1.63204e-76	1.27264e-74
AT1G50750	2302.61	8.76401	0.357888	24.4881	1.97754e-132	3.24523e-130
AT1G50760	25.0323	6.94372	1.5803	4.39392	1.11323e-05	4.87745e-05
AT1G50840	1984.63	-0.790034	0.197112	-4.00804	6.12259e-05	0.000231094
AT1G50920	2902.67	-0.703537	0.20511	-3.43005	0.00060348	0.00184339
AT1G50950	122.883	-1.39173	0.393691	-3.53508	0.000407656	0.00128854
AT1G50970	260.499	-1.52905	0.278309	-5.49406	3.92788e-08	2.51599e-07
AT1G51070	2198.26	0.376514	0.1628	2.31274	0.0207368	0.0424307
AT1G51080	645.498	-1.5385	0.264563	-5.81526	6.05396e-09	4.293e-08
AT1G51090	795.232	4.63602	0.478634	9.68594	3.45997e-22	6.98025e-21
AT1G51100	1437.06	-0.960815	0.349802	-2.74674	0.00601906	0.0145035
AT1G51120	7.261	6.77986	2.58982	2.61788	0.00884768	0.0203302
AT1G51130	168.197	0.934618	0.390625	2.39263	0.0167283	0.0352217
AT1G51200	3590.25	0.748185	0.248599	3.0096	0.00261593	0.00690401
AT1G51210	6.63059	6.16222	2.69363	2.2877	0.0221547	0.044885
AT1G51270	126.194	1.78849	0.375884	4.75809	1.95432e-06	9.73837e-06
AT1G51340	167.941	0.820314	0.360942	2.2727	0.023044	0.0464471
AT1G51370	222.175	1.28215	0.310396	4.13068	3.61695e-05	0.000143646
AT1G51405	207.183	-1.14349	0.452274	-2.5283	0.0114616	0.0254664
AT1G51440	39.9645	-2.68383	0.776086	-3.45817	0.000543868	0.00167878
AT1G51450	298.885	-1.22277	0.263443	-4.64149	3.45904e-06	1.65034e-05
AT1G51460	99.7498	-1.65667	0.505647	-3.27634	0.00105161	0.00305278
AT1G51500	2831.69	-2.81439	0.377493	-7.45547	8.95463e-14	1.06959e-12
AT1G51510	2522.62	0.795086	0.221942	3.5824	0.000340446	0.00109418
AT1G51530	28.4924	2.71766	0.889527	3.05517	0.00224931	0.00602181
AT1G51570	4069.38	-1.4524	0.224815	-6.46043	1.04404e-10	9.16502e-10
AT1G51580	732.357	-0.717822	0.229525	-3.12742	0.00176346	0.00483885
AT1G51590	772.629	-1.06511	0.214165	-4.97333	6.58141e-07	3.53419e-06
AT1G51620	747.116	6.09646	0.684227	8.91	5.10341e-19	8.63926e-18
AT1G51630	1021.48	-1.4085	0.207357	-6.79265	1.10093e-11	1.07026e-10
AT1G51650	2110.9	0.632	0.234557	2.69444	0.00705063	0.0166857
AT1G51660	569.291	1.53578	0.332751	4.61541	3.92315e-06	1.85447e-05
AT1G51670	283.936	7.09436	0.537558	13.1974	9.08479e-40	3.51716e-38
AT1G51700	1393.55	1.91162	0.194387	9.83407	8.03036e-23	1.67065e-21
AT1G51720	917.106	-0.592773	0.202442	-2.92811	0.00341027	0.00876278
AT1G51740	371.085	1.02628	0.24104	4.25773	2.06516e-05	8.61724e-05
AT1G51760	9088.25	5.09101	0.293434	17.3497	1.98115e-67	1.30436e-65
AT1G51770	408.089	7.43698	0.619599	12.0029	3.43062e-33	1.06553e-31
AT1G51790	220.838	5.02122	0.50321	9.97838	1.89544e-23	4.03882e-22
AT1G51800	451.019	6.41158	0.833671	7.69078	1.4624e-14	1.84394e-13
AT1G51805	4074.25	1.19675	0.152553	7.8448	4.33655e-15	5.67962e-14
AT1G51820	586.703	9.64649	0.721	13.3793	7.98791e-41	3.18791e-39
AT1G51940	1739.24	-0.984152	0.291592	-3.3751	0.000737898	0.00221136
AT1G51960	9.55548	4.35685	1.49264	2.91888	0.00351294	0.00899476
AT1G51965	298.222	-1.19179	0.258377	-4.6126	3.97657e-06	1.87891e-05
AT1G52000	626.806	-1.26197	0.489257	-2.57937	0.00989819	0.0224324
AT1G52030	23.0466	-2.98802	0.936028	-3.19223	0.00141176	0.00397398
AT1G52100	14.7975	-4.28601	1.61001	-2.6621	0.00776543	0.0181469
AT1G52140	73.1529	-1.93483	0.562928	-3.43708	0.000588013	0.00180064
AT1G52150	1104.02	-2.79787	0.301329	-9.28512	1.61519e-20	2.99225e-19
AT1G52190	739.271	-3.06719	0.372034	-8.24438	1.66015e-16	2.41766e-15
AT1G52200	319.748	6.52082	0.875616	7.44713	9.53948e-14	1.13698e-12
AT1G52220	8339	0.666069	0.139794	4.76463	1.89198e-06	9.44489e-06
AT1G52260	351.002	0.808246	0.2384	3.39029	0.000698182	0.00210287
AT1G52270	50.1634	1.92087	0.746385	2.57357	0.0100655	0.0227716
AT1G52280	853.099	1.03108	0.208614	4.94254	7.71117e-07	4.09784e-06
AT1G52290	364.679	-1.41728	0.511961	-2.76834	0.00563426	0.0136813
AT1G52300	7580.67	0.487469	0.18545	2.62857	0.00857437	0.0197884
AT1G52310	682.061	-1.76315	0.267052	-6.60227	4.04902e-11	3.69913e-10
AT1G52320	479.398	-1.18933	0.261976	-4.53985	5.6294e-06	2.58868e-05
AT1G52340	199.882	-1.17306	0.379432	-3.09163	0.0019906	0.00539944
AT1G52360	2422.49	-1.1685	0.159109	-7.344	2.07302e-13	2.38669e-12
AT1G52370	560.242	0.537701	0.229029	2.34774	0.0188878	0.0391132
AT1G52400	527.261	-2.15169	0.433191	-4.96707	6.79723e-07	3.64031e-06
AT1G52410	181.843	-2.54566	0.404886	-6.28735	3.22929e-10	2.68173e-09
AT1G52420	1074.21	-1.17932	0.204068	-5.77905	7.51227e-09	5.2579e-08
AT1G52540	287.824	-0.832613	0.272191	-3.05893	0.00222127	0.00595825
AT1G52560	122.73	7.50419	1.17535	6.38467	1.7177e-10	1.47203e-09
AT1G52565	52.8416	2.23129	0.694492	3.21283	0.00131432	0.00372976
AT1G52570	95.3557	-1.97458	0.470358	-4.19804	2.6924e-05	0.000109967
AT1G52620	152.824	-1.69419	0.427316	-3.96471	7.34844e-05	0.00027251
AT1G52630	276.513	-1.2348	0.276103	-4.47225	7.7402e-06	3.47716e-05
AT1G52700	95.0494	-1.28744	0.477022	-2.6989	0.00695683	0.0164992
AT1G52710	360.257	0.79433	0.329518	2.41058	0.0159271	0.0337805
AT1G52720	948.239	1.16642	0.372842	3.12845	0.00175733	0.00482565
AT1G52730	1253.26	0.495174	0.204463	2.42182	0.0154429	0.032906
AT1G52750	247.452	-1.77594	0.370396	-4.7947	1.62916e-06	8.23945e-06
AT1G52760	1199.31	-0.534986	0.182573	-2.93026	0.00338681	0.00870859
AT1G52780	593.277	-1.81416	0.27352	-6.63263	3.29752e-11	3.04546e-10
AT1G52790	24.8468	3.78213	0.923335	4.09616	4.20062e-05	0.000164304
AT1G52870	6203.44	0.511876	0.21473	2.38382	0.0171342	0.0359216
AT1G52880	100.156	2.00534	0.487634	4.11238	3.91596e-05	0.000154184
AT1G52890	834.866	7.652	0.674809	11.3395	8.36146e-30	2.29836e-28
AT1G52900	11.8819	6.47475	2.25078	2.87667	0.00401891	0.0101349
AT1G52910	202.036	-0.792981	0.339185	-2.3379	0.0193924	0.0399964
AT1G53030	112.839	1.0934	0.398858	2.74131	0.0061194	0.0147179
AT1G53040	669.076	-2.04604	0.220236	-9.29022	1.53975e-20	2.86214e-19
AT1G53050	1203.51	-0.971342	0.171836	-5.65271	1.57933e-08	1.06239e-07
AT1G53060	156.237	0.977352	0.364648	2.68026	0.00735647	0.0173181
AT1G53070	167.284	-2.59919	0.437837	-5.93643	2.91296e-09	2.15025e-08
AT1G53090	617.959	-1.21644	0.304469	-3.99529	6.46151e-05	0.000242638
AT1G53140	288.421	-1.22604	0.339239	-3.61409	0.00030141	0.00097946
AT1G53160	41.8888	-1.73845	0.736815	-2.35941	0.0183039	0.0380546
AT1G53170	1371.8	4.39275	0.217035	20.2398	4.36621e-91	4.36423e-89
AT1G53180	18.1182	4.34462	1.51559	2.86663	0.00414866	0.0104274
AT1G53190	973.554	0.832004	0.179759	4.62845	3.68417e-06	1.75205e-05
AT1G53210	8953.46	0.686143	0.152223	4.50748	6.56019e-06	2.98507e-05
AT1G53230	269.442	-0.870607	0.309427	-2.81361	0.00489884	0.0120808
AT1G53233	49.5177	-3.50807	1.15097	-3.04791	0.00230439	0.00615343
AT1G53300	1810.47	-0.880419	0.173316	-5.07985	3.77737e-07	2.11091e-06
AT1G53310	3456.16	-0.911496	0.230555	-3.95349	7.70196e-05	0.000284506
AT1G53320	1607.59	2.26589	0.174267	13.0024	1.18543e-38	4.42573e-37
AT1G53345	27.033	-1.80594	0.788125	-2.29144	0.0219383	0.0445244
AT1G53350	455.645	-0.741726	0.228652	-3.24391	0.001179	0.00338506
AT1G53380	1284.61	1.2751	0.22364	5.7016	1.1869e-08	8.08798e-08
AT1G53390	955.288	-0.853989	0.180652	-4.72726	2.27567e-06	1.12176e-05
AT1G53400	636.719	1.08876	0.369454	2.94694	0.00320939	0.0082941
AT1G53430	3658.73	1.2078	0.249826	4.83457	1.33431e-06	6.83948e-06
AT1G53470	503.54	4.90927	0.713805	6.8776	6.08673e-12	6.07292e-11
AT1G53500	893.804	-0.697445	0.242602	-2.87486	0.0040421	0.0101898
AT1G53510	1810.46	-1.21859	0.182535	-6.67594	2.45655e-11	2.30066e-10
AT1G53520	2355.73	0.664142	0.159194	4.1719	3.02069e-05	0.000122105
AT1G53540	8473.84	15.3313	0.968091	15.8367	1.73803e-56	9.55479e-55
AT1G53560	471.527	0.98862	0.228977	4.31755	1.57767e-05	6.71044e-05
AT1G53580	1075.46	1.34665	0.219512	6.13475	8.52908e-10	6.70076e-09
AT1G53625	168.547	8.92918	1.0113	8.82942	1.05219e-18	1.75285e-17
AT1G53633	50.832	3.29931	1.26673	2.60459	0.0091983	0.0210282
AT1G53645	579.392	-0.753642	0.228204	-3.3025	0.00095827	0.00280404
AT1G53670	1440.71	0.657938	0.185654	3.54389	0.000394271	0.00124982
AT1G53730	1389.3	-0.626437	0.176682	-3.54557	0.000391764	0.00124277
AT1G53750	5172.56	0.42572	0.160507	2.65234	0.00799366	0.018607
AT1G53760	581.157	2.04566	0.33232	6.15568	7.47566e-10	5.92823e-09
AT1G53800	1511.39	-1.22716	0.224958	-5.45505	4.8959e-08	3.0937e-07
AT1G53830	14.2099	3.58615	1.22769	2.92106	0.00348844	0.00893857
AT1G53840	4049.75	1.66157	0.184699	8.99608	2.33914e-19	4.02172e-18
AT1G53920	719.577	2.16567	0.33689	6.42841	1.28947e-10	1.12566e-09
AT1G54010	120.127	-2.57422	0.545416	-4.71973	2.36154e-06	1.15972e-05
AT1G54040	1303.74	-1.9602	0.272605	-7.19061	6.4504e-13	7.1119e-12
AT1G54050	5752.85	4.72998	0.502301	9.41661	4.65868e-21	8.87732e-20
AT1G54060	1276.68	1.04887	0.424697	2.4697	0.0135226	0.0293604
AT1G54070	28.6866	6.77286	1.43842	4.70855	2.49486e-06	1.21807e-05
AT1G54080	2669.1	-0.888183	0.154092	-5.76397	8.21598e-09	5.72463e-08
AT1G54090	686.079	-0.505199	0.219544	-2.30113	0.0213845	0.0435574
AT1G54100	1250.79	0.980667	0.208318	4.70755	2.5071e-06	1.2235e-05
AT1G54130	1951.03	1.10369	0.32941	3.3505	0.000806668	0.00239906
AT1G54150	420.624	0.92419	0.253552	3.64498	0.000267414	0.000879253
AT1G54160	132.284	2.55618	0.521579	4.90085	9.5422e-07	4.99483e-06
AT1G54200	138.62	-2.32484	0.529798	-4.38817	1.14308e-05	5.00224e-05
AT1G54210	273.065	1.70918	0.412434	4.14413	3.4111e-05	0.000136407
AT1G54260	743.977	1.7688	0.339848	5.20469	1.9432e-07	1.12985e-06
AT1G54280	16.8138	3.3803	1.08059	3.12821	0.00175876	0.00482888
AT1G54290	760.691	2.1556	0.236459	9.11618	7.78183e-20	1.38673e-18
AT1G54350	2905.44	-0.71104	0.242155	-2.9363	0.00332156	0.00855483
AT1G54380	409.001	-0.934454	0.24698	-3.78352	0.000154627	0.00053463
AT1G54385	396.688	-1.68127	0.262303	-6.40964	1.4586e-10	1.26477e-09
AT1G54410	10452.3	-0.495582	0.215877	-2.29567	0.0216948	0.0441077
AT1G54440	510.27	-0.723299	0.212504	-3.40369	0.000664823	0.00201231
AT1G54450	77.4904	-1.66949	0.470146	-3.55099	0.000383783	0.00121921
AT1G54490	1437.39	-0.990244	0.181536	-5.45482	4.90218e-08	3.09678e-07
AT1G54500	5461.46	-0.938352	0.241703	-3.88225	0.000103495	0.000372238
AT1G54510	266.838	-0.830315	0.301508	-2.75387	0.00588945	0.0142286
AT1G54560	10.9303	3.5558	1.3155	2.70299	0.00687183	0.016324
AT1G54575	52.6515	3.94246	1.16057	3.397	0.000681298	0.00205793
AT1G54590	30.1305	7.78957	1.5343	5.07694	3.83561e-07	2.14233e-06
AT1G54610	1707.13	-1.32057	0.171059	-7.71997	1.16353e-14	1.47811e-13
AT1G54730	410.258	-0.667698	0.233011	-2.86553	0.00416315	0.010459
AT1G54820	1830.85	-0.92584	0.383733	-2.41272	0.0158339	0.0336153
AT1G54920	1334.62	-1.13783	0.169779	-6.70182	2.05838e-11	1.94114e-10
AT1G54990	1363.74	-1.51042	0.233021	-6.48189	9.05786e-11	8.01216e-10
AT1G55000	787.544	0.514276	0.211237	2.4346	0.0149084	0.0319436
AT1G55020	533.494	-1.99554	0.258397	-7.72277	1.13832e-14	1.44859e-13
AT1G55040	128.776	-1.79205	0.374942	-4.77956	1.75683e-06	8.82833e-06
AT1G55090	1354.41	-0.429003	0.171686	-2.49876	0.0124629	0.0273604
AT1G55110	1629.7	1.51519	0.294762	5.14037	2.74198e-07	1.56329e-06
AT1G55120	280.189	1.13448	0.384257	2.9524	0.00315313	0.00816309
AT1G55200	98.7979	-0.940696	0.419293	-2.24353	0.0248627	0.0495807
AT1G55230	7.22746	4.62734	1.95402	2.36812	0.0178789	0.0372696
AT1G55260	1837.9	-2.42117	0.354757	-6.82487	8.8006e-12	8.6511e-11
AT1G55270	495.119	-0.640887	0.262914	-2.43762	0.0147841	0.0317235
AT1G55290	31.5993	7.00055	1.39547	5.01664	5.25821e-07	2.86804e-06
AT1G55300	541.732	2.58714	0.233152	11.0963	1.30682e-28	3.44156e-27
AT1G55310	1420.79	1.02169	0.195958	5.21384	1.8497e-07	1.07891e-06
AT1G55325	1162.71	-1.32288	0.195344	-6.77203	1.26985e-11	1.22743e-10
AT1G55350	3544.1	-1.52303	0.173501	-8.77825	1.66041e-18	2.73911e-17
AT1G55360	3357.97	-1.47545	0.225065	-6.55565	5.53983e-11	5.00291e-10
AT1G55365	9.65889	6.17048	2.43584	2.53321	0.0113025	0.0251611
AT1G55370	1472.23	-0.819254	0.175369	-4.6716	2.98861e-06	1.44153e-05
AT1G55430	8.48922	3.69319	1.4064	2.626	0.00863959	0.0199208
AT1G55440	42.0938	8.31674	1.41439	5.88009	4.10039e-09	2.97681e-08
AT1G55450	9334.13	3.99505	0.137935	28.9633	1.90829e-184	6.4559e-182
AT1G55520	1175.82	1.34836	0.217721	6.19306	5.90067e-10	4.75819e-09
AT1G55530	3238.32	2.96563	0.304359	9.74385	1.95976e-22	3.98291e-21
AT1G55540	677.17	-1.44574	0.215421	-6.7112	1.93031e-11	1.82884e-10
AT1G55550	135.806	-1.78235	0.427061	-4.17353	2.99919e-05	0.000121392
AT1G55630	120.168	-1.08315	0.374182	-2.89472	0.003795	0.00963761
AT1G55675	510.429	0.748848	0.264296	2.83337	0.00460606	0.0114371
AT1G55690	1400.54	-0.946253	0.180239	-5.24999	1.52104e-07	9.01072e-07
AT1G55730	223.683	-0.795927	0.300341	-2.65008	0.00804735	0.0187201
AT1G55760	79.6918	-2.32901	0.522356	-4.45867	8.24708e-06	3.68754e-05
AT1G55840	1563.23	-0.578234	0.250392	-2.30931	0.0209262	0.0427704
AT1G55860	3706.08	-2.06942	0.183739	-11.2629	2.00152e-29	5.4472e-28
AT1G55870	215.339	-0.741866	0.296895	-2.49875	0.0124633	0.0273604
AT1G55890	549.902	-0.728364	0.224981	-3.23745	0.00120603	0.00345546
AT1G55920	3926.87	5.28872	0.22095	23.9363	1.28312e-126	1.95943e-124
AT1G55960	671.909	-0.871247	0.316849	-2.74972	0.0059646	0.0143895
AT1G55970	468.245	-1.67036	0.349183	-4.78362	1.72168e-06	8.67149e-06
AT1G55990	10.9733	-4.87381	1.80504	-2.7001	0.00693177	0.0164486
AT1G56010	48.2791	1.92072	0.588737	3.26245	0.00110455	0.00319048
AT1G56045	1832.72	0.834423	0.191819	4.35005	1.36107e-05	5.86516e-05
AT1G56060	1905.18	10.4409	0.532201	19.6184	1.07783e-85	9.79404e-84
AT1G56070	35358	-0.674143	0.186619	-3.61241	0.000303361	0.000985541
AT1G56090	225.453	0.810656	0.312822	2.59143	0.00955783	0.0217462
AT1G56110	2266.37	-1.16309	0.249095	-4.66924	3.02319e-06	1.45629e-05
AT1G56140	2928.51	4.14354	0.320248	12.9385	2.72829e-38	1.00494e-36
AT1G56145	438.239	1.18106	0.474787	2.48756	0.0128624	0.0281101
AT1G56200	2426.88	0.461704	0.176257	2.6195	0.00880596	0.0202513
AT1G56210	306.643	-1.18499	0.334952	-3.53779	0.000403485	0.00127627
AT1G56230	464.634	-1.15001	0.313253	-3.67117	0.000241438	0.000803565
AT1G56250	54.0576	4.70777	1.08524	4.33799	1.43789e-05	6.17079e-05
AT1G56290	311.362	-0.789533	0.330855	-2.38635	0.0170167	0.0357093
AT1G56300	1910.13	1.82763	0.313233	5.83473	5.38763e-09	3.84656e-08
AT1G56320	14.2633	3.1285	1.05544	2.96417	0.00303496	0.00788222
AT1G56340	10354.9	-0.705965	0.133007	-5.30772	1.11005e-07	6.68581e-07
AT1G56345	221.953	-0.901775	0.355129	-2.53929	0.0111078	0.0247755
AT1G56510	2337.8	1.29244	0.17483	7.39252	1.44075e-13	1.68971e-12
AT1G56540	384.829	3.13346	0.271408	11.5452	7.8063e-31	2.22358e-29
AT1G56600	13.6705	5.66313	1.57624	3.59282	0.000327122	0.00105459
AT1G56612	254.979	1.04656	0.297991	3.51206	0.000444642	0.00139323
AT1G56660	4973.92	4.33408	0.199923	21.6787	3.25855e-104	3.95886e-102
AT1G56690	120.189	-2.54766	0.463955	-5.49118	3.99268e-08	2.5549e-07
AT1G56710	181.067	-1.70201	0.699164	-2.43436	0.0149183	0.0319523
AT1G56720	458.868	-1.49093	0.326442	-4.56721	4.9426e-06	2.29493e-05
AT1G57590	8.7882	5.13709	2.09131	2.45639	0.014034	0.0303091
AT1G57610	1129.29	1.3264	0.365109	3.63289	0.000280262	0.000917382
AT1G57620	275.067	-0.820673	0.341615	-2.40234	0.0162907	0.0344323
AT1G57630	220.038	6.26986	0.793328	7.90323	2.71759e-15	3.63061e-14
AT1G57700	353.83	-0.655182	0.250748	-2.61291	0.0089776	0.0205986
AT1G57850	126.033	3.05272	0.500787	6.09585	1.08856e-09	8.43463e-09
AT1G57870	471.444	-1.14069	0.250837	-4.54755	5.42746e-06	2.50367e-05
AT1G57980	297.227	-1.20289	0.306631	-3.9229	8.74882e-05	0.000319685
AT1G57990	6932.81	3.76818	0.208563	18.0674	5.75607e-73	4.24752e-71
AT1G58060	733.396	-0.607022	0.195125	-3.11094	0.00186491	0.00508984
AT1G58070	209.045	-1.62282	0.328595	-4.93867	7.86569e-07	4.17592e-06
AT1G58110	895.272	-0.723538	0.204677	-3.53502	0.000407737	0.00128861
AT1G58170	31.1529	-3.30389	1.226	-2.69485	0.00704212	0.0166709
AT1G58190	17.8857	2.72386	0.958787	2.84094	0.00449804	0.0112043
AT1G58200	3807.13	2.3425	0.196209	11.9388	7.43246e-33	2.29228e-31
AT1G58215	31.8452	6.38258	1.40423	4.54526	5.48677e-06	2.52679e-05
AT1G58220	194.99	-1.39577	0.540347	-2.5831	0.00979161	0.0222206
AT1G58225	34.0951	1.68515	0.690811	2.43938	0.0147124	0.0315851
AT1G58230	1295.91	-1.77178	0.176626	-10.0313	1.11087e-23	2.38554e-22
AT1G58235	481.814	1.06681	0.348131	3.06439	0.00218111	0.00586268
AT1G58250	1719.43	-1.42235	0.181425	-7.83987	4.51011e-15	5.88939e-14
AT1G58270	2244.01	-1.73347	0.260715	-6.64889	2.95313e-11	2.74121e-10
AT1G58340	293.332	3.28808	0.552914	5.94681	2.73413e-09	2.02709e-08
AT1G58350	529.885	-1.31888	0.33328	-3.95726	7.58133e-05	0.000280285
AT1G58360	2407.04	-0.547867	0.180773	-3.03069	0.00243995	0.00648313
AT1G58370	250.173	-2.39	0.30261	-7.89796	2.83499e-15	3.7751e-14
AT1G58380	793.736	-0.949291	0.249754	-3.80091	0.000144165	0.000502247
AT1G58420	248.886	4.48321	0.480316	9.33387	1.02074e-20	1.91357e-19
AT1G58460	31.6828	-3.18369	1.01987	-3.12167	0.00179826	0.00492449
AT1G58520	1108.84	-1.06996	0.244775	-4.37122	1.23556e-05	5.37274e-05
AT1G58602	10092.1	-0.6762	0.139917	-4.83286	1.34582e-06	6.8937e-06
AT1G58848	80.421	-2.69156	0.916639	-2.93634	0.00332108	0.00855459
AT1G59218	60.2195	2.46028	0.728682	3.37634	0.00073457	0.00220221
AT1G59540	282.806	-1.64182	0.277352	-5.91963	3.22671e-09	2.36833e-08
AT1G59550	6.51375	5.52679	2.25427	2.4517	0.0142184	0.0306502
AT1G59590	360.919	5.71417	0.419677	13.6156	3.234e-42	1.32926e-40
AT1G59610	2271.88	-0.467719	0.153569	-3.04567	0.00232161	0.00619642
AT1G59630	13.3148	7.62439	2.08513	3.65656	0.000255621	0.000846044
AT1G59640	111.877	1.19481	0.52411	2.27969	0.0226258	0.0457005
AT1G59660	463.403	2.86661	0.358623	7.9934	1.31269e-15	1.80526e-14
AT1G59700	565.253	0.657704	0.203547	3.23122	0.00123265	0.00352437
AT1G59720	390.73	-1.63572	0.349677	-4.6778	2.89964e-06	1.40077e-05
AT1G59740	130.544	1.43806	0.612852	2.34651	0.01895	0.0392272
AT1G59760	782.628	-1.02666	0.207334	-4.95171	7.35635e-07	3.9216e-06
AT1G59820	1767.38	1.35192	0.27528	4.91107	9.05793e-07	4.75606e-06
AT1G59830	1217.67	0.436054	0.184631	2.36176	0.0181886	0.0378507
AT1G59840	1763.07	0.384219	0.156786	2.45059	0.0142621	0.0307294
AT1G59850	54.8537	1.66543	0.523196	3.18319	0.00145664	0.00408671
AT1G59860	6115.6	8.89153	0.367595	24.1884	2.94497e-129	4.69275e-127
AT1G59865	729.704	7.66422	0.64867	11.8153	3.2542e-32	9.76259e-31
AT1G59870	39709.1	2.46554	0.214237	11.5084	1.19612e-30	3.37647e-29
AT1G59890	1197.86	-1.11807	0.219785	-5.08713	3.63522e-07	2.03717e-06
AT1G59900	4090.65	0.530676	0.145047	3.65864	0.000253556	0.000840092
AT1G59910	4501.32	4.01441	0.198543	20.2194	6.61061e-91	6.5777e-89
AT1G59940	15.75	6.76994	1.76997	3.8249	0.000130826	0.000460224
AT1G60000	3434.03	-1.15675	0.309786	-3.73402	0.000188445	0.000641074
AT1G60010	1280.78	-0.768707	0.312248	-2.46185	0.0138224	0.029908
AT1G60070	2291.61	-1.1994	0.235136	-5.10087	3.38105e-07	1.902e-06
AT1G60140	448.059	1.0293	0.429766	2.39502	0.0166193	0.0350426
AT1G60160	540.998	-0.713045	0.246382	-2.89406	0.0038029	0.00965478
AT1G60190	245.949	4.23714	0.400027	10.5921	3.2408e-26	7.69603e-25
AT1G60200	2719.44	-0.636887	0.160333	-3.97227	7.11897e-05	0.000264928
AT1G60270	566.65	-1.80239	0.227661	-7.91696	2.43383e-15	3.26143e-14
AT1G60390	128.565	-1.9331	0.385793	-5.01071	5.4229e-07	2.95172e-06
AT1G60440	708.955	0.561852	0.205092	2.73952	0.00615296	0.0147857
AT1G60505	283.297	-1.90943	0.444126	-4.29931	1.71331e-05	7.2467e-05
AT1G60525	44.1333	-1.47571	0.616766	-2.39266	0.0167269	0.0352217
AT1G60545	175.004	-1.45504	0.354961	-4.09915	4.14667e-05	0.000162396
AT1G60560	287.273	-1.16962	0.294584	-3.9704	7.17524e-05	0.000266661
AT1G60590	4183.11	-2.13826	0.374385	-5.7114	1.12052e-08	7.66889e-08
AT1G60600	1773.21	-1.04951	0.187081	-5.60993	2.0241e-08	1.3443e-07
AT1G60620	200.253	0.757134	0.318576	2.37662	0.017472	0.0365531
AT1G60630	98.1282	-2.26154	0.708297	-3.19292	0.00140843	0.0039661
AT1G60640	464.089	-0.839546	0.253191	-3.31586	0.00091361	0.00268156
AT1G60660	215.077	-1.20045	0.322387	-3.72361	0.000196393	0.00066554
AT1G60710	3310.27	0.403749	0.157266	2.5673	0.0102493	0.0231256
AT1G60720	75.7763	6.83815	0.930789	7.34662	2.03282e-13	2.34286e-12
AT1G60730	569.54	3.03867	0.39443	7.70397	1.31906e-14	1.66702e-13
AT1G60770	633.74	-0.74548	0.244897	-3.04406	0.00233411	0.0062275
AT1G60780	2256.24	-0.675218	0.173018	-3.9026	9.51661e-05	0.000345149
AT1G60787	8.98575	7.14158	2.37771	3.00355	0.00266845	0.00702662
AT1G60800	2403.19	-1.17707	0.29417	-4.00133	6.29876e-05	0.000236971
AT1G60810	723.455	-1.18905	0.251464	-4.72851	2.26168e-06	1.11637e-05
AT1G60860	381.888	-0.998179	0.239279	-4.17161	3.02458e-05	0.000122239
AT1G60870	1290.67	-0.760691	0.275908	-2.75705	0.0058326	0.0141192
AT1G60890	547.511	-1.55677	0.254413	-6.11904	9.41413e-10	7.34883e-09
AT1G60900	2166.01	-0.453035	0.156356	-2.89746	0.00376199	0.00956151
AT1G60950	73722.9	-0.616197	0.266949	-2.30829	0.0209829	0.0428699
AT1G60995	470.471	-0.705015	0.217645	-3.2393	0.00119825	0.00343452
AT1G61010	856.304	-0.859146	0.206306	-4.16442	3.12141e-05	0.000125714
AT1G61040	919.81	0.48475	0.193645	2.5033	0.0123042	0.0270619
AT1G61060	8.50812	6.80527	2.43136	2.79896	0.00512679	0.0125796
AT1G61065	316.579	2.5795	0.279397	9.23239	2.64654e-20	4.82965e-19
AT1G61120	14.105	6.71974	2.11527	3.17677	0.00148924	0.00416991
AT1G61140	1498.62	1.70604	0.207374	8.22688	1.92148e-16	2.78717e-15
AT1G61170	283.091	-1.49544	0.286211	-5.22495	1.74198e-07	1.02177e-06
AT1G61180	661.346	-1.40836	0.285572	-4.93174	8.15016e-07	4.31444e-06
AT1G61190	3354.97	-1.03121	0.251209	-4.10501	4.04299e-05	0.000158675
AT1G61215	282.82	1.47051	0.402573	3.65277	0.000259429	0.000857613
[truncated: 9,049 more rows]

## Sheet: LRT_U_vs_D_vs_FD
Supplemental Table 2: Cell wall digestion response in Arabidopsis leaves and gene clustering.
LRT test comparing the U, D and FD groups under WW conditions. In green, the top 250 cell wall digestion-induced genes not interacting with drought.
U = Undigested, D = Digested, FD = Fixed-Digested, WW = well-watered, FC = Fold Change, lfcSE = log2 fold change Standard Error, adj. = adjusted (P-value)
Gene	baseMean	Log2-FC	lfcSE	Stat.	P-value	P (adj.)
AT1G76680	55322.5	1.55567	0.203575	1516.36	0	0
AT5G08790	20296.7	1.75467	0.174215	1900.99	0	0
AT5G63790	19364.5	2.15406	0.188511	1600.9	0	0
AT5G13210	2234.74	0.936919	0.292938	1447.88	3,95026131347482e-315	2,2600432539719e-311
AT4G01250	3118.97	2.90114	0.177298	1429.52	3,83188024193003e-311	1.75385e-307
AT5G51440	3772.76	2.24429	0.232401	1334.68	1.50476e-290	5.73939e-287
AT1G76600	11572.6	4.02307	0.235194	1282.31	3.54809e-279	1.15997e-275
AT3G09350	11048	0.920098	0.200903	1273.41	3.03088e-277	8.67021e-274
AT3G18950	11412.8	1.41762	0.18749	1267.66	5.37869e-276	1.36768e-272
AT4G29780	9553.87	4.78697	0.205317	1265.52	1.57115e-275	3.59558e-272
AT4G18010	3446.62	1.80483	0.16327	1213.84	2.62253e-264	5.45606e-261
AT5G47230	1875.97	3.76909	0.236486	1209.46	2.34135e-263	4.46514e-260
AT2G15480	5169.96	4.74624	0.317535	1194.63	3.87921e-260	6.8289e-257
AT1G03220	7903.13	-0.0508066	0.14459	1176.78	2.91387e-256	4.76314e-253
AT4G13395	2290.62	8.53267	0.628409	1170.79	5.82395e-255	8.8854e-252
AT2G40340	3576.92	0.857771	0.326446	1157.27	5.04281e-252	7.2128e-249
AT3G55840	1404.52	3.13467	0.276444	1155.23	1.39418e-251	1.87681e-248
AT1G19020	8554.46	5.64915	0.313624	1134.12	5.34474e-247	6.79524e-244
AT5G59820	16858.6	7.27261	0.335709	1122.24	2.03504e-244	2.45116e-241
AT1G18300	5794.28	4.22635	0.194996	1109.31	1.30525e-241	1.49354e-238
AT2G26530	7037	2.73148	0.198481	1096.34	8.55772e-239	9.32588e-236
AT2G40140	6757.07	2.47137	0.143457	1085.53	1.90516e-236	1.9818e-233
AT3G23250	1779.76	7.95848	0.858648	1057.28	2.6001e-230	2.5871e-227
AT3G46620	4957.73	2.39206	0.152056	1045.03	1.18911e-227	1.13386e-224
AT1G72520	6115.29	3.3475	0.230366	998.952	1.20309e-217	1.10131e-214
AT4G18170	4281.92	4.24393	0.418213	987.83	3.12888e-215	2.75401e-212
AT3G14440	819.231	2.73374	0.334158	982.015	5.72882e-214	4.85571e-211
AT3G13310	3113.27	-0.282066	0.217061	977.762	4.80579e-213	3.92788e-210
AT1G07400	9337.7	3.47229	0.310849	959.648	4.12222e-209	3.253e-206
AT3G19580	2085.97	3.90982	0.25077	940.189	6.92541e-205	5.28293e-202
AT1G09070	30268.4	2.66433	0.172204	922.025	6.09132e-201	4.49677e-198
AT4G36010	4994.9	2.05778	0.246297	917.08	7.22287e-200	5.16548e-197
AT3G07090	10341.4	-0.0675153	0.198289	915.878	1.31722e-199	9.13472e-197
AT5G42380	8517.41	7.37423	0.386623	912.72	6.38911e-199	4.30043e-196
AT2G33580	2853.44	1.57841	0.191744	899.052	5.93316e-196	3.87944e-193
AT2G30040	3331.36	2.29148	0.264924	890.968	3.37909e-194	2.14807e-191
AT1G19380	2157.15	4.88755	0.248829	879.481	1.05473e-191	6.52364e-189
AT1G56060	1367.9	6.09832	0.521295	874.029	1.61046e-190	9.69876e-188
AT3G28210	10599.1	5.11591	0.406796	843.549	6.69433e-184	3.9282e-181
AT5G64660	1245.05	0.864268	0.18725	839.34	5.49129e-183	3.14171e-180
AT5G52050	1995.85	4.80893	0.340364	825.621	5.23175e-180	2.92021e-177
AT3G12580	31017.4	2.99015	0.334398	813.936	1.80357e-177	9.82733e-175
AT4G31800	3973.99	2.28961	0.264723	813.83	1.90153e-177	1.01201e-174
AT3G48520	1375.83	4.40484	0.915541	804.038	2.54267e-175	1.32248e-172
AT5G54490	2006.29	4.41789	0.350538	798.175	4.76963e-174	2.42562e-171
AT5G54940	9799.31	1.56557	0.163889	790.404	2.32277e-172	1.15558e-169
AT3G56710	3039.99	2.35511	0.219306	789.309	4.01448e-172	1.95471e-169
AT5G27420	2240.43	3.2376	0.267876	789.264	4.10591e-172	1.95758e-169
AT5G54165	3572.78	8.59027	0.78374	775.742	3.5463e-169	1.65627e-166
AT2G23320	4505.14	1.92716	0.166532	771.275	3.30936e-168	1.5147e-165
AT3G46090	761.608	5.78046	0.544256	770.99	3.8169e-168	1.71274e-165
AT2G24550	1819.14	2.4004	0.210828	760.96	5.74915e-166	2.53018e-163
AT1G25400	3201.97	1.86674	0.224484	758.597	1.87433e-165	8.09322e-163
AT2G31945	1312.11	4.19212	0.487695	756.505	5.33425e-165	2.26063e-162
AT3G52400	3409.43	4.04423	0.242498	747.654	4.45763e-163	1.85478e-160
AT1G01720	14241.3	1.45725	0.253346	736.006	1.50761e-160	6.16101e-158
AT1G02660	1073.29	2.53842	0.197367	734.142	3.8294e-160	1.53747e-157
AT2G32200	1130.88	6.0605	0.558301	730.549	2.3086e-159	9.10904e-157
AT3G28740	1821.57	7.69055	1.22897	725.217	3.31928e-158	1.28749e-155
AT3G14050	4941.38	1.1606	0.194904	716.744	2.29583e-156	8.75668e-154
AT4G21390	1374.47	3.78081	0.440773	716.61	2.45499e-156	9.21025e-154
AT1G66160	1604.68	3.06369	0.295621	711.653	2.92798e-155	1.08076e-152
AT3G05510	1071.75	-0.056285	0.195999	708.888	1.1665e-154	4.23737e-152
AT3G02840	3065.65	8.05512	0.785136	705.343	6.86535e-154	2.4549e-151
AT1G02400	5055.17	6.40835	0.533933	703.622	1.62356e-153	5.71618e-151
AT4G24380	4988.53	4.06765	0.267893	702.476	2.87897e-153	9.98263e-151
AT5G61820	8294.77	1.87536	0.258469	692.69	3.83975e-151	1.31153e-148
AT4G27652	1754.7	3.05564	0.252084	690.939	9.21634e-151	3.10171e-148
AT5G03990	1188.85	0.409854	0.189075	690.135	1.37758e-150	4.56899e-148
AT1G07150	979.615	0.915903	0.2955	685.958	1.11184e-149	3.63491e-147
AT1G76650	8109.79	6.32496	0.347491	680.668	1.56595e-148	5.04745e-146
AT4G27280	2536.29	3.38939	0.191866	679.105	3.42207e-148	1.08769e-145
AT1G80840	3795.87	6.75679	0.376942	677.777	6.6477e-148	2.08401e-145
AT4G08555	3246.75	5.85353	0.610908	675.959	1.64974e-147	5.10194e-145
AT5G12030	11030.3	8.87849	0.921664	675.841	1.74953e-147	5.3384e-145
AT3G53230	1529.97	0.10768	0.21738	667.596	1.08003e-145	3.25216e-143
AT1G15530	2013.03	-0.501478	0.174732	666.749	1.6494e-145	4.90216e-143
AT3G61190	967.224	3.91922	0.380179	664.255	5.73892e-145	1.68378e-142
AT4G01870	5779.38	2.69568	0.313015	663.327	9.12936e-145	2.64462e-142
AT1G66500	4124.58	3.29032	0.278318	658.248	1.1567e-143	3.30889e-141
AT1G03740	2145.02	0.351076	0.157019	652.263	2.30609e-142	6.51542e-140
AT3G25230	8123.89	-0.183569	0.13592	651.777	2.94121e-142	8.2085e-140
AT5G25930	1323.09	0.816214	0.252512	649.842	7.73826e-142	2.13362e-139
AT2G47140	4094.34	7.35572	0.583449	648.481	1.52825e-141	4.16356e-139
AT2G01008	1051.11	6.54538	0.313519	648.04	1.90506e-141	5.1291e-139
AT4G27657	958.801	2.44612	0.219071	645.397	7.14198e-141	1.90051e-138
AT5G12020	6566.16	7.01065	0.667666	644.024	1.41916e-140	3.73303e-138
AT5G24590	3128.44	2.33034	0.152415	640.089	1.01502e-139	2.63963e-137
AT3G04640	1725.1	3.32938	0.269127	638.594	2.14344e-139	5.51153e-137
AT1G53540	5837.16	8.18152	1.05279	634.93	1.33867e-138	3.40394e-136
AT3G29000	565.188	5.09192	0.51763	634.133	1.99446e-138	5.01574e-136
AT2G40095	523.048	1.59178	0.29617	633.282	3.05233e-138	7.59266e-136
AT2G38240	7968.37	10.1641	1.24311	632.524	4.45802e-138	1.09701e-135
AT1G32920	9250.38	3.60668	0.263025	631.731	6.6263e-138	1.61322e-135
AT3G41762	911.853	6.1591	0.308145	630.25	1.38993e-137	3.34827e-135
AT5G15660	740.225	9.65417	1.21573	630.213	1.41576e-137	3.37498e-135
AT3G62260	2463.6	2.48417	0.23369	626.442	9.33108e-137	2.20146e-134
AT3G22370	3711.92	1.18079	0.17852	618.888	4.07611e-135	9.51856e-133
AT5G05220	1249.82	8.98536	1.22349	618.377	5.26281e-135	1.21656e-132
AT1G09940	7747.97	1.2283	0.211432	617.905	6.66322e-135	1.52488e-132
AT1G18740	8461.7	2.51465	0.231701	617.38	8.6634e-135	1.96299e-132
AT4G37990	3205.69	5.79248	0.816058	614.99	2.86128e-134	6.41965e-132
AT5G27520	2331.75	0.47442	0.261561	612.967	7.86831e-134	1.74822e-131
AT5G03210	7704.58	9.83169	0.802875	611.139	1.96262e-133	4.31871e-131
AT2G29500	3156.5	3.50458	0.315976	606.91	1.62605e-132	3.54401e-130
AT1G29640	597.612	0.158558	0.434303	605.534	3.23625e-132	6.98694e-130
AT4G17230	4315.67	1.65732	0.205651	603.262	1.00762e-131	2.15508e-129
AT1G50750	1764.74	5.60724	0.355965	598.055	1.36151e-130	2.88502e-128
AT2G18700	2713.43	-0.0433084	0.214765	597.982	1.41227e-130	2.96511e-128
AT5G54300	2650.69	0.570835	0.303311	591.942	2.89403e-129	6.02091e-127
AT3G52450	2192.13	1.55015	0.290484	589.006	1.25599e-128	2.5895e-126
AT2G32235	1593.52	0.336371	0.298156	588.911	1.31708e-128	2.69119e-126
AT1G63090	1263.73	0.85917	0.21372	588.694	1.46832e-128	2.97367e-126
AT1G76590	616.589	0.552009	0.277601	586.329	4.78879e-128	9.61328e-126
AT1G74310	24677.1	0.289028	0.323632	582.767	2.84339e-127	5.65834e-125
AT4G24160	7021.33	1.59503	0.244546	581.093	6.56479e-127	1.29513e-124
AT3G46080	599.251	6.47536	0.893699	579.274	1.63044e-126	3.18912e-124
AT4G36500	6542.61	1.5845	0.224749	578.299	2.65406e-126	5.1473e-124
AT1G19180	6622.41	4.60124	0.307619	574.78	1.54177e-125	2.96498e-123
AT3G22060	4887.73	2.24181	0.220671	573.891	2.40483e-125	4.58621e-123
AT1G30070	1334.15	0.52692	0.202956	572.085	5.93414e-125	1.12234e-122
AT1G74450	2395.05	3.13163	0.191573	569.676	1.97932e-124	3.71284e-122
AT5G16960	2175.36	5.97854	0.830559	568.445	3.66182e-124	6.81307e-122
AT5G63130	1082.88	2.61518	0.33902	560.454	1.99022e-122	3.67307e-120
AT2G26150	8779.83	2.79442	0.348751	557.679	7.97306e-122	1.45971e-119
AT1G59860	4419.53	4.71396	0.342808	557.589	8.33897e-122	1.51458e-119
AT5G11650	3392.2	2.51135	0.249381	556.687	1.30922e-121	2.35917e-119
AT3G25250	2706.86	8.86007	1.24166	552.574	1.02323e-120	1.82942e-118
AT1G24140	405.018	2.86933	0.331659	550.871	2.39797e-120	4.24417e-118
AT3G24500	4011.43	2.47899	0.309218	550.86	2.41093e-120	4.24417e-118
AT1G69890	2323.28	0.367001	0.212256	547.594	1.23455e-119	2.15669e-117
AT5G58430	4458.44	1.18293	0.142715	546.037	2.68949e-119	4.66281e-117
AT2G39650	1082.86	1.89683	0.231341	544.202	6.72976e-119	1.15797e-116
AT3G15500	407.743	4.86321	1.04089	543.914	7.77085e-119	1.32713e-116
AT4G33920	3185.63	1.53128	0.181365	541.269	2.91689e-118	4.94467e-116
AT4G30210	12220.6	0.668984	0.157446	540.686	3.90459e-118	6.57034e-116
AT3G01830	1094.71	10.8864	1.22031	540.388	4.53141e-118	7.56944e-116
AT3G25780	10823.4	6.23562	0.447663	539.046	8.86489e-118	1.47009e-115
AT1G71520	1334.76	8.29809	1.24	535.481	5.2703e-117	8.67704e-115
AT4G18880	1867.03	1.68994	0.208916	535.178	6.13067e-117	1.00215e-114
AT4G32030	3045.26	1.57781	0.159369	533.154	1.68716e-116	2.73835e-114
AT5G47120	6326.61	0.184602	0.202698	531.629	3.61668e-116	5.82872e-114
AT5G62520	2124.84	4.63333	0.478774	528.317	1.89452e-115	3.03189e-113
AT1G28480	2924.85	7.8854	0.599128	526.715	4.22047e-115	6.70732e-113
AT5G64510	915.4	0.411411	0.295698	526.221	5.40307e-115	8.52754e-113
AT1G07135	4775.42	4.24918	0.25248	520.95	7.53754e-114	1.18148e-111
AT3G18690	1030.34	0.990593	0.220357	518.73	2.28627e-113	3.55927e-111
AT5G45110	2204.04	0.266632	0.196684	517.322	4.62279e-113	7.14814e-111
AT4G36950	5810.76	7.10874	0.536538	515.885	9.48281e-113	1.45647e-110
AT1G67920	1386.46	4.49391	0.519208	515.01	1.46856e-112	2.24054e-110
AT2G23770	1312.69	-0.351649	0.255928	512.567	4.98206e-112	7.55062e-110
AT5G56980	1825.95	1.56194	0.243768	512.142	6.16285e-112	9.27874e-110
AT2G44840	462.357	4.75325	0.306421	509.963	1.83228e-111	2.74064e-109
AT3G56880	7812.88	2.40812	0.196182	508.629	3.56876e-111	5.30331e-109
AT5G35320	1513.6	0.252582	0.232891	505.726	1.52406e-110	2.2502e-108
AT5G05410	11942.6	4.25745	0.387439	505.702	1.5425e-110	2.26283e-108
AT4G15260	890.784	0.754484	0.205455	504.037	3.54582e-110	5.16854e-108
AT5G49480	11675.9	1.73009	0.282046	500.081	2.56359e-109	3.71315e-107
AT5G07320	1681.36	-0.306494	0.160547	498.505	5.63652e-109	8.11269e-107
AT3G10930	523.736	5.55938	0.464248	496.125	1.8532e-108	2.65066e-106
AT4G03430	4764.5	-0.356807	0.141083	494.305	4.60383e-108	6.54402e-106
AT4G20860	2893.1	2.88005	0.352546	492.238	1.29353e-107	1.82731e-105
AT5G42050	7827.85	1.5912	0.167228	490.98	2.42632e-107	3.40652e-105
AT2G30020	4878.09	1.86174	0.230839	489	6.53104e-107	9.11358e-105
AT2G47520	663.95	3.02924	0.565842	488.627	7.87145e-107	1.09175e-104
AT2G30250	1108.95	1.63033	0.211315	488.382	8.89563e-107	1.22636e-104
AT1G22985	590.442	0.166568	0.298731	487.79	1.19628e-106	1.63933e-104
AT3G23230	1312.38	6.16056	0.695342	487.623	1.30017e-106	1.77109e-104
AT2G20560	2935.23	1.83205	0.352985	487.485	1.39316e-106	1.88654e-104
AT2G40000	14514.7	4.10669	0.296927	486.46	2.32572e-106	3.13083e-104
AT4G20830	7293	1.11721	0.289062	485.149	4.47936e-106	5.99474e-104
AT3G15210	3912.5	2.19805	0.261965	482.879	1.3935e-105	1.85409e-103
AT5G14700	1163.33	0.584916	0.170319	482.362	1.8052e-105	2.38797e-103
AT3G14200	1534.72	0.374633	0.185331	481.988	2.1755e-105	2.86129e-103
AT2G02990	773.792	3.53969	0.918876	481.545	2.71533e-105	3.55087e-103
AT2G20370	1815.91	-0.665051	0.160093	480.327	4.99165e-105	6.49056e-103
AT1G17420	27544.8	2.83665	0.326933	478.123	1.50256e-104	1.94272e-102
AT2G27310	4364.81	2.41535	0.321895	471.041	5.18538e-103	6.6667e-101
AT3G49580	800.509	2.17459	0.34105	470.797	5.85664e-103	7.48767e-101
AT1G70420	1724.72	1.64707	0.272117	469.632	1.04889e-102	1.33354e-100
AT1G07160	1836.31	6.14049	0.557233	469.305	1.2349e-102	1.56137e-100
AT1G51820	420.795	5.07158	0.737851	466.31	5.52288e-102	6.94457e-100
AT1G73480	890.883	0.410496	0.344048	464.572	1.31682e-101	1.64675e-99
AT5G47910	6888.01	1.21185	0.153557	463.496	2.25496e-101	2.80461e-99
AT5G65300	4016.68	4.53301	0.41384	462.683	3.38527e-101	4.18767e-99
AT5G43620	1781.41	2.93762	0.317847	462.382	3.9356e-101	4.84227e-99
AT3G09570	2155.21	-0.467669	0.191274	461.743	5.41854e-101	6.63119e-99
AT3G25760	19279.1	3.70621	0.391412	461.322	6.68618e-101	8.139e-99
AT4G02195	1097.47	0.652917	0.229036	460.603	9.57879e-101	1.15984e-98
AT3G10985	4190.92	1.7257	0.200492	459.928	1.34232e-100	1.61679e-98
AT1G70530	1909.58	0.42033	0.201911	452.86	4.60053e-99	5.51221e-97
AT5G52640	12139.3	1.28524	0.365599	452.781	4.7842e-99	5.70242e-97
AT2G28400	2093.79	2.82115	0.361711	451.345	9.81103e-99	1.16334e-96
AT3G50260	1871.14	6.91455	0.702418	451.317	9.94922e-99	1.17365e-96
AT5G13200	1699.43	0.544976	0.31526	450.753	1.31866e-98	1.54757e-96
AT1G05680	2828	3.59142	0.50124	449.414	2.57595e-98	3.00769e-96
AT5G01100	4951.87	2.58865	0.39448	446.803	9.50569e-98	1.10425e-95
AT5G47240	4645.79	1.36933	0.308828	444.255	3.39826e-97	3.92774e-95
AT1G63930	1209.45	2.35175	0.395533	442.162	9.67507e-97	1.11263e-94
AT2G32240	5626.62	-1.11958	0.205399	441.225	1.5461e-96	1.76913e-94
AT1G73510	370.568	9.71373	1.21635	440.646	2.06528e-96	2.35144e-94
AT4G25670	3753.68	-0.171715	0.216202	440.565	2.15015e-96	2.43595e-94
AT4G12400	6913.66	1.5135	0.348802	439.574	3.52879e-96	3.97815e-94
AT2G25460	2247.28	3.49266	0.339321	436.717	1.47234e-95	1.6517e-93
AT3G28340	667.029	0.648027	0.232004	435.742	2.39801e-95	2.677e-93
AT2G37430	1660.75	6.31293	0.590536	433.322	8.04281e-95	8.93493e-93
AT1G55920	2831.44	1.20089	0.270401	431.884	1.65023e-94	1.82442e-92
AT5G04930	4135.51	-0.716806	0.184254	431.198	2.32597e-94	2.55912e-92
AT5G64230	766.967	0.477814	0.269983	430.965	2.61299e-94	2.86116e-92
AT2G24100	1452.73	1.05831	0.265288	428.729	7.99335e-94	8.71085e-92
AT4G02880	2193.7	0.689263	0.217811	428.453	9.17533e-94	9.95154e-92
AT3G13430	1146.63	0.278989	0.229922	421.152	3.53155e-92	3.81224e-90
AT1G73540	4381.97	3.99996	0.222097	419.865	6.72113e-92	7.22127e-90
AT2G32150	3995.79	2.14115	0.24571	417.355	2.35766e-91	2.52126e-89
AT2G02230	1239.02	-0.877717	0.236451	415.781	5.18053e-91	5.51425e-89
AT4G22780	2874.87	1.52467	0.262331	414.317	1.07696e-90	1.14103e-88
AT4G39670	4916.77	5.44251	0.584038	410.914	5.90456e-90	6.227e-88
AT4G18950	23434.3	1.4011	0.326857	410.312	7.97747e-90	8.37451e-88
AT1G14200	4483.3	2.24453	0.310521	408.776	1.71972e-89	1.79707e-87
AT2G16900	5827.94	0.204725	0.260818	402.865	3.30366e-88	3.43656e-86
AT1G10050	1129.93	0.114907	0.214393	401.119	7.9097e-88	8.19066e-86
AT2G26560	1142.83	1.8295	0.290631	400.02	1.36979e-87	1.41205e-85
AT5G49920	581.839	3.39851	0.518978	399.877	1.47185e-87	1.51046e-85
AT1G28380	6007.03	1.51422	0.185633	399.762	1.55855e-87	1.59229e-85
AT1G51760	6508.12	0.668217	0.273721	399.628	1.66648e-87	1.695e-85
AT5G57560	5371.37	3.99842	0.268308	397.493	4.84612e-87	4.90723e-85
AT5G54860	1076.42	0.444818	0.198712	397.284	5.38048e-87	5.42433e-85
AT5G35735	34083.9	2.79277	0.347192	395.13	1.58007e-86	1.58596e-84
AT5G04340	3432.44	5.12126	0.465064	394.284	2.41167e-86	2.41009e-84
AT4G27350	1313.67	2.05828	0.306578	394.032	2.73562e-86	2.72194e-84
AT1G10040	569.563	-0.0922268	0.310496	393.598	3.39797e-86	3.36635e-84
AT1G01350	1472.88	0.508144	0.185316	393.036	4.50118e-86	4.44006e-84
AT3G10800	2141.91	0.11996	0.177426	392.414	6.14449e-86	6.03505e-84
AT4G37870	4427.49	-2.75202	0.166131	391.263	1.09226e-85	1.06822e-83
AT2G32140	332.254	3.46922	0.450249	391.246	1.10175e-85	1.07292e-83
AT1G28190	1062.37	1.96981	0.316421	391.216	1.11842e-85	1.08454e-83
AT1G75860	10576.8	0.697245	0.300747	388.701	3.93312e-85	3.79786e-83
AT1G77450	4669.43	3.11482	0.37552	386.724	1.05649e-84	1.01588e-82
AT5G59550	11289.9	3.09138	0.283137	384.066	3.99183e-84	3.82231e-82
AT1G23440	2030.31	0.689492	0.206393	383.11	6.43748e-84	6.13841e-82
AT5G58070	9068.63	0.83	0.225342	382.354	9.39337e-84	8.91981e-82
AT1G05100	3928.88	2.95328	0.478338	380.197	2.76247e-83	2.61236e-81
AT5G17000	6516.91	2.475	0.362363	379.935	3.14859e-83	2.96525e-81
AT1G68440	4408.48	1.14322	0.215087	378.208	7.46602e-83	7.00245e-81
AT3G44190	17724.2	1.4349	0.336351	377.374	1.13339e-82	1.05867e-80
AT3G53600	762.759	9.28607	1.24784	376.107	2.13503e-82	1.98618e-80
AT1G24150	563.101	0.390875	0.232853	374.222	5.4796e-82	5.07695e-80
AT5G59530	620.658	9.01842	1.23781	374.13	5.73733e-82	5.29431e-80
AT3G02140	452.117	0.826019	0.267783	372.247	1.47114e-81	1.35209e-79
AT1G23710	5607.53	3.18242	0.312251	372.057	1.61711e-81	1.48031e-79
AT1G55450	7465.59	1.44301	0.210806	371.604	2.02856e-81	1.84955e-79
AT1G09970	5123.33	0.341716	0.208739	371.282	2.38317e-81	2.16424e-79
AT5G67210	641.732	-0.0264107	0.291472	369.497	5.81817e-81	5.2628e-79
AT2G47130	477.685	1.73068	0.376929	368.939	7.69011e-81	6.92867e-79
AT2G29450	60701.1	0.475797	0.276868	368.878	7.92805e-81	7.11504e-79
AT1G05575	2485.06	6.26323	0.597618	367.572	1.52342e-80	1.36185e-78
AT2G38470	8061.43	3.67782	0.280319	366.718	2.33401e-80	2.07836e-78
AT5G03020	381.387	3.81033	0.466822	365.807	3.68062e-80	3.26477e-78
AT2G27500	2178.63	1.72272	0.228768	365.445	4.41244e-80	3.89879e-78
AT4G11660	999.57	0.195358	0.208827	365.362	4.59893e-80	4.04794e-78
AT5G24110	431.731	4.25261	0.370594	364.063	8.80414e-80	7.71964e-78
AT1G32928	674.277	4.20643	0.453447	363.539	1.14418e-79	9.99412e-78
AT4G05100	2052.28	4.90345	0.568808	361.956	2.52486e-79	2.19702e-77
AT4G34135	4195.83	0.749521	0.293651	361.704	2.86377e-79	2.48248e-77
AT3G23920	18971.5	1.68844	0.230264	360.739	4.64092e-79	4.00783e-77
AT3G05200	1417.68	0.906125	0.288416	360.201	6.07305e-79	5.22488e-77
AT5G65207	1030.43	2.14858	0.247581	360.126	6.30338e-79	5.40273e-77
AT4G37370	3344.82	2.67222	0.424545	360	6.71444e-79	5.73358e-77
AT5G10710	891.865	0.652605	0.191226	359.869	7.16897e-79	6.09895e-77
AT4G30240	1512.54	0.60663	0.153994	359.067	1.07037e-78	9.07235e-77
AT2G18915	1646.28	0.172682	0.183614	356.801	3.32367e-78	2.80672e-76
AT2G31210	167.194	4.66601	1.29443	352.082	3.51876e-77	2.96054e-75
AT4G31550	8946.57	0.870123	0.305728	352.065	3.54921e-77	2.97523e-75
AT2G45760	425.9	4.89013	0.755968	351.838	3.97463e-77	3.31968e-75
AT3G16510	352.155	2.25823	0.262278	350.124	9.36801e-77	7.79589e-75
AT2G44500	2252.27	2.84709	0.292894	348.958	1.67748e-76	1.39091e-74
AT2G32800	1919.8	-1.38264	0.243519	348.664	1.94375e-76	1.60588e-74
AT4G06746	484.445	1.56876	0.340202	346.683	5.23249e-76	4.30739e-74
AT5G09610	203.233	5.9372	1.20663	345.909	7.70617e-76	6.321e-74
AT2G41730	327.175	-0.216215	0.286477	345.315	1.03726e-75	8.47772e-74
AT2G47550	384.556	4.50828	1.18644	344.857	1.30423e-75	1.06218e-73
AT1G75000	905.595	1.11295	0.256694	344.533	1.53322e-75	1.24424e-73
AT4G17500	4402.58	3.74334	0.380545	341.697	6.33036e-75	5.11909e-73
AT2G39660	3351.69	0.963219	0.269869	341.219	8.03782e-75	6.47696e-73
AT3G57530	6916.4	2.457	0.229383	340.554	1.12133e-74	9.00408e-73
AT3G25610	1136.8	0.640259	0.324076	340.512	1.14497e-74	9.16176e-73
AT1G20100	6419.93	-0.106975	0.225098	340.037	1.45215e-74	1.15792e-72
AT3G06490	990.987	6.1824	1.15808	339.659	1.75344e-74	1.39332e-72
AT1G32860	1879.91	-0.836724	0.272692	338.956	2.49206e-74	1.97338e-72
AT2G34500	283.862	3.88883	1.29832	338.467	3.18216e-74	2.51117e-72
AT4G35985	2353.46	2.47093	0.400454	337.362	5.53144e-74	4.35007e-72
AT5G15870	3699.41	1.21961	0.25701	337.341	5.59016e-74	4.38119e-72
AT1G66590	445.069	0.432419	0.282733	337.234	5.8951e-74	4.60441e-72
AT2G32210	5667.95	5.55853	0.469701	336.483	8.58473e-74	6.68237e-72
AT2G23810	5675.19	2.82419	0.209016	336.455	8.70484e-74	6.75289e-72
AT1G14920	1035.34	-2.86183	0.1983	336.079	1.0503e-73	8.1203e-72
AT3G46230	298.19	6.25309	1.29406	335.812	1.20062e-73	9.25121e-72
AT4G12040	3678.53	0.479827	0.256689	335.801	1.20701e-73	9.26929e-72
AT2G18680	261.624	2.84979	0.435954	334.582	2.22084e-73	1.69979e-71
AT5G26340	1346.57	-0.238071	0.435066	332.637	5.87301e-73	4.48013e-71
AT4G13110	652.027	0.497896	0.240507	332.416	6.55932e-73	4.98704e-71
AT2G27580	2378.11	-0.0149647	0.272931	331.369	1.10687e-72	8.38768e-71
AT3G04010	1280.96	1.07072	0.491369	331.167	1.2247e-72	9.24995e-71
AT3G63010	780.715	0.454335	0.304547	331.137	1.24327e-72	9.35929e-71
AT1G70140	1172.43	3.32702	0.422273	330.432	1.76835e-72	1.32684e-70
AT5G01830	2635.8	0.953373	0.352531	329.282	3.1428e-72	2.35042e-70
AT5G17350	588.94	4.11037	0.477219	328.887	3.82935e-72	2.85455e-70
AT4G25390	752.863	-0.796783	0.233175	328.856	3.88842e-72	2.88917e-70
AT1G80660	195.911	2.46048	0.509464	327.516	7.59985e-72	5.62856e-70
AT2G43020	1694.26	-0.793137	0.224591	324.189	4.01148e-71	2.96138e-69
AT1G09950	271.919	4.07665	0.597321	323.968	4.47944e-71	3.2962e-69
AT5G62770	805.43	0.342009	0.365965	323.377	6.02087e-71	4.41627e-69
AT5G56030	24303.7	-0.260595	0.151976	322.119	1.12908e-70	8.25527e-69
AT4G22620	400.987	0.204822	0.493389	321.962	1.22157e-70	8.90306e-69
AT2G25490	1617.91	-3.79269	0.190506	320.973	2.00224e-70	1.45464e-68
AT3G50910	3104.8	0.647631	0.182441	320.411	2.65177e-70	1.92043e-68
AT2G24500	2678.34	0.18045	0.184582	319.71	3.76507e-70	2.71809e-68
AT4G01360	1191.48	4.28994	0.615575	319.341	4.52822e-70	3.25875e-68
AT5G03380	6415.82	-0.266205	0.292103	319.219	4.81478e-70	3.45412e-68
AT2G46240	7330.52	-0.997361	0.405973	318.821	5.87493e-70	4.2015e-68
AT5G49520	5032.3	3.98539	0.528986	318.699	6.24229e-70	4.4503e-68
AT1G18390	602.907	0.217368	0.367568	318.432	7.13298e-70	5.06951e-68
AT3G13090	196.004	0.876055	0.500523	317.965	9.00974e-70	6.38353e-68
AT1G59910	3400.31	0.761109	0.24275	317.489	1.14308e-69	8.07389e-68
AT5G47220	2702.07	5.03302	0.464097	317.441	1.17124e-69	8.24732e-68
AT3G19240	4172.97	0.508622	0.267133	316.227	2.1489e-69	1.50851e-67
AT2G15490	419.762	7.44895	1.24974	315.17	3.6457e-69	2.55143e-67
AT1G14540	521.449	9.06562	0.985185	314.921	4.12828e-69	2.88036e-67
AT1G15430	6254.73	1.60432	0.387479	314.797	4.39277e-69	3.05558e-67
AT3G59350	4800.41	0.921565	0.264584	314.483	5.13838e-69	3.56339e-67
AT5G19230	1010.17	4.63332	0.431516	313.765	7.35989e-69	5.08855e-67
AT2G16586	422.319	7.63048	0.453471	313.511	8.35592e-69	5.75979e-67
AT4G19395	442.551	1.43416	0.467194	313.23	9.61361e-69	6.60683e-67
AT5G20230	18557.6	3.6969	0.445496	312.962	1.09928e-68	7.53202e-67
AT5G57050	821.771	-1.03596	0.223529	312.11	1.683e-68	1.14972e-66
AT4G05010	1922.22	1.64722	0.386359	309.702	5.61074e-68	3.82148e-66
AT5G19240	2769.2	3.23623	0.227666	307.488	1.69762e-67	1.15282e-65
AT5G52400	479.841	7.72085	1.274	307.237	1.92463e-67	1.30311e-65
AT1G42980	833.853	7.76572	0.760911	307.205	1.9552e-67	1.31991e-65
AT4G27654	697.064	8.52002	0.933649	305.68	4.19194e-67	2.82155e-65
AT4G35940	1486.76	1.10846	0.23892	305.417	4.78213e-67	3.20936e-65
AT4G14370	509.738	3.84092	0.442367	303.882	1.03026e-66	6.89402e-65
AT4G35600	1783.23	1.23417	0.208195	303.273	1.39649e-66	9.31737e-65
AT1G03230	1468.34	-0.527813	0.179914	302.483	2.0731e-66	1.37915e-64
AT4G33905	1597.85	2.6216	0.512273	301.499	3.39095e-66	2.24933e-64
AT3G49530	3411.45	2.15105	0.213782	301.038	4.27048e-66	2.82457e-64
AT4G36990	3816.44	1.8096	0.390455	299.723	8.24295e-66	5.43631e-64
AT1G71000	2405.75	3.96114	0.602527	298.984	1.19275e-65	7.84369e-64
AT5G63350	848.703	2.11337	0.468838	298.915	1.23428e-65	8.09357e-64
AT1G19025	1481.69	1.67633	0.336308	297.385	2.65278e-65	1.73454e-63
AT4G33440	985.818	-0.226471	0.173882	296.391	4.36032e-65	2.8429e-63
AT5G64750	3637.83	5.04616	0.608602	295.683	6.2132e-65	4.03946e-63
AT4G34131	2304.73	3.32178	0.440908	295.56	6.6071e-65	4.28338e-63
AT1G20823	799.113	1.09437	0.2698	295.358	7.30948e-65	4.72535e-63
AT3G13880	656.535	-0.0580693	0.29643	294.019	1.42739e-64	9.20164e-63
AT5G41740	2467.78	3.40044	0.265227	293.689	1.68333e-64	1.08211e-62
AT5G66650	715.11	2.73858	0.387085	293.667	1.70236e-64	1.09128e-62
AT5G65630	8165.01	-1.12587	0.178434	293.467	1.88153e-64	1.20276e-62
AT1G76690	3726.39	1.77982	0.389326	293.108	2.2513e-64	1.43513e-62
AT1G17147	248.803	2.78078	0.530598	292.659	2.81722e-64	1.79089e-62
AT4G25350	703.923	0.286946	0.293355	291.939	4.03873e-64	2.56029e-62
AT2G41640	858.932	3.74911	0.3226	291.408	5.26563e-64	3.32884e-62
AT1G69900	849.526	0.830143	0.296427	291.145	6.00626e-64	3.78659e-62
AT4G33930	438.606	5.92287	0.71202	290.653	7.6831e-64	4.83043e-62
AT1G28370	336.911	5.81768	0.585178	290.607	7.86311e-64	4.93006e-62
AT1G70640	252.809	1.03595	0.582746	290.575	7.98999e-64	4.99593e-62
AT1G57990	5378.92	1.08589	0.232117	290.531	8.16386e-64	5.09073e-62
AT1G80110	337.425	-0.303759	0.357537	290.467	8.43029e-64	5.24258e-62
AT1G29340	4294.2	0.490685	0.187813	288.998	1.75711e-63	1.08974e-61
AT3G27330	500.818	-0.803132	0.241966	288.783	1.95679e-63	1.2103e-61
AT5G57123	466.732	-1.58813	0.286063	288.679	2.06086e-63	1.27123e-61
AT4G02380	5699.42	3.50367	0.443195	288.013	2.87606e-63	1.76932e-61
AT5G48540	939.834	2.01817	0.359707	287.847	3.12454e-63	1.91702e-61
AT3G48240	151.605	1.27732	0.585221	287.391	3.9247e-63	2.40152e-61
AT3G52800	5421.04	2.35409	0.252797	285.869	8.39986e-63	5.12616e-61
AT3G08720	1667.31	2.23089	0.330825	285.84	8.52423e-63	5.18822e-61
AT5G48530	2079.62	1.06159	0.350651	285.488	1.01658e-62	6.17092e-61
AT4G24390	5325.86	1.23663	0.313252	285.029	1.27838e-62	7.73962e-61
AT5G24160	1287.13	0.915529	0.192818	283.543	2.6878e-62	1.62296e-60
AT3G09440	59147.3	-0.799026	0.27738	281.35	8.04762e-62	4.84658e-60
AT1G66580	26661.9	0.669786	0.279388	281.046	9.37e-62	5.62815e-60
AT5G62020	1988.41	2.80215	0.358973	280.266	1.38328e-61	8.28701e-60
AT3G28850	603.212	1.49734	0.35342	279.774	1.76943e-61	1.05727e-59
AT5G61800	204.086	-0.353577	0.345238	279.586	1.9443e-61	1.15873e-59
AT4G21440	3551.84	1.30519	0.499312	279.29	2.25411e-61	1.33988e-59
AT2G44490	5918.2	0.605365	0.161415	277.843	4.64764e-61	2.75547e-59
AT5G45630	503.216	7.24654	0.936325	277.782	4.79079e-61	2.83301e-59
AT2G22680	184.99	-0.820826	0.581808	277.643	5.13445e-61	3.0284e-59
AT4G19880	1350.37	-0.388973	0.231637	277.603	5.23919e-61	3.08223e-59
AT4G06880	1062.68	-0.28273	0.475044	277.485	5.5566e-61	3.26058e-59
AT4G14365	2635.46	2.95009	0.336463	276.684	8.29723e-61	4.85632e-59
AT4G11600	8680.02	0.87888	0.261972	276.155	1.08047e-60	6.30777e-59
AT4G34150	11819.4	3.18303	0.263599	275.535	1.47308e-60	8.57799e-59
AT5G06320	9046.49	2.54997	0.257775	274.646	2.2976e-60	1.33453e-58
AT5G05140	1293.74	0.759414	0.223109	272.823	5.71784e-60	3.3104e-58
AT5G22060	5411.04	0.404364	0.149746	272.819	5.72829e-60	3.3104e-58
AT3G09560	2312.63	0.347069	0.191841	272.758	5.90798e-60	3.40564e-58
AT5G47070	1265.22	1.43603	0.201431	272.507	6.69734e-60	3.85097e-58
AT5G25450	949.173	4.69674	0.755601	271.923	8.96934e-60	5.14444e-58
AT1G27730	7502	5.79985	0.466704	271.722	9.91314e-60	5.67155e-58
AT5G16980	438.849	1.1925	0.397838	271.238	1.26303e-59	7.20807e-58
AT2G06050	6999.9	1.16275	0.250018	271.098	1.35487e-59	7.71297e-58
AT4G27740	805.281	1.37805	0.290259	270.607	1.73125e-59	9.83116e-58
AT1G07590	4878.71	0.120419	0.35157	269.509	2.99866e-59	1.69862e-57
AT4G17615	5513.54	2.09989	0.341175	268.895	4.0761e-59	2.30325e-57
AT1G69930	222.495	4.79399	1.23722	268.622	4.67082e-59	2.6328e-57
AT2G36220	679.319	4.99141	0.602288	268.117	6.01228e-59	3.38062e-57
AT1G21670	3428.5	-0.576545	0.216249	267.847	6.88433e-59	3.86147e-57
AT4G37180	383.993	0.559734	0.393162	267.315	8.9811e-59	5.02524e-57
AT2G46370	8705.49	0.0844607	0.27309	266.498	1.35146e-58	7.54344e-57
AT1G21000	1663.73	2.30411	0.284777	266.078	1.66694e-58	9.28173e-57
AT1G73920	4815.86	0.389299	0.255693	265.82	1.89611e-58	1.05322e-56
AT2G22910	1929.01	0.380052	0.204078	265.744	1.96975e-58	1.09147e-56
AT5G61560	2758.2	0.621387	0.302622	265.588	2.12968e-58	1.17724e-56
AT1G08310	223.624	2.29023	0.580591	264.355	3.94504e-58	2.17548e-56
AT1G05690	244.767	0.744723	0.276014	262.632	9.33623e-58	5.13605e-56
AT1G23550	633.365	0.0924634	0.415807	262.37	1.06455e-57	5.84226e-56
AT3G03440	892.143	-0.833365	0.32728	261.779	1.43038e-57	7.83114e-56
AT3G50060	1505.58	2.333	0.21057	261.331	1.78966e-57	9.77479e-56
AT1G10560	211.489	0.323275	0.37283	261.079	2.02936e-57	1.10576e-55
AT1G43160	496.059	5.07871	1.04516	258.919	5.97627e-57	3.24862e-55
AT2G24240	657.148	-0.00638927	0.35212	258.791	6.37272e-57	3.45592e-55
AT4G27410	435.049	1.04413	0.337912	257.561	1.17853e-56	6.37603e-55
AT5G51451	317.707	0.212482	0.466633	256.785	1.73693e-56	9.3749e-55
AT3G63060	355.615	1.05663	0.445367	256.611	1.89466e-56	1.02022e-54
AT4G35480	807.938	0.494089	0.404552	256.428	2.07719e-56	1.11588e-54
AT2G22500	5828.52	0.517415	0.347955	256.201	2.32613e-56	1.24669e-54
AT5G48655	5001.29	1.18344	0.33399	255.971	2.6096e-56	1.39534e-54
AT1G71697	5948.45	1.95502	0.393447	255.292	3.66509e-56	1.95514e-54
AT4G32480	239.884	4.32703	0.670105	253.362	9.61691e-56	5.11821e-54
AT1G72500	1040.92	-0.401628	0.185923	252.67	1.35926e-55	7.21731e-54
AT3G05490	1550.12	0.52057	0.257649	252.497	1.48225e-55	7.85216e-54
AT2G47180	692.243	2.18718	0.385192	252.42	1.54089e-55	8.14394e-54
AT3G16050	1460.28	0.045022	0.367448	252.043	1.86034e-55	9.80965e-54
AT1G30455	189.156	7.05228	1.23076	251.612	2.30764e-55	1.21403e-53
AT5G02490	3083.35	-0.970395	0.178484	251.041	3.07068e-55	1.61175e-53
AT4G11300	589.535	1.59013	0.225214	251.02	3.10225e-55	1.6246e-53
AT2G46520	1921.14	-0.553952	0.175696	250.796	3.47091e-55	1.81351e-53
AT1G15520	2091.25	0.107118	0.334761	250.689	3.661e-55	1.90847e-53
AT1G28760	391.326	-1.01463	0.25313	250.645	3.74195e-55	1.94624e-53
AT4G08170	2227.32	0.205892	0.281934	250.576	3.87271e-55	2.00968e-53
AT3G10720	4675.8	0.762582	0.184615	250.156	4.77831e-55	2.47402e-53
AT5G42650	44204.4	0.973374	0.320461	249.678	6.06958e-55	3.13549e-53
AT5G16970	13564.5	1.15475	0.316121	249.533	6.52455e-55	3.36294e-53
AT2G47730	60867.3	0.875269	0.299413	249.51	6.59994e-55	3.38654e-53
AT5G39785	378.089	0.587713	0.294825	249.515	6.58543e-55	3.38654e-53
AT4G17895	772.564	-0.0941804	0.249946	249.443	6.82648e-55	3.49494e-53
AT5G27010	120.993	5.89616	1.29686	249.36	7.11393e-55	3.63398e-53
AT4G24570	3286.09	4.68466	0.345457	248.189	1.27775e-54	6.51253e-53
AT4G32630	154.401	5.69493	0.814167	247.894	1.48085e-54	7.53097e-53
AT1G42990	5358.23	1.22305	0.313562	247.257	2.03608e-54	1.03316e-52
AT3G60110	908.916	-0.0804052	0.252094	247.231	2.06277e-54	1.04439e-52
AT2G42350	296.57	6.17118	0.84048	246.786	2.57681e-54	1.30177e-52
AT4G31790	744.522	-0.155394	0.203285	246.165	3.51528e-54	1.77196e-52
AT2G27080	853.193	3.26903	0.379246	245.657	4.5311e-54	2.27899e-52
AT1G63840	1383.17	1.32809	0.426644	245.38	5.20533e-54	2.61237e-52
AT2G29420	1179.55	2.27781	0.503013	245.237	5.58941e-54	2.79898e-52
AT3G45730	193.399	3.45196	0.43219	244.889	6.65362e-54	3.32463e-52
AT4G03450	167.718	1.35548	0.375089	244.156	9.59811e-54	4.78546e-52
AT1G78340	159.247	2.41254	1.02916	244.028	1.02322e-53	5.0905e-52
AT3G05580	1848.52	0.802262	0.314613	243.835	1.1272e-53	5.59565e-52
AT1G25560	1880.69	1.15214	0.301939	243.421	1.38592e-53	6.86512e-52
AT5G66631	219.012	-0.23334	0.292588	243.046	1.6716e-53	8.26234e-52
AT4G17490	5483.93	6.01456	0.471384	242.942	1.76094e-53	8.68514e-52
AT2G29410	183.158	-0.0207743	0.354466	242.442	2.26152e-53	1.11301e-51
AT3G15200	355.636	3.49234	0.361837	241.93	2.92116e-53	1.43457e-51
AT1G50740	2379.8	2.26316	0.331354	241.585	3.47066e-53	1.70077e-51
AT1G23460	691.246	-1.40636	0.223731	240.84	5.03844e-53	2.46378e-51
AT1G53320	1316.26	0.296999	0.165748	240.414	6.23514e-53	3.04246e-51
AT2G32220	681.681	-0.692819	0.337566	240.305	6.58174e-53	3.20475e-51
AT4G29950	2153.32	-0.0259852	0.234397	239.546	9.62213e-53	4.67521e-51
AT1G22190	779.825	0.485022	0.225691	238.249	1.83994e-52	8.921e-51
AT2G41630	5514.46	0.972557	0.25551	238.158	1.92598e-52	9.29874e-51
AT3G55880	186.72	0.265533	0.382679	238.158	1.92588e-52	9.29874e-51
AT2G17830	518.825	2.2267	0.322274	238.149	1.93469e-52	9.32113e-51
AT1G75280	4561.82	0.203229	0.143725	238.082	2.00101e-52	9.62042e-51
AT4G22590	3117.42	0.175552	0.349402	238.004	2.0802e-52	9.98018e-51
AT5G55090	2950.58	1.26311	0.498011	237.778	2.32901e-52	1.11505e-50
AT5G37020	868.445	-1.61568	0.187175	237.635	2.5019e-52	1.19532e-50
AT1G53170	1021.35	0.793632	0.312768	236.757	3.88018e-52	1.84996e-50
AT3G09830	2401.16	2.02902	0.29401	236.703	3.98691e-52	1.89689e-50
AT1G19310	1819.34	0.833742	0.304993	235.262	8.19554e-52	3.89118e-50
AT5G04250	1091.58	0.692197	0.38672	235.208	8.41736e-52	3.98822e-50
AT3G20410	1129.58	0.115126	0.168459	234.881	9.91522e-52	4.68822e-50
AT1G05675	1134.67	4.05572	0.475271	234.495	1.20217e-51	5.6725e-50
AT5G53050	2440.79	1.2702	0.213578	234.148	1.43012e-51	6.73422e-50
AT1G16030	14876.8	0.265335	0.529917	233.306	2.17846e-51	1.0237e-49
AT2G34710	933.295	-1.67316	0.168225	230.47	8.99457e-51	4.21805e-49
AT1G12610	473.367	7.33642	1.14742	229.823	1.24336e-50	5.81885e-49
AT1G01560	1025.73	4.51242	0.424995	228.839	2.03303e-50	9.49507e-49
AT2G46400	528.725	2.40956	0.345478	227.921	3.21759e-50	1.49968e-48
AT5G14710	701.672	0.93509	0.208931	227.738	3.52625e-50	1.64021e-48
AT2G21130	2887.84	0.074225	0.210918	227.081	4.89714e-50	2.27325e-48
AT4G24110	1304.32	5.83477	0.547203	227.027	5.0322e-50	2.33121e-48
AT3G11840	221.348	1.02232	0.340322	226.624	6.15513e-50	2.84566e-48
AT5G20190	4682.08	-0.341076	0.219564	225.744	9.555e-50	4.40859e-48
AT1G50745	1295.7	5.81161	0.444349	225.675	9.89423e-50	4.55592e-48
AT1G59590	279.927	2.79263	0.402051	225.183	1.265e-49	5.81315e-48
AT2G04032	186.127	-6.16686	0.550305	224.971	1.40628e-49	6.44943e-48
AT4G31770	753.636	0.563739	0.233063	224.635	1.66395e-49	7.61591e-48
AT1G77250	891.033	0.649997	0.187904	224.447	1.82771e-49	8.34874e-48
AT1G76980	431.487	-0.126461	0.338608	224.206	2.06177e-49	9.39914e-48
AT4G13180	1207.27	1.44685	0.359868	224.085	2.19081e-49	9.96754e-48
AT3G08970	673.872	-0.0985779	0.343004	223.904	2.39763e-49	1.08869e-47
AT4G25490	198.367	9.45311	1.24475	223.026	3.72062e-49	1.68607e-47
AT5G46910	1464.46	0.49079	0.232965	222.342	5.23722e-49	2.36865e-47
AT4G28400	2071.49	0.750328	0.273006	222.113	5.87131e-49	2.6502e-47
AT4G25470	139.696	9.09597	1.24635	221.931	6.43114e-49	2.89718e-47
AT1G32870	727.455	-0.326026	0.21445	221.714	7.16898e-49	3.22322e-47
AT5G63370	6792.18	0.457487	0.238278	221.016	1.01632e-48	4.56048e-47
AT1G01640	143.544	1.44391	0.424059	220.976	1.03659e-48	4.64236e-47
AT1G20310	369.325	4.41909	0.649912	220.316	1.44208e-48	6.44571e-47
AT1G01340	593.266	1.40819	0.313782	220.102	1.60475e-48	7.15881e-47
AT5G12340	212.276	6.59881	1.26726	219.053	2.71236e-48	1.20764e-46
AT4G12000	1050.58	0.632708	0.283678	218.993	2.79421e-48	1.24166e-46
AT3G53180	3988.42	0.515076	0.168486	217.855	4.93683e-48	2.18529e-46
AT4G36040	5255.44	0.779049	0.422211	217.856	4.93378e-48	2.18529e-46
AT2G13960	150.682	0.730003	0.44045	217.787	5.10777e-48	2.25659e-46
AT4G14368	156.514	7.19072	1.27554	217.747	5.20913e-48	2.29694e-46
AT1G27100	4236.71	1.6127	0.173572	217.688	5.3656e-48	2.36138e-46
AT3G07195	1428.21	4.36349	0.424737	217.132	7.08595e-48	3.11251e-46
AT4G38940	685.501	0.0444391	0.319894	216.646	9.0345e-48	3.96081e-46
AT1G67360	2992.21	0.390844	0.245839	216.293	1.07784e-47	4.7163e-46
AT1G30750	173.968	8.5272	1.25463	215.959	1.27397e-47	5.5639e-46
AT5G51990	269.511	8.21676	1.27308	215.722	1.43388e-47	6.25034e-46
AT1G05670	1492.03	0.266707	0.313451	215.332	1.74278e-47	7.58244e-46
AT5G02635	105.543	2.90433	1.32097	215.187	1.87369e-47	8.13649e-46
AT3G07255	160.622	5.87709	1.32851	215.176	1.88381e-47	8.16495e-46
AT1G18200	147.419	3.39237	0.449938	215.127	1.93104e-47	8.35385e-46
AT1G33600	2981.6	-0.332978	0.297937	215.012	2.04477e-47	8.82917e-46
AT1G75270	2811.29	0.544219	0.336797	214.934	2.12637e-47	9.16423e-46
AT1G19210	337.474	5.23225	0.614353	214.619	2.48894e-47	1.07067e-45
AT5G60790	5271.29	-0.687404	0.166158	214.48	2.66869e-47	1.14584e-45
AT1G22830	1828.61	1.50752	0.391124	214.349	2.8489e-47	1.22092e-45
AT1G62300	1283.01	0.02426	0.339094	213.96	3.4607e-47	1.48034e-45
AT2G39200	3117.19	4.48941	0.573317	213.864	3.631e-47	1.55029e-45
AT1G72450	2317.66	1.55126	0.277636	213.846	3.66369e-47	1.56133e-45
AT2G01023	302.635	3.01542	0.60426	213.145	5.20195e-47	2.21276e-45
AT2G42340	111.399	2.73792	0.604689	212.029	9.08736e-47	3.85834e-45
AT1G33590	4436.68	-0.805096	0.211442	211.547	1.1567e-46	4.90205e-45
AT5G27760	5070.31	0.61573	0.34419	211.154	1.40792e-46	5.9557e-45
AT2G43120	10137.3	-0.0396217	0.396465	211.051	1.48189e-46	6.25703e-45
AT3G46110	357.915	0.791004	0.308177	210.916	1.58559e-46	6.68254e-45
AT3G14060	194.26	2.90725	0.522344	210.886	1.60915e-46	6.76936e-45
AT3G04710	923.067	0.0839552	0.25408	210.756	1.71794e-46	7.21376e-45
AT2G33590	1044.35	0.777218	0.232533	210.453	1.99854e-46	8.37667e-45
AT3G05500	39423.2	1.99793	0.48162	210.383	2.07022e-46	8.66124e-45
AT2G47150	175.543	4.31568	0.881368	210.276	2.18347e-46	9.11837e-45
AT1G78070	7210.95	2.71278	0.337302	210.268	2.19174e-46	9.13623e-45
AT1G01750	105.771	1.14226	0.565284	209.746	2.84637e-46	1.18435e-44
AT2G46260	1971.45	0.601364	0.160905	209.731	2.86674e-46	1.19066e-44
AT2G29490	302.256	0.323887	0.537752	209.071	3.98777e-46	1.65326e-44
AT3G17860	1442.37	0.905267	0.29912	208.7	4.80084e-46	1.98675e-44
AT1G67530	1201.53	0.573878	0.206497	207.783	7.59492e-46	3.13736e-44
AT3G49780	1279.76	1.60275	0.490304	207.503	8.73613e-46	3.60228e-44
AT2G25735	872.313	2.20591	0.359264	207.258	9.87621e-46	4.06506e-44
AT4G17060	1371.55	-0.666844	0.198095	207.146	1.04434e-45	4.29081e-44
AT1G74930	2961.9	6.10818	0.504619	207.125	1.05553e-45	4.32898e-44
AT4G12450	392.01	2.62844	0.576316	206.896	1.18308e-45	4.84343e-44
AT5G13220	2046.12	0.943746	0.451813	206.208	1.66935e-45	6.82198e-44
AT1G59870	31119.8	0.00621824	0.199128	206.048	1.80845e-45	7.37727e-44
AT5G41110	426.98	0.23493	0.216706	205.768	2.07941e-45	8.4675e-44
AT4G28350	756.67	0.145309	0.367809	205.503	2.37408e-45	9.65022e-44
AT5G53750	1372.78	-0.523805	0.350497	204.842	3.30408e-45	1.34067e-43
AT3G14075	1146.55	0.450286	0.187287	204.803	3.3691e-45	1.36463e-43
AT5G19410	150.963	7.63366	1.25811	204.722	3.50869e-45	1.41867e-43
AT3G02800	695.966	1.44314	0.455258	204.295	4.34474e-45	1.7536e-43
AT5G41100	1342.51	0.575394	0.258443	203.843	5.44494e-45	2.19379e-43
AT1G73500	935.738	1.99563	0.305135	203.547	6.31288e-45	2.53902e-43
AT3G07350	145.081	0.644528	0.522496	203.487	6.50742e-45	2.61267e-43
AT5G46170	1333.42	-0.424455	0.217658	203.273	7.24165e-45	2.90237e-43
AT3G49670	2927.35	-1.38403	0.173176	203.258	7.29713e-45	2.91949e-43
AT3G06500	16372.9	2.57097	0.499748	203.059	8.05826e-45	3.21838e-43
AT3G45040	1186.43	1.15306	0.226292	203.051	8.09069e-45	3.22571e-43
AT4G36900	366.813	-0.106166	0.359623	203.043	8.12222e-45	3.23264e-43
AT1G68840	1233.94	1.98357	0.3586	202.512	1.05942e-44	4.20915e-43
AT1G01310	389.88	12.3355	1.27251	202.303	1.17621e-44	4.66509e-43
AT5G64260	899.819	0.584744	0.180636	202.125	1.28559e-44	5.0901e-43
AT3G19970	1370.59	0.538281	0.262073	202.018	1.35626e-44	5.36063e-43
AT5G13190	2713.4	1.87199	0.288759	201.871	1.4597e-44	5.75953e-43
AT1G22400	10560.3	-0.480211	0.376721	201.382	1.86448e-44	7.34398e-43
AT5G04760	456.638	1.55691	0.259757	201.047	2.20445e-44	8.6682e-43
AT5G24660	5205.42	-0.447368	0.319582	200.711	2.60685e-44	1.02329e-42
AT5G08240	238.815	3.05889	0.507437	200.403	3.04067e-44	1.19154e-42
AT2G01020	3269.02	6.47994	0.402144	198.777	6.85702e-44	2.68244e-42
AT1G30755	1196.52	1.41834	0.329533	198.676	7.21338e-44	2.81703e-42
AT2G20625	90.5435	7.70878	1.26322	198.495	7.89429e-44	3.0777e-42
AT1G65390	2704.36	5.02503	0.443595	198.274	8.81971e-44	3.43264e-42
AT5G64310	8781.36	1.08573	0.379017	198.249	8.92723e-44	3.46858e-42
AT1G30700	692.986	5.01218	0.740518	197.716	1.1656e-43	4.52116e-42
AT1G61340	862.87	2.37818	0.445983	197.683	1.18516e-43	4.58922e-42
AT2G37980	253.821	0.999335	0.527527	197.462	1.32309e-43	5.11469e-42
AT1G06163	158.796	8.74078	1.25227	197.278	1.45061e-43	5.59817e-42
AT2G41100	2887.07	2.61796	0.268139	196.985	1.67952e-43	6.47066e-42
AT2G41430	33303	1.08252	0.250126	196.786	1.85593e-43	7.13831e-42
AT1G51770	292.94	2.87883	0.575478	196.714	1.92353e-43	7.37351e-42
AT5G14730	1098.58	2.21821	0.505909	196.715	1.92254e-43	7.37351e-42
AT1G76970	1994.43	0.724375	0.369877	196.185	2.50595e-43	9.59008e-42
AT4G34470	161.948	9.66519	1.25904	196.045	2.68785e-43	1.0269e-41
AT5G08770	435.315	0.850018	0.225664	195.316	3.86867e-43	1.47557e-41
AT4G28485	149.786	3.33823	0.831947	195.101	4.30817e-43	1.64047e-41
AT5G10300	361.918	-0.0698891	0.360772	194.653	5.39175e-43	2.04967e-41
AT5G08139	716.82	-0.295708	0.263204	194.345	6.28853e-43	2.38662e-41
AT2G02800	2702.99	0.4242	0.164028	193.802	8.248e-43	3.12509e-41
AT3G25770	47439	1.58304	0.385379	193.791	8.29314e-43	3.137e-41
AT1G68620	193.582	0.76992	0.510202	193.652	8.89013e-43	3.35727e-41
AT5G16200	230.055	2.52032	0.305482	193.478	9.70194e-43	3.65781e-41
AT2G33700	2193.79	0.183831	0.254599	193.012	1.22432e-42	4.60832e-41
AT3G23210	653.151	0.182419	0.265942	192.941	1.26899e-42	4.76862e-41
AT3G03050	1688.89	-0.220235	0.1836	192.566	1.53053e-42	5.74199e-41
AT3G06760	2541.84	1.18192	0.300606	191.939	2.09404e-42	7.83368e-41
AT3G07080	746.432	-0.745742	0.274726	191.938	2.09491e-42	7.83368e-41
AT5G22140	285.226	-0.280201	0.285564	191.863	2.17499e-42	8.11985e-41
AT2G27660	214.55	3.76476	0.443943	191.606	2.47296e-42	9.21721e-41
AT5G05190	1889.47	0.355867	0.356313	191.216	3.00561e-42	1.11843e-40
AT3G26910	1554	0.892719	0.287513	190.689	3.91304e-42	1.45373e-40
AT5G65290	792.588	0.185739	0.213004	190.568	4.15635e-42	1.54162e-40
AT5G03690	557.261	0.201168	0.255522	190.349	4.63658e-42	1.71696e-40
AT5G65920	840.365	0.22822	0.202285	190.179	5.04947e-42	1.86684e-40
AT1G76070	2471.05	1.60435	0.456691	189.785	6.14912e-42	2.26972e-40
AT2G02860	1213.57	0.143523	0.198611	189.758	6.23166e-42	2.29648e-40
AT2G24850	897.101	2.83334	0.494954	189.724	6.33819e-42	2.33199e-40
AT1G13880	1426.18	-0.136304	0.224845	189.395	7.4712e-42	2.74444e-40
AT3G50800	611.579	3.19432	0.326956	189.057	8.84888e-42	3.2453e-40
AT5G46080	341.226	0.408304	0.405174	188.841	9.85502e-42	3.60851e-40
AT5G03630	15859	0.895414	0.398843	188.656	1.0809e-41	3.9515e-40
AT1G70590	1144.19	1.18937	0.206778	188.616	1.10307e-41	4.02613e-40
AT1G08930	2524.59	1.75902	0.194513	188.172	1.3773e-41	5.01904e-40
AT3G49570	5022.03	2.32185	0.493119	187.963	1.5289e-41	5.56262e-40
AT1G11100	181.698	0.286414	0.393278	187.505	1.92203e-41	6.98185e-40
AT1G01010	645.959	0.100639	0.446252	187.323	2.10522e-41	7.63516e-40
AT3G57120	1290.98	-0.208155	0.324809	186.526	3.13655e-41	1.13576e-39
AT4G02410	1259.04	1.62691	0.215915	186.488	3.19649e-41	1.15563e-39
AT1G72940	1069.21	2.44309	0.228297	186.405	3.33229e-41	1.20283e-39
AT5G40540	786.094	0.130272	0.365765	186.27	3.56486e-41	1.28475e-39
AT3G47780	456.872	-0.16541	0.429274	185.986	4.10728e-41	1.47791e-39
AT5G02020	508.284	2.14932	0.401256	185.714	4.70597e-41	1.69068e-39
AT1G19770	4763.44	1.86399	0.201584	185.54	5.13355e-41	1.8414e-39
AT5G25280	3227.58	-0.664929	0.247211	185.39	5.53497e-41	1.98228e-39
AT1G69840	2358.71	1.63411	0.239411	184.448	8.86411e-41	3.16961e-39
AT4G33940	974.964	1.26541	0.215522	184.412	9.02636e-41	3.22259e-39
AT5G64250	1553.53	-0.10419	0.206026	184.157	1.02547e-40	3.65544e-39
AT2G40180	771.455	1.80253	0.490218	183.972	1.12469e-40	4.00289e-39
AT4G25030	6359.48	1.04352	0.236308	183.926	1.1507e-40	4.08911e-39
AT3G25240	90.5633	5.01541	1.38326	183.667	1.31002e-40	4.64802e-39
AT5G14470	126.656	1.46611	0.671028	183.402	1.49525e-40	5.29702e-39
AT3G51660	5523.99	0.223916	0.460498	183.326	1.55328e-40	5.49409e-39
AT5G67450	141.988	3.96924	0.543011	183.251	1.61238e-40	5.69435e-39
AT3G49520	156.046	10.4339	1.26084	183.025	1.80582e-40	6.36767e-39
AT3G12750	246.308	0.636875	0.292606	182.913	1.90951e-40	6.72294e-39
AT1G73066	417.615	4.74656	0.36353	182.547	2.29348e-40	8.06242e-39
AT1G61260	393.963	-0.927801	0.220471	182.317	2.57203e-40	9.02774e-39
AT3G07320	2159.97	-0.938482	0.153424	182.01	2.99967e-40	1.05126e-38
AT4G36020	2880.6	0.467936	0.189869	181.959	3.07686e-40	1.07666e-38
AT2G31200	1527.92	0.55802	0.36241	181.893	3.18042e-40	1.11121e-38
AT2G33770	969.184	-1.82791	0.217289	181.599	3.68432e-40	1.2853e-38
AT1G29690	1925.44	1.20796	0.271401	181.532	3.80875e-40	1.32668e-38
AT4G20840	2160.85	0.0891944	0.262421	181.369	4.13322e-40	1.43752e-38
AT1G30620	1286.69	0.341963	0.297218	180.94	5.12123e-40	1.77844e-38
AT1G58200	3172.61	0.480502	0.187938	180.929	5.14872e-40	1.78528e-38
AT4G12120	1223.31	-0.0173531	0.406495	180.658	5.89714e-40	2.0417e-38
AT5G54710	710.545	1.49288	0.257869	180.579	6.13488e-40	2.12079e-38
AT5G01890	959.061	-2.4278	0.236863	180.348	6.88691e-40	2.37718e-38
AT2G24600	1283.05	2.37428	0.298449	180.281	7.12069e-40	2.45417e-38
AT5G09430	126.213	1.54478	0.628393	180.272	7.1515e-40	2.46108e-38
AT3G04730	6513.44	0.784061	0.252102	180.202	7.40539e-40	2.54463e-38
AT4G05020	706.609	0.328863	0.374147	180.196	7.42757e-40	2.54843e-38
AT5G24030	937.684	-0.266003	0.315548	179.978	8.28381e-40	2.83795e-38
AT5G19070	868.673	0.873403	0.217527	179.915	8.5481e-40	2.92411e-38
AT1G17380	1692.63	3.56637	0.533856	179.816	8.98345e-40	3.06845e-38
AT1G24145	293.478	2.80672	0.470296	179.659	9.71862e-40	3.31461e-38
AT3G12740	5554.7	0.462488	0.323555	179.474	1.06615e-39	3.63078e-38
AT3G29034	214.311	2.68796	0.494911	179.384	1.11513e-39	3.79193e-38
AT5G09800	157.687	0.407087	0.369955	179.04	1.32393e-39	4.49526e-38
AT5G43650	215.811	8.45209	1.2992	179.034	1.32842e-39	4.50382e-38
AT1G73080	6362.91	1.54929	0.285885	178.938	1.39381e-39	4.71853e-38
AT3G08990	217.653	0.318794	0.287149	178.723	1.5514e-39	5.24428e-38
AT2G33850	1610.26	-6.27673	0.465416	178.587	1.66116e-39	5.60702e-38
AT1G02920	715.578	1.00495	0.436601	178.255	1.96063e-39	6.6081e-38
AT4G21990	46403.6	0.677634	0.398586	178.105	2.11359e-39	7.11316e-38
AT2G33100	203.153	3.31146	0.552461	177.643	2.66286e-39	8.94853e-38
AT2G17840	12991.1	1.82234	0.373542	177.534	2.81243e-39	9.43731e-38
AT1G29680	124.539	6.00352	0.847088	176.919	3.82417e-39	1.28135e-37
AT4G34390	3218.95	1.41427	0.292225	176.86	3.93918e-39	1.31796e-37
AT1G76380	1189.83	0.724234	0.225517	176.796	4.06666e-39	1.35862e-37
AT1G30330	621.317	-2.7029	0.255031	176.625	4.43057e-39	1.47804e-37
ATCG01020	537.571	1.62523	0.247254	176.028	5.9711e-39	1.98906e-37
AT1G52890	583.02	2.0732	0.644877	175.68	7.10677e-39	2.36393e-37
AT5G67250	2828.43	0.488599	0.150023	175.346	8.3969e-39	2.78901e-37
AT1G74950	3009.12	1.10985	0.288838	175.298	8.59951e-39	2.85217e-37
AT1G77500	1113.68	0.135305	0.262281	175.149	9.26506e-39	3.06847e-37
AT3G13050	988.674	0.767703	0.221332	175.004	9.96346e-39	3.295e-37
AT4G15420	2947.44	0.539953	0.358103	174.811	1.09741e-38	3.62398e-37
AT3G55970	329.666	2.85984	0.667871	174.737	1.13877e-38	3.75515e-37
AT2G38290	5205.18	0.279998	0.341976	174.7	1.15991e-38	3.81937e-37
AT4G28140	641.972	2.66087	0.604807	174.34	1.38865e-38	4.56597e-37
AT2G38400	1358.54	0.573709	0.301762	174.259	1.44626e-38	4.74859e-37
AT2G22010	2564.56	0.371888	0.203906	174.129	1.54288e-38	5.05855e-37
ATCG00020	1120.06	2.743	0.255222	173.719	1.89388e-38	6.2005e-37
AT5G18490	535.756	0.459792	0.264507	173.707	1.90514e-38	6.22846e-37
AT3G57450	4008.92	2.20085	0.398912	173.647	1.9633e-38	6.40944e-37
AT1G34260	1583.89	-0.473544	0.228737	173.287	2.35065e-38	7.66305e-37
AT1G69750	1511.11	-0.131829	0.376343	172.983	2.73659e-38	8.90852e-37
AT5G42570	1925.4	-0.376429	0.257129	172.974	2.74865e-38	8.93508e-37
AT1G53625	122.661	4.70559	1.02029	172.862	2.90715e-38	9.43689e-37
AT3G51890	1443.47	1.22953	0.36971	172.811	2.98283e-38	9.66884e-37
AT2G28305	3994.58	1.10478	0.207612	172.746	3.08086e-38	9.97249e-37
AT4G24400	990.877	0.0464645	0.180456	172.591	3.3293e-38	1.07615e-36
AT4G30600	9478.87	0.0426005	0.267469	172.19	4.06763e-38	1.31294e-36
AT5G52965	89.9963	6.48076	1.30303	172.048	4.36689e-38	1.40755e-36
AT3G22790	623.88	-2.00756	0.223866	171.748	5.0733e-38	1.63295e-36
AT2G08895	93.4006	8.6749	1.25785	171.032	7.25894e-38	2.33316e-36
AT3G54130	894.483	0.667419	0.313994	170.928	7.64803e-38	2.45477e-36
AT1G76965	186.563	4.68913	1.16802	170.845	7.96973e-38	2.55444e-36
AT5G48657	720.468	3.60072	0.470942	170.801	8.14679e-38	2.60754e-36
AT1G09932	371.743	1.72756	0.407532	170.759	8.3187e-38	2.65885e-36
AT1G02230	167.14	1.09925	0.830518	170.692	8.60459e-38	2.74639e-36
AT1G56540	361.689	1.89843	0.243627	170.454	9.68925e-38	3.08828e-36
AT5G47830	440.311	0.622607	0.262974	170.316	1.03828e-37	3.30474e-36
AT1G55300	442.305	0.534254	0.225333	170.069	1.17469e-37	3.73371e-36
AT3G63310	1233.05	0.207671	0.22815	169.898	1.27962e-37	4.0616e-36
AT1G74430	282.215	3.35178	0.358429	169.88	1.29114e-37	4.0925e-36
AT4G25520	1514.71	0.116559	0.168499	169.763	1.36933e-37	4.33433e-36
AT5G59480	3662.09	0.578251	0.23662	169.754	1.3753e-37	4.34721e-36
AT4G11280	4210.91	2.92953	0.424602	169.204	1.8107e-37	5.71556e-36
AT5G48400	241.976	2.70421	0.596369	169.03	1.97558e-37	6.22745e-36
AT3G56370	3181.06	-1.99281	0.213	168.993	2.01239e-37	6.33473e-36
AT4G34400	631.483	4.79295	0.525187	168.846	2.16522e-37	6.80646e-36
AT5G17760	977.666	0.45969	0.247622	168.816	2.19797e-37	6.89993e-36
AT3G01650	2086.82	0.13767	0.298101	168.791	2.22586e-37	6.97793e-36
AT2G47950	278.717	3.34168	0.989174	168.513	2.55722e-37	8.00576e-36
AT5G16010	23489.9	1.02432	0.385032	168.488	2.59012e-37	8.09766e-36
AT1G61290	110.871	4.56701	0.787367	168.365	2.75391e-37	8.59798e-36
AT4G16500	4599.71	1.13237	0.360351	168.305	2.8385e-37	8.85001e-36
AT4G04970	834.909	-1.6665	0.190147	167.782	3.68599e-37	1.14767e-35
AT2G22900	432.979	-1.79635	0.232865	167.544	4.15121e-37	1.29077e-35
AT2G20880	471.425	2.57716	0.570981	167.439	4.37509e-37	1.35853e-35
AT1G76640	75.1231	6.31507	1.31004	167.235	4.84547e-37	1.50255e-35
AT1G67365	168.239	1.84855	0.47621	167.169	5.0086e-37	1.55104e-35
AT4G23060	1814.35	1.1748	0.22093	166.624	6.57874e-37	2.03452e-35
AT4G33985	384.626	1.56935	0.339055	166.598	6.66289e-37	2.05776e-35
AT4G34380	104.852	2.82867	0.631641	166.592	6.68412e-37	2.06154e-35
AT3G06355	15674.1	5.81803	0.401814	166.448	7.1831e-37	2.21245e-35
AT5G01700	323.073	2.62983	0.372397	166.205	8.11067e-37	2.4948e-35
AT5G56750	2316.15	1.14096	0.203907	166.034	8.83331e-37	2.71343e-35
AT3G55720	79.1641	0.476155	0.865367	165.683	1.05294e-36	3.2301e-35
AT3G59010	762.114	-4.15827	0.345307	165.573	1.11262e-36	3.40861e-35
AT2G43320	457.971	0.502694	0.263767	165.495	1.15684e-36	3.53935e-35
AT5G56040	1576.51	-0.873736	0.177062	165.112	1.40053e-36	4.2792e-35
AT3G23030	1577.42	-0.112159	0.305237	165.078	1.42511e-36	4.34849e-35
AT2G20940	238.946	-0.356774	0.282094	164.751	1.67834e-36	5.11435e-35
AT1G66090	1807.9	2.52917	0.460174	164.577	1.8308e-36	5.57152e-35
AT5G57510	74.6007	4.27976	1.4111	164.347	2.05319e-36	6.24001e-35
AT5G60450	599.458	-2.1148	0.238106	164.165	2.24936e-36	6.82714e-35
AT2G45540	2619.36	-0.711206	0.154561	164.118	2.30235e-36	6.97872e-35
AT2G01180	4098.59	2.17397	0.3531	164.095	2.3294e-36	7.05135e-35
AT3G48090	882.99	-0.733862	0.179028	163.934	2.52423e-36	7.63103e-35
AT2G36380	1043.32	-1.08387	0.205019	163.572	3.02551e-36	9.13441e-35
AT5G03030	4134.62	0.530957	0.387939	163.27	3.51814e-36	1.06077e-34
AT1G35140	201.266	2.42723	0.334501	162.326	5.64202e-36	1.69892e-34
AT1G28400	864.869	-3.15431	0.314464	162.176	6.08138e-36	1.82881e-34
AT5G54170	7222.85	0.882679	0.309855	162.121	6.25082e-36	1.8773e-34
AT1G13210	2219.52	0.0679724	0.198753	161.984	6.69298e-36	2.00746e-34
AT2G17660	325.117	5.43289	0.614623	161.96	6.7748e-36	2.02934e-34
AT5G65280	1017.49	0.7082	0.43005	161.826	7.24232e-36	2.16654e-34
AT1G07000	3745.96	2.35095	0.443185	161.726	7.61314e-36	2.2745e-34
AT3G14870	550.132	0.99004	0.187854	161.127	1.02738e-35	3.0654e-34
AT3G02875	743.394	-0.114299	0.340092	160.955	1.1197e-35	3.33649e-34
AT5G63300	473.043	2.56207	0.542767	160.923	1.1378e-35	3.38602e-34
AT2G40270	1522.77	1.01915	0.151076	160.613	1.32833e-35	3.9479e-34
AT1G10170	4739.57	-0.491012	0.258041	160.531	1.38401e-35	4.10806e-34
AT1G20780	1696.23	0.0946398	0.212979	160.387	1.48758e-35	4.40975e-34
AT5G40460	489.567	2.14215	0.475968	160.382	1.49098e-35	4.4141e-34
AT5G03760	1511.92	-2.2652	0.25442	160.188	1.64317e-35	4.85838e-34
AT1G21980	4211.53	-0.739704	0.310131	160.005	1.80042e-35	5.31648e-34
AT4G12720	2940.03	1.59542	0.260433	159.991	1.8133e-35	5.34759e-34
AT3G52360	1797.74	1.17984	0.267713	159.927	1.87213e-35	5.514e-34
AT3G05660	158.33	-0.760626	0.391026	159.824	1.97131e-35	5.79865e-34
AT1G68340	535.879	0.66753	0.405893	159.805	1.98919e-35	5.84373e-34
AT1G61470	360.038	2.55778	0.398711	159.57	2.23781e-35	6.56568e-34
AT5G16830	1127.51	0.796431	0.199104	159.565	2.24309e-35	6.57276e-34
AT3G14670	98.9055	7.82713	1.26726	159.557	2.25229e-35	6.59126e-34
AT4G24340	84.5415	1.95984	0.793881	159.03	2.9315e-35	8.56798e-34
AT1G07430	111.407	0.754655	0.62725	158.903	3.12406e-35	9.10752e-34
AT5G13810	1755.68	-0.18973	0.192122	158.905	3.12042e-35	9.10752e-34
AT3G13672	126.639	5.10247	0.859179	158.696	3.46434e-35	1.00867e-33
AT1G80670	1898.69	0.468542	0.222625	158.421	3.97407e-35	1.15561e-33
AT2G20630	6303.93	0.478468	0.24932	158.108	4.64931e-35	1.35025e-33
AT1G64380	1780.27	-0.344708	0.443649	158.094	4.68031e-35	1.35753e-33
AT3G21070	6321.99	1.56756	0.359025	157.753	5.55069e-35	1.60794e-33
AT1G21010	1177.19	0.0838064	0.401154	157.488	6.33855e-35	1.83385e-33
AT5G67300	1517.66	0.0833697	0.217503	157.467	6.40493e-35	1.85072e-33
AT3G50480	910.239	1.48563	0.240028	157.437	6.50173e-35	1.87632e-33
AT3G52470	3352.89	-0.0149043	0.270494	157.097	7.70763e-35	2.22152e-33
AT2G39681	195.063	-3.2475	0.32354	156.85	8.72017e-35	2.5102e-33
AT5G21990	2059.28	-0.0580634	0.216621	156.679	9.49625e-35	2.73017e-33
AT2G16720	1389.25	0.524695	0.602415	156.643	9.67048e-35	2.77677e-33
AT3G16530	1249.89	0.463359	0.483385	156.393	1.0959e-34	3.1428e-33
AT5G44070	5756.39	0.921671	0.248361	156.276	1.16194e-34	3.32804e-33
AT4G37400	274.137	0.236797	0.664965	156.155	1.23431e-34	3.52343e-33
AT5G04020	994.816	-0.410196	0.194509	156.154	1.23478e-34	3.52343e-33
ATCG00280	493.298	2.78028	0.222874	156.155	1.23401e-34	3.52343e-33
AT2G31865	1908.4	2.34742	0.456453	155.876	1.41874e-34	4.04331e-33
AT1G14740	2598.09	0.792359	0.157833	155.712	1.54053e-34	4.38323e-33
AT2G28410	263.373	-3.28878	0.316873	155.71	1.54184e-34	4.38323e-33
AT1G61890	9769.3	2.29595	0.405265	155.494	1.71739e-34	4.87623e-33
AT4G24972	862.977	1.55397	0.172646	155.136	2.05374e-34	5.82403e-33
AT5G44400	379.599	-2.95191	0.304558	155.102	2.08899e-34	5.91665e-33
AT4G34710	8004.52	0.273779	0.369774	155.04	2.15506e-34	6.09622e-33
AT2G39400	1955.65	0.420079	0.421615	154.792	2.43984e-34	6.8933e-33
AT3G62420	2667.53	-0.573755	0.25394	154.32	3.08924e-34	8.7173e-33
AT3G03640	950.315	-1.2587	0.28535	153.973	3.67527e-34	1.03582e-32
AT1G44350	3719.45	-0.0496452	0.533162	153.246	5.28602e-34	1.48795e-32
AT5G13400	607.141	-2.10031	0.203104	153.225	5.34057e-34	1.50146e-32
AT5G46330	1072.15	0.160148	0.387179	153.133	5.5918e-34	1.57016e-32
AT4G11330	631.022	0.761041	0.328102	153.119	5.63275e-34	1.57973e-32
AT1G49840	1246.02	1.14645	0.198934	152.984	6.02618e-34	1.68768e-32
AT2G18193	336.831	0.768224	0.559408	152.981	6.03245e-34	1.68768e-32
AT4G02890	22272.3	0.0513301	0.274994	152.976	6.04852e-34	1.69012e-32
AT3G59280	1318.52	0.596807	0.197414	152.802	6.59949e-34	1.84182e-32
AT1G10400	129.553	5.2416	0.694557	152.717	6.88384e-34	1.91884e-32
AT1G10230	657.696	-0.52822	0.282948	152.612	7.25709e-34	2.02042e-32
AT2G41010	1241.09	3.15448	0.407894	152.576	7.38949e-34	2.05478e-32
AT1G35720	831.204	-2.88458	0.262284	152.55	7.48559e-34	2.07898e-32
AT5G36925	674.791	5.48778	0.671414	152.517	7.61075e-34	2.11118e-32
AT5G57010	336.296	2.29752	0.498793	152.306	8.45781e-34	2.34331e-32
AT4G02360	159.724	2.57207	0.400443	151.608	1.19868e-33	3.31702e-32
AT4G12735	96.6613	5.53087	1.14494	151.415	1.31993e-33	3.64815e-32
AT1G04680	2430	-1.83617	0.193988	151.321	1.38382e-33	3.82012e-32
AT5G62430	442.102	-0.755284	0.297411	151.278	1.41365e-33	3.89777e-32
AT2G26730	1792.28	-1.50287	0.185718	151.18	1.48515e-33	4.08998e-32
AT4G11350	104.487	0.319728	0.470647	150.845	1.75529e-33	4.8281e-32
AT3G08760	1274.37	0.366133	0.159265	150.673	1.91349e-33	5.25693e-32
AT1G67340	934.47	-0.698081	0.280824	150.624	1.961e-33	5.381e-32
AT1G32880	129.317	2.7692	0.82669	150.595	1.98981e-33	5.4535e-32
AT2G17120	3167.78	0.646571	0.280275	150.569	2.01571e-33	5.51788e-32
AT3G20520	118.009	6.00864	0.974201	150.44	2.14914e-33	5.87611e-32
AT5G03720	306.281	1.29517	0.25277	150.278	2.33094e-33	6.36559e-32
AT1G07410	108.79	-2.26554	0.644574	149.886	2.83606e-33	7.7358e-32
AT3G02480	401.406	4.50616	0.709666	149.316	3.76994e-33	1.02709e-31
AT3G10080	230.964	-3.76751	0.380597	148.776	4.93871e-33	1.3439e-31
AT2G01010	10768	6.21941	0.449865	148.453	5.80461e-33	1.57765e-31
AT2G38250	632.271	1.72523	0.503507	148.448	5.81859e-33	1.57958e-31
AT3G57020	995.325	0.406855	0.260992	148.402	5.95624e-33	1.61503e-31
AT1G73880	384.956	-0.223739	0.26663	148.341	6.1392e-33	1.66267e-31
AT4G20780	2822.11	0.837406	0.4295	148.295	6.28321e-33	1.69966e-31
AT1G76670	3062.54	-0.275585	0.141718	148.168	6.69395e-33	1.80863e-31
AT1G01030	1361.94	-0.364027	0.40111	148.045	7.11867e-33	1.92112e-31
AT1G29050	336.637	-2.32573	0.248794	147.938	7.51182e-33	2.02483e-31
AT1G69410	1134.74	0.263867	0.285168	147.837	7.89883e-33	2.12664e-31
AT4G30530	16371.3	0.13512	0.381545	147.72	8.37427e-33	2.252e-31
AT2G27270	189.859	10.4721	1.29104	147.572	9.02046e-33	2.42292e-31
AT3G56790	553.849	9.65489	1.15949	147.408	9.78732e-33	2.62582e-31
AT1G02390	158.792	-1.75944	0.373886	147.339	1.01315e-32	2.71499e-31
AT5G49700	262.805	-0.00695968	0.619105	146.934	1.24077e-32	3.32105e-31
AT2G41070	213.559	1.96151	0.321995	146.851	1.29349e-32	3.45812e-31
AT1G74440	384.373	1.17058	0.267065	146.806	1.32248e-32	3.53151e-31
AT4G30390	690.559	0.644498	0.301444	146.56	1.49607e-32	3.99038e-31
AT1G16670	682.116	0.617104	0.287914	146.44	1.58846e-32	4.23189e-31
AT4G20270	1046.79	-2.50911	0.286495	145.957	2.02258e-32	5.38218e-31
AT2G05940	3666.06	0.986233	0.342974	145.813	2.17315e-32	5.77613e-31
AT2G46510	1692.24	0.94735	0.171147	145.736	2.25907e-32	5.99754e-31
AT5G12010	4129.22	-0.153889	0.331926	145.514	2.52317e-32	6.69092e-31
AT5G01760	96.4296	3.67257	0.608148	145.125	3.06572e-32	8.12026e-31
AT3G06345	12561.1	6.4016	0.463688	145.064	3.16114e-32	8.3633e-31
AT4G23420	171.211	0.82744	0.46749	144.991	3.27731e-32	8.66065e-31
AT2G33585	252.763	0.40636	0.264903	144.904	3.42346e-32	9.03643e-31
AT3G15030	2751.81	-1.85362	0.22373	144.843	3.53012e-32	9.30725e-31
AT1G27700	789.112	0.400685	0.187166	144.637	3.91345e-32	1.0306e-30
AT1G63720	540.774	1.69239	0.43723	144.348	4.52146e-32	1.18935e-30
AT3G09490	126.956	0.300338	0.382523	144.291	4.65165e-32	1.22219e-30
AT5G01990	529.005	0.739414	0.21008	143.821	5.88496e-32	1.54446e-30
AT5G42720	575.87	-1.56817	0.183821	143.729	6.16224e-32	1.61538e-30
AT1G09157	112.124	7.93334	1.1243	143.656	6.39136e-32	1.67353e-30
AT3G04620	3560.34	2.74909	0.506522	143.51	6.87508e-32	1.79813e-30
AT2G37110	7101.92	0.839615	0.333497	143.471	7.00964e-32	1.83123e-30
AT2G35900	695.901	0.0141952	0.245497	143.453	7.07308e-32	1.84569e-30
AT2G42150	75.0717	1.79736	0.614324	143.439	7.122e-32	1.85634e-30
AT1G72510	1610.18	-2.29361	0.362211	143.062	8.59837e-32	2.23861e-30
AT4G23050	870.54	-0.0179606	0.28012	142.674	1.04405e-31	2.71512e-30
AT4G33050	1700.01	0.985253	0.194722	142.587	1.09055e-31	2.83284e-30
AT3G09370	601.668	0.128535	0.214351	142.443	1.17176e-31	3.04032e-30
AT4G05320	68093.5	-0.335401	0.305346	142.289	1.26599e-31	3.2811e-30
AT1G01740	1276.06	0.706348	0.427127	142.085	1.4015e-31	3.62821e-30
AT2G28890	1424.95	-0.291275	0.276587	142.035	1.43741e-31	3.71697e-30
AT1G65486	375.546	2.4617	0.279925	141.966	1.48772e-31	3.84272e-30
AT3G61800	509.522	-0.481182	0.222295	141.699	1.70014e-31	4.38644e-30
AT5G18400	4438.53	1.56588	0.352577	141.668	1.72668e-31	4.44989e-30
AT3G53160	330.737	1.3019	0.330972	141.617	1.77129e-31	4.55974e-30
AT4G37690	166.423	2.50218	0.515552	141.574	1.80938e-31	4.65255e-30
AT1G78380	26163.2	0.593925	0.262903	141.546	1.83508e-31	4.71334e-30
AT2G23340	1914.84	0.198554	0.305317	141.378	1.9956e-31	5.11989e-30
AT5G07030	1339.81	-1.78296	0.192	141.125	2.26461e-31	5.80353e-30
AT3G60630	600.674	-4.15951	0.362833	140.788	2.68032e-31	6.8612e-30
AT1G64950	3135.41	-0.20346	0.245407	140.606	2.9367e-31	7.5091e-30
AT5G19110	87.8745	1.55297	0.75333	140.372	3.30086e-31	8.43083e-30
AT4G23220	645.087	2.1503	0.359495	139.687	4.64932e-31	1.18617e-29
AT3G60260	770.224	0.485448	0.243204	139.58	4.90546e-31	1.25013e-29
AT5G63290	760.423	0.231804	0.393849	139.289	5.67254e-31	1.44401e-29
AT4G11220	2153.24	-0.251249	0.266645	139.194	5.94765e-31	1.51235e-29
AT2G21660	13378.9	-1.61543	0.143405	139.181	5.98846e-31	1.52104e-29
AT4G38810	1664.39	0.145317	0.203566	139.168	6.0251e-31	1.52865e-29
AT4G21480	212.981	1.87904	0.319864	139.14	6.11276e-31	1.54918e-29
AT4G31760	105.055	3.47638	0.706545	138.871	6.9895e-31	1.76941e-29
AT1G79410	1005.64	-0.12824	0.443676	138.778	7.32329e-31	1.85186e-29
AT1G60190	229.274	2.83246	0.361137	138.765	7.37336e-31	1.86247e-29
AT3G44720	2858.08	-0.662415	0.266319	138.422	8.75134e-31	2.2081e-29
AT2G29720	618.45	0.155182	0.317927	138.152	1.00176e-30	2.5248e-29
AT1G26800	605.673	-0.292527	0.426722	138.035	1.06198e-30	2.67364e-29
AT1G17620	1475.21	-1.38194	0.211361	137.889	1.1424e-30	2.87295e-29
AT3G19990	1085.26	0.412089	0.170751	137.853	1.16331e-30	2.92233e-29
AT3G55430	7804.58	0.573172	0.338733	137.524	1.3709e-30	3.44002e-29
AT2G27690	293.591	0.916378	0.557681	137.517	1.37579e-30	3.44851e-29
AT1G13340	237.876	-2.35553	0.523386	137.367	1.48303e-30	3.71326e-29
AT2G39980	277.633	0.846853	0.238696	137.342	1.502e-30	3.75664e-29
ATCG00070	351.978	2.02921	0.247798	137.208	1.60564e-30	4.01148e-29
AT1G10585	130.173	-0.974251	1.59386	137.173	1.63444e-30	4.07897e-29
AT3G57870	3534.58	0.424172	0.184174	137	1.78156e-30	4.4413e-29
AT2G22125	4560.43	-0.687875	0.156588	136.842	1.92854e-30	4.80245e-29
AT2G25730	2686.72	-0.55121	0.146599	136.549	2.23248e-30	5.55329e-29
AT1G76180	16882.6	0.277511	0.348824	136.538	2.24493e-30	5.57821e-29
AT3G21700	1421.53	-1.43248	0.398118	136.515	2.27058e-30	5.63581e-29
AT1G74330	1199.64	0.733159	0.255122	136.214	2.63897e-30	6.54311e-29
AT5G53400	1176.82	0.294894	0.170918	135.883	3.1152e-30	7.71551e-29
AT3G04120	23390.8	0.349608	0.160536	135.88	3.11911e-30	7.71684e-29
AT2G21050	413.433	-2.56693	0.27362	135.726	3.3695e-30	8.32733e-29
AT3G11820	3970.39	1.74249	0.335116	135.659	3.48369e-30	8.60025e-29
AT1G22280	2848.08	0.439606	0.305583	135.53	3.7155e-30	9.16263e-29
AT1G51790	160.719	1.2854	0.50754	135.505	3.76218e-30	9.26777e-29
AT3G07780	3965.89	0.539534	0.205567	135.384	3.99611e-30	9.83343e-29
AT3G61410	126.685	4.29643	0.483914	135.342	4.08097e-30	1.00315e-28
AT4G15410	1105.93	-0.648128	0.245209	135.286	4.19828e-30	1.03088e-28
AT4G37900	323.897	2.20366	0.519351	135.264	4.24468e-30	1.04115e-28
AT2G39770	9535.5	-0.158041	0.190163	135.191	4.40158e-30	1.07848e-28
AT3G02150	541.829	-0.523834	0.283909	135.121	4.55855e-30	1.11575e-28
AT5G48570	2705.2	1.05047	0.512318	134.978	4.89599e-30	1.19706e-28
AT5G46710	394.012	1.97406	0.316946	134.904	5.08211e-30	1.24124e-28
AT1G12360	2316.1	0.704424	0.172597	134.867	5.17736e-30	1.26316e-28
AT1G21550	219.67	3.07842	0.47598	134.786	5.38894e-30	1.31215e-28
AT4G34980	1628.6	-2.06473	0.261847	134.786	5.38965e-30	1.31215e-28
AT2G39360	892.273	0.239971	0.310435	134.748	5.49259e-30	1.33579e-28
AT1G50055	95.8358	-4.54216	0.534365	134.601	5.91232e-30	1.43634e-28
AT1G80280	2588.97	-0.989108	0.141544	134.591	5.94223e-30	1.44208e-28
AT3G15680	618.761	-1.98074	0.211773	134.362	6.66341e-30	1.61538e-28
AT1G56140	2198.76	0.65023	0.377862	134.334	6.75786e-30	1.63655e-28
AT3G15770	330.085	1.14977	0.26253	134.076	7.68599e-30	1.85934e-28
AT1G28050	1700.26	-0.93137	0.170647	134.06	7.7485e-30	1.87249e-28
AT2G47440	976.474	-2.09641	0.206292	134.031	7.86089e-30	1.89764e-28
AT5G62070	1692.09	-0.00669809	0.233147	133.911	8.34828e-30	2.01318e-28
AT3G15870	125.795	8.81825	1.30196	133.794	8.85282e-30	2.1326e-28
AT1G22220	131.292	0.771063	0.36448	133.738	9.10058e-30	2.18998e-28
AT1G58370	185.49	-2.94832	0.293268	133.697	9.28981e-30	2.23317e-28
AT1G18310	107.765	9.15582	1.29492	133.626	9.62909e-30	2.3123e-28
AT5G19900	2929.34	0.209776	0.151162	133.492	1.02953e-29	2.46968e-28
AT2G36780	91.3774	1.44304	0.701607	133.482	1.03454e-29	2.4791e-28
AT5G64120	235.804	2.8129	0.41929	133.477	1.03704e-29	2.4825e-28
AT4G16780	321.961	1.36225	0.328556	133.226	1.17575e-29	2.81159e-28
AT2G38360	1914.43	-1.07497	0.339627	133.206	1.18777e-29	2.83738e-28
AT1G66760	169.375	2.84571	0.666346	133.009	1.31071e-29	3.1278e-28
AT5G11670	26731.7	0.173987	0.421557	132.88	1.39784e-29	3.33224e-28
AT1G28200	1633.9	0.292937	0.238931	132.836	1.42885e-29	3.40263e-28
AT1G15010	1192.9	4.07923	0.551294	132.748	1.49302e-29	3.55175e-28
AT5G15650	16150.6	-0.146624	0.295908	132.68	1.54465e-29	3.66693e-28
AT5G66070	1501.01	1.7447	0.377816	132.682	1.54344e-29	3.66693e-28
AT1G14780	73.7787	3.73494	0.821431	132.559	1.64109e-29	3.89185e-28
AT3G55980	8123.98	3.95704	0.403363	132.418	1.76122e-29	4.1724e-28
AT1G68780	448.084	-2.55333	0.299463	132.391	1.78492e-29	4.22419e-28
AT2G21120	1553.73	1.05531	0.177572	131.953	2.22245e-29	5.25421e-28
AT3G57880	2272.19	0.521417	0.298687	131.902	2.27918e-29	5.38278e-28
AT5G64240	786.606	-0.042929	0.252834	131.862	2.3259e-29	5.48745e-28
AT5G03230	261.672	1.10426	0.411172	131.526	2.75072e-29	6.48304e-28
AT1G53840	3327.97	-0.106861	0.173077	131.483	2.81054e-29	6.61069e-28
AT3G58620	822.221	-0.3147	0.202304	131.483	2.81066e-29	6.61069e-28
AT5G48920	134.256	-3.63615	0.361048	131.403	2.92612e-29	6.87517e-28
AT3G08750	73.1079	8.96784	1.27566	131.385	2.95138e-29	6.92742e-28
AT2G20970	70.4593	7.3318	1.27834	131.182	3.26664e-29	7.65954e-28
AT1G26380	299.702	2.12748	0.611142	131.164	3.29683e-29	7.72242e-28
AT2G40925	68.9663	8.58591	1.27482	131.048	3.49342e-29	8.17454e-28
AT3G21190	509.563	-2.35269	0.27818	131.037	3.51239e-29	8.21052e-28
AT5G60800	754.786	-0.681954	0.183413	130.697	4.16303e-29	9.72152e-28
AT4G08160	178.269	-2.33539	0.32838	130.642	4.28026e-29	9.98509e-28
AT1G54050	4085.6	0.342812	0.456461	130.631	4.3039e-29	1.003e-27
AT5G23850	632.529	-0.844316	0.33768	130.593	4.3852e-29	1.02091e-27
AT2G18690	568.262	2.49874	0.5393	130.235	5.24597e-29	1.22006e-27
AT3G01290	807.385	1.7903	0.252074	130.166	5.42905e-29	1.26136e-27
AT2G47060	3106.27	1.90823	0.309427	130.009	5.87411e-29	1.36338e-27
AT1G43000	89.9246	3.69377	0.792412	129.528	7.46987e-29	1.73199e-27
AT3G15740	162.336	5.99389	0.579842	129.35	8.16473e-29	1.89119e-27
AT5G52410	1273.92	0.437476	0.262657	129.346	8.18235e-29	1.89336e-27
AT1G78310	365.66	-0.371196	0.432494	129.214	8.73978e-29	2.0203e-27
AT2G34650	590.62	-0.0282096	0.38258	129.201	8.79728e-29	2.03154e-27
AT5G55180	6083.71	-0.368891	0.418636	128.971	9.86984e-29	2.27693e-27
AT4G37640	3787.55	-0.00474624	0.276976	128.571	1.20557e-28	2.77839e-27
AT5G48375	66.1998	8.46827	1.28437	128.543	1.22266e-28	2.81495e-27
AT2G38870	9897.24	0.182674	0.398778	128.326	1.36258e-28	3.13394e-27
AT1G30135	81.3925	3.93596	0.845404	128.27	1.40131e-28	3.21978e-27
ATCG00270	331.966	2.50812	0.229733	128.257	1.41051e-28	3.23766e-27
AT1G17180	267.986	0.317204	0.786966	127.478	2.08238e-28	4.77508e-27
AT4G26200	74.3912	5.58743	1.30995	127.067	2.55696e-28	5.85746e-27
AT1G61140	1171.35	-0.561913	0.207966	126.458	3.46691e-28	7.93402e-27
AT3G48070	1548.43	0.532531	0.187116	126.454	3.4746e-28	7.94367e-27
AT3G20310	1386.38	-0.0411377	0.270303	126.444	3.49178e-28	7.97498e-27
AT2G44200	897.019	0.0998677	0.172806	126.377	3.61106e-28	8.2392e-27
AT3G50370	3445.43	-0.774604	0.194623	126.193	3.95854e-28	9.02302e-27
AT3G11420	751.303	0.310979	0.295119	125.919	4.54077e-28	1.03399e-26
AT2G35510	2722.65	-0.605985	0.258941	125.887	4.61288e-28	1.04936e-26
AT2G22790	163.881	1.12737	0.352995	125.843	4.71622e-28	1.0718e-26
AT1G68310	660.672	0.474727	0.208127	125.745	4.95125e-28	1.1241e-26
AT2G17705	981.654	0.82742	0.3202	125.705	5.05283e-28	1.14603e-26
AT3G57760	373.894	0.914602	0.348748	125.548	5.46424e-28	1.23811e-26
AT4G04025	57.0822	4.31212	1.37543	125.516	5.5537e-28	1.25714e-26
AT5G05400	144.303	0.257695	0.545382	125.29	6.2167e-28	1.40582e-26
AT1G79710	316.465	0.323321	0.25809	124.845	7.76836e-28	1.75498e-26
AT1G55530	2622.78	0.797055	0.284554	124.649	8.56503e-28	1.93304e-26
AT5G58680	159.084	-0.224222	0.321744	124.633	8.63516e-28	1.94695e-26
AT3G04200	88.7501	6.92731	1.14255	124.395	9.72649e-28	2.19085e-26
AT5G53045	401.097	0.540778	0.218324	124.277	1.03155e-27	2.32125e-26
AT1G16370	64.0369	4.17551	1.01597	124.263	1.03928e-27	2.33635e-26
AT1G77390	223.937	1.49063	0.282744	124.237	1.05274e-27	2.36427e-26
AT5G45340	536.244	3.23324	0.429837	124.208	1.06796e-27	2.3961e-26
AT1G79840	279.798	-3.56152	0.388914	124.075	1.14168e-27	2.55899e-26
AT1G70700	5199.62	1.3453	0.284918	124.015	1.17628e-27	2.63397e-26
AT3G48850	130.899	5.26827	1.16273	123.995	1.18827e-27	2.65821e-26
AT1G75230	618.584	0.427005	0.22676	123.725	1.35979e-27	3.03894e-26
AT5G60190	289.971	0.564361	0.359739	123.68	1.39053e-27	3.10462e-26
AT4G38860	292.719	-3.69859	0.427888	123.676	1.39315e-27	3.10742e-26
AT2G21640	284.234	0.0377959	0.388003	123.664	1.40204e-27	3.12422e-26
AT3G07150	150.599	2.10772	0.712261	123.427	1.5785e-27	3.51401e-26
AT5G09590	3518.96	-0.0598164	0.276729	123.417	1.58621e-27	3.52774e-26
AT1G80610	744.23	1.06249	0.210364	123.387	1.60984e-27	3.57682e-26
AT4G39830	248.718	1.39568	0.400777	123.186	1.78038e-27	3.9519e-26
AT1G72950	115.301	3.00831	0.404935	123.036	1.91897e-27	4.25538e-26
AT4G35110	1115.83	1.1737	0.523981	123.032	1.92252e-27	4.25913e-26
AT3G51680	64.2399	5.86098	1.34499	122.875	2.07952e-27	4.60249e-26
AT2G23300	425.757	0.41538	0.481168	122.809	2.15012e-27	4.75414e-26
AT3G60690	1612.27	1.2224	0.381362	122.787	2.17317e-27	4.80048e-26
AT5G36220	462.93	0.80493	0.26768	122.631	2.34951e-27	5.18501e-26
AT1G69690	556.871	-1.42224	0.205978	122.593	2.3947e-27	5.27965e-26
AT3G13020	252.789	1.18266	0.323262	122.509	2.49734e-27	5.50063e-26
AT5G03260	289.056	-3.07999	0.330076	122.475	2.53974e-27	5.58865e-26
AT2G37970	970.803	1.8029	0.244117	122.344	2.71206e-27	5.96211e-26
AT2G02310	72.6513	5.44473	1.31282	122.227	2.87544e-27	6.3152e-26
AT3G22160	293.677	1.91856	0.514388	122.193	2.92487e-27	6.41761e-26
AT5G25440	257.756	1.29652	0.289471	122.162	2.97001e-27	6.51042e-26
AT3G19010	1562.8	0.500341	0.220947	121.967	3.27565e-27	7.17352e-26
AT3G05680	1833.89	-0.245775	0.147709	121.839	3.49212e-27	7.64026e-26
AT1G01140	2169.87	2.20046	0.211828	121.657	3.82447e-27	8.3594e-26
AT5G03240	16827.4	0.694978	0.193655	121.518	4.09841e-27	8.94963e-26
AT3G47890	967.579	-0.616267	0.170707	120.983	5.3565e-27	1.16857e-25
AT4G32880	554.18	-2.23138	0.27663	120.98	5.3638e-27	1.16905e-25
AT2G46270	583.421	1.96334	0.532487	120.836	5.7655e-27	1.25422e-25
AT3G51990	453.772	-0.480444	0.283008	120.836	5.76485e-27	1.25422e-25
AT2G04780	2537.58	-1.10213	0.152475	120.688	6.20921e-27	1.34946e-25
AT4G30490	1204.44	0.199939	0.181265	120.443	7.01829e-27	1.52385e-25
AT2G05380	337.141	-0.11438	0.410029	120.428	7.06798e-27	1.53318e-25
AT3G25600	1002.35	1.2118	0.381102	120.276	7.62675e-27	1.65282e-25
AT1G27720	312.898	1.47564	0.427258	120.262	7.68176e-27	1.66317e-25
AT1G01960	2368.15	-0.758516	0.141578	120.191	7.95971e-27	1.72172e-25
AT5G54500	4705.16	-0.155958	0.370698	119.747	9.9398e-27	2.14799e-25
AT5G15940	80.7602	2.81928	0.679089	119.64	1.04848e-26	2.26363e-25
AT1G28390	754.464	-0.565413	0.405052	119.625	1.056e-26	2.27771e-25
AT3G01210	808.206	0.450107	0.174391	119.606	1.06626e-26	2.29768e-25
AT3G02880	4087.18	-0.234368	0.30349	119.57	1.08594e-26	2.33788e-25
AT1G68690	301.729	-0.0898528	0.247332	119.407	1.17815e-26	2.53401e-25
AT5G24080	45.8648	3.27688	1.57987	119.333	1.22224e-26	2.62637e-25
AT1G63500	2442.87	-0.495772	0.282747	119.137	1.3478e-26	2.89347e-25
AT1G13245	777.887	-0.686936	0.447812	118.941	1.48714e-26	3.18662e-25
AT1G65450	95.3002	-6.27265	0.803698	118.942	1.48596e-26	3.18662e-25
AT5G51770	966.552	-1.89674	0.22578	118.901	1.51717e-26	3.24794e-25
AT3G19980	1445.73	0.224499	0.205038	118.876	1.53569e-26	3.28451e-25
AT4G23190	1520.69	1.60401	0.443455	118.793	1.60096e-26	3.4209e-25
AT1G63860	772.589	2.05998	0.326315	118.412	1.93749e-26	4.13613e-25
AT2G32930	570.844	-0.331235	0.345313	118.377	1.97087e-26	4.20348e-25
AT2G14290	99.7725	4.42165	1.03874	118.227	2.12455e-26	4.52703e-25
AT1G72760	89.1803	7.33055	1.13465	118.189	2.16524e-26	4.60944e-25
AT3G29010	212.533	0.0772127	0.296096	118.18	2.17487e-26	4.62564e-25
AT1G15190	182.225	3.5462	0.437115	118.175	2.18112e-26	4.63463e-25
AT5G61480	1002.12	-1.83703	0.253782	118.056	2.31476e-26	4.91403e-25
AT2G06530	2171.07	1.62035	0.232134	117.992	2.39031e-26	5.06971e-25
AT4G09980	993.003	-0.585702	0.177149	117.977	2.40761e-26	5.10169e-25
AT1G19780	60.092	9.16488	1.27874	117.73	2.72418e-26	5.76714e-25
AT2G38340	87.6034	4.57849	0.546713	117.427	3.16976e-26	6.70424e-25
AT5G47670	61.4925	2.05928	0.614927	117.417	3.18658e-26	6.7336e-25
AT3G47540	484.234	-0.11867	0.382325	117.096	3.74103e-26	7.89792e-25
AT1G10070	64.3926	4.97196	0.883407	116.997	3.93039e-26	8.29003e-25
AT4G16750	88.2284	-4.52575	0.516521	116.799	4.33941e-26	9.14433e-25
AT1G10370	10892.6	-0.493434	0.450131	116.721	4.51081e-26	9.49676e-25
AT3G47550	1183.87	0.251484	0.236061	116.621	4.74322e-26	9.9769e-25
AT5G52020	123.46	0.02125	0.612767	116.572	4.85974e-26	1.02126e-24
AT1G78410	161.103	2.85287	0.62484	116.421	5.2425e-26	1.10068e-24
AT5G02480	1672.42	-1.07215	0.180143	116.396	5.30818e-26	1.11345e-24
AT3G47910	1298.46	-0.94611	0.184509	116.364	5.39344e-26	1.1303e-24
AT3G18390	11365.4	-0.170395	0.175442	116.273	5.64447e-26	1.1815e-24
AT3G55410	7601.07	0.176071	0.185173	116.272	5.64805e-26	1.1815e-24
AT3G48320	671.979	0.305706	0.221027	116.235	5.75225e-26	1.20219e-24
AT1G71950	1486.71	0.948205	0.295044	116.116	6.1042e-26	1.27459e-24
AT1G65010	2559.6	-1.35996	0.222879	116.025	6.3886e-26	1.33275e-24
AT3G04300	603.145	1.81201	0.702683	116.022	6.39906e-26	1.33372e-24
AT2G47895	151.01	0.423384	0.611325	116.006	6.45139e-26	1.3434e-24
AT1G63070	73.9917	6.92129	1.33425	115.934	6.68896e-26	1.39161e-24
AT2G15880	415.591	3.01463	0.300081	115.794	7.17195e-26	1.49074e-24
AT2G16485	1650.45	-0.640755	0.169527	115.725	7.42415e-26	1.54176e-24
AT1G70780	5879.02	0.767344	0.134036	115.603	7.89227e-26	1.63749e-24
AT3G45660	289.436	2.95446	0.646388	115.547	8.11668e-26	1.68252e-24
AT5G01350	2299.73	0.505535	0.230805	115.375	8.84361e-26	1.83155e-24
AT4G00300	2640.84	0.159703	0.23508	115.344	8.98154e-26	1.85843e-24
AT2G23690	271.786	-1.09548	0.248478	115.325	9.0673e-26	1.87448e-24
AT3G09032	349.271	0.397955	0.492606	115.229	9.51412e-26	1.96508e-24
AT2G20960	4936.23	0.752158	0.249724	115.126	1.0016e-25	2.06688e-24
AT4G31510	862.964	0.78437	0.271848	115.023	1.05446e-25	2.174e-24
AT3G16720	883.93	1.30404	0.34467	114.986	1.07409e-25	2.21247e-24
AT1G64330	2267.45	-1.12585	0.161912	114.958	1.08961e-25	2.24241e-24
AT1G20510	6555.16	3.16098	0.430738	114.861	1.14368e-25	2.35157e-24
AT5G26030	2562.72	0.765778	0.217214	114.856	1.14613e-25	2.35451e-24
AT4G27670	120.988	6.06611	1.40873	114.83	1.16126e-25	2.38345e-24
AT1G19320	184.08	1.95016	0.592908	114.816	1.16933e-25	2.39786e-24
AT1G59660	341.638	-0.511953	0.351169	114.807	1.17512e-25	2.40758e-24
AT5G66850	2729.07	-0.209737	0.20887	114.8	1.17869e-25	2.41274e-24
AT1G17290	7272.06	0.370122	0.293316	114.773	1.19477e-25	2.44347e-24
AT4G27260	156.93	-0.632814	0.345195	114.771	1.19594e-25	2.44367e-24
AT1G02090	1988.08	0.266293	0.1985	114.715	1.22992e-25	2.51086e-24
ATCG00680	575.684	2.1057	0.261079	114.701	1.23859e-25	2.52631e-24
AT1G76700	1014.53	1.07793	0.27352	114.628	1.28455e-25	2.61771e-24
AT4G26740	55.9346	7.58642	1.30433	114.534	1.34685e-25	2.74224e-24
AT4G28080	40672.7	0.0597077	0.154611	114.372	1.46045e-25	2.97087e-24
AT2G39518	280.898	2.45357	0.839442	114.359	1.46956e-25	2.98676e-24
AT3G26500	97.571	2.2487	0.471732	114.312	1.5051e-25	3.05628e-24
AT1G51090	595.178	1.21692	0.441101	114.198	1.59326e-25	3.23242e-24
AT2G17730	907.276	0.55083	0.237578	114.157	1.62573e-25	3.29537e-24
AT3G62820	441.859	-2.337	0.243184	114.12	1.65668e-25	3.35515e-24
AT5G22250	220.125	1.50554	0.375681	114.025	1.73663e-25	3.51396e-24
AT4G36820	58.5656	1.59082	1.3342	113.777	1.96614e-25	3.97483e-24
AT5G05170	10048.3	-0.634302	0.154456	113.433	2.33535e-25	4.71708e-24
AT4G21570	3060.51	0.778027	0.34057	113.16	2.67726e-25	5.40292e-24
AT1G11390	1105.05	0.0166361	0.224111	113.134	2.71164e-25	5.46748e-24
AT1G58230	1172.1	-0.803968	0.158327	112.99	2.91452e-25	5.87137e-24
AT3G06780	329.621	0.651095	0.410776	112.954	2.96792e-25	5.97369e-24
AT1G78895	351.581	0.715482	0.293727	112.825	3.16481e-25	6.36439e-24
AT1G54290	666.232	0.725668	0.213278	112.775	3.24493e-25	6.51977e-24
AT2G33710	101.03	3.10823	1.07263	112.411	3.89192e-25	7.81286e-24
AT3G59030	57.1657	9.09227	1.28364	112.374	3.96553e-25	7.95366e-24
AT2G18090	1686.45	0.0296813	0.236561	112.319	4.07588e-25	8.16782e-24
AT1G74360	689.298	0.645436	0.434952	112.287	4.14137e-25	8.2918e-24
AT3G12400	1811.08	0.765556	0.215142	112.253	4.2125e-25	8.42685e-24
AT3G25990	135.531	1.02847	0.459504	112.159	4.41633e-25	8.82688e-24
AT2G28810	377.24	-1.73783	0.22594	112.098	4.55153e-25	9.08915e-24
AT2G47890	1470.47	0.023171	0.312529	111.867	5.10873e-25	1.0193e-23
AT2G46940	71.6344	3.25971	0.570196	111.806	5.26791e-25	1.05014e-23
AT4G16760	4195.31	0.150171	0.216127	111.699	5.55735e-25	1.10687e-23
AT1G09960	420.487	-0.160304	0.254061	111.578	5.90316e-25	1.17473e-23
AT3G24480	3142.28	-0.791377	0.235384	111.48	6.20065e-25	1.23286e-23
AT1G70300	202.49	-1.02815	0.293336	111.397	6.46483e-25	1.28427e-23
AT3G47960	4951.36	0.744479	0.245974	111.234	7.01248e-25	1.39185e-23
AT1G63130	209.141	-3.01217	0.371767	111.151	7.30783e-25	1.44922e-23
AT5G05070	64.8	7.56868	1.32316	111.116	7.43782e-25	1.47372e-23
AT5G42965	72.922	3.63556	1.18485	110.91	8.24703e-25	1.63264e-23
AT5G42010	455.107	1.08343	0.491848	110.871	8.40742e-25	1.66295e-23
AT3G21150	176.001	1.33046	0.351737	110.776	8.81502e-25	1.74207e-23
AT4G34180	4129.88	0.763815	0.345092	110.608	9.58861e-25	1.89332e-23
AT1G70890	122.999	-4.59283	0.54612	110.593	9.66279e-25	1.90632e-23
AT5G04010	47.3559	6.48478	1.33479	110.492	1.01621e-24	2.0031e-23
AT5G04410	2594.45	-0.0456038	0.147671	110.372	1.07905e-24	2.12514e-23
AT3G54200	663.739	0.148016	0.347724	110.172	1.19268e-24	2.3469e-23
AT1G58420	207.481	2.45761	0.425458	110.052	1.26638e-24	2.48978e-23
AT3G01820	1677.35	1.24202	0.350358	109.931	1.34506e-24	2.64221e-23
AT3G45970	188.246	0.17345	0.352833	109.9	1.36611e-24	2.68125e-23
AT4G17900	1060.35	1.06465	0.342908	109.883	1.378e-24	2.70228e-23
AT1G78850	1438.56	-1.15707	0.301248	109.754	1.46982e-24	2.87986e-23
AT3G18170	372.049	-3.23286	0.295171	109.672	1.53086e-24	2.99689e-23
AT4G18890	868.979	-0.927792	0.362146	109.596	1.59072e-24	3.11143e-23
AT5G42090	187.3	1.19669	0.460205	109.565	1.61567e-24	3.15752e-23
AT3G20300	491.544	0.371983	0.204368	109.503	1.66591e-24	3.25292e-23
AT1G68710	573.502	-1.7158	0.192461	109.483	1.68257e-24	3.28265e-23
AT5G40450	1078.8	-2.21658	0.29979	109.478	1.68711e-24	3.28871e-23
AT5G55050	845.066	0.834416	0.411816	109.476	1.68888e-24	3.28937e-23
AT4G28780	2808.8	-2.83749	0.318758	109.447	1.71364e-24	3.33474e-23
AT1G13310	48.9239	6.09443	1.31304	109.024	2.11735e-24	4.11687e-23
AT1G03730	413.044	-0.237335	0.309814	108.858	2.30047e-24	4.46912e-23
AT1G10360	3042.16	0.745328	0.207547	108.846	2.31386e-24	4.49133e-23
AT4G32020	11327	-0.150853	0.301777	108.634	2.5727e-24	4.98952e-23
AT1G11210	249.434	1.64231	0.283569	108.585	2.63652e-24	5.10896e-23
AT3G14990	2119.12	0.281664	0.337234	108.518	2.72626e-24	5.27838e-23
AT3G15356	446.538	0.946641	0.482019	108.513	2.73371e-24	5.28833e-23
AT4G38200	812.869	-0.871546	0.18821	108.341	2.97876e-24	5.75265e-23
AT5G24470	822.593	-0.0838322	0.218867	108.343	2.97642e-24	5.75265e-23
AT5G01600	2613.01	0.359514	0.17054	108.289	3.05778e-24	5.90027e-23
ATCG00170	344.604	1.52767	0.305357	108.192	3.20882e-24	6.18651e-23
AT1G04110	394.284	-3.04208	0.296011	108.06	3.428e-24	6.60351e-23
AT3G22910	235.542	-0.466103	0.616342	108.026	3.48747e-24	6.71244e-23
AT1G25220	1560.21	0.568708	0.26078	108.016	3.50459e-24	6.73971e-23
AT1G10340	125.753	2.87446	0.475986	107.92	3.67693e-24	7.06519e-23
AT2G41220	1079.47	-0.858134	0.163501	107.773	3.95723e-24	7.59742e-23
AT4G32410	11443.7	-0.322125	0.146937	107.745	4.01352e-24	7.69903e-23
AT1G11960	1577.72	1.51288	0.309701	107.701	4.10265e-24	7.8634e-23
AT1G49340	1732.42	-0.800709	0.156461	107.589	4.33864e-24	8.30877e-23
AT5G60180	77.6068	2.92914	0.558623	107.467	4.6117e-24	8.82432e-23
AT3G26980	1210.41	0.571495	0.354116	107.332	4.93435e-24	9.43381e-23
AT3G46930	477.819	0.512643	0.403704	107.157	5.38548e-24	1.02877e-22
AT2G02220	655.115	-0.765826	0.269153	107.121	5.48142e-24	1.04622e-22
AT1G68905	69.54	9.46077	1.29356	107.086	5.57784e-24	1.06374e-22
AT5G39090	104.889	-0.869212	0.400383	106.964	5.92896e-24	1.12976e-22
AT3G50930	317.5	0.74726	0.23798	106.957	5.94977e-24	1.13278e-22
AT5G06750	429.202	-0.296289	0.238973	106.906	6.10421e-24	1.16122e-22
AT3G13110	3888.14	0.0463715	0.26255	106.799	6.4392e-24	1.22393e-22
AT1G65440	3438.75	-0.497302	0.146259	106.787	6.47858e-24	1.23039e-22
AT3G10570	148.946	-3.21494	0.37436	106.76	6.5661e-24	1.24598e-22
AT4G33910	1339.36	0.51029	0.287248	106.744	6.61976e-24	1.25512e-22
ATCG00630	152.977	1.79399	0.321832	106.737	6.64191e-24	1.25828e-22
AT1G01570	200.355	0.475642	0.321507	106.717	6.70927e-24	1.26999e-22
AT3G45640	4892.04	1.31733	0.280222	106.499	7.48232e-24	1.41515e-22
AT1G47130	4012.3	8.85915	1.48928	106.476	7.56788e-24	1.43015e-22
AT1G01480	125.13	5.97448	1.38753	106.407	7.83466e-24	1.47934e-22
AT1G29330	541.321	0.220739	0.464315	106.214	8.62846e-24	1.62788e-22
AT1G03070	134.694	0.99606	0.600269	105.984	9.68084e-24	1.82493e-22
AT1G01600	167.736	-5.20307	0.537488	105.949	9.8524e-24	1.85574e-22
AT1G19300	742.906	-0.841589	0.254035	105.936	9.91385e-24	1.86578e-22
AT1G02930	3451.91	1.80488	0.549024	105.902	1.00829e-23	1.89603e-22
AT2G35658	182.331	3.2563	0.560344	105.875	1.02205e-23	1.92032e-22
AT1G68790	1298.91	-1.0777	0.198972	105.671	1.13208e-23	2.12532e-22
AT1G63870	53.2296	7.78098	1.28532	105.636	1.15192e-23	2.1608e-22
AT1G55860	3604.03	-0.472315	0.186878	105.596	1.17512e-23	2.20251e-22
AT4G33430	2604.32	-0.111184	0.180433	105.587	1.18035e-23	2.21051e-22
AT1G74420	69.671	1.89666	0.551939	105.309	1.35682e-23	2.53891e-22
AT2G26910	3899.12	-1.00009	0.196708	105.22	1.41855e-23	2.65225e-22
AT5G25920	118.627	5.09581	0.647115	105.195	1.43619e-23	2.68303e-22
AT2G33380	3270.32	1.2459	0.403973	105.107	1.50077e-23	2.8014e-22
AT3G62770	916.813	0.638543	0.237959	105.1	1.50623e-23	2.80931e-22
AT5G39050	2883.49	-0.75398	0.494914	105.08	1.52131e-23	2.83512e-22
AT3G09030	506.975	-0.807348	0.211843	105.065	1.53292e-23	2.85442e-22
AT3G61760	261.513	-0.0228096	0.406778	105.033	1.55697e-23	2.89685e-22
AT5G43420	216.96	-1.37407	0.507011	104.933	1.63699e-23	3.04325e-22
AT5G52790	92.1154	0.242032	0.590278	104.929	1.6406e-23	3.04749e-22
AT3G23170	1298.24	-0.0850607	0.326867	104.8	1.75004e-23	3.24814e-22
AT1G61065	245.424	0.0198194	0.312669	104.719	1.82238e-23	3.37966e-22
AT4G31370	51.5138	6.55445	1.30226	104.702	1.83754e-23	3.40502e-22
AT5G45130	3684.75	0.67534	0.299979	104.545	1.98785e-23	3.68057e-22
AT5G13970	582.505	-0.244502	0.234309	104.54	1.99214e-23	3.68554e-22
AT4G24370	369.594	0.772822	0.344942	104.443	2.09145e-23	3.86615e-22
AT3G20390	10118.9	0.596812	0.14279	104.408	2.12911e-23	3.93259e-22
AT3G55560	361.264	-0.850923	0.331779	104.378	2.16093e-23	3.98814e-22
AT4G00550	539.026	0.107048	0.206319	104.365	2.17492e-23	4.01072e-22
AT1G79270	693.96	0.935937	0.236402	104.336	2.20689e-23	4.0664e-22
AT2G03855	533.877	6.45551	0.571382	104.18	2.38522e-23	4.39145e-22
AT5G25100	3278.1	-0.594186	0.156436	104.017	2.58807e-23	4.76109e-22
AT1G01355	38.5766	3.47901	1.58641	103.818	2.85939e-23	5.25599e-22
AT5G16990	956.207	-0.49581	0.235668	103.765	2.93548e-23	5.39152e-22
AT1G01550	4000.25	-0.171225	0.249922	103.658	3.09679e-23	5.68324e-22
AT2G36460	4133.43	0.376282	0.190382	103.486	3.3752e-23	6.18921e-22
AT4G08500	1635.13	0.798548	0.18126	103.469	3.40374e-23	6.23656e-22
AT4G27790	68.7246	5.30943	0.90127	103.454	3.42963e-23	6.27897e-22
AT1G11820	1377.84	-1.48846	0.198998	103.451	3.43453e-23	6.28291e-22
AT3G08700	45.1183	3.16764	0.877672	103.417	3.49375e-23	6.38615e-22
AT3G08690	305.374	-0.194146	0.224976	103.408	3.50941e-23	6.40965e-22
ATCG00150	245.781	2.72756	0.26751	103.403	3.51776e-23	6.41978e-22
AT4G38530	123.442	0.196196	0.416691	103.291	3.72171e-23	6.78655e-22
AT4G08230	482.587	0.417159	0.251134	103.266	3.76723e-23	6.8641e-22
AT2G39700	492.855	-1.80549	0.227971	102.872	4.58701e-23	8.35114e-22
AT5G51830	937.214	-0.351135	0.305843	102.785	4.79179e-23	8.71702e-22
AT1G01130	240.398	1.74476	0.251528	102.757	4.85981e-23	8.83373e-22
AT4G36000	72.1621	4.12324	0.609088	102.688	5.03033e-23	9.13643e-22
AT1G73040	93.1364	2.98601	0.591411	102.606	5.23999e-23	9.50968e-22
AT4G36648	2968.86	-0.503254	0.381889	102.555	5.37657e-23	9.74982e-22
AT4G15040	47.0484	6.9002	1.33159	102.463	5.62813e-23	1.01979e-21
AT5G51060	259.629	-1.33797	0.702998	102.42	5.75035e-23	1.04111e-21
AT2G32130	50.7116	1.90127	1.06909	102.189	6.45727e-23	1.16818e-21
AT3G54810	2778.4	-0.188801	0.290965	102.12	6.68228e-23	1.20793e-21
AT3G06890	381.47	2.53355	0.398075	102.103	6.74021e-23	1.21744e-21
ATCG00490	2224.06	2.91178	0.302971	102.086	6.79633e-23	1.22661e-21
AT3G04150	48.2682	7.11359	1.33621	102.081	6.81228e-23	1.22852e-21
AT1G21520	182.475	-1.81654	0.365942	101.746	8.05727e-23	1.45189e-21
AT5G67350	1137.29	-0.647753	0.369374	101.673	8.35763e-23	1.50483e-21
AT4G37530	170.849	-0.241098	0.608601	101.667	8.38186e-23	1.50801e-21
AT3G56200	866.48	0.698916	0.365593	101.665	8.39113e-23	1.50849e-21
AT4G01290	2435.94	-0.666952	0.165305	101.559	8.84561e-23	1.58895e-21
AT1G31350	1451.11	0.799841	0.225405	101.431	9.4305e-23	1.69268e-21
AT5G50960	2123.75	0.283837	0.288185	101.363	9.75502e-23	1.74956e-21
AT5G57980	71.3445	2.7225	0.568687	101.275	1.01944e-22	1.82693e-21
AT4G19390	946.56	0.947928	0.222289	101.186	1.0658e-22	1.90851e-21
AT4G23700	61.0926	0.12984	1.16494	101.147	1.08691e-22	1.9448e-21
AT3G57280	1507.56	0.718432	0.238492	101.065	1.13243e-22	2.02466e-21
AT3G53120	558.222	0.831531	0.206812	100.976	1.18386e-22	2.11497e-21
AT1G02880	967.698	0.292455	0.242418	100.963	1.19178e-22	2.12745e-21
AT2G34300	644.504	-1.49189	0.191557	100.673	1.37776e-22	2.45753e-21
AT5G41750	376.455	2.75126	0.420529	100.621	1.41364e-22	2.51955e-21
AT3G17320	98.6877	9.55836	1.33097	100.614	1.41923e-22	2.52755e-21
AT1G62020	1816.49	-1.09939	0.215512	100.547	1.46755e-22	2.61158e-21
AT1G51670	234.825	4.39529	0.669994	100.515	1.49113e-22	2.65148e-21
AT1G02860	216.869	0.42631	0.399867	100.505	1.49814e-22	2.66187e-21
AT1G36160	8685.28	-0.583378	0.170639	100.468	1.52671e-22	2.71053e-21
AT4G22970	1137.71	-0.563314	0.345696	100.462	1.53107e-22	2.71617e-21
AT1G20450	7097.69	2.09375	0.353678	100.424	1.56009e-22	2.7655e-21
AT4G11590	39.2857	5.48025	1.39133	100.33	1.63527e-22	2.89654e-21
AT5G64905	273.367	6.92383	0.93113	100.328	1.63702e-22	2.89738e-21
AT1G73190	50.0628	7.88519	1.30778	99.894	2.03375e-22	3.59679e-21
AT2G27830	398.814	2.83122	0.437821	99.8447	2.08453e-22	3.68375e-21
AT1G59865	533.796	4.05102	0.712557	99.7797	2.15331e-22	3.80236e-21
AT4G27660	168.4	0.748986	0.404654	99.4505	2.5386e-22	4.47924e-21
AT5G15680	1136.43	-0.874788	0.172287	99.2804	2.76404e-22	4.87327e-21
AT2G35930	732.975	-0.50579	0.422446	99.2069	2.86745e-22	5.0517e-21
AT5G48610	785.453	0.168985	0.220835	99.2002	2.87704e-22	5.0647e-21
AT5G06370	805.92	0.507588	0.212083	99.1813	2.90432e-22	5.10879e-21
AT3G12610	589.874	-3.54519	0.389483	99.1525	2.94652e-22	5.17904e-21
AT2G46160	381.301	-0.514547	0.309707	99.0791	3.05666e-22	5.36851e-21
AT3G50970	335.535	1.2714	0.467745	98.8563	3.41683e-22	5.99649e-21
AT2G38120	1166.39	-2.61125	0.32854	98.7675	3.57207e-22	6.26413e-21
AT1G52190	570.611	-2.21485	0.317403	98.7485	3.60616e-22	6.31906e-21
AT1G02440	58.8844	5.00258	1.033	98.6526	3.78329e-22	6.62438e-21
AT3G10020	3694.96	0.17388	0.451982	98.57	3.94264e-22	6.89811e-21
AT2G35000	85.1287	2.22088	0.616922	98.5371	4.00813e-22	7.00733e-21
AT5G25350	518.338	-2.86965	0.274612	98.4364	4.2151e-22	7.36355e-21
AT4G36490	42.4139	5.7504	1.33092	98.4065	4.27867e-22	7.4689e-21
AT5G25610	3874.77	-1.86622	0.252832	98.3486	4.40434e-22	7.68243e-21
AT5G11560	3235.06	-0.627726	0.175063	98.3355	4.43321e-22	7.72689e-21
AT1G51805	3321.89	-0.463579	0.168179	98.2472	4.63321e-22	8.06934e-21
AT1G04570	169.272	-0.438528	0.342728	98.0962	4.99666e-22	8.69571e-21
AT4G28390	110.137	0.513587	0.369718	98.0143	5.20562e-22	9.05247e-21
AT1G02205	4152.16	-1.83573	0.270275	98.0088	5.21995e-22	9.0705e-21
AT2G28350	201.839	-3.40061	0.339282	97.8281	5.71353e-22	9.92065e-21
AT3G59750	196.649	1.27278	0.399588	97.8112	5.7619e-22	9.99705e-21
AT1G74160	1076.62	-0.930685	0.176198	97.6861	6.13398e-22	1.06346e-20
AT3G06420	1446.21	0.381169	0.445053	97.6506	6.24371e-22	1.08166e-20
AT1G62740	1753.66	0.0317046	0.179327	97.6027	6.39497e-22	1.10703e-20
AT5G65200	543.818	0.566287	0.25587	97.4319	6.96531e-22	1.20485e-20
AT1G09287	80.1103	0.998541	0.825614	97.2955	7.45677e-22	1.28888e-20
AT2G40475	446.77	-3.6202	0.411734	97.2598	7.59089e-22	1.31108e-20
AT1G80820	83.8736	6.13811	1.30698	97.2247	7.72562e-22	1.33334e-20
AT1G45130	506.272	-2.03971	0.266602	97.0308	8.51197e-22	1.46795e-20
AT5G66900	2046.93	0.613124	0.239779	97.0087	8.60634e-22	1.4831e-20
AT1G45201	1581.05	-1.88234	0.23725	96.8364	9.3811e-22	1.6154e-20
AT5G52870	618.532	-0.817733	0.328961	96.8236	9.44094e-22	1.62448e-20
AT1G43790	172.575	-4.0056	0.404776	96.8016	9.54564e-22	1.64126e-20
AT3G55960	890.691	0.636669	0.239715	96.7921	9.59079e-22	1.64779e-20
AT5G08130	1921.26	-0.496298	0.168982	96.5821	1.0653e-21	1.82892e-20
AT4G34440	110.838	6.96459	1.21749	96.4923	1.11422e-21	1.91146e-20
AT3G09010	876.71	0.128024	0.487933	96.4585	1.1332e-21	1.94256e-20
AT5G06330	67.1308	-4.86537	0.648456	96.3546	1.19359e-21	2.04457e-20
AT2G15292	780.326	-1.59258	0.211439	96.3053	1.22339e-21	2.09405e-20
AT1G75500	1465.74	-2.14959	0.291718	96.2158	1.2794e-21	2.18828e-20
AT2G16880	322.102	-1.46641	0.23574	96.2082	1.28427e-21	2.19495e-20
AT1G59970	347.142	-2.92268	0.298638	96.1982	1.29073e-21	2.20436e-20
AT1G48330	957.527	-0.573249	0.332731	96.0832	1.3671e-21	2.33304e-20
AT3G04240	4985.64	0.579551	0.259192	96.0551	1.38645e-21	2.3643e-20
AT3G10710	66.1727	8.67825	1.31549	96.0178	1.41255e-21	2.40702e-20
AT1G20500	75.8925	9.45557	1.31986	95.9043	1.49502e-21	2.54566e-20
AT1G73360	242.2	-2.35991	0.293971	95.8616	1.52729e-21	2.59866e-20
AT3G09520	287.979	-2.94221	0.341542	95.8314	1.55052e-21	2.63623e-20
AT5G62570	1482.31	1.6947	0.291705	95.7119	1.64602e-21	2.79652e-20
AT3G51450	1937.77	1.85214	0.455818	95.6616	1.68791e-21	2.86556e-20
AT1G22060	1532.25	-0.784319	0.183178	95.5534	1.78178e-21	3.02268e-20
AT1G68560	5493.73	-1.74926	0.298026	95.5414	1.79248e-21	3.03858e-20
AT4G31850	2109.51	-0.649525	0.205065	95.418	1.90654e-21	3.22954e-20
AT3G49130	226.268	4.89061	0.872095	95.3895	1.93394e-21	3.27354e-20
AT2G21390	4266.67	-0.506775	0.17433	95.3148	2.00745e-21	3.39546e-20
AT1G32950	108.254	1.05335	0.613583	95.2274	2.09714e-21	3.54192e-20
AT1G48405	79.0711	3.15111	0.581246	95.2283	2.09621e-21	3.54192e-20
AT1G72920	580.593	3.52398	0.381673	95.1702	2.15798e-21	3.64199e-20
AT1G50560	273.256	2.10359	0.573883	95.1552	2.17422e-21	3.66669e-20
AT5G07940	891.384	-0.626608	0.169354	95.0561	2.28474e-21	3.85024e-20
AT1G21450	971.135	0.294093	0.242169	94.917	2.4492e-21	4.12436e-20
AT1G03820	120.137	-4.15413	0.518495	94.5313	2.97025e-21	4.99811e-20
AT3G60320	3628.89	-0.645688	0.185296	94.5189	2.98877e-21	5.02556e-20
AT5G65750	711.05	-1.20906	0.190562	94.3935	3.18209e-21	5.34671e-20
AT3G08710	937.692	0.708939	0.330092	94.3714	3.21747e-21	5.40219e-20
AT1G21120	480.696	2.29287	0.473395	94.3454	3.25959e-21	5.46889e-20
AT3G29030	739.913	-3.2356	0.313604	94.3383	3.27107e-21	5.48413e-20
AT5G54510	114.543	-0.206549	0.515311	94.2822	3.36426e-21	5.63624e-20
AT5G67190	954.801	-0.514859	0.475818	94.179	3.54227e-21	5.93012e-20
AT5G35688	47.8672	5.75191	1.38079	94.1723	3.55419e-21	5.94574e-20
AT4G34210	103.982	3.74131	0.916337	94.1688	3.56039e-21	5.95175e-20
AT5G53480	2219.72	-0.543749	0.148456	94.1091	3.6683e-21	6.12767e-20
AT5G01820	3171.44	-0.738707	0.372471	94.0977	3.68939e-21	6.1584e-20
AT1G01730	1189	0.515855	0.355063	94.0062	3.86204e-21	6.4419e-20
AT4G28460	61.3574	8.31672	1.3058	93.9572	3.95776e-21	6.59674e-20
AT4G28405	52.6938	6.46143	1.32092	93.9251	4.0219e-21	6.69878e-20
AT2G01450	5074.97	0.496109	0.195339	93.8346	4.20795e-21	7.00356e-20
AT4G29740	395.357	-0.899747	0.351375	93.8272	4.22361e-21	7.02452e-20
AT5G56010	17153.2	-0.817425	0.168328	93.8163	4.24674e-21	7.05786e-20
AT2G23790	1308.94	-0.943248	0.324376	93.7909	4.30087e-21	7.14263e-20
AT1G32350	39.8887	6.18015	1.35912	93.6399	4.63817e-21	7.69721e-20
AT1G70170	52.2002	6.3261	1.35189	93.6037	4.72289e-21	7.82645e-20
AT3G54150	258.293	1.89788	0.727077	93.6047	4.72057e-21	7.82645e-20
AT4G36180	968.189	-1.35563	0.218816	93.5196	4.9259e-21	8.15697e-20
AT4G23450	76.7635	1.85652	0.715826	93.3807	5.2801e-21	8.73717e-20
AT3G23810	9382.09	-1.7376	0.257476	93.3343	5.40396e-21	8.93567e-20
AT2G39420	1851.36	1.28155	0.469536	93.197	5.78807e-21	9.56389e-20
AT1G03610	891.936	0.704429	0.248978	93.1855	5.82127e-21	9.61122e-20
AT5G43630	1433.88	-0.697572	0.167539	93.1842	5.82511e-21	9.61122e-20
AT5G64400	7824.74	0.358223	0.178114	92.9586	6.52078e-21	1.07513e-19
AT3G06520	496.966	2.11959	0.402501	92.897	6.72477e-21	1.10796e-19
AT5G20900	3171.45	0.46142	0.249905	92.8856	6.76305e-21	1.11347e-19
AT5G56890	1238.31	-0.787131	0.190444	92.8765	6.79414e-21	1.11778e-19
AT1G66080	496.68	0.363155	0.345881	92.792	7.08704e-21	1.16514e-19
AT5G45100	1553.13	-0.898263	0.404324	92.6209	7.72031e-21	1.26834e-19
AT3G20660	373.806	0.426447	0.351509	92.4623	8.35717e-21	1.37198e-19
AT5G51070	6593.94	0.679109	0.351133	92.4494	8.41122e-21	1.37986e-19
AT3G25882	385.746	0.469754	0.474619	92.402	8.61293e-21	1.41194e-19
AT1G01260	884.959	-0.956771	0.269066	92.1124	9.9553e-21	1.63083e-19
AT5G09870	7690.94	-0.667115	0.155151	91.9911	1.05778e-20	1.73156e-19
AT2G02180	1464.95	0.393204	0.256759	91.9611	1.07377e-20	1.75649e-19
AT5G10830	957.356	0.592493	0.452652	91.8016	1.16288e-20	1.9009e-19
AT5G02930	126.625	9.00271	1.34887	91.7567	1.18927e-20	1.94265e-19
AT3G27110	1008.23	1.3248	0.172843	91.7218	1.21025e-20	1.9755e-19
AT3G59140	558.704	-1.04615	0.198116	91.7105	1.21709e-20	1.98525e-19
AT3G07790	1674.67	0.42326	0.178284	91.7034	1.2214e-20	1.99086e-19
AT1G68720	1501.26	-0.63783	0.190747	91.6684	1.24297e-20	2.02457e-19
AT1G56660	4780.2	2.88225	0.420658	91.5707	1.30519e-20	2.12442e-19
AT5G13990	323.652	6.31795	0.670667	91.504	1.34949e-20	2.19495e-19
AT5G09440	1423.75	-0.487734	0.521377	91.4902	1.35883e-20	2.20859e-19
AT2G28470	2231.39	-1.8474	0.242148	91.4355	1.39647e-20	2.26814e-19
AT2G36090	93.4335	-6.161	0.790947	91.4045	1.41826e-20	2.3019e-19
AT1G61640	345.251	-1.22152	0.372737	91.3467	1.45989e-20	2.36779e-19
AT4G31290	5605.4	0.930934	0.189079	91.342	1.46335e-20	2.37172e-19
AT5G58020	2230.51	-0.122522	0.268484	91.303	1.49216e-20	2.4167e-19
AT5G54730	1060.78	0.922931	0.17038	91.1492	1.61143e-20	2.60803e-19
AT3G61750	176.458	-2.21	0.334863	91.1334	1.62417e-20	2.62679e-19
AT3G52748	70.6909	2.86574	0.849477	91.0775	1.67022e-20	2.69936e-19
AT5G58770	848.83	0.7245	0.383985	91.059	1.68571e-20	2.72248e-19
AT3G01840	2015.05	9.15501	1.46229	90.9871	1.74744e-20	2.82018e-19
AT3G50590	2177.83	-0.425376	0.149647	90.8883	1.83592e-20	2.96089e-19
AT3G10300	3968.62	1.76956	0.499251	90.8345	1.88602e-20	3.03955e-19
AT2G40170	55.0874	3.88776	1.40877	90.8147	1.90475e-20	3.06757e-19
AT1G33680	2523.73	0.292873	0.150038	90.5536	2.17038e-20	3.49045e-19
AT5G42860	118.851	-2.4596	0.354743	90.5544	2.16949e-20	3.49045e-19
AT4G30430	40.8103	4.70929	1.20115	90.5488	2.17562e-20	3.49642e-19
AT1G07850	104.688	4.89398	0.930632	90.5046	2.2242e-20	3.57199e-19
AT2G39110	75.1886	0.589761	0.519766	90.4982	2.23128e-20	3.58085e-19
AT5G67280	1078.64	-1.84481	0.260694	90.4654	2.26829e-20	3.63769e-19
AT5G53048	180.308	2.12628	0.541066	90.4072	2.33518e-20	3.74234e-19
ATCG00180	464.01	1.6168	0.323196	90.3802	2.36694e-20	3.79058e-19
AT1G30640	335.83	0.507778	0.360449	90.2301	2.55141e-20	4.08315e-19
AT2G13640	42.2904	6.14411	1.36968	90.1582	2.64481e-20	4.22966e-19
AT3G17185	177.162	-2.90312	0.35534	90.0419	2.80323e-20	4.47989e-19
AT5G52570	725.824	1.67008	0.403733	89.9977	2.86576e-20	4.57662e-19
AT1G10155	273.853	0.0429167	0.674116	89.8226	3.12799e-20	4.99191e-19
AT1G47900	1096.82	-0.619302	0.155949	89.7786	3.19765e-20	5.09952e-19
AT4G05150	3188.05	0.961543	0.158364	89.7397	3.26034e-20	5.19589e-19
AT1G06620	273.012	2.54984	0.494298	89.7197	3.29315e-20	5.24453e-19
AT5G04770	420.095	-0.124376	0.283076	89.6542	3.40285e-20	5.41546e-19
AT1G12320	1224.45	-1.0837	0.522276	89.647	3.41516e-20	5.43127e-19
AT3G62720	1218.15	0.944907	0.269889	89.514	3.64989e-20	5.80054e-19
AT2G43620	618.803	1.10434	0.65446	89.4811	3.71053e-20	5.89282e-19
AT4G18780	233.339	-2.20669	0.35223	89.4721	3.72722e-20	5.91521e-19
AT5G47850	119.81	4.00271	0.699715	89.4525	3.76391e-20	5.96931e-19
AT1G70410	11264.1	1.0988	0.147173	89.4188	3.8278e-20	6.06643e-19
AT2G47680	397.091	0.188402	0.318246	89.4036	3.85706e-20	6.10858e-19
AT4G22530	654.124	-0.457105	0.522958	89.3745	3.91354e-20	6.19373e-19
AT5G27920	187.215	0.48809	0.313093	89.2633	4.1373e-20	6.54334e-19
AT1G30040	617.332	1.19066	0.337469	89.1681	4.33896e-20	6.85753e-19
AT4G29660	242.594	0.569973	0.269962	88.9349	4.8757e-20	7.7005e-19
AT3G03170	86.9908	0.897112	0.407876	88.8839	5.00163e-20	7.89396e-19
AT5G58670	410.248	-1.60839	0.287899	88.8769	5.01917e-20	7.91617e-19
AT5G67080	80.3906	1.52966	1.10468	88.8048	5.20331e-20	8.20094e-19
AT1G27080	87.1299	8.53252	1.32967	88.7252	5.4145e-20	8.52794e-19
AT2G41835	421.763	-0.0850703	0.413178	88.6715	5.56198e-20	8.75419e-19
AT3G55500	242.306	-2.47416	0.324637	88.6355	5.66297e-20	8.90702e-19
AT2G23360	368.04	-0.831829	0.21624	88.6005	5.76288e-20	9.05793e-19
AT1G31690	6497.69	-1.6791	0.307527	88.5726	5.84405e-20	9.17922e-19
AT3G07890	1172.66	0.221528	0.176476	88.5495	5.91184e-20	9.27931e-19
ATCG01050	129.729	3.38738	0.373594	88.5133	6.01981e-20	9.44231e-19
AT4G35180	103.362	-0.764744	1.16761	88.4591	6.18508e-20	9.6949e-19
AT2G23120	9625.06	1.40471	0.430642	88.4543	6.19997e-20	9.71158e-19
AT3G08600	1010.64	-0.960777	0.18141	88.4491	6.21615e-20	9.73028e-19
AT1G60730	432.025	0.188916	0.372739	88.4354	6.25898e-20	9.79061e-19
AT1G32100	219.023	-2.62148	0.311049	88.41	6.33902e-20	9.90904e-19
AT1G07240	778.76	-0.141509	0.25255	88.4059	6.35173e-20	9.92214e-19
AT2G45160	617.132	-3.23458	0.343196	88.3307	6.59524e-20	1.02955e-18
AT5G17490	128.357	-0.379271	0.402464	88.2399	6.90159e-20	1.07664e-18
AT5G08760	171.089	2.28247	0.278499	88.163	7.17208e-20	1.11807e-18
AT3G09340	36.8429	4.48772	1.45941	88.0891	7.4421e-20	1.15938e-18
AT5G52310	1121.43	-4.68417	0.409412	88.0805	7.47423e-20	1.16359e-18
AT2G28290	3942.89	-0.419878	0.162004	88.0759	7.49126e-20	1.16545e-18
AT5G51740	523.18	0.155239	0.243958	88.0093	7.74498e-20	1.2041e-18
AT3G01640	1613.71	0.443849	0.375008	87.9231	8.08598e-20	1.25626e-18
AT5G13000	5154.4	-0.311661	0.147208	87.8594	8.34801e-20	1.29609e-18
AT5G43440	379.824	-0.356946	0.218039	87.8505	8.38497e-20	1.30095e-18
AT3G55390	166.135	0.252737	0.290154	87.8199	8.51451e-20	1.32015e-18
AT3G28720	953.509	-1.1435	0.2141	87.8094	8.55904e-20	1.32616e-18
ATCG00720	154.613	2.6719	0.308843	87.7797	8.68741e-20	1.34514e-18
AT1G12570	92.8188	-4.18937	0.562115	87.7713	8.72375e-20	1.34894e-18
AT3G04340	5953.18	-0.24403	0.161741	87.7714	8.72332e-20	1.34894e-18
AT5G20010	8437.6	0.2001	0.287705	87.7227	8.9383e-20	1.38118e-18
AT5G14920	783.641	-1.35868	0.189621	87.6915	9.07876e-20	1.40194e-18
AT4G09460	544.443	0.271867	0.253337	87.5627	9.68299e-20	1.49424e-18
AT2G35050	2991.84	-0.798848	0.199077	87.5591	9.70027e-20	1.49589e-18
AT5G16930	337.716	-0.362533	0.30613	87.3973	1.05177e-19	1.62087e-18
AT3G09480	241.455	-0.190267	0.450345	87.3546	1.07444e-19	1.65468e-18
AT2G31100	66.6014	5.99974	0.819841	87.3061	1.10082e-19	1.69417e-18
AT3G50760	492.621	-1.99599	0.496933	87.2934	1.10787e-19	1.70387e-18
AT5G52660	604.675	0.507643	0.268993	87.2416	1.13691e-19	1.74735e-18
AT5G60490	200.678	-2.58303	0.377731	87.1007	1.21988e-19	1.87362e-18
AT2G36950	2232.23	0.248699	0.358236	87.0947	1.22355e-19	1.87799e-18
AT4G10040	716.126	0.0729264	0.366249	87.0114	1.27559e-19	1.95655e-18
AT1G30730	78.3921	3.91124	0.880979	86.9468	1.31747e-19	2.01945e-18
AT5G38710	89.0644	0.757549	0.669562	86.9323	1.32703e-19	2.03274e-18
AT3G52910	460.406	-1.50755	0.227159	86.8969	1.35077e-19	2.06771e-18
AT4G37220	52.2269	3.61789	0.755087	86.7497	1.45392e-19	2.22412e-18
AT5G17700	611.016	-2.97766	0.389208	86.706	1.48607e-19	2.27179e-18
AT5G22760	964.58	-0.981687	0.197411	86.6506	1.52775e-19	2.33395e-18
AT5G13100	4900.39	1.38775	0.316542	86.5437	1.61164e-19	2.46047e-18
AT3G21950	224.223	-2.88022	0.381664	86.4634	1.67771e-19	2.55962e-18
AT2G19130	328.344	-0.715017	0.262224	86.4593	1.68109e-19	2.56308e-18
AT4G03460	68.1742	1.8753	0.873637	86.3977	1.73375e-19	2.64161e-18
AT4G02710	263.07	-1.5842	0.247901	86.3513	1.77443e-19	2.70178e-18
AT4G29070	1550.11	0.699214	0.192987	86.3373	1.78688e-19	2.71893e-18
AT1G65295	513.764	-1.853	0.266819	86.0663	2.04612e-19	3.11132e-18
AT1G57630	158.822	2.51539	0.776442	86.0379	2.0754e-19	3.15376e-18
AT4G39890	509.921	2.79697	0.539768	85.9887	2.12708e-19	3.23015e-18
AT1G02730	1962.64	-1.50958	0.220855	85.9459	2.17318e-19	3.29796e-18
AT5G58780	36.4435	5.14395	1.44215	85.9358	2.18418e-19	3.31246e-18
AT5G01380	1371.33	6.8921	1.30812	85.9227	2.1985e-19	3.33197e-18
AT3G51460	1995.93	0.302604	0.196405	85.9089	2.21372e-19	3.35281e-18
AT4G21750	2643.01	-2.15564	0.324415	85.8735	2.25321e-19	3.41037e-18
AT5G66675	775.597	1.41316	0.228258	85.8261	2.30723e-19	3.48982e-18
AT5G46295	39.3485	7.38235	1.33138	85.8225	2.31144e-19	3.49388e-18
AT1G11990	114.958	-4.1136	0.454557	85.8071	2.32929e-19	3.51854e-18
AT5G17850	748.306	0.422605	0.467048	85.7672	2.37627e-19	3.58714e-18
AT1G26270	2110.07	-0.0319043	0.159774	85.7457	2.40195e-19	3.62351e-18
AT1G18250	456.753	-1.80529	0.218829	85.7355	2.41418e-19	3.63956e-18
AT3G50950	5304.58	0.939236	0.206265	85.7077	2.44803e-19	3.68816e-18
AT5G12950	789.723	-1.78553	0.275404	85.7055	2.45072e-19	3.68979e-18
AT1G27940	79.8026	-4.494	0.622417	85.6719	2.4922e-19	3.74977e-18
AT1G72120	198.328	-0.221303	0.576802	85.5839	2.60434e-19	3.91591e-18
AT3G50230	77.7136	5.5329	0.714309	85.5604	2.63504e-19	3.95949e-18
AT1G19565	61.778	2.70011	0.729741	85.4336	2.8076e-19	4.21601e-18
AT4G31780	8920.18	0.966668	0.159722	85.3608	2.9116e-19	4.3693e-18
AT3G17800	2050.91	1.32553	0.200361	85.3097	2.98692e-19	4.4794e-18
AT3G22440	5526.94	-0.467169	0.195811	85.3084	2.98895e-19	4.47952e-18
AT1G63750	642.194	1.19985	0.261954	85.2635	3.05678e-19	4.57817e-18
AT4G23210	117.506	0.68342	0.344246	85.2583	3.06475e-19	4.5871e-18
AT2G47260	1078.93	0.0854352	0.393181	85.2325	3.10456e-19	4.64365e-18
AT5G23110	1349.87	-0.480294	0.190523	85.2249	3.1163e-19	4.65816e-18
AT5G13490	1878.98	-0.152651	0.44868	85.0897	3.33427e-19	4.98073e-18
AT3G44400	364.59	0.852356	0.323545	85.0253	3.44335e-19	5.14031e-18
AT3G08680	2408.46	-1.30646	0.219129	84.8991	3.66767e-19	5.47162e-18
AT2G24090	16692.4	1.05397	0.128694	84.6924	4.06715e-19	6.06362e-18
AT1G10090	703.814	-0.828696	0.196838	84.6899	4.07215e-19	6.06713e-18
AT3G02990	289.911	0.405049	0.248715	84.6576	4.1384e-19	6.16183e-18
AT2G36880	8197.12	-0.809354	0.140172	84.4978	4.48262e-19	6.67001e-18
AT4G26400	1201.16	0.987335	0.196593	84.4409	4.61213e-19	6.85826e-18
AT4G36550	499.407	-0.439818	0.28651	84.4373	4.62034e-19	6.866e-18
AT1G17300	51.4012	6.24784	1.39735	84.3495	4.82757e-19	7.1693e-18
AT2G36320	2272.87	-0.396519	0.391381	84.185	5.24154e-19	7.77904e-18
AT1G77680	1390.89	-1.02937	0.27644	84.1669	5.28928e-19	7.84479e-18
AT4G21320	163.014	0.301577	0.431922	84.1539	5.32366e-19	7.89067e-18
AT5G28320	163.097	-0.57	0.277238	84.1286	5.39159e-19	7.98618e-18
AT3G19920	181.362	2.40368	0.779702	84.085	5.5103e-19	8.15674e-18
AT5G67410	70.3664	0.784399	0.483711	83.9429	5.91605e-19	8.75171e-18
AT2G29065	126.467	-0.354023	0.36338	83.9339	5.94274e-19	8.7855e-18
AT5G61340	296.781	-2.54497	0.379841	83.8667	6.14581e-19	9.07985e-18
AT3G63300	338.637	-0.85066	0.264729	83.8075	6.33052e-19	9.34671e-18
AT4G40020	71.0318	4.08919	0.690646	83.7781	6.42404e-19	9.47867e-18
AT3G57070	848.84	-0.496129	0.205227	83.6794	6.74922e-19	9.95206e-18
AT2G40711	196.549	0.188243	0.290566	83.6173	6.96215e-19	1.02594e-17
AT3G60200	501.708	-0.723675	0.379999	83.6012	7.01828e-19	1.03355e-17
AT3G52430	663.441	0.535189	0.217808	83.5626	7.15516e-19	1.05303e-17
AT4G01860	1423.36	-0.0589921	0.244972	83.5601	7.164e-19	1.05365e-17
AT4G21940	351.045	0.87229	0.304493	83.5352	7.25387e-19	1.06618e-17
AT1G27760	3499.44	0.263943	0.24065	83.475	7.47552e-19	1.09806e-17
AT3G07960	285.15	0.151383	0.292499	83.3894	7.8022e-19	1.14531e-17
AT2G21140	1254.77	-2.06107	0.33219	83.3357	8.01442e-19	1.17571e-17
AT1G60270	476.125	-1.30173	0.206314	83.2599	8.3242e-19	1.22037e-17
AT5G08135	41.296	-0.545063	0.770821	83.2483	8.37282e-19	1.22671e-17
AT1G62730	349.909	0.378262	0.360204	83.1295	8.88522e-19	1.30095e-17
AT5G09470	189.482	-0.0429708	0.734529	83.0781	9.1165e-19	1.33396e-17
AT5G57130	561.452	-1.52647	0.280251	83.0302	9.33752e-19	1.36543e-17
AT4G05018	46.4734	3.93229	1.36489	82.9985	9.48647e-19	1.38632e-17
AT5G58170	41.8	4.68981	1.41315	82.9076	9.92754e-19	1.44985e-17
AT3G20500	2267.91	0.770683	0.32653	82.8937	9.99685e-19	1.45904e-17
AT2G39675	86.0529	-3.34809	0.43211	82.8648	1.01425e-18	1.47936e-17
AT5G16900	46.0233	4.84098	1.3648	82.6359	1.13723e-18	1.65767e-17
AT4G29440	765.103	-0.181858	0.25193	82.6015	1.15694e-18	1.68534e-17
AT1G79400	47.7393	5.49536	1.20221	82.5447	1.19026e-18	1.73276e-17
AT1G62590	85.3339	-3.41664	0.477392	82.4288	1.26131e-18	1.83504e-17
AT1G51700	1179.75	0.33578	0.234306	82.3603	1.30523e-18	1.89773e-17
AT5G53040	56.6771	5.82679	1.45776	82.2566	1.37467e-18	1.99742e-17
AT4G18030	2888.16	-1.06222	0.175402	82.2435	1.38371e-18	2.00928e-17
AT3G07390	17992.2	-0.325562	0.44746	82.2229	1.39804e-18	2.0288e-17
AT1G12060	332.606	-0.590345	0.320655	82.2064	1.40962e-18	2.04431e-17
AT2G19110	359.918	-1.57677	0.259484	82.1507	1.44947e-18	2.10077e-17
AT2G02061	189.835	1.67906	0.547439	81.9612	1.59346e-18	2.308e-17
AT1G14440	517.074	-1.97988	0.290478	81.931	1.61774e-18	2.34169e-17
AT4G11270	940.591	-0.369572	0.196654	81.9152	1.63054e-18	2.35871e-17
AT1G23230	808.768	-0.194853	0.185013	81.8431	1.69044e-18	2.44383e-17
AT3G44260	1288.71	2.37829	0.386244	81.6581	1.85427e-18	2.67898e-17
AT3G55950	241.59	-0.718057	0.330088	81.6195	1.89039e-18	2.72943e-17
AT3G10500	659.224	0.371842	0.320999	81.6124	1.89707e-18	2.73736e-17
AT5G59720	252.405	2.64077	0.596731	81.5399	1.96715e-18	2.83669e-17
AT4G18670	985.934	-2.33659	0.393943	81.45	2.0576e-18	2.96463e-17
AT5G40390	589.092	-2.02635	0.317842	81.4491	2.05847e-18	2.96463e-17
AT3G26780	1199.51	-0.917722	0.157183	81.3783	2.13271e-18	3.06963e-17
AT4G12640	454.305	-1.04095	0.248089	80.9832	2.59845e-18	3.73762e-17
AT4G38560	72.9009	3.03908	0.44743	80.8765	2.74095e-18	3.94012e-17
AT2G21480	38.9156	5.64495	1.40465	80.8317	2.80295e-18	4.02671e-17
AT5G62865	383.507	0.0908022	0.530056	80.8084	2.83583e-18	4.07139e-17
AT3G54950	385.386	-0.780743	0.399127	80.7872	2.866e-18	4.11213e-17
AT5G19090	2108.83	-0.92613	0.235584	80.7251	2.95649e-18	4.23931e-17
AT1G02270	948.195	0.456152	0.258795	80.675	3.03141e-18	4.34401e-17
AT5G13410	2038.24	1.28828	0.167855	80.5638	3.20468e-18	4.58943e-17
AT4G03390	1448.83	-0.567204	0.147926	80.5102	3.29184e-18	4.7113e-17
AT2G37940	3172.36	0.701762	0.346555	80.4217	3.44068e-18	4.92125e-17
AT1G31420	3666.82	-1.04421	0.185858	80.3991	3.47991e-18	4.97425e-17
AT1G49032	558.863	0.91057	0.389488	80.3298	3.60259e-18	5.1464e-17
AT5G44060	1034.04	1.32454	0.380974	80.2989	3.65861e-18	5.22317e-17
AT5G66630	161.589	1.2912	0.581837	80.2945	3.66674e-18	5.23151e-17
AT5G67340	193.082	-0.200862	0.386732	80.2809	3.6916e-18	5.2637e-17
AT3G19560	115.698	7.41157	1.34617	80.232	3.78299e-18	5.39064e-17
AT1G15800	356.358	0.344012	0.410012	80.2095	3.82591e-18	5.44841e-17
ATCG00350	506.336	1.93724	0.236152	80.1995	3.84494e-18	5.47211e-17
AT1G52150	926.192	-1.39526	0.293889	80.1515	3.93838e-18	5.60161e-17
AT3G63080	683.792	0.226831	0.26069	80.1169	4.00709e-18	5.69579e-17
AT3G05360	677.489	1.8395	0.448598	80.1154	4.0101e-18	5.69654e-17
AT5G54980	807.151	1.62696	0.199634	79.8347	4.61449e-18	6.55102e-17
AT1G51620	568.758	3.18181	0.609614	79.7684	4.77003e-18	6.76765e-17
ATCG00530	614.736	1.37794	0.36116	79.7312	4.85952e-18	6.89034e-17
AT1G05330	63.6454	3.50965	1.08329	79.6909	4.95837e-18	7.02615e-17
AT3G25870	106.03	-2.03505	0.426707	79.6852	4.9726e-18	7.04195e-17
AT1G03990	331.548	0.723786	0.386936	79.655	5.04825e-18	7.14466e-17
AT4G06534	159.83	0.998697	0.44346	79.6219	5.13245e-18	7.25934e-17
AT3G15518	88.417	2.70043	0.549275	79.5777	5.24722e-18	7.41708e-17
AT5G04200	77.8006	-5.99232	0.800125	79.5615	5.28993e-18	7.47284e-17
AT2G28120	267.419	-1.56297	0.660367	79.3785	5.79677e-18	8.18378e-17
AT3G49500	857.919	-0.755211	0.189125	79.3762	5.80327e-18	8.1879e-17
AT4G23200	244.78	1.28741	0.582945	79.3281	5.94457e-18	8.38209e-17
AT5G66950	680.353	-1.5328	0.221174	79.3114	5.99447e-18	8.44725e-17
AT5G01750	3394.18	-0.747993	0.234489	79.3064	6.00943e-18	8.46313e-17
AT1G78600	420.831	-1.39394	0.243186	79.3042	6.01594e-18	8.46709e-17
AT4G23040	831.35	0.578297	0.200212	79.3002	6.02813e-18	8.47903e-17
AT1G80070	6865.78	-0.401804	0.155344	79.2773	6.09737e-18	8.57115e-17
AT2G35710	348.276	1.04524	0.418901	79.2508	6.17885e-18	8.68036e-17
AT5G07440	940.838	-1.37247	0.494958	79.2469	6.19079e-18	8.69179e-17
AT3G55030	781.671	0.755091	0.178756	79.2205	6.27314e-18	8.80201e-17
AT5G21900	422.735	0.40231	0.335932	79.2124	6.29848e-18	8.83215e-17
AT5G23520	680.536	-0.777591	0.196709	79.1144	6.61489e-18	9.27016e-17
AT4G21120	180.505	-1.06178	0.697257	78.8277	7.63437e-18	1.06923e-16
AT4G17250	1107.49	1.10784	0.370779	78.7766	7.832e-18	1.09624e-16
AT2G32190	4571.28	4.04418	0.889505	78.6014	8.54923e-18	1.1959e-16
AT4G29800	59.7854	1.32069	0.620515	78.5471	8.78428e-18	1.22803e-16
ATCG00120	811.924	2.41048	0.278818	78.5455	8.79127e-18	1.22826e-16
AT1G45145	7953.03	1.8996	0.871937	78.4968	9.00799e-18	1.25777e-16
AT2G29470	67.8445	6.52064	1.33315	78.4594	9.1781e-18	1.28074e-16
AT5G39670	87.8862	2.3721	0.763017	78.4473	9.23404e-18	1.28776e-16
AT1G79250	35.4313	2.97157	1.12788	78.4459	9.24032e-18	1.28785e-16
AT5G51260	545.219	0.0407977	0.41936	78.4343	9.29432e-18	1.29459e-16
AT2G20562	295.307	0.809181	0.575594	78.3468	9.70969e-18	1.35162e-16
AT4G15480	304.255	1.61165	0.303423	78.2391	1.02472e-17	1.42557e-16
AT5G04730	64.9695	8.75586	1.36473	78.1996	1.04514e-17	1.45311e-16
AT4G28250	1166.52	-1.01165	0.212627	78.1401	1.0767e-17	1.49607e-16
AT2G33860	500.911	-1.76973	0.265449	78.0918	1.10299e-17	1.53167e-16
AT3G09070	418.565	-1.75822	0.212765	78.0328	1.13602e-17	1.57658e-16
AT2G29190	1567.68	-0.162	0.151997	78.0256	1.14012e-17	1.58132e-16
AT2G01830	656.895	-0.644483	0.216987	77.9792	1.16691e-17	1.61748e-16
AT3G43270	254.088	-3.61631	0.411769	77.9319	1.19485e-17	1.65521e-16
AT2G05632	252.347	-1.29719	0.309431	77.8309	1.25673e-17	1.73989e-16
AT3G16410	41.1105	-8.72602	1.55415	77.8049	1.27318e-17	1.76159e-16
AT5G45700	268.655	-2.24311	0.305883	77.7669	1.29759e-17	1.79428e-16
AT4G02540	560.231	-1.02907	0.193817	77.7354	1.31815e-17	1.82161e-16
AT2G21560	78.0093	-3.81519	0.492626	77.7302	1.32159e-17	1.82526e-16
AT5G12990	47.1008	6.39394	1.17249	77.7287	1.32259e-17	1.82554e-16
AT1G62422	320.969	0.333331	0.339455	77.7061	1.33765e-17	1.84522e-16
AT4G25650	4969.75	1.1675	0.136226	77.6864	1.3509e-17	1.86237e-16
AT1G13390	725.843	0.565001	0.277403	77.6553	1.37202e-17	1.89035e-16
AT1G55350	3346.37	-0.522818	0.162334	77.6276	1.39115e-17	1.91556e-16
AT1G31280	751.643	-2.12084	0.354195	77.5529	1.44414e-17	1.98731e-16
AT5G53020	427.341	-1.9784	0.323385	77.4686	1.50625e-17	2.07155e-16
AT4G27960	3671.14	0.781394	0.23565	77.4461	1.52332e-17	2.09376e-16
AT3G54760	1820.99	-0.79445	0.163045	77.3239	1.61933e-17	2.22439e-16
AT1G19190	104.965	3.70393	0.704095	77.295	1.6429e-17	2.25541e-16
AT1G29470	5540.85	-0.907248	0.202699	77.2808	1.65457e-17	2.27007e-16
AT5G56240	763.953	-0.822646	0.188718	77.2784	1.6566e-17	2.27149e-16
AT1G20120	100.291	1.9512	0.466133	77.2382	1.69018e-17	2.31616e-16
AT1G50460	998.676	-0.0170708	0.171167	77.1802	1.73992e-17	2.38289e-16
AT1G18840	769.335	-1.23064	0.195443	77.0444	1.86214e-17	2.54875e-16
AT2G29670	1931.64	1.35302	0.230747	76.9855	1.91782e-17	2.6234e-16
AT5G59420	1873.54	0.33245	0.189291	76.8521	2.05014e-17	2.80271e-16
AT2G34920	121.665	-1.86446	0.311719	76.8504	2.05185e-17	2.80338e-16
AT4G27840	270.478	-3.30388	0.351026	76.8057	2.09821e-17	2.86501e-16
AT1G28660	201.401	-2.36834	0.333005	76.7271	2.18236e-17	2.97814e-16
AT3G03450	170.311	-2.08901	0.285394	76.6486	2.26971e-17	3.09549e-16
AT4G14760	1154.35	-0.749686	0.262004	76.5798	2.34918e-17	3.20196e-16
AT3G57520	4248.41	1.02352	0.148958	76.5379	2.39887e-17	3.26774e-16
AT3G06035	358.105	-2.39972	0.317158	76.5256	2.41372e-17	3.28601e-16
AT1G15290	5946.92	0.0746879	0.153484	76.5083	2.43462e-17	3.3125e-16
AT2G15390	101.901	2.09487	0.634116	76.4835	2.46504e-17	3.3519e-16
AT4G39030	417.688	0.297127	0.350377	76.45	2.50659e-17	3.40637e-16
AT3G63470	95.8598	0.271098	0.413519	76.4279	2.53454e-17	3.44231e-16
AT5G47880	2340.42	0.0975005	0.286803	76.4184	2.54653e-17	3.45654e-16
AT1G26150	4980.51	0.139074	0.168211	76.3338	2.65666e-17	3.60389e-16
AT4G31570	1486.8	-0.627514	0.168341	76.2551	2.76328e-17	3.7463e-16
AT3G59080	479.313	0.538835	0.321565	76.2357	2.79018e-17	3.78054e-16
AT5G40880	555.341	-0.439965	0.333164	76.213	2.82206e-17	3.82147e-16
AT2G17930	2211.23	-0.675215	0.176492	76.2037	2.83512e-17	3.83688e-16
AT1G29300	310.254	-2.28982	0.476514	76.1395	2.92767e-17	3.95979e-16
AT2G45750	161.652	-1.77828	0.327757	76.1244	2.94988e-17	3.98748e-16
AT1G27290	1352.66	0.802142	0.264986	76.111	2.96963e-17	4.01181e-16
AT5G15310	599.812	-2.63806	0.343884	76.1043	2.97964e-17	4.02295e-16
AT2G31230	195.236	-0.375417	0.329794	76.0566	3.05157e-17	4.11765e-16
AT2G30230	59.0676	0.01414	0.610573	76.0497	3.06211e-17	4.12943e-16
AT3G12320	59.2969	1.71474	0.500467	76.0452	3.06899e-17	4.13626e-16
AT3G27380	2042.03	-0.149804	0.203425	76.0347	3.08507e-17	4.15549e-16
AT2G17787	699.462	0.781493	0.304243	75.9465	3.22424e-17	4.3404e-16
AT2G44290	423.082	0.952124	0.223296	75.8806	3.33217e-17	4.48305e-16
AT5G59450	325.824	-0.160429	0.349403	75.677	3.68932e-17	4.96065e-16
AT5G58180	37.8063	3.92816	1.59006	75.576	3.88051e-17	5.21465e-16
AT1G07630	915.589	-0.383491	0.325098	75.5596	3.91239e-17	5.2544e-16
AT3G19620	198.036	-1.78839	0.26975	75.5561	3.91925e-17	5.26052e-16
AT2G43800	511.016	-1.7895	0.309714	75.5318	3.96712e-17	5.32166e-16
AT4G18390	907.805	-0.797127	0.183928	75.4966	4.03767e-17	5.41312e-16
AT5G39320	843.224	-1.65271	0.196705	75.4861	4.05887e-17	5.43837e-16
AT1G01650	1885.39	0.46289	0.209711	75.4558	4.12085e-17	5.51818e-16
AT4G23270	1472.99	0.578526	0.215567	75.4344	4.16509e-17	5.57415e-16
AT1G28040	50.2715	5.06715	1.20601	75.4281	4.17825e-17	5.5885e-16
AT2G25320	733.449	-0.703419	0.183902	75.3756	4.28934e-17	5.73374e-16
AT5G10820	479.021	-0.861059	0.458522	75.3707	4.29995e-17	5.74457e-16
AT5G42020	12551.3	-0.918698	0.134788	75.3582	4.32698e-17	5.7773e-16
AT3G15550	468.775	-1.24356	0.208529	75.3286	4.39133e-17	5.8598e-16
AT2G03140	1313.01	-0.654933	0.198686	75.3265	4.39611e-17	5.86277e-16
AT3G10870	169.119	-2.37024	0.336782	75.2149	4.64818e-17	6.19532e-16
AT3G57460	293.099	1.8727	0.440131	75.1875	4.7124e-17	6.27726e-16
AT5G63770	1389.25	0.05705	0.315063	75.1738	4.74474e-17	6.31666e-16
AT1G53470	350.918	-0.844489	0.686284	75.1711	4.75123e-17	6.32162e-16
AT5G10660	189.066	2.0955	0.609463	75.0933	4.93978e-17	6.56867e-16
AT3G55050	1076.11	0.145947	0.254408	75.0493	5.0496e-17	6.7108e-16
AT2G19450	2172.51	0.132977	0.317076	75.0465	5.05659e-17	6.7162e-16
AT4G34410	1603.27	11.8368	1.5838	75.0213	5.12078e-17	6.79751e-16
AT2G38080	332.487	-2.92284	0.403412	74.9982	5.1801e-17	6.87227e-16
AT1G13530	37.5046	6.15909	1.35293	74.9681	5.25881e-17	6.97264e-16
AT3G54420	219.445	1.36776	0.58373	74.918	5.39226e-17	7.14545e-16
AT1G67750	627.467	-2.33591	0.355175	74.8917	5.46357e-17	7.23575e-16
AT5G50915	1914.08	1.70939	0.198232	74.8682	5.528e-17	7.31685e-16
AT4G30830	76.4788	-1.86409	0.535129	74.8213	5.65929e-17	7.48629e-16
AT3G01460	931.51	-0.880361	0.192388	74.8136	5.6811e-17	7.5108e-16
AT5G15780	5573.83	-0.0414811	0.257561	74.7752	5.79128e-17	7.65205e-16
AT4G25960	1460.15	-1.81802	0.308966	74.6928	6.03496e-17	7.96942e-16
AT5G38150	1554.83	0.120393	0.287251	74.6694	6.10578e-17	8.05829e-16
AT1G13195	399.264	0.602964	0.291427	74.6493	6.16752e-17	8.13508e-16
AT4G11470	57.1842	0.817568	0.578472	74.6267	6.23776e-17	8.22299e-16
AT3G09405	123.537	0.815389	0.47834	74.6194	6.26052e-17	8.24824e-16
AT5G55970	414.991	-0.288029	0.562205	74.6171	6.26751e-17	8.25271e-16
AT3G19680	702.101	-1.81008	0.205694	74.598	6.32776e-17	8.32724e-16
AT5G46410	1218.9	0.648269	0.294096	74.553	6.4716e-17	8.51164e-16
AT5G58720	3055.12	0.63987	0.278382	74.4902	6.67813e-17	8.77823e-16
AT3G44860	2506.9	6.74195	1.03928	74.4233	6.90534e-17	9.07168e-16
AT5G16300	1234.16	-0.51908	0.159033	74.331	7.23158e-17	9.49482e-16
AT2G41940	938.957	-0.861522	0.19397	74.2979	7.35226e-17	9.64773e-16
AT1G29962	43.3389	6.6298	1.38801	74.259	7.49675e-17	9.8317e-16
AT5G11140	126.237	4.04852	0.733899	74.2161	7.65897e-17	1.00387e-15
AT5G04290	1084.66	-0.371839	0.189016	74.1643	7.86001e-17	1.02963e-15
AT3G52770	96.112	-1.60843	0.527145	74.1392	7.95926e-17	1.04204e-15
AT1G05700	32.6083	4.36407	1.42733	74.1222	8.0272e-17	1.05033e-15
AT1G66260	4699.73	0.184495	0.186388	74.1116	8.06981e-17	1.0553e-15
AT2G17230	1081.37	-3.00083	0.374889	74.0984	8.12331e-17	1.06065e-15
AT2G25220	196.987	-3.25038	0.403376	74.0997	8.11818e-17	1.06065e-15
AT3G60130	990.734	-0.217456	0.173146	74.0981	8.12461e-17	1.06065e-15
ATCG00080	231.154	1.69421	0.458009	74.0949	8.13744e-17	1.06172e-15
AT1G24147	161.06	1.50596	0.327446	74.0748	8.21968e-17	1.07184e-15
AT1G62990	114.301	-2.43565	0.339896	74.0672	8.25101e-17	1.07531e-15
AT3G57780	288.477	-1.52973	0.251985	74.0552	8.30069e-17	1.08098e-15
AT5G65880	324.862	0.510963	0.385584	74.0544	8.30396e-17	1.08098e-15
AT1G12580	1750.14	0.928932	0.167553	73.9753	8.63919e-17	1.12398e-15
AT5G27330	620.326	-1.24008	0.257907	73.9667	8.67642e-17	1.12818e-15
AT5G25050	307.046	0.239982	0.243535	73.9501	8.74874e-17	1.13694e-15
AT3G15540	1087.45	1.60795	0.515616	73.926	8.85468e-17	1.15005e-15
AT1G64200	464.714	-1.03427	0.256597	73.906	8.94389e-17	1.16098e-15
AT4G39570	627.219	0.603289	0.313089	73.8939	8.99797e-17	1.16734e-15
AT2G31020	35.5423	2.4378	0.945514	73.8571	9.16509e-17	1.18835e-15
AT5G55020	37.2364	7.41638	1.32028	73.8236	9.31968e-17	1.20771e-15
AT4G23920	516.633	-0.174489	0.264349	73.8035	9.41381e-17	1.21921e-15
AT1G77380	55.2873	2.87819	0.782639	73.7842	9.50537e-17	1.23038e-15
AT3G13882	1382.57	0.419606	0.17651	73.7809	9.52082e-17	1.23168e-15
AT1G09930	41.0439	4.65952	0.910856	73.7343	9.74558e-17	1.26004e-15
AT4G27020	906.887	0.624901	0.166816	73.7073	9.87808e-17	1.27645e-15
AT1G72125	127.338	0.223853	0.860826	73.6523	1.01533e-16	1.31128e-15
AT3G09870	50.8649	3.82526	0.682332	73.651	1.01597e-16	1.31137e-15
ATCG00470	487.078	1.78358	0.245545	73.6369	1.02316e-16	1.3199e-15
AT4G36920	270.623	-1.99367	0.278345	73.6328	1.02529e-16	1.3219e-15
AT1G77170	352.392	-0.577463	0.294618	73.5574	1.06466e-16	1.37189e-15
AT4G20390	190.949	5.65694	0.772335	73.5185	1.08557e-16	1.39805e-15
AT1G18330	243.078	0.741881	0.403701	73.5171	1.08636e-16	1.39827e-15
AT4G18600	360.417	-0.0267003	0.32002	73.5025	1.09431e-16	1.40771e-15
AT1G71100	612.659	-0.435232	0.293843	73.4827	1.10519e-16	1.42092e-15
AT1G04660	53.8398	-4.76478	0.712757	73.4718	1.11124e-16	1.4279e-15
AT1G74380	1549.49	-0.846525	0.154153	73.4526	1.12194e-16	1.44083e-15
AT1G02190	114.522	1.52823	0.587181	73.4255	1.13723e-16	1.45964e-15
AT5G52750	191.605	1.79368	0.460543	73.4178	1.14166e-16	1.46451e-15
AT5G41990	1929.82	-0.178696	0.255149	73.37	1.16927e-16	1.49909e-15
AT4G26930	39.3923	7.50749	1.31518	73.36	1.17511e-16	1.50573e-15
AT4G01026	275.346	-0.315813	0.246556	73.3574	1.17661e-16	1.50681e-15
AT3G09650	1263.73	-0.528694	0.222684	73.3555	1.17777e-16	1.50745e-15
AT4G01540	149.835	2.14473	0.571214	73.3176	1.20028e-16	1.53541e-15
AT5G05850	543.08	0.194554	0.353549	73.3048	1.20798e-16	1.5444e-15
AT2G23840	462.168	0.705601	0.200755	73.2679	1.23046e-16	1.57226e-15
AT3G02040	84.2801	-0.522152	0.621598	73.2643	1.23268e-16	1.57421e-15
AT1G27770	3577.49	1.47513	0.347534	73.2618	1.23422e-16	1.5753e-15
AT4G38840	530.807	-4.47493	0.602336	73.2538	1.23918e-16	1.58075e-15
AT2G39705	163.451	-0.495304	0.465092	73.2291	1.25461e-16	1.59955e-15
AT5G57480	256.664	-1.3087	0.665105	73.2176	1.2618e-16	1.60782e-15
AT1G74850	2628.13	-0.666501	0.199409	73.1813	1.28495e-16	1.6364e-15
AT3G17120	673.651	-1.1612	0.266451	73.1683	1.29329e-16	1.6461e-15
AT2G35110	1336.36	-0.23085	0.162819	73.1505	1.3049e-16	1.65996e-15
AT3G02110	970.503	-2.02234	0.284557	73.1473	1.30699e-16	1.6617e-15
AT1G13990	311.997	1.45476	0.528017	73.0826	1.34997e-16	1.71539e-15
AT3G52710	488.941	-1.093	0.408513	73.0569	1.36742e-16	1.73659e-15
AT1G47510	67.7039	4.4835	1.47447	73.041	1.37834e-16	1.7495e-15
AT1G66070	947.253	0.152422	0.208193	73.027	1.38803e-16	1.76081e-15
AT2G18670	289.866	-0.380089	0.271213	73.0247	1.3896e-16	1.76183e-15
AT4G17140	3850.62	-0.756895	0.176428	73.0102	1.39972e-16	1.77368e-15
AT2G33170	650.604	-0.781292	0.244754	72.8828	1.49174e-16	1.88923e-15
AT3G02555	467.263	0.523827	0.306055	72.8292	1.53225e-16	1.93947e-15
AT4G37450	1007.11	-2.53684	0.31065	72.7423	1.60032e-16	2.02451e-15
AT5G37010	224.644	-1.86425	0.266002	72.7347	1.60645e-16	2.03114e-15
AT2G30440	4548.47	0.593315	0.188466	72.6728	1.65695e-16	2.09384e-15
AT5G18690	107.277	-2.13621	0.355434	72.6063	1.71297e-16	2.16343e-15
AT1G52560	85.7601	2.04497	1.09846	72.5513	1.76073e-16	2.22252e-15
AT1G21680	4604.02	0.888771	0.282478	72.4501	1.8521e-16	2.33657e-15
AT1G12760	1878.85	0.0353765	0.217772	72.4204	1.87979e-16	2.3702e-15
AT1G03370	2274.79	0.572961	0.257518	72.338	1.95883e-16	2.46849e-15
AT5G40940	56.1243	9.20994	1.36348	72.3249	1.97177e-16	2.48343e-15
AT1G20920	2037.7	-0.191054	0.146919	72.195	2.10409e-16	2.64864e-15
AT5G19855	4087.36	1.16067	0.155296	72.1768	2.1233e-16	2.67134e-15
AT5G45440	68.1117	3.91454	0.667496	72.1595	2.14175e-16	2.69307e-15
AT3G10915	913.38	0.268358	0.238958	72.1184	2.18619e-16	2.74745e-15
AT1G17410	391.458	0.894294	0.336513	72.0873	2.22047e-16	2.78899e-15
AT2G36100	33.3474	-6.04448	1.15651	72.0505	2.26166e-16	2.83917e-15
AT5G15410	2517.46	-0.532436	0.177667	71.9988	2.3209e-16	2.91194e-15
AT2G41420	2539.15	0.870142	0.222566	71.9861	2.3357e-16	2.92891e-15
AT4G31310	1270.12	0.99404	0.157858	71.9142	2.42114e-16	3.03438e-15
AT1G01470	1308.48	-0.296371	0.365337	71.882	2.46053e-16	3.08206e-15
AT3G60415	732.568	1.36306	0.20163	71.8778	2.46569e-16	3.08684e-15
AT1G72280	352.502	0.439386	0.347168	71.8608	2.48676e-16	3.1115e-15
AT3G12630	3208.52	0.303574	0.276872	71.8281	2.52772e-16	3.16103e-15
AT5G09790	377.28	0.27105	0.319003	71.7776	2.59235e-16	3.24008e-15
AT2G38000	1067.9	0.438529	0.328408	71.7478	2.63123e-16	3.28689e-15
AT3G01795	57.6868	-4.45454	0.965793	71.7411	2.64005e-16	3.2961e-15
AT2G41660	205.522	-0.439956	0.504042	71.7367	2.64591e-16	3.29981e-15
AT2G42840	6901.7	-2.35753	0.339199	71.7377	2.64451e-16	3.29981e-15
AT4G18760	835.654	-1.96849	0.313745	71.7183	2.67037e-16	3.32851e-15
AT1G77370	474.224	0.062794	0.266654	71.6934	2.70375e-16	3.36828e-15
AT1G01900	185.989	-2.1384	0.302381	71.6726	2.73213e-16	3.40178e-15
AT5G22630	956.513	-0.491086	0.375209	71.6688	2.73732e-16	3.40639e-15
AT5G63320	2662.33	0.675677	0.400557	71.5501	2.90459e-16	3.61258e-15
AT1G68810	315.123	-1.49131	0.284005	71.4614	3.03636e-16	3.77442e-15
AT1G52200	222.931	0.996323	0.843953	71.4383	3.07163e-16	3.8162e-15
AT2G16640	2923.71	-0.480646	0.197174	71.4252	3.09188e-16	3.83926e-15
AT5G44210	208.553	-0.277668	0.582237	71.3795	3.16323e-16	3.92574e-15
AT3G16470	389.895	-1.57333	0.238061	71.3463	3.21627e-16	3.98939e-15
AT2G39030	32.7279	-1.08102	1.66253	71.334	3.23607e-16	4.01178e-15
AT1G75960	369.51	-0.514881	0.32396	71.3293	3.2437e-16	4.01906e-15
AT2G41820	712.117	-1.37253	0.228519	71.3172	3.26332e-16	4.04118e-15
AT2G31585	416.679	0.22576	0.497054	71.2994	3.29256e-16	4.07519e-15
AT1G16150	35.6991	5.5475	1.34324	71.2926	3.3038e-16	4.08689e-15
AT4G08810	1573.67	-1.23424	0.268525	71.2296	3.40952e-16	4.21539e-15
AT2G02720	37.378	7.24002	1.34433	71.1891	3.4792e-16	4.29922e-15
AT1G79910	341.667	0.0520571	0.312769	71.18	3.49503e-16	4.31645e-15
AT1G07260	108.725	0.284334	0.398939	71.1731	3.50713e-16	4.32905e-15
AT3G50380	1823.99	0.137775	0.164374	71.1476	3.55211e-16	4.38221e-15
ATCG00400	65.961	2.37376	0.456372	71.1424	3.56135e-16	4.39124e-15
AT3G21250	877.588	-1.09839	0.194142	71.1295	3.58441e-16	4.4173e-15
AT4G18720	35.8914	8.7042	1.33716	71.1018	3.63445e-16	4.47656e-15
AT5G63840	2390.75	-0.53265	0.147061	71.0223	3.78193e-16	4.6557e-15
AT3G62030	66084.8	1.06975	0.139469	70.9809	3.86091e-16	4.75038e-15
AT2G29460	1187.07	5.17969	1.22092	70.9658	3.89017e-16	4.7838e-15
AT1G76360	437.765	0.0846714	0.319066	70.8583	4.10509e-16	5.04538e-15
AT1G55020	423.44	-1.83686	0.275013	70.8377	4.14754e-16	5.09481e-15
ATCG00540	271.878	2.18867	0.263503	70.8302	4.1631e-16	5.11119e-15
AT4G31590	1289.56	-1.29427	0.245129	70.8259	4.17202e-16	5.11939e-15
ATCG00090	115.555	1.8013	0.487558	70.6858	4.47489e-16	5.48809e-15
AT1G08940	592.691	1.10635	0.586137	70.6626	4.52703e-16	5.54907e-15
AT1G21630	2386.95	-0.29709	0.172839	70.633	4.59457e-16	5.62884e-15
AT1G14370	503.294	0.62127	0.455693	70.6293	4.603e-16	5.63615e-15
AT1G17330	507.177	0.468128	0.217763	70.5508	4.78728e-16	5.85865e-15
AT2G35980	60.3117	5.21893	1.3753	70.5496	4.79013e-16	5.85901e-15
AT3G02930	360.189	-2.33001	0.372164	70.5123	4.88021e-16	5.96601e-15
AT4G17470	166.301	-2.29344	0.305726	70.3379	5.32511e-16	6.50642e-15
AT2G39805	449.097	0.00575143	0.282153	70.3081	5.40497e-16	6.60047e-15
AT1G15990	85.3115	7.1012	0.965308	70.3025	5.42003e-16	6.61533e-15
AT2G31880	3217.65	2.17655	0.345737	70.2989	5.42999e-16	6.62395e-15
AT5G22000	1970.54	0.836184	0.170881	70.2865	5.46357e-16	6.66137e-15
AT1G53040	551.565	-1.4716	0.254667	70.2716	5.50448e-16	6.70767e-15
AT3G47820	666.655	-0.547687	0.248153	70.2554	5.5493e-16	6.75869e-15
AT1G71110	377.052	-0.424225	0.250714	70.236	5.60335e-16	6.82089e-15
AT5G40830	516.234	-1.74949	0.27399	70.2061	5.68782e-16	6.92003e-15
AT2G15730	233.912	-0.790567	0.330154	70.1809	5.75989e-16	7.00399e-15
AT5G05600	4344.11	2.33633	0.883974	70.1762	5.7733e-16	7.01657e-15
AT1G07870	486.401	0.800518	0.340878	70.1163	5.94905e-16	7.22632e-15
AT4G38760	1778.67	-0.0690034	0.162613	70.1096	5.96875e-16	7.24641e-15
AT1G27190	1234.84	-1.03788	0.246306	70.0424	6.1728e-16	7.49017e-15
AT4G28480	1258.28	0.0676806	0.168499	69.9786	6.37297e-16	7.72896e-15
AT4G32160	960.001	0.187993	0.163607	69.9419	6.49085e-16	7.86774e-15
AT1G73890	349.451	1.18626	0.216852	69.8533	6.7849e-16	8.21982e-15
AT5G46690	1058.74	-0.944355	0.158829	69.8279	6.87186e-16	8.32076e-15
AT5G56250	338.087	-1.10648	0.271857	69.792	6.99611e-16	8.46674e-15
AT2G46735	714.311	0.892829	0.220482	69.7734	7.06153e-16	8.5414e-15
AT5G59170	37.9659	6.63912	1.17195	69.7596	7.11041e-16	8.59597e-15
AT1G08050	859.342	-1.18364	0.59295	69.7448	7.1632e-16	8.65522e-15
AT1G01360	557.664	0.542602	0.239881	69.7391	7.18367e-16	8.67537e-15
AT1G64140	3013.61	-0.30413	0.270865	69.7329	7.20599e-16	8.69774e-15
AT5G24640	29.608	4.34236	1.24831	69.7204	7.25122e-16	8.74771e-15
AT1G54610	1695.42	-0.211305	0.152689	69.6996	7.32685e-16	8.83429e-15
AT1G53760	456.336	-0.258125	0.306094	69.6352	7.56677e-16	9.11877e-15
AT5G60920	3881.22	-0.749034	0.186941	69.5915	7.73403e-16	9.31543e-15
AT1G71330	200.117	0.958109	0.384824	69.5876	7.74903e-16	9.32859e-15
AT1G18880	92.2584	0.313765	0.491237	69.5457	7.91319e-16	9.52121e-15
AT3G17980	69.1104	7.3272	1.04657	69.4792	8.18038e-16	9.83752e-15
AT1G66400	389.764	0.703474	0.430724	69.3779	8.60537e-16	1.03432e-14
AT3G54120	145.45	0.811663	0.299296	69.3676	8.64998e-16	1.03913e-14
AT1G79620	209.263	-1.94886	0.309712	69.3644	8.66374e-16	1.04024e-14
AT5G44510	735.506	-0.427447	0.194017	69.331	8.80956e-16	1.05719e-14
AT3G17700	1133.96	0.426645	0.267831	69.2528	9.16105e-16	1.09822e-14
AT4G15200	30.3165	6.89948	1.37313	69.2531	9.15973e-16	1.09822e-14
AT1G10810	106.271	3.88456	0.478338	69.2407	9.21653e-16	1.10429e-14
AT2G36310	1187.37	0.644415	0.196235	69.1644	9.57493e-16	1.14664e-14
AT5G35460	670.157	0.541236	0.178477	69.1453	9.66685e-16	1.15704e-14
AT1G76185	152.397	-0.657425	0.359116	69.1403	9.69091e-16	1.15931e-14
AT3G51160	1472.53	-1.12273	0.259098	69.1305	9.73886e-16	1.16444e-14
AT5G41460	493.509	-1.8555	0.314623	69.1275	9.75337e-16	1.16557e-14
AT1G70480	1200.79	0.343748	0.172684	69.1156	9.81176e-16	1.17193e-14
AT5G55390	1011.48	-0.274509	0.17989	69.0741	1.00175e-15	1.19588e-14
AT2G31070	1465.86	-1.13249	0.267419	69.0537	1.01197e-15	1.20746e-14
AT1G19200	82.4706	1.62346	0.558328	69.0468	1.01549e-15	1.21102e-14
AT2G31800	1271.98	0.384507	0.171053	68.9502	1.06573e-15	1.27028e-14
AT5G28237	33.9258	1.32862	1.13643	68.9253	1.0791e-15	1.28553e-14
AT5G39000	34.9429	6.75833	1.34088	68.9196	1.08217e-15	1.28852e-14
AT1G11950	496.776	0.57079	0.327297	68.8655	1.11184e-15	1.32316e-14
AT5G66620	373.82	0.513603	0.347771	68.8448	1.12343e-15	1.33626e-14
AT5G17390	39.3249	5.02775	1.32487	68.8393	1.12649e-15	1.33921e-14
AT1G30060	27.298	3.481	1.64786	68.8362	1.12823e-15	1.34058e-14
AT1G07350	2090.16	0.0169703	0.274158	68.7942	1.15221e-15	1.36837e-14
AT4G02680	1428.36	-0.505697	0.179577	68.7884	1.15554e-15	1.3716e-14
AT1G56510	2386.69	0.941911	0.162257	68.7716	1.16529e-15	1.38246e-14
AT1G64650	1404.55	-0.666342	0.199422	68.7427	1.18225e-15	1.40185e-14
AT3G56640	223.787	-0.979514	0.240172	68.7049	1.20484e-15	1.4279e-14
AT2G37630	3711.03	-1.09242	0.219169	68.6895	1.2141e-15	1.43813e-14
AT4G01533	45.1394	7.58704	1.3792	68.6014	1.26878e-15	1.50213e-14
AT2G19710	571.785	0.228201	0.236941	68.5803	1.28224e-15	1.51728e-14
AT1G06150	1142.04	-0.711043	0.172751	68.5519	1.30061e-15	1.53822e-14
AT2G20340	2141.21	1.1167	0.363021	68.4571	1.36373e-15	1.61203e-14
ATCG00220	134.967	1.80354	0.43908	68.4549	1.36527e-15	1.61302e-14
AT1G80930	2363.56	-0.159352	0.153782	68.4472	1.3705e-15	1.61836e-14
AT1G69790	62.5157	1.96236	0.611937	68.4346	1.37917e-15	1.62693e-14
AT1G70650	116.382	-0.0752041	0.351613	68.4352	1.37873e-15	1.62693e-14
AT4G24190	11899.3	-1.04436	0.208329	68.4286	1.38328e-15	1.63093e-14
AT4G35000	8507.3	1.01605	0.135171	68.417	1.39132e-15	1.63956e-14
AT4G23170	739.744	-0.447285	0.208903	68.414	1.39343e-15	1.64121e-14
AT3G01220	69.2202	3.68849	0.713946	68.4086	1.39723e-15	1.64484e-14
AT1G05020	109.004	-0.336205	0.476466	68.3378	1.44754e-15	1.70319e-14
ATCG00140	221.587	2.47376	0.303767	68.2923	1.48087e-15	1.74151e-14
AT5G51750	1352.45	-3.31784	0.49262	68.2856	1.48583e-15	1.74644e-14
AT2G32660	40.9627	4.65671	1.23869	68.2488	1.51342e-15	1.77736e-14
AT3G53150	78.2753	5.80024	1.24338	68.2484	1.51369e-15	1.77736e-14
AT1G74480	34.3765	9.39383	1.36428	68.2145	1.5396e-15	1.80685e-14
AT5G65700	2698.08	-1.16105	0.251551	68.1848	1.56266e-15	1.83298e-14
AT2G45820	7199.21	0.887876	0.22469	68.1737	1.57131e-15	1.84218e-14
AT5G56150	531.062	0.163508	0.263494	68.1723	1.57242e-15	1.84254e-14
AT3G47350	3762.12	-0.794607	0.155595	68.1541	1.58679e-15	1.85842e-14
AT5G04140	97705	0.686858	0.165882	68.1334	1.60335e-15	1.87686e-14
AT5G10990	129.782	1.07451	0.451496	68.0938	1.63541e-15	1.91342e-14
AT3G60240	3600.9	-0.561756	0.183075	68.0392	1.68067e-15	1.96536e-14
AT2G03480	445.64	-1.15288	0.219267	67.8539	1.84378e-15	2.155e-14
AT3G43720	2066.12	-2.61389	0.340762	67.8141	1.88084e-15	2.19719e-14
AT4G19870	358.422	-0.270843	0.249586	67.775	1.91802e-15	2.23948e-14
AT3G11773	33.2471	3.28738	0.909232	67.76	1.93242e-15	2.25515e-14
AT4G12070	676.347	-0.0959823	0.344252	67.7458	1.94622e-15	2.27009e-14
AT5G41140	960.781	-1.10387	0.212988	67.708	1.98337e-15	2.31224e-14
AT1G22910	468.991	-2.08205	0.351587	67.6648	2.02662e-15	2.36146e-14
AT5G08030	40.175	2.89857	0.812029	67.5845	2.10966e-15	2.45698e-14
ATCG00670	434.86	1.50826	0.284019	67.5589	2.13683e-15	2.48736e-14
AT1G01300	1295.81	-1.8409	0.228299	67.5317	2.16612e-15	2.52016e-14
AT1G71695	3641.6	-0.815809	0.185407	67.5067	2.19336e-15	2.55056e-14
AT2G26610	49.8791	6.71565	1.42133	67.4878	2.21418e-15	2.57347e-14
AT2G41160	715.713	0.141683	0.188188	67.4745	2.22892e-15	2.58929e-14
AT4G05070	2065.94	1.1795	0.396248	67.4205	2.28991e-15	2.65878e-14
AT4G06536	72.1469	0.749735	0.596151	67.3847	2.33127e-15	2.70543e-14
AT2G46170	1878.69	-0.123768	0.353766	67.3516	2.37023e-15	2.74924e-14
AT4G39400	2429.75	-0.412897	0.170525	67.3497	2.37251e-15	2.7505e-14
AT5G13160	1341.78	0.751251	0.259292	67.3482	2.37418e-15	2.75104e-14
AT4G14440	1024.55	-3.05681	0.42209	67.3272	2.39936e-15	2.77881e-14
AT4G32590	3181.5	1.07301	0.149138	67.2555	2.4869e-15	2.87874e-14
AT2G21940	355.441	0.292953	0.228314	67.2398	2.50648e-15	2.89994e-14
AT1G78280	1299.04	0.965763	0.332038	67.2068	2.54822e-15	2.94674e-14
AT1G60720	53.5851	1.38675	1.1011	67.2045	2.55106e-15	2.94853e-14
AT3G61630	93.6724	-0.592511	0.387222	67.202	2.55426e-15	2.95075e-14
AT3G48450	231.353	3.67582	0.904622	67.1506	2.62077e-15	3.02606e-14
AT3G60920	27.6099	2.36612	1.17029	67.1459	2.62699e-15	3.0317e-14
AT2G38350	57.228	6.26989	1.37594	67.0749	2.72189e-15	3.13964e-14
AT4G34100	5967.67	-0.0265886	0.208748	67.0688	2.73019e-15	3.14763e-14
AT2G46560	1545.42	-0.382357	0.164248	67.0636	2.73732e-15	3.15425e-14
AT1G48480	3433.92	-1.06935	0.301477	66.9974	2.82944e-15	3.25877e-14
AT3G11020	119.278	-0.901336	0.532623	66.9932	2.83536e-15	3.26395e-14
AT1G11350	709.804	-1.70463	0.308238	66.9434	2.90682e-15	3.34453e-14
AT4G13390	55.5034	7.44126	1.41702	66.9258	2.93256e-15	3.37143e-14
AT5G05500	41.6184	4.09244	1.36733	66.9254	2.93315e-15	3.37143e-14
AT3G45230	310.761	-1.83374	0.267509	66.904	2.96465e-15	3.40592e-14
AT2G21620	4240.84	-0.316402	0.441242	66.8398	3.06138e-15	3.51529e-14
AT5G38660	7335.96	1.21578	0.152845	66.8042	3.11635e-15	3.57662e-14
AT5G42120	61.0819	2.77976	0.580062	66.7494	3.20304e-15	3.67427e-14
AT1G05170	404.897	-1.6941	0.256242	66.7325	3.23014e-15	3.7035e-14
[truncated: 11,791 more rows]

## Sheet: LRT_U_vsD_vsFD_geneexp_rlog
Supplemental Table 2: Cell wall digestion response in Arabidopsis leaves and gene clustering.
Count data transformed by Log2.
U = Undigested, D = Digested, FD = Fixed-Digested, WW = well-watered, FC = Fold Change, lfcSE = log2 fold change Standard Error, adj. = adjusted (P-value)
Gene	WW_U_1_1	WW_U_2_1	WW_U_2_2	WW_D_1	WW_D_2	WW_FD_1	WW_FD_2
AT1G76680	10.6389	10.2058	10.2255	16.8312	15.8587	11.8247	10.919
AT5G08790	9.61639	9.54474	9.47644	15.1859	14.9223	10.8085	10.4477
AT5G63790	9.54892	9.27681	9.32985	15.1905	14.7528	11.0401	10.4306
AT5G13210	5.99684	5.61255	5.77131	12.1093	11.3634	6.61569	6.13373
AT4G01250	7.97188	7.60037	7.5589	12.681	12.108	9.84981	9.34563
AT5G51440	6.93552	7.10676	7.08332	12.2171	12.9318	8.0565	8.53669
AT1G76600	8.16453	7.72147	7.74898	14.3633	14.0069	10.385	10.1252
AT3G09350	9.24597	9.34669	9.33798	14.11	14.3393	9.94538	9.76546
AT3G18950	9.69745	9.51066	9.56301	14.3795	14.2337	10.7161	10.2873
AT4G29780	8.52009	8.43865	8.27995	13.9791	13.9657	11.3864	11.3042
AT4G18010	8.69769	8.78941	8.75375	12.6019	12.6708	9.9192	9.87918
AT5G47230	6.54312	6.1722	6.27747	11.8392	11.4191	8.82492	8.46359
AT2G15480	6.12444	5.95267	5.93913	13.4192	12.3633	9.11007	8.13629
AT1G03220	10.9468	10.6548	10.6219	14.0113	13.7076	10.9324	10.5847
AT4G13395	5.10454	4.95399	5.03159	11.8953	11.7031	9.18785	8.83211
AT2G40340	5.69025	6.18872	6.04435	12.3546	12.4687	6.46	6.36252
AT3G55840	5.80254	5.65032	5.51854	11.4544	10.8966	7.71471	7.32975
AT1G19020	6.72656	6.33009	6.42026	14.7506	12.6251	10.3192	8.92368
AT5G59820	7.36228	7.11531	7.15751	14.7883	14.4941	11.2715	10.4928
AT1G18300	8.43292	8.41058	8.26549	13.3743	13.1691	11.2394	10.8756
AT2G26530	8.94981	8.53704	8.61073	13.8598	13.2639	10.5517	10.3538
AT2G40140	10.2011	9.99643	9.98412	13.7277	13.374	11.9151	11.5614
AT3G23250	4.34487	4.2219	4.1247	12.5878	10.1244	8.3764	6.82041
AT3G46620	9.55106	9.63468	9.6674	12.9868	13.268	11.0689	11.2558
AT1G72520	8.01884	7.81217	7.94549	13.5333	13.1412	10.334	9.69074
AT4G18170	5.43279	4.93919	5.23836	14.0611	11.9994	8.10412	6.61179
AT3G14440	5.0013	5.00086	4.84085	10.4775	10.364	6.55496	6.40463
AT3G13310	8.43104	8.30793	8.2893	12.5769	12.3181	8.44821	7.96791
AT1G07400	6.79259	7.01032	6.80925	13.5287	14.0873	8.84531	8.6176
AT3G19580	6.76544	6.15492	6.47581	12.1096	11.3575	9.23239	8.60007
AT1G09070	11.853	11.6875	11.6921	15.9373	15.4888	13.7878	13.28
AT4G36010	7.83474	7.78067	7.74411	13.0858	13.0468	9.31405	8.77998
AT3G07090	10.2564	10.4083	10.4148	14.254	14.1813	10.4222	10.2181
AT5G42380	6.60558	6.35754	6.50084	13.7233	13.6449	10.5643	9.90441
AT2G33580	8.47013	8.45044	8.28713	12.5171	12.1825	9.57738	9.314
AT2G30040	7.36372	6.83432	6.67873	12.6477	12.234	8.55978	8.22352
AT1G19380	6.79976	6.51131	6.35829	12.192	11.2096	9.95077	9.3029
AT1G56060	4.57505	4.46836	4.48368	11.4672	10.5078	7.86786	7.26924
AT3G28210	6.07078	6.22137	5.99195	15.3255	13.6794	8.95714	8.31219
AT5G64660	7.85887	7.79882	7.84898	11.1541	11.2213	8.39397	8.38199
AT5G52050	5.75124	5.47445	5.56825	11.5674	11.7802	8.31563	8.29016
AT3G12580	8.03221	8.07347	8.1952	15.2849	16.8021	9.72809	9.53237
AT4G31800	7.63133	7.3577	7.15675	12.748	12.7162	9.03825	8.57226
AT3G48520	3.48116	3.29351	3.60566	12.673	10.478	5.52189	4.39182
AT5G54490	5.63504	5.30772	5.19048	12.1715	10.7487	8.30505	7.54457
AT5G54940	11.0962	10.6726	10.6764	14.3318	13.9189	12.2328	11.6093
AT3G56710	8.12852	8.0871	7.93911	12.4024	12.4442	9.73051	9.38838
AT5G27420	6.96925	6.60661	6.35592	12.0539	11.7524	8.89375	8.44262
AT5G54165	5.08872	4.93522	5.08037	12.5853	12.198	9.18626	8.13078
AT2G23320	9.93925	9.4347	9.29719	13.3038	12.5726	11.3033	10.559
AT3G46090	4.2692	4.14907	4.06824	10.5897	9.81286	7.27281	6.86908
AT2G24550	8.00582	7.17189	7.22575	12.0334	11.1318	9.46474	8.76555
AT1G25400	8.51466	7.96883	7.70848	12.7758	12.1135	9.69224	8.99895
AT2G31945	4.39187	4.35735	4.29588	11.4471	10.3819	6.97362	5.96366
AT3G52400	7.69426	7.37094	7.2763	12.8384	12.0074	10.5984	9.52335
AT1G01720	9.84714	9.5914	9.56917	14.4998	14.7048	10.8134	10.3638
AT1G02660	7.45138	7.11992	7.06374	11.0865	10.6897	9.11587	8.69475
AT2G32200	4.46023	3.98111	4.1031	11.5516	9.22155	8.17443	6.24574
AT3G28740	3.75763	3.86137	3.74798	11.4108	11.3508	6.56198	5.87576
AT3G14050	9.67372	9.27091	9.36223	13.505	12.6574	10.5734	9.97024
AT4G21390	4.62768	4.52523	4.61149	11.5221	10.4033	7.03646	6.16205
AT1G66160	6.1278	6.12323	5.87565	11.7582	10.9373	8.22145	7.64607
AT3G05510	8.01129	7.99415	8.03029	10.9415	11.0161	8.02726	7.92699
AT3G02840	4.76233	4.74369	4.83064	12.6994	11.6534	8.6313	7.80263
AT1G02400	5.53869	5.09545	5.23005	14.1534	12.1999	9.31493	7.33396
AT4G24380	7.73628	7.59434	7.60075	13.2216	12.8448	10.6117	9.74235
AT5G61820	8.90051	8.64844	8.80605	14.0924	13.469	10.4194	9.6076
AT4G27652	7.03435	6.7912	7.08438	11.4879	11.707	8.81331	8.92547
AT5G03990	8.04963	8.24197	8.2058	10.9303	11.2963	8.21176	8.55887
AT1G07150	6.53496	5.83626	5.96947	10.9096	10.5534	6.93635	6.53827
AT1G76650	7.14265	7.01156	6.7376	13.8159	13.4486	11.0096	10.018
AT4G27280	8.47845	8.44597	8.24476	12.121	12.027	10.7156	10.5626
AT1G80840	6.3627	5.8861	5.96772	12.9184	12.0294	10.0143	9.63501
AT4G08555	4.6908	4.73665	4.51167	13.762	11.3503	8.01366	6.6207
AT5G12030	5.51485	5.44591	5.56205	13.4776	15.7771	8.43966	8.67907
AT3G53230	8.1463	8.04259	8.086	11.5352	11.4307	8.38312	7.98383
AT1G15530	9.39551	9.3622	9.2628	11.8599	11.9168	9.01021	9.029
AT3G61190	5.00645	4.57294	5.03414	10.9949	10.1339	7.52819	6.73116
AT4G01870	7.31843	7.33925	7.2296	13.2286	13.2059	9.2662	8.50415
AT1G66500	7.57822	7.54107	7.51878	12.4807	13.0498	9.62384	9.45003
AT1G03740	9.55818	9.41313	9.35018	12.0429	11.8871	9.79643	9.60426
AT3G25230	11.7634	11.7805	11.8214	13.8335	13.897	11.6607	11.6604
AT5G25930	7.19902	7.07955	7.05674	11.4864	10.901	7.98452	7.37005
AT2G47140	5.24867	5.22834	5.23962	12.9005	12.2222	9.30287	8.0381
AT2G01008	5.46998	5.92426	5.80994	10.2103	10.7904	9.19626	10.0085
AT4G27657	7.08548	6.9492	6.98708	10.789	10.7278	8.50107	8.63781
AT5G12020	5.13685	5.2432	5.25477	13.1926	14.5896	8.16994	7.90832
AT5G24590	9.65305	9.50953	9.57076	12.4493	12.3037	11.2823	11.0603
AT3G04640	6.71184	6.55159	6.6779	11.8688	11.1106	9.0814	8.45335
AT1G53540	4.61739	4.60075	4.77991	12.3171	15.0052	7.12366	7.47058
AT3G29000	4.0365	4.25906	3.91934	9.94326	9.75502	6.79073	6.55283
AT2G40095	5.7816	5.41178	5.40895	10.1068	9.54474	6.6421	6.42824
AT2G38240	5.0617	5.04823	5.05569	15.1857	13.3501	8.88616	7.14402
AT1G32920	9.32877	8.51971	8.57663	14.1931	13.6767	11.4577	10.8342
AT3G41762	5.41005	5.93565	5.6564	9.87007	10.7397	8.97109	9.66037
AT5G15660	3.62364	3.60111	3.61364	10.4983	9.73035	7.43267	6.45462
AT3G62260	8.09645	7.88582	7.85212	12.0623	12.18	9.7353	9.36886
AT3G22370	9.72053	9.68968	9.72105	12.8391	12.6744	10.6623	10.359
AT5G05220	3.92528	4.02188	3.91611	10.9052	10.932	7.45317	6.89382
AT1G09940	10.1992	10.0124	10.0714	14.0206	13.5663	11.2588	10.6352
AT1G18740	9.50618	9.7124	9.67386	13.9589	13.8492	11.4054	11.0842
AT4G37990	4.27603	4.04175	3.93349	14.3099	10.7695	7.50722	4.8925
AT5G27520	7.83535	7.62174	7.70364	12.3968	11.5023	8.37606	7.817
AT5G03210	5.84151	5.78648	5.92044	13.8042	13.0998	10.4679	9.25618
AT2G29500	6.79055	6.76198	6.72935	12.043	12.6403	8.95663	8.67956
AT1G29640	4.63799	4.85877	4.88655	10.1306	9.71529	5.17637	4.65193
AT4G17230	9.45897	9.35454	9.47181	12.9006	13.0365	10.6542	10.3751
AT1G50750	5.72484	5.81432	5.52556	11.7599	11.1264	9.40148	8.56133
AT2G18700	9.35537	8.67804	8.59574	12.6954	11.7157	9.15423	8.7475
AT5G54300	7.1995	7.13083	7.32173	12.4916	11.6842	7.74654	7.48247
AT3G52450	7.26783	6.6348	6.63347	12.3933	10.9738	8.13556	7.64684
AT2G32235	6.89725	6.8543	6.86368	11.7836	10.9808	7.20972	7.03947
AT1G63090	7.83736	7.90056	7.88118	11.3562	11.0419	8.49893	8.3859
AT1G76590	6.09597	6.40233	6.54083	10.0554	10.2108	6.62071	6.69402
AT1G74310	9.58008	9.8107	9.84019	14.5483	15.7554	9.84061	9.83055
AT4G24160	9.38297	9.30575	9.26913	13.9384	13.2334	10.7283	10.0789
AT3G46080	3.6911	3.53252	3.39979	10.2482	9.36494	6.58731	5.94306
AT4G36500	9.78272	9.47684	9.2951	13.9302	12.9711	11.0608	10.2405
AT1G19180	7.68302	7.53936	7.92364	13.5214	13.3503	10.7109	10.3118
AT3G22060	9.34836	8.93863	8.76827	13.5391	12.4127	10.9228	10.2416
AT1G30070	8.36317	8.13007	8.29804	11.2885	11.3011	8.69761	8.54724
AT1G74450	8.52075	8.71644	8.76549	11.8151	12.1284	10.7133	10.7146
AT5G16960	4.30356	4.07449	3.96886	12.8567	11.485	7.18932	5.76746
AT5G63130	5.62289	5.57866	5.6592	11.0422	10.6237	7.59424	6.77769
AT2G26150	7.33908	7.62177	7.61012	12.7521	14.3686	8.86897	9.20866
AT1G59860	6.93549	6.84107	6.61568	12.5209	13.0803	9.64348	9.46518
AT5G11650	8.37372	8.27093	8.23012	12.593	12.565	10.2241	9.60822
AT3G25250	4.24746	4.2288	4.34299	12.0003	12.0903	7.66415	6.79068
AT1G24140	5.01877	5.0139	4.91447	9.61619	9.2893	6.83365	6.53261
AT3G24500	7.54872	7.39916	7.52014	12.3556	13.0529	9.05568	8.89281
AT1G69890	9.1785	8.79503	8.76634	12.2183	11.9642	9.19084	9.1791
AT5G58430	10.73	10.4886	10.5379	13.1046	12.7688	11.5728	11.2837
AT2G39650	7.43946	7.30854	7.26916	10.8495	11.0588	8.46249	8.63204
AT3G15500	2.96436	2.74114	2.94987	10.3369	8.57148	5.20966	3.80361
AT4G33920	9.51702	9.53921	9.5908	12.6353	12.3865	10.573	10.5738
AT4G30210	12.1307	11.8573	11.8861	14.6133	14.2823	12.6989	12.2221
AT3G01830	4.11903	4.1002	4.11066	11.1203	10.0597	8.76232	7.41826
AT3G25780	6.3948	6.39782	6.32975	15.3402	13.0414	10.3758	8.88315
AT1G71520	3.53844	3.51401	3.5276	12.5238	9.91537	6.7639	5.50614
AT4G18880	8.41405	8.37334	8.26173	11.9235	11.5437	9.72842	9.26566
AT4G32030	9.85908	9.70837	9.72661	12.5759	12.2066	10.9643	10.757
AT5G47120	10.5746	10.5561	10.5355	13.5889	13.5105	10.8987	10.4942
AT5G62520	4.96569	5.03784	4.83192	11.6336	11.7577	7.75986	6.8772
AT1G28480	5.33832	5.02057	5.27535	12.3579	11.8708	9.71161	8.33082
AT5G64510	6.53419	6.65831	6.87734	10.1321	11.0674	6.61157	7.12325
AT1G07135	8.85878	8.3678	8.07527	13.2315	12.5934	11.5637	10.9535
AT3G18690	7.87262	7.61903	7.60381	10.8807	10.9409	8.41133	8.30254
AT5G45110	9.28951	9.03294	8.96747	12.314	11.622	9.50166	9.17222
AT4G36950	5.79869	5.73736	5.57219	13.2079	12.9949	9.80246	8.43845
AT1G67920	4.45096	4.55632	4.17601	11.8555	10.1657	7.31557	6.1659
AT2G23770	7.88434	7.84485	7.75462	11.4731	10.9797	7.58381	7.67437
AT5G56980	8.0441	7.91596	7.88064	11.7084	11.7318	9.22721	8.71027
AT2G44840	5.28704	5.31958	5.41045	9.37098	9.65941	8.01441	8.37197
AT3G56880	10.6259	10.3391	10.3572	13.9858	13.4984	12.0905	12.0605
AT5G35320	8.27245	8.24357	8.2923	11.2014	11.6972	8.35829	8.45705
AT5G05410	7.33503	7.36868	7.52842	13.9301	14.4131	10.1164	9.378
AT4G15260	7.88685	7.83023	7.76164	10.6458	10.7535	8.37669	8.26558
AT5G49480	9.57697	9.6204	9.6425	14.6781	13.8713	11.0064	10.5149
AT5G07320	9.44162	9.58946	9.65546	11.5024	11.6603	9.23703	9.4265
AT3G10930	4.54795	4.37308	4.2277	10.1062	9.18574	7.65944	7.2501
AT4G03430	11.2666	11.2043	11.2031	13.1429	12.9758	11.0659	10.9408
AT4G20860	6.39942	6.33815	6.34369	12.7007	11.4113	8.59628	7.71664
AT5G42050	11.2133	11.0268	11.0855	13.8322	13.7041	12.3995	12.0253
AT2G30020	9.50391	9.62376	9.43189	12.8884	13.3496	10.7357	10.6923
AT2G47520	3.97643	3.84528	3.39801	11.1556	8.79574	5.90103	4.66109
AT2G30250	7.89955	7.66072	7.55955	11.2744	10.5966	9.13492	8.55439
AT1G22985	6.38047	6.25819	6.1697	10.3835	9.62874	6.66929	6.21336
AT3G23230	4.18843	4.25372	4.07228	11.0899	10.8894	7.51368	6.40561
AT2G20560	6.67052	6.89673	6.90211	11.873	12.567	8.05365	7.62903
AT2G40000	9.73828	9.36896	9.28939	14.5456	14.6694	11.9686	12.128
AT4G20830	9.04705	8.878	8.85286	14.1043	12.9167	10.0826	9.37813
AT3G15210	8.52088	8.47407	8.45545	13.0969	12.3583	10.2878	9.61945
AT5G14700	8.63545	8.72511	8.78314	11.0217	11.0923	9.05267	9.12316
AT3G14200	8.85952	9.07931	8.9993	11.2612	11.6686	9.1278	9.25121
AT2G02990	2.9473	2.51659	2.53404	12.5545	7.13854	4.91007	2.67732
AT2G20370	9.82877	9.70943	9.76099	11.7854	11.5816	9.40207	9.29366
AT1G17420	9.96339	9.81968	10.0119	15.7019	15.277	12.2008	11.2041
AT2G27310	7.78873	7.78457	7.70191	12.8775	12.8981	9.6641	8.82749
AT3G49580	6.27997	5.07323	5.25881	10.8406	9.79973	7.44267	6.5354
AT1G70420	7.45267	7.52956	7.46559	11.87	11.2928	8.83919	8.30512
AT1G07160	4.86138	4.69819	4.78283	11.4875	11.5053	8.37476	7.29759
AT1G51820	3.5583	3.39827	3.10746	9.89019	8.42502	6.45976	4.77222
AT1G73480	6.21131	6.1267	6.26561	10.5312	10.6968	6.74251	6.1384
AT5G47910	11.3298	11.1599	11.2163	13.6523	13.4847	12.2448	11.9298
AT5G65300	5.94231	6.09676	5.92791	13.0527	11.986	9.15698	8.02503
AT5G43620	6.80452	6.71977	6.71943	11.3113	11.8506	8.7106	8.36281
AT3G09570	9.6038	9.70507	9.61952	11.7923	12.1359	9.30683	9.32826
AT3G25760	8.01525	7.8693	7.97778	15.7722	14.1044	10.8728	9.46818
AT4G02195	7.99299	7.9019	7.90648	10.8292	11.1664	8.35083	8.34331
AT3G10985	9.94255	9.50327	9.47351	13.284	12.319	11.1232	10.6291
AT1G70530	9.14586	8.9182	8.80146	12.1031	11.4068	9.49515	9.10763
AT5G52640	8.57972	8.41727	8.6703	13.5475	14.7308	9.24453	9.31281
AT2G28400	6.11993	6.09818	6.24196	12.2048	11.106	8.04388	7.71539
AT3G50260	4.50454	4.2936	4.65107	11.7638	11.1473	8.35463	6.96809
AT5G13200	7.29628	7.26491	7.12686	11.6635	11.4685	8.00208	7.18723
AT1G05680	5.28071	4.96667	4.98399	12.1907	11.9133	7.63929	6.15004
AT5G01100	6.59509	6.73478	6.6572	13.2864	12.4778	8.75679	7.66108
AT5G47240	8.23182	8.13682	8.38901	13.3572	12.4968	9.40903	8.937
AT1G63930	5.36601	5.44926	5.15804	11.4261	10.2098	7.21684	6.31956
AT2G32240	10.9273	10.9466	10.9985	13.5423	13.1566	10.3826	10.1404
AT1G73510	3.75279	3.59621	3.60804	8.98893	9.25396	7.37123	7.61429
AT4G25670	9.91919	9.94815	10.0129	12.9926	12.5594	9.97463	9.78191
AT4G12400	8.16108	8.21576	8.23949	12.7489	13.9808	9.03255	9.08838
AT2G25460	6.81114	6.68515	6.70931	11.7679	12.0542	9.21731	8.50001
AT3G28340	7.33351	7.26411	7.18869	10.4927	10.0215	7.84609	7.5918
AT2G37430	4.96913	4.38721	4.3991	11.8543	10.4425	8.24498	7.30297
AT1G55920	8.59761	8.35562	8.16541	12.6714	11.9014	9.17908	9.17766
AT5G04930	10.7808	10.6902	10.79	12.9784	12.8285	10.2008	10.3608
AT5G64230	7.05781	7.136	6.99085	10.6245	10.3129	7.25251	7.46806
AT2G24100	7.66922	7.61038	7.61098	11.7079	10.938	8.58193	8.14507
AT4G02880	9.0172	8.92618	8.95988	12.2571	11.6929	9.67222	9.27101
AT3G13430	8.19058	8.10754	7.94583	11.3175	10.7594	8.55823	8.08851
AT1G73540	9.54009	9.25824	9.15244	12.6363	12.6703	12.2203	11.8594
AT2G32150	9.13731	8.90951	8.88333	13.2032	12.2448	10.8613	10.0814
AT2G02230	8.44892	8.56007	8.59103	11.3433	10.9979	7.99529	7.97945
AT4G22780	8.6192	8.7	8.68546	12.3166	12.4437	9.89553	9.39901
AT4G39670	5.03096	5.06971	5.19763	14.4859	11.8316	8.40801	7.10401
AT4G18950	10.4814	10.5338	10.5404	15.3995	15.267	11.8357	10.9707
AT1G14200	8.59193	8.23328	8.35771	12.6447	13.2297	9.7774	9.8473
AT2G16900	9.89765	9.86714	9.78106	13.7678	12.9006	10.2258	9.87171
AT1G10050	8.39912	8.36913	8.51642	11.1808	10.9017	8.57905	8.46509
AT2G26560	7.01832	7.13303	6.76129	11.277	10.6971	8.25597	8.08312
AT5G49920	4.26469	4.14952	3.99952	9.99468	9.76836	6.44897	5.33466
AT1G28380	10.7389	10.707	10.7225	13.5297	13.2478	11.9589	11.5874
AT1G51760	9.78281	9.50298	9.77499	13.9123	13.039	10.4766	9.92821
AT5G57560	9.19799	8.98499	8.69027	13.2494	12.9509	12.0483	11.2205
AT5G54860	8.45583	8.51429	8.42138	11.0857	10.8269	8.85094	8.70184
AT5G35735	10.232	10.3076	10.3602	16.2098	15.2428	12.5031	11.6892
AT5G04340	6.14082	5.63422	5.56851	12.336	12.4931	8.51982	8.66995
AT4G27350	6.99813	6.74686	6.71359	11.5431	10.6745	8.76857	7.62604
AT1G10040	6.40999	6.75106	6.65616	9.88086	10.1696	6.66614	6.37903
AT1G01350	9.07166	8.97812	8.9844	11.5535	11.2282	9.55598	9.21645
AT3G10800	9.75938	9.67756	9.81577	12.0387	11.8359	9.90802	9.7895
AT4G37870	12.7858	12.6459	12.5879	10.7308	10.5967	10.6928	10.7542
AT2G32140	4.64247	4.0298	3.86266	9.47421	8.61843	6.53458	5.79613
AT1G28190	6.55581	6.39402	6.22778	11.339	10.1191	8.05711	7.37366
AT1G75860	10.1275	10.2288	10.1689	14.2711	14.2172	10.9844	10.2728
AT1G77450	7.26841	7.09362	7.33385	13.2553	12.4564	9.76729	8.55524
AT5G59550	10.0134	9.86265	9.86155	14.564	13.8877	12.5065	11.4668
AT1G23440	9.2202	9.09432	9.14328	12.1327	11.5751	9.79462	9.51739
AT5G58070	10.9778	10.9579	11.0478	14.2892	13.7728	11.7598	11.4108
AT1G05100	5.72734	5.77938	5.64462	13.3036	12.1677	8.15352	6.56594
AT5G17000	7.96166	7.83698	7.94112	13.84	12.7864	10.1279	8.9221
AT1G68440	10.4821	9.65231	9.62771	13.3547	12.4483	11.0109	10.5492
AT3G44190	9.97659	9.99342	9.94226	15.3097	14.3333	11.4338	10.4903
AT3G53600	3.57869	3.55706	3.56908	10.5658	9.63388	7.55555	5.85631
AT1G24150	7.41541	7.34041	7.34055	9.9722	10.0877	7.72202	7.52187
AT5G59530	3.65791	3.76641	3.64823	10.2631	9.47917	7.36139	6.92206
AT3G02140	6.78157	6.43352	6.39846	9.87024	9.50183	7.45021	6.7822
AT1G23710	8.97036	8.63115	8.54556	13.0525	13.4683	10.9645	10.5763
AT1G55450	10.9857	10.7025	10.6869	13.9079	13.5236	12.2003	11.4432
AT1G09970	10.6296	10.4115	10.5632	13.4986	12.8889	10.9696	10.6643
AT5G67210	7.0251	6.70837	6.87271	10.5056	9.8075	7.30667	6.55832
AT2G47130	5.4033	5.26459	5.22622	9.68387	9.74676	6.67503	5.96516
AT2G29450	13.0525	13.073	13.1744	17.098	16.3739	13.4045	13.452
AT1G05575	5.22874	4.65645	4.7468	12.3992	11.1836	8.11818	7.85867
AT2G38470	9.99681	9.46106	9.35729	13.7562	13.728	12.3915	11.7515
AT5G03020	4.56796	4.04144	4.22566	9.39289	9.26223	6.34089	6.40984
AT2G27500	8.88221	8.64987	8.60033	12.3112	11.4513	10.1044	9.73433
AT4G11660	8.45412	8.40471	8.52943	10.6821	11.0087	8.50204	8.64042
AT5G24110	5.407	4.59642	4.84557	9.7787	9.07568	7.90815	7.2344
AT1G32928	4.64262	4.40483	4.79359	10.5556	9.4372	7.55738	6.53774
AT4G05100	4.87964	4.72312	4.67098	11.8734	11.3222	8.12578	6.3215
AT4G34135	9.28244	9.01474	8.93891	13.1749	12.6059	9.40609	9.70943
AT3G23920	12.0947	11.7557	11.8445	15.1908	14.9602	13.4601	12.6942
AT3G05200	8.14285	7.48562	7.45402	11.5372	11.1532	8.33802	8.31036
AT5G65207	7.96645	7.14421	7.17163	11.1452	10.4428	9.15873	8.69411
AT4G37370	6.68808	6.42574	6.43169	12.1453	12.6504	8.53065	7.58423
AT5G10710	8.37247	8.31151	8.28569	10.7755	10.5365	8.92883	8.63927
AT4G30240	9.54197	9.35644	9.36033	11.4824	11.2289	9.97479	9.75241
AT2G18915	9.49881	9.37091	9.3636	11.5742	11.5325	9.46166	9.59543
AT2G31210	2.29111	2.26379	2.50144	8.01561	7.96162	3.747	3.31091
AT4G31550	9.82721	9.77988	9.8769	14.4017	13.3764	10.5672	10.3207
AT2G45760	3.39893	3.36546	3.23891	9.99533	8.18984	6.20091	4.88972
AT3G16510	6.22301	6.04181	6.01613	9.37625	9.16984	7.54988	7.52516
AT2G44500	7.93798	7.9307	7.92686	11.97	11.9723	10.1436	9.40942
AT2G32800	9.45735	9.1448	9.22771	12.1639	11.2733	8.67446	8.28306
AT4G06746	5.85806	5.78699	5.81493	9.63948	9.89236	7.01052	6.52004
AT5G09610	2.45241	2.6345	2.44016	7.34806	9.13822	3.32928	4.95646
AT2G41730	6.4938	6.48183	6.4914	9.06922	9.38649	6.28423	6.39821
AT2G47550	2.28296	2.25156	2.26908	11.3055	6.71996	4.38018	2.66923
AT1G75000	7.49795	7.57424	7.571	10.9192	10.4804	8.23709	8.31352
AT4G17500	7.84707	7.30856	7.2893	12.661	13.0657	9.74047	9.8527
AT2G39660	9.12983	8.91834	8.906	13.0284	11.9374	9.94372	9.45754
AT3G57530	10.575	10.3692	10.3662	13.4983	13.6119	12.354	11.8565
AT3G25610	7.04983	6.83677	7.01709	11.4318	10.3476	7.66951	7.23684
AT1G20100	10.9701	11.0282	10.9231	13.717	13.3931	10.7802	11.0177
AT3G06490	3.37442	3.17999	3.19492	11.9597	9.99365	6.2393	4.03284
AT1G32860	8.8287	8.78784	8.89835	12.0156	11.4976	8.63948	8.08476
AT2G34500	2.15785	2.12665	2.14406	10.7328	6.89309	3.63112	2.55332
AT4G35985	6.76482	6.5065	6.67789	11.8642	12.0703	8.65169	7.60632
AT5G15870	9.48361	9.33669	9.33565	12.9864	12.4459	10.6643	9.8419
AT1G66590	6.629	6.77252	6.66864	9.35943	9.94634	6.84126	7.00289
AT2G32210	6.35486	6.43704	6.26638	13.5371	12.4529	10.3619	8.66341
AT2G23810	10.4084	10.1484	10.0811	13.3707	12.837	12.6169	11.7905
AT1G14920	10.0403	10.7114	10.7976	7.70187	8.5069	8.01779	8.71179
AT3G46230	2.61436	2.59308	2.6049	8.0851	9.15184	3.9124	3.97269
AT4G12040	9.58197	9.48549	9.52759	13.0993	12.2818	10.0076	9.79024
AT2G18680	4.42842	4.32588	3.98989	9.18679	8.21099	6.17888	5.61161
AT5G26340	6.03506	6.08933	6.1187	11.6104	10.3316	6.05152	5.98175
AT4G13110	7.58351	7.52697	7.51945	10.2793	10.2035	8.09832	7.67057
AT2G27580	9.00788	8.8929	8.80348	12.4503	11.6812	8.90726	8.94243
AT3G04010	5.14345	4.89135	5.00372	11.9947	9.80628	5.86086	5.52321
AT3G63010	7.20155	6.83639	6.5359	10.9097	9.8185	7.41648	7.06641
AT1G70140	5.40579	5.49904	5.49084	11.2859	10.4586	8.07701	6.86876
AT5G01830	7.79615	7.89975	7.86989	12.0876	12.3241	8.81336	8.04087
AT5G17350	4.78964	4.40461	4.35248	10.3447	9.28523	6.77365	6.79903
AT4G25390	8.22452	8.32764	8.17839	10.235	10.6147	7.65775	7.76607
AT1G80660	3.63509	3.69655	4.10698	8.16038	8.53665	5.02972	5.04369
AT2G43020	9.25347	9.34847	9.63267	11.6113	11.6229	8.83721	8.92813
AT1G09950	3.49105	3.68491	3.70527	8.81019	8.80528	5.88411	5.34036
AT5G62770	6.35808	6.39932	6.3346	10.8201	10.0438	6.45609	6.70319
AT5G56030	13.6005	13.8337	13.9047	15.0982	15.5628	13.4377	13.6698
AT4G22620	4.63593	4.49038	4.51724	9.88079	8.49986	5.26584	4.27424
AT2G25490	10.885	11.199	11.203	10.1656	10.2244	8.39677	8.62327
AT3G50910	10.3528	10.0196	10.1286	12.7206	12.0967	10.8963	10.4512
AT2G24500	10.094	10.2134	10.1801	12.3364	12.1535	10.3666	10.2214
AT4G01360	4.146	4.11111	4.03507	12.2241	9.29754	7.13207	5.47925
AT5G03380	10.4183	10.206	10.3089	13.2006	13.8291	9.91041	10.3312
AT2G46240	8.67663	8.80039	8.98742	12.3632	14.1832	7.91495	8.41625
AT5G49520	5.57706	5.7631	5.74952	14.0506	12.3016	8.67208	7.08957
AT1G18390	6.11946	5.91242	5.88518	10.5403	9.26172	6.50592	5.92262
AT3G13090	4.33515	3.9147	3.86102	8.68883	7.92547	4.55784	4.53758
AT1G59910	9.73571	9.6356	9.58587	12.8642	12.3493	10.5744	9.86328
AT5G47220	6.46638	5.69476	5.74665	12.1391	12.083	9.00267	8.79047
AT3G19240	9.85777	9.77311	9.85362	12.8692	13.0152	10.4465	9.88823
AT2G15490	2.88438	2.85701	2.87226	10.4636	8.09329	6.1776	4.36892
AT1G14540	3.81597	3.66332	3.80478	10.179	8.06224	8.56495	7.05717
AT1G15430	8.07601	8.13891	8.11464	13.8302	12.6506	9.73511	8.68188
AT3G59350	9.83622	9.8099	9.80539	13.4194	12.752	10.818	10.1603
AT5G19230	5.28625	5.24834	4.95945	11.224	9.59224	8.61157	7.3015
AT2G16586	4.48045	4.81867	4.731	7.54991	8.74531	8.97364	9.458
AT4G19395	4.65929	4.5087	4.97966	9.25639	9.79428	5.71652	5.24674
AT5G20230	8.19019	8.07827	8.02591	15.7601	13.6744	11.2937	9.55261
AT5G57050	8.43152	8.61872	8.6208	10.6266	10.4641	7.89026	7.88684
AT4G05010	6.78672	6.95227	6.56577	12.0636	11.1893	8.37918	7.36112
AT5G19240	9.38995	8.93076	9.04083	12.2335	11.8472	11.3445	11.3432
AT5G52400	2.99535	2.96889	2.98363	9.88049	9.02277	6.25287	4.42741
AT1G42980	4.21302	4.28636	4.30058	10.4357	10.222	8.66897	7.27401
AT4G27654	4.04845	4.02466	4.03789	9.53408	10.4698	7.97103	7.61539
AT4G35940	8.68915	8.52745	8.55578	11.4464	11.3962	9.6342	9.06674
AT4G14370	4.95964	4.72419	4.63258	9.95642	9.4738	7.67965	6.35112
AT4G35600	9.20601	8.9345	8.82651	11.9719	11.1852	10.2168	9.59164
AT1G03230	9.68731	9.6202	9.5129	11.4337	11.2562	9.25343	9.28522
AT4G33905	4.89492	5.31709	4.9309	11.663	10.801	7.15673	5.93797
AT3G49530	9.81801	9.59603	9.69659	12.7504	12.1956	11.5421	10.9023
AT4G36990	7.83513	7.85822	7.69553	12.7265	12.6837	9.48761	8.34868
AT1G71000	4.76177	4.94573	4.45695	10.4972	13.4304	6.17317	7.06141
AT5G63350	5.45926	4.94943	5.05978	10.2557	10.6666	6.79428	5.95217
AT1G19025	7.20062	7.44607	7.3931	11.4702	11.3272	8.7684	8.05497
AT4G33440	8.91261	9.12198	9.205	10.5745	10.8883	8.73104	9.03966
AT5G64750	5.11968	5.14576	5.20945	12.6193	12.1437	8.52336	6.66544
AT4G34131	6.18297	6.02969	6.20581	12.2549	11.3823	8.95926	7.3812
AT1G20823	7.34711	7.46289	7.56396	10.6615	10.392	8.37319	7.99788
AT3G13880	7.04894	7.39008	7.53828	9.98979	10.479	7.31286	7.16129
AT5G41740	8.55991	8.41254	8.50957	12.1614	11.7193	11.2299	10.3873
AT5G66650	5.60191	5.40758	5.66167	10.682	9.6477	7.84804	6.76454
AT5G65630	12.0851	12.3878	12.4192	13.7806	13.791	11.406	11.6212
AT1G76690	7.87443	7.81861	7.7266	12.8092	12.5176	9.57411	8.30103
AT1G17147	4.35201	3.46346	3.2129	9.23763	7.52737	5.80251	4.71233
AT4G25350	7.21128	7.14073	7.20827	10.6525	9.95777	7.7271	7.1462
AT2G41640	6.72837	6.28141	6.48875	10.483	10.4813	9.31871	8.54788
AT1G69900	7.17465	7.33822	7.36922	10.8478	10.3563	8.06612	7.65648
AT4G33930	3.63601	3.93737	3.62419	9.79869	9.00586	6.84447	6.36543
AT1G28370	4.29885	3.82679	3.72526	9.45694	8.47751	7.35802	6.74296
AT1G70640	3.62828	3.48408	4.14686	8.84568	8.51154	4.62067	3.99359
AT1G57990	10.6207	10.4088	10.2802	13.5862	12.8745	11.2448	11.1652
AT1G80110	5.88542	6.01506	6.07613	9.49169	8.98571	5.89275	5.79772
AT1G29340	10.7978	10.7727	10.7963	13.0786	12.7356	11.1226	11.145
AT3G27330	7.72746	7.784	7.65486	9.95433	9.70882	7.3553	7.11922
AT5G57123	7.29589	7.76531	7.62758	9.71301	9.74034	6.49611	6.62442
AT4G02380	6.96057	6.4733	6.75091	13.973	11.552	9.84809	8.17097
AT5G48540	6.77296	6.21926	6.3459	10.8909	10.4902	8.41771	7.11962
AT3G48240	3.68134	3.34739	3.5731	8.13855	7.7574	4.04978	4.24376
AT3G52800	9.98147	9.83687	9.91613	13.5849	12.7222	11.7378	11.3589
AT3G08720	7.48882	7.6109	7.5436	11.543	11.5813	9.36068	8.57754
AT5G48530	7.89549	7.75425	7.65803	12.0739	11.6546	9.08019	7.90766
AT4G24390	9.56418	9.53933	9.54334	13.3535	13.1827	10.8222	9.92867
AT5G24160	9.02562	8.80765	8.96138	11.3256	10.9599	9.64685	9.51127
AT3G09440	13.7081	14.1541	14.2349	16.8787	16.6443	13.262	13.6866
AT1G66580	12.2775	12.2696	12.2844	15.9857	15.0775	12.9059	12.6463
AT5G62020	7.59334	7.17401	7.31679	11.8613	11.7223	8.78415	9.41361
AT3G28850	6.07921	6.08187	6.17669	10.3757	9.70141	7.51423	6.68098
AT5G61800	5.67375	5.76795	5.81543	8.55447	8.50424	5.48315	5.60793
AT4G21440	6.34654	5.85992	6.1591	13.5612	11.3522	8.01676	6.07509
AT2G44490	11.5181	11.4461	11.4289	13.4381	13.1642	12.0613	11.756
AT5G45630	3.55235	3.89273	3.5424	9.83668	9.42393	7.15125	6.54247
AT2G22680	4.32806	3.98969	4.30589	8.65544	7.70243	4.17244	3.68297
AT4G19880	9.00218	8.96201	9.05326	11.5102	11.0287	8.80685	8.74943
AT4G06880	5.76061	5.93733	6.15353	10.9688	10.618	6.32145	5.30658
AT4G14365	8.00072	8.03126	7.76343	12.3534	11.9804	10.4009	9.35382
AT4G11600	10.9188	10.9536	10.944	14.2101	13.7187	11.8918	11.2531
AT4G34150	11.0182	10.6791	10.7675	14.4535	13.9297	13.5784	12.4882
AT5G06320	10.9075	10.5959	10.563	14.0552	13.7631	12.9454	11.9719
AT5G05140	8.77877	8.58455	8.60009	11.5097	10.8031	9.47227	8.98827
AT5G22060	11.5213	11.5082	11.535	13.1599	13.1395	11.883	11.7269
AT3G09560	10.0306	9.93374	10.0168	11.9549	12.0751	10.3497	10.1182
AT5G47070	8.82436	8.69416	8.61704	11.3394	10.8125	9.82194	9.62087
AT5G25450	3.51954	3.96703	3.88719	10.6596	10.3543	6.01001	5.7325
AT1G27730	7.90747	7.33896	7.10325	13.4793	13.6583	11.1174	10.6866
AT5G16980	5.40977	5.44313	5.61889	9.9109	9.21035	6.11457	6.30244
AT2G06050	10.6993	10.6466	10.7595	13.9142	13.3452	11.8066	11.2592
AT4G27740	7.52646	7.23213	7.30582	10.3244	10.7214	8.33945	8.16837
AT1G07590	9.05069	8.93967	8.95677	13.5962	12.2557	9.6329	8.76458
AT4G17615	8.93929	9.08169	8.97239	13.6312	12.7708	10.85	10.0019
AT1G69930	2.61157	2.36073	2.37673	9.66635	7.36149	3.92732	3.73163
AT2G36220	4.3069	4.10208	4.29149	9.84324	10.3269	7.2753	6.28383
AT1G21670	10.5704	10.5868	10.6901	12.6566	12.574	10.0247	10.3927
AT4G37180	5.50913	5.43283	5.73416	9.72208	9.03067	6.27747	5.636
AT2G46370	10.9746	11.0321	11.0965	14.3228	13.5788	11.2483	11.028
AT1G21000	8.51433	7.9933	8.04567	11.4511	11.6264	9.83446	9.648
AT1G73920	10.5732	10.1077	10.2054	13.4754	12.6912	10.601	10.5908
AT2G22910	9.59582	9.63809	9.53459	11.9626	11.5525	9.95198	9.7959
AT5G61560	8.87418	8.83936	8.77201	12.7439	11.6873	9.60012	9.04918
AT1G08310	3.81108	3.09373	3.79192	8.91052	7.91073	5.39808	4.15683
AT1G05690	6.31018	6.14903	6.10583	8.8592	8.71481	6.76431	6.58752
AT1G23550	5.81907	5.88617	6.10407	10.516	9.55511	6.37593	5.78347
AT3G03440	7.52812	7.60062	7.84538	10.9437	10.386	7.35752	7.01547
AT3G50060	8.84085	8.76542	8.69031	11.2947	11.1537	10.6281	10.1296
AT1G10560	5.42088	5.41548	5.12257	8.8085	8.2762	5.68428	5.44335
AT1G43160	3.02569	2.99289	2.82158	10.9009	8.5582	5.91574	3.33963
AT2G24240	6.77128	6.4542	6.57907	10.7	9.42823	6.9212	6.48486
AT4G27410	6.14077	6.08798	5.99897	10.0007	9.08128	7.16009	6.45489
AT5G51451	4.73814	5.21391	5.21553	8.90733	9.2935	5.41691	4.82898
AT3G63060	4.954	5.1173	5.07919	9.30982	9.25554	6.09422	5.19094
AT4G35480	6.21638	6.17845	5.96837	10.9773	9.59514	6.65161	6.36935
AT2G22500	9.29615	9.55846	9.53219	13.7525	12.8688	10.1076	9.61817
AT5G48655	9.47265	9.44623	9.46523	13.1356	13.2265	10.6654	9.78941
AT1G71697	8.64755	8.42774	8.46651	13.7319	12.7655	10.6292	9.07182
AT4G32480	3.65328	3.24795	3.52683	8.61073	8.61918	5.9764	5.10274
AT1G72500	9.19507	9.22038	9.16348	10.8212	10.8245	8.82605	9.00949
AT3G05490	8.83624	8.80197	8.85889	11.5497	11.441	9.48981	8.90487
AT2G47180	6.11314	5.94861	6.24382	9.7612	10.6389	7.49671	7.33201
AT3G16050	7.49519	7.77117	7.77005	10.5145	11.8794	7.57693	7.65889
AT1G30455	3.00954	2.80105	2.81485	8.63143	7.60606	5.60219	5.13824
AT5G02490	10.8571	11.039	10.9681	12.4181	12.2986	10.2383	10.3507
AT4G11300	7.80983	7.44173	7.28394	10.1153	9.84681	8.80809	8.44048
AT2G46520	10.0644	10.2329	10.2851	11.6512	11.7133	9.67551	9.91876
AT1G15520	8.27885	8.32392	8.43862	12.3177	11.328	8.62954	8.33953
AT1G28760	7.54814	7.51806	7.54164	9.54383	9.36533	6.82547	6.97077
AT4G08170	9.01702	9.09205	9.10573	12.3537	11.6007	9.37598	9.13694
AT3G10720	11.0833	10.8292	10.9385	13.1359	12.825	11.7743	11.2661
AT5G42650	12.7462	12.478	12.9562	16.611	15.9735	13.3414	13.4384
AT5G16970	10.8957	10.8515	10.9269	15.048	13.9483	11.8579	11.5709
AT2G47730	13.3387	13.267	13.3656	17.2065	16.1685	14.1981	13.7632
AT5G39785	6.51306	6.5935	6.74381	9.60647	9.26294	7.02294	6.98013
AT4G17895	8.02556	8.16069	8.25531	10.5558	10.4028	8.23447	7.95786
AT5G27010	2.24398	2.21808	2.23252	7.87826	7.00832	4.18004	3.25829
AT4G24570	8.59314	7.96987	7.90269	12.2777	12.3582	11.3236	11.1934
AT4G32630	3.17838	3.1511	3.30881	8.15359	7.66621	6.13435	5.34061
AT1G42990	9.80913	9.89908	9.84031	13.2787	13.2981	11.0422	10.2617
AT3G60110	8.40143	8.24961	8.50997	10.49	10.9093	8.27328	8.36764
AT2G42350	3.49969	3.02903	3.21167	9.52041	7.14883	6.72154	5.41846
AT4G31790	8.38046	8.69278	8.63688	10.2205	10.4789	8.17478	8.64863
AT2G27080	6.04228	5.97524	5.97929	11.0149	9.70933	8.30004	7.91242
AT1G63840	6.3508	6.11837	6.14575	11.7985	10.0006	7.32721	6.90161
AT2G29420	5.22901	5.25182	4.64357	11.5245	9.56854	6.88053	6.10196
AT3G45730	4.53584	4.26047	4.21409	8.60014	7.96104	6.83134	5.8481
AT4G03450	5.03076	4.98187	4.74987	8.37585	8.02659	5.81202	5.65769
AT1G78340	2.76061	2.12147	2.13751	9.47338	6.40072	3.77249	2.53187
AT3G05580	8.34007	8.41297	8.21675	12.0597	11.3175	9.32519	8.52257
AT1G25560	8.87351	8.4347	8.23157	11.9308	11.6026	9.19982	9.38294
AT5G66631	6.19758	6.40761	6.40677	8.54546	8.70883	6.0698	6.26846
AT4G17490	7.4119	7.25503	7.04477	13.0817	13.0451	11.6855	9.94947
AT2G29410	5.67172	5.38448	5.46001	8.59716	8.07455	5.81278	5.29646
AT3G15200	5.47352	5.3988	5.53846	9.06686	9.36859	7.83853	7.38515
AT1G50740	8.13986	7.81093	7.8557	12.5354	11.1749	10.1968	8.90707
AT1G23460	8.80643	8.47354	8.40291	10.5503	9.82464	7.97241	7.4948
AT1G53320	9.5081	9.47476	9.43362	11.222	11.012	9.73887	9.64311
AT2G32220	7.15068	7.39477	7.50992	10.5228	10.0467	6.79292	7.04187
AT4G29950	9.78709	9.5549	9.67513	12.1882	11.6839	9.63246	9.72099
AT1G22190	8.22246	8.36601	8.16166	10.5648	10.3524	8.54309	8.6107
AT2G41630	10.5302	10.4452	10.3367	13.6615	12.8214	11.4974	10.8513
AT3G55880	5.18528	5.32363	5.49155	8.40082	8.3849	5.31348	5.61644
AT2G17830	6.35001	6.39844	6.25024	10.1138	9.50142	8.20342	7.41719
AT1G75280	11.5031	11.3335	11.42	12.9551	12.7697	11.6581	11.5077
AT4G22590	8.71676	8.83273	8.80685	12.8789	11.921	9.36983	8.61936
AT5G55090	6.49581	6.61626	6.30807	12.6948	11.4559	8.15941	6.53512
AT5G37020	10.1878	10.2736	10.3215	7.95386	8.24366	9.0221	9.11457
AT1G53170	7.75786	7.5442	7.64312	11.1102	10.6125	8.71523	7.73491
AT3G09830	8.72878	8.85034	8.79416	12.1581	12.0071	10.5056	9.7885
AT1G19310	8.40647	8.43121	8.40185	12.1146	11.1586	9.20623	8.84685
AT5G04250	6.84389	6.84303	7.04332	11.2796	10.4562	7.87829	6.96401
AT3G20410	9.34419	9.30741	9.28259	10.9283	10.8773	9.48552	9.31904
AT1G05675	6.32808	5.1784	5.24295	11.0911	10.6722	8.51953	7.68858
AT5G53050	9.83245	9.63342	9.74323	12.1452	11.9593	10.909	10.3589
AT1G16030	8.3435	8.32597	8.41364	12.8731	15.975	8.27694	8.63799
AT2G34710	10.3104	10.4225	10.3655	8.51074	8.64771	9.08315	9.21625
AT1G12610	3.66744	3.3622	3.37531	9.43757	9.66628	6.74728	6.04635
AT1G01560	5.78216	6.11509	5.57513	11.106	10.1915	8.99705	8.36844
AT2G46400	6.22002	6.38025	6.05474	10.0246	9.69945	8.16311	7.40355
AT5G14710	8.16505	8.15367	8.16126	10.2755	10.2317	8.94387	8.64913
AT2G21130	10.2179	10.4631	10.4008	12.4181	12.2698	10.4921	10.335
AT4G24110	4.83347	5.19054	5.20967	11.4545	10.3801	8.79882	8.00999
AT3G11840	5.70158	5.52013	5.67859	8.76086	8.51635	6.13416	6.36537
AT5G20190	10.8599	11.3128	11.241	12.9202	13.1603	10.8996	10.8398
AT1G50745	5.80494	5.93693	5.72557	11.2995	10.321	10.1815	8.70224
AT1G59590	5.39528	4.95306	4.80155	8.92488	8.93231	6.93154	6.59825
AT2G04032	8.13101	8.00463	7.78154	5.26531	4.59656	4.3384	4.23681
AT4G31770	8.21588	8.21502	8.16578	10.3025	10.5061	8.70121	8.43965
AT1G77250	8.73847	8.70061	8.6616	10.7078	10.4334	9.29148	9.042
AT1G76980	6.64204	6.84539	6.48321	9.89276	9.32163	6.814	6.46317
AT4G13180	7.16112	7.1407	6.90435	11.5855	10.2441	8.46011	7.75856
AT3G08970	7.26343	7.1289	7.37297	9.8076	10.6381	7.1617	7.1688
AT4G25490	3.35569	3.33442	3.49162	7.97003	8.17267	7.45924	6.91621
AT5G46910	9.18912	8.97908	9.09265	11.4914	11.2491	9.76444	9.15381
AT4G28400	9.41298	8.91172	8.84473	12.2547	11.4301	9.61137	9.58881
AT4G25470	2.995	2.97282	2.98516	7.83921	7.53951	6.497	5.72552
AT1G32870	8.58157	8.5317	8.53252	10.3543	10.3036	8.20587	8.44744
AT5G63370	11.3106	11.2488	11.296	13.5623	13.6504	11.8523	11.3541
AT1G01640	4.53181	4.48656	4.64689	8.02169	7.91934	5.5611	5.17279
AT1G20310	4.19832	3.61259	3.50001	9.47779	8.95413	5.99539	6.03927
AT1G01340	6.90649	7.01331	6.94853	10.1475	10.017	8.2128	7.5389
AT5G12340	2.49666	2.46897	2.48441	9.39907	7.01087	5.43665	3.5915
AT4G12000	8.11815	8.04166	7.9577	11.3036	10.391	8.6845	8.36135
AT3G53180	11.0852	10.9203	11.0614	12.7999	12.6089	11.5359	11.2691
AT4G36040	9.26668	8.15298	8.31173	13.6555	12.3748	9.01215	9.15388
AT2G13960	4.64191	4.71385	4.48477	8.26428	7.77026	5.33024	4.79338
AT4G14368	2.54658	2.52095	2.53523	8.4342	7.00142	5.13025	4.34574
AT1G27100	10.9679	10.7799	10.7963	12.6423	12.6955	12.0964	11.8652
AT3G07195	6.23968	6.25662	6.11372	11.6342	10.4455	9.79238	8.24435
AT4G38940	7.48358	7.27247	7.31715	10.6624	9.84395	7.36327	7.4681
AT1G67360	10.1444	10.1826	9.97001	12.3167	12.5305	10.547	10.1874
AT1G30750	2.88966	2.86628	2.87929	8.56249	7.11945	6.34755	5.29425
AT5G51990	3.34439	3.15966	3.1728	8.53791	8.90457	6.63446	5.89184
AT1G05670	8.24909	8.50754	8.63057	11.6695	11.1946	8.83293	8.49935
AT5G02635	1.96426	1.9368	2.20217	8.73591	6.29384	3.09601	2.35412
AT3G07255	2.30698	2.28064	2.29532	8.07439	7.74614	4.34418	3.03298
AT1G18200	4.20025	4.16088	4.18281	8.16883	7.641	6.25943	5.91012
AT1G33600	9.96257	9.60912	9.79365	12.5937	12.3051	9.3442	9.7748
AT1G75270	8.82122	8.94674	8.88221	12.7676	11.7379	9.3659	9.21623
AT1G19210	3.80757	4.22006	3.90171	8.75879	9.38447	6.91522	6.41026
AT5G60790	11.7204	11.8628	11.9005	13.0969	13.0689	11.236	11.4497
AT1G22830	7.62062	7.63078	7.82638	11.6482	11.7619	9.1161	8.15068
AT1G62300	7.93855	7.86793	7.88047	11.6311	10.4785	8.23076	7.78432
AT2G39200	5.33119	5.46357	5.31685	13.4944	10.6487	8.92219	7.17459
AT1G72450	9.1364	8.92559	9.39716	12.1016	11.9834	10.3314	10.097
AT2G01023	3.87925	3.92092	3.67095	7.93495	9.50293	4.97156	5.58377
AT2G42340	3.52123	3.48291	3.15697	7.54168	7.49775	4.80528	4.57194
AT1G33590	11.457	11.1168	11.1244	13.134	12.7144	10.694	10.7504
AT5G27760	9.57316	9.58203	9.42292	13.6821	12.3792	10.2457	9.80584
AT2G43120	9.95517	9.72479	9.77542	14.7336	12.8992	10.2318	9.64782
AT3G46110	6.57507	6.35402	6.50567	9.62712	8.98466	7.402	6.69254
AT3G14060	3.97999	4.01343	3.6965	8.80725	7.57388	5.88948	5.16117
AT3G04710	8.33299	8.53092	8.67622	10.3123	11.0277	8.46412	8.55609
AT2G33590	8.64505	8.50646	8.64261	10.9812	10.7416	9.40985	8.89687
AT3G05500	10.3389	10.3946	10.4099	16.4794	15.209	12.5652	10.9218
AT2G47150	3.04426	2.85028	2.86712	8.48081	7.57283	5.49437	3.80267
AT1G78070	9.84093	9.7333	9.90011	13.8897	13.2942	12.226	11.1286
AT1G01750	3.51837	3.73592	3.902	7.09868	7.7424	4.19711	4.24257
AT2G46260	10.2214	9.89448	9.96927	11.8019	11.4784	10.7089	10.2774
AT2G29490	4.4515	4.4042	4.66836	9.43509	8.28949	5.32835	4.23792
AT3G17860	8.48011	8.21744	8.59923	11.5421	11.2116	9.40907	8.75355
AT1G67530	9.11624	8.9764	8.94485	11.2493	10.7847	9.71227	9.1994
AT3G49780	5.6361	5.69198	5.66845	11.6675	9.7482	7.19558	6.34554
AT2G25735	7.47723	6.08557	6.20861	11.1186	9.60847	8.45305	7.80793
AT4G17060	9.69024	9.6951	9.71117	11.239	11.1711	9.10552	9.37071
AT1G74930	6.64703	6.40357	6.35523	11.2257	12.732	9.85254	10.3493
AT4G12450	4.15738	4.31739	3.9794	9.60882	8.98167	6.35876	4.77959
AT5G13220	7.03474	6.87259	7.06793	12.2798	10.9525	8.4638	6.98643
AT1G59870	13.9341	13.8308	13.8966	15.9941	15.4543	14.0816	13.7974
AT5G41110	7.75279	7.64828	7.68548	9.51273	9.57032	7.88336	7.82768
AT4G28350	7.1227	6.73757	6.77806	10.9455	9.53073	7.17855	6.93978
AT5G53750	7.97141	8.40741	8.46576	11.5831	10.999	7.88993	8.02211
AT3G14075	9.15746	9.16326	9.23204	11.0333	10.8252	9.57162	9.43307
AT5G19410	2.91905	2.89598	3.08095	8.20071	7.44276	5.91216	5.57058
AT3G02800	5.52444	5.89044	5.55911	10.695	9.52638	7.01589	6.25404
AT5G41100	8.78035	8.65861	8.74027	11.5855	10.839	9.42921	8.93141
AT1G73500	7.88452	7.67313	7.35761	10.605	10.8105	8.92142	9.02252
AT3G07350	4.69426	3.54242	3.98424	8.32029	7.3593	5.00762	4.10861
AT5G46170	9.42569	9.47369	9.53566	10.923	11.4239	8.96146	9.34587
AT3G49670	11.6031	12.1296	12.1734	9.7555	10.396	10.6622	11.0818
AT3G06500	8.94772	9.18934	9.2486	15.0115	14.4023	11.4803	9.96921
AT3G45040	8.88214	8.62756	8.69033	11.1607	10.8332	9.9038	9.22368
AT4G36900	6.72108	6.50413	6.14905	9.4536	9.34224	6.81496	6.08885
AT1G68840	7.82679	6.84918	6.8984	11.6201	10.2418	8.64683	8.42897
AT1G01310	3.78348	3.76332	3.77452	7.9488	8.96052	8.99698	8.54312
AT5G64260	8.92043	8.80764	8.77474	10.6937	10.4001	9.41935	9.11047
AT3G19970	8.80855	8.91043	8.73723	11.4774	11.0933	9.49875	8.94273
AT5G13190	9.19129	9.01071	9.05637	12.5867	11.7333	10.9157	9.94948
AT1G22400	10.5699	10.7749	10.6514	14.6925	13.5496	10.3518	10.4405
AT5G04760	7.23508	7.09158	6.94723	9.87106	9.35904	8.16214	8.12546
AT5G24660	10.7556	10.3232	10.3358	13.4466	13.0461	9.963	10.3837
AT5G08240	4.1693	4.12775	3.99961	9.15628	7.69719	6.40977	5.3458
AT2G01020	7.93665	7.97202	7.96099	10.477	11.7349	12.3383	12.1962
AT1G30755	7.71807	7.76657	7.89011	11.3486	10.7949	9.16246	8.37819
AT2G20625	2.60909	2.58724	2.5994	7.19062	7.05569	4.9633	4.77985
AT1G65390	7.02971	6.88738	6.7006	12.4729	11.2543	11.1365	9.10732
AT5G64310	9.95186	10.1627	9.91445	14.3694	13.3826	11.3022	10.3395
AT1G30700	3.67736	3.86317	3.5319	11.1561	8.36823	6.98389	5.46441
AT1G61340	5.99491	6.36152	5.90807	10.6727	10.4667	8.09404	7.05192
AT2G37980	4.46968	4.56488	4.28941	9.12889	8.15408	4.8747	5.09922
AT1G06163	2.89375	2.87028	2.88335	8.35434	6.8343	6.93364	5.12216
AT2G41100	9.77031	9.12793	9.31614	12.1946	12.1541	11.5633	10.9282
AT2G41430	13.4004	13.0597	13.0053	16.3269	15.1528	14.3123	13.6865
AT1G51770	3.69195	4.09543	4.1191	9.27297	8.45705	5.96551	5.13606
AT5G14730	6.30197	5.67666	5.49286	10.4003	11.2319	7.3833	7.02807
AT1G76970	8.09042	8.17702	8.16556	12.2457	11.2367	9.17349	8.25884
AT4G34470	3.13627	3.11431	3.12652	7.82844	7.90166	6.95155	6.16431
AT5G08770	7.66348	7.37857	7.45716	9.61442	9.49037	8.27478	7.91709
AT4G28485	2.77068	3.04892	2.75725	8.21233	7.43551	4.8187	3.61372
AT5G10300	6.37328	6.28001	6.50182	9.68067	8.96773	6.72338	6.10686
AT5G08139	8.37386	8.21403	8.21484	10.1205	10.5469	8.03047	8.10778
AT2G02800	10.7163	10.5644	10.5133	12.1158	12.1037	10.9027	10.899
AT3G25770	12.2098	11.9656	12.4093	16.8752	15.5867	13.5642	13.0961
AT1G68620	4.36631	4.2645	4.34546	8.8314	7.59944	5.30612	4.37509
AT5G16200	5.68722	5.80755	5.8736	8.66938	8.47152	7.33893	7.40148
AT2G33700	9.87419	9.53633	9.5263	12.2731	11.6004	9.76939	9.8316
AT3G23210	7.98773	7.98769	8.02416	9.92692	10.4551	8.12783	8.06194
AT3G03050	9.97869	9.94401	9.96407	11.6096	11.3448	9.9815	9.70496
AT3G06760	9.13262	9.07042	9.02647	12.6056	11.5576	10.2803	9.63678
AT3G07080	8.2939	8.41924	8.44267	9.94956	10.7289	7.57167	8.1122
AT5G22140	6.89192	6.86674	6.88284	9.02308	8.99162	6.904	6.53308
AT2G27660	4.81926	4.43631	3.94288	8.92933	7.58387	7.07231	6.31749
AT5G05190	8.3893	8.02512	8.28713	12.2785	10.8752	8.76293	8.37472
AT3G26910	8.81748	8.45061	8.64114	11.7968	11.0223	9.82941	8.82999
AT5G65290	8.64311	8.64379	8.66283	10.262	10.5765	8.7825	8.73563
AT5G03690	7.87178	7.88364	7.85457	9.69427	10.1999	7.936	8.01889
AT5G65920	8.87831	8.7242	8.70939	10.5049	10.4961	8.85829	8.99547
AT1G76070	7.05576	7.19022	7.06406	12.6173	10.9875	8.84822	7.69028
AT2G02860	9.32482	9.25605	9.26914	11.2161	10.8216	9.5806	9.25989
AT2G24850	5.37924	5.30165	5.85504	10.9551	10.0404	7.83772	6.77728
AT1G13880	9.40559	9.54865	9.48706	11.3535	11.2614	9.16498	9.55574
AT3G50800	6.49018	7.06517	6.69942	9.98257	9.96669	8.87884	8.77164
AT5G46080	6.01939	6.21448	5.68998	9.13591	9.4183	6.46815	6.00922
AT5G03630	10.6615	10.6233	10.7265	15.2855	14.0242	11.9765	10.8093
AT1G70590	9.01501	8.91407	8.7501	11.0902	10.6994	9.7563	9.70284
AT1G08930	10.0603	9.86599	9.82125	12.1897	11.5892	11.4749	10.9178
AT3G49570	8.92701	7.48085	7.28604	13.3556	12.7234	9.68027	9.20084
AT1G11100	5.3821	5.42388	5.22815	8.62648	7.98392	5.85043	5.30009
AT1G01010	6.02841	6.11102	6.38096	10.6269	9.43821	6.51746	6.14392
AT3G57120	8.39193	8.33354	8.3252	11.6546	10.6022	8.36812	8.19341
AT4G02410	8.9455	8.8509	8.84141	11.0946	10.8992	10.2848	9.75325
AT1G72940	8.43818	8.31257	8.51644	10.6957	10.5435	10.3182	9.90972
AT5G40540	7.23418	7.0671	6.91182	10.9968	9.60252	7.77291	6.8341
AT3G47780	5.97476	6.03689	6.08303	10.1433	8.92954	6.30624	5.7731
AT5G02020	6.03833	5.67758	5.72807	10.2201	9.0984	8.05599	6.47133
AT1G19770	11.2074	10.6001	10.639	12.9349	12.6928	12.3939	11.9527
AT5G25280	10.8863	10.4585	10.4868	12.555	12.4686	10.0996	10.2729
AT1G69840	9.64993	9.53319	9.62345	12.0659	11.8552	11.0641	10.4279
AT4G33940	8.71969	8.4378	8.33026	11.0115	10.2218	9.72017	9.15454
AT5G64250	9.6897	9.72435	9.69922	11.5515	11.2308	9.60314	9.68239
AT2G40180	5.51177	5.14274	5.4621	10.9333	9.16333	7.45845	5.79885
AT4G25030	11.1492	11.0813	11.1193	13.769	13.0648	12.0211	11.7349
AT3G25240	1.95294	1.92758	1.94172	6.68207	7.29324	2.34028	3.37133
AT5G14470	3.02903	3.55008	3.38453	7.86323	7.4836	4.24626	3.77425
AT3G51660	8.48547	8.85422	8.6505	13.742	12.3821	9.42172	8.48584
AT5G67450	3.8611	3.98545	3.75322	7.6196	8.06601	6.07489	5.79127
AT3G49520	3.15743	3.13579	3.14783	6.85559	8.12607	6.7664	7.14328
AT3G12750	6.4008	6.30977	6.524	8.90595	8.65415	6.84441	6.81075
AT1G73066	5.79034	5.81724	5.79527	8.99995	8.97246	9.29053	8.4677
AT1G61260	8.01179	7.97867	7.94571	9.4361	9.3106	7.37666	7.3953
AT3G07320	10.737	10.7983	10.8183	11.6548	11.715	10.0473	10.2124
AT4G36020	10.5063	10.6237	10.5514	12.2401	12.2583	11.0015	10.7603
AT2G31200	7.97855	7.89126	7.94494	11.9392	10.6593	8.85389	8.00498
AT2G33770	10.4088	10.3723	10.5286	8.17293	8.48143	8.99871	9.19406
AT1G29690	9.11735	9.01236	8.99769	12.1203	11.2475	10.2725	9.6069
AT4G20840	9.71922	9.55826	9.70126	12.2515	11.5852	9.72923	9.76652
AT1G30620	8.48574	8.58655	8.54691	11.5589	10.7702	8.98409	8.66346
AT1G58200	10.724	10.5486	10.6793	12.5769	12.1692	11.1969	10.8501
AT4G12120	7.28591	7.45597	7.51111	11.5917	10.3687	7.74939	7.26891
AT5G54710	7.89589	7.77011	7.65752	10.4788	9.99162	9.20787	8.45617
AT5G01890	10.445	10.4756	10.4391	8.24369	8.51863	8.45408	8.91843
AT2G24600	8.55957	8.03513	7.89869	11.0636	11.0955	10.1439	9.48979
AT5G09430	3.43779	3.49482	3.31221	8.1357	6.95519	4.54401	3.89431
AT3G04730	11.2129	11.0319	11.0253	13.8826	13.0462	11.7288	11.608
AT4G05020	6.92772	7.03333	6.93955	10.7749	9.67836	7.58567	6.96622
AT5G24030	8.04589	8.1831	8.18244	11.1025	10.3279	8.16561	7.87823
AT5G19070	8.59556	8.48874	8.48461	10.778	10.2689	9.21035	9.08159
AT1G17380	5.56794	5.56462	6.05636	11.9594	10.5577	8.54301	7.42866
AT1G24145	4.9869	4.25215	4.46628	9.53726	7.81118	6.52733	6.04053
AT3G12740	10.2823	10.0956	10.1215	13.8312	12.5112	10.7884	10.3567
AT3G29034	4.4281	4.07861	3.86245	9.06929	7.18819	6.4542	5.03655
AT5G09800	5.66412	5.33086	5.35915	8.22582	8.05358	5.6385	5.7823
AT5G43650	2.93277	2.90821	2.92188	8.41114	8.37834	6.3816	4.93404
AT1G73080	10.6964	10.5843	10.6932	13.6651	13.2481	12.1932	11.3162
AT3G08990	6.36756	6.48113	6.49139	8.47278	8.71125	6.66479	6.59242
AT2G33850	11.3145	11.1418	10.8013	7.9195	6.94727	6.61137	7.01778
AT1G02920	6.06588	6.22845	6.16449	10.8197	9.44466	7.23866	6.5461
AT4G21990	13.3392	12.4581	12.4447	16.2586	16.5323	13.225	13.2729
AT2G33100	3.8071	3.86413	4.2529	8.67096	8.08377	6.17553	5.42893
AT2G17840	10.7561	10.7532	10.7262	14.8293	14.1151	12.6591	11.3799
AT1G29680	3.46312	3.17336	3.02664	7.62742	7.5299	6.22226	5.59415
AT4G34390	9.73146	9.67111	9.66063	12.6726	12.3039	11.137	10.2319
AT1G76380	9.01303	8.85924	9.03951	11.1721	10.8487	9.72677	9.27438
AT1G30330	9.71073	9.87009	9.90475	7.74041	7.62354	7.66181	8.10709
ATCG01020	7.66388	7.60231	7.34667	9.85435	9.77637	8.84035	8.46454
AT1G52890	4.01987	3.70298	4.00064	11.122	7.9264	5.91305	4.43408
AT5G67250	10.9095	10.6056	10.5553	12.3396	11.8458	11.2944	10.8883
AT1G74950	9.82926	9.71101	9.86566	12.2733	12.56	10.8181	10.2617
AT1G77500	8.7076	8.82811	8.77874	11.2418	10.6819	8.92405	8.85395
AT3G13050	8.78045	8.65272	8.67278	11.0079	10.4153	9.39592	9.13953
AT4G15420	9.38377	9.24253	9.2846	11.805	12.8215	9.64039	9.60047
AT3G55970	3.72225	3.3427	3.7977	9.57645	8.04814	6.16108	4.08226
AT2G38290	10.0105	10.0426	10.0438	13.704	12.5229	10.5966	10.0439
AT4G28140	4.40389	4.48734	4.38588	10.5099	9.19727	6.99028	4.93592
AT2G38400	8.55016	8.44568	8.52812	11.6853	10.7073	9.14236	8.77421
AT2G22010	10.4455	10.2868	10.3861	11.9454	12.2404	10.588	10.65
ATCG00020	8.24531	8.39362	8.49938	10.3792	10.8639	9.73391	10.5939
AT5G18490	7.77393	7.56906	7.7483	10.0966	9.70532	7.94153	8.0815
AT3G57450	8.50079	8.27216	8.21871	13.399	11.4724	10.4246	9.43348
AT1G34260	9.69823	9.66833	9.75001	11.6671	11.1993	9.41157	9.41002
AT1G69750	8.10085	8.21389	8.26987	11.8743	10.832	8.08735	8.19586
AT5G42570	9.67299	9.75686	9.70957	12.0572	11.4243	9.62236	9.39473
AT1G53625	2.70569	2.27303	2.28753	8.45992	5.94468	5.11732	3.02406
AT3G51890	7.70659	7.74976	7.68848	11.8472	10.5646	8.9629	8.28737
AT2G28305	10.801	10.6023	10.5762	13.0082	12.3207	11.7848	11.2028
AT4G24400	9.26294	9.18505	9.20611	10.7964	10.5586	9.26872	9.26088
AT4G30600	11.7383	11.8321	11.7713	14.3663	13.7527	12.1396	11.6027
AT5G52965	2.32979	2.30636	2.31941	7.43556	6.6108	4.63421	3.51185
AT3G22790	9.75212	9.79516	9.87691	7.70656	7.87552	8.12677	8.55331
AT2G08895	2.82779	2.807	2.81857	7.36722	6.73943	5.81098	5.53442
AT3G54130	7.79251	8.02801	7.91764	10.9981	10.2966	8.48522	8.29605
AT1G76965	2.51763	2.49103	2.88354	8.59621	7.53309	4.73861	3.78722
AT5G48657	5.50108	5.75275	5.19397	10.7286	9.41581	8.33088	7.30205
AT1G09932	5.78026	5.55355	5.10445	9.8863	8.33116	7.24663	6.15462
AT1G02230	3.27406	2.98509	2.85679	7.67391	8.31467	3.78144	3.1819
AT1G56540	7.12093	6.99569	6.80207	9.28056	9.05324	8.46823	8.0694
AT5G47830	7.57551	7.46981	7.36804	9.45447	9.75185	7.79264	7.9504
AT1G55300	7.86489	7.67156	7.62127	9.60163	9.53239	8.06329	8.10565
AT3G63310	9.21722	9.09787	9.0512	11.3834	10.7183	9.44066	9.19176
AT1G74430	5.6664	5.43543	5.71565	8.87722	8.69958	8.11674	7.38224
AT4G25520	9.91067	9.84069	9.83476	11.4082	11.1151	10.0502	9.88769
AT5G59480	10.5519	10.4176	10.525	12.9683	12.29	11.1853	10.7273
AT4G11280	8.83878	8.59476	8.49438	12.1135	13.3282	10.5233	10.5341
AT5G48400	4.09737	4.05498	3.74005	8.86697	8.39538	6.20664	4.60499
AT3G56370	12.0557	12.1969	12.2304	9.98236	10.5314	10.4781	10.8715
AT4G34400	4.98897	5.2903	5.15836	9.89917	10.1173	8.54664	7.31255
AT5G17760	8.61149	8.77796	8.67784	10.8162	10.7208	9.21104	8.80454
AT3G01650	9.35854	9.30592	9.24548	12.319	11.3487	9.53616	9.37119
AT2G47950	2.58986	2.33299	2.76252	10.5405	6.33958	4.73201	2.93929
AT5G16010	11.5608	11.5793	11.5691	15.9163	14.4912	12.3946	12.2246
AT1G61290	3.10689	3.07578	2.94143	7.86356	6.75807	5.69262	4.43256
AT4G16500	9.63905	9.65138	9.57344	13.384	12.5803	11.0409	9.87622
AT4G04970	10.0618	10.2105	10.3204	8.448	8.52111	8.81811	9.13004
AT2G22900	8.38838	8.38353	8.37109	9.51577	9.32392	7.18763	7.2651
AT2G20880	4.34595	4.48829	4.39332	10.1354	8.62774	6.82944	5.1139
AT1G76640	2.26898	2.24645	2.259	6.93416	6.719	4.12649	3.54709
AT1G67365	4.47668	4.62319	4.69199	7.75572	8.51978	5.71785	5.42847
AT4G23060	9.57807	9.40859	9.37258	11.8963	11.1685	10.576	10.0766
AT4G33985	6.35105	6.60336	6.397	9.69479	9.11072	7.44515	7.49275
AT4G34380	3.30548	3.66061	3.16433	7.49607	7.34862	4.94218	4.51835
AT3G06355	10.6775	10.7247	10.5861	12.5539	13.7108	14.7994	14.5066
AT5G01700	5.78767	5.82496	5.96859	8.99309	9.2335	7.79414	7.19415
AT5G56750	10.0749	9.92496	9.81796	12.1734	11.55	11.0406	10.5392
AT3G55720	3.12065	2.56053	2.39673	7.40791	6.0406	3.42484	2.53078
AT3G59010	10.2353	10.1046	10.0147	7.85108	7.53536	6.93682	7.48866
AT2G43320	7.44282	7.62511	7.48726	9.8244	9.50618	7.99604	7.7473
AT5G56040	10.6949	11.1226	11.2133	8.89457	9.49734	10.0503	10.5259
AT3G23030	9.48845	8.48888	8.74068	11.9064	10.9186	9.01107	8.82629
AT2G20940	6.75265	6.89848	6.84623	8.79482	8.64465	6.56554	6.65052
AT1G66090	7.83108	7.05271	6.95742	11.6183	11.7042	8.65994	9.1292
AT5G57510	1.92296	1.89792	1.91188	7.88804	6.10011	3.27421	2.3007
AT5G60450	9.65448	9.79057	9.82078	7.63354	7.67733	8.39175	8.10175
AT2G45540	11.7472	11.6505	11.7437	10.2517	10.2128	11.2928	11.1305
AT2G01180	9.29743	9.32228	9.28982	13.1847	12.3258	11.3931	10.2794
AT3G48090	9.31629	9.34149	9.33557	10.5364	10.3864	8.87292	8.82411
AT2G36380	9.55429	9.51432	9.45225	10.9261	10.5428	8.8306	8.78615
AT5G03030	9.18633	9.19908	9.16171	13.4199	11.9378	10.046	9.29209
AT1G35140	5.81965	5.60422	5.40634	8.36873	8.39673	7.18269	7.10703
AT1G28400	10.3727	10.2178	10.3371	7.43711	7.93445	7.7378	8.31836
AT5G54170	11.2663	10.7009	10.6872	14.0416	13.2584	11.4062	11.5851
AT1G13210	10.3782	10.1592	10.1065	12.1664	11.533	10.4341	10.1998
AT2G17660	3.96703	4.02901	4.13374	9.41453	8.23241	7.85392	6.27312
AT5G65280	6.94116	7.14921	7.26843	11.1355	10.5139	8.14753	7.10319
AT1G07000	8.20775	8.38977	8.3294	13.0413	12.2082	10.5973	9.19479
AT3G14870	8.28035	8.02248	8.03938	9.91573	9.60554	8.92832	8.71596
AT3G02875	7.64748	7.55851	7.67258	10.8455	9.80067	7.92917	7.37286
AT5G63300	4.62111	4.57814	4.70591	10.1769	8.57124	7.08968	5.40743
AT2G40270	9.80179	9.79991	9.80534	11.0941	11.1561	10.468	10.5307
AT1G10170	11.1275	11.0188	11.0395	13.4059	12.6223	10.8245	10.7355
AT1G20780	9.82689	9.75287	9.76215	11.7507	11.2412	9.9232	9.83087
AT5G40460	5.28096	5.20096	5.44251	10.2234	8.87018	7.37271	6.09625
AT5G03760	11.2138	11.0813	11.0197	8.68938	9.09246	9.35124	9.57511
AT1G21980	10.5175	10.4496	10.4522	13.3669	12.2765	10.208	9.92403
AT4G12720	9.85758	9.66805	9.7425	12.6658	11.7885	11.2733	10.5867
AT3G52360	9.29249	9.12153	9.01404	12.012	11.1329	10.0625	9.9183
AT3G05660	5.61434	5.95895	5.93342	8.04002	8.2304	5.50377	5.25592
AT1G68340	6.34784	6.52121	6.43172	10.382	9.22904	7.07872	6.77942
AT1G61470	5.92523	5.81559	5.80084	8.68096	9.70316	7.20791	7.6046
AT5G16830	9.24217	8.98471	8.88102	11.1596	10.486	9.90221	9.40775
AT3G14670	2.87808	3.02313	2.86882	7.28852	7.1169	5.47156	5.88982
AT4G24340	2.88741	2.70444	2.72264	7.52493	6.18685	4.01268	3.17941
AT1G07430	3.66291	3.53466	3.79946	7.82878	7.1296	3.94257	4.14884
AT5G13810	10.0976	10.0527	9.97659	11.7231	11.2918	10.0503	9.85382
AT3G13672	3.05531	2.8675	2.8834	8.18837	6.30564	6.01693	4.303
AT1G80670	9.83675	9.73348	9.71053	11.9718	11.3405	10.2135	10.0339
AT2G20630	11.317	11.2393	11.3025	13.7852	13.0568	11.7255	11.5829
AT1G64380	7.68538	7.70349	7.85561	12.2002	10.6012	7.83577	7.46787
AT3G21070	10.0299	9.92667	9.89122	13.9313	12.7576	11.7384	10.5104
AT1G21010	7.57473	7.3354	7.35298	11.6469	9.90679	7.99531	7.2707
AT5G67300	9.57422	9.713	9.79405	11.3383	11.3545	9.4827	9.93697
AT3G50480	8.55378	8.4042	8.07989	10.832	10.2312	9.63595	9.21083
AT3G52470	10.3676	10.318	10.3352	12.9373	12.0981	10.5032	10.2753
AT2G39681	8.02208	8.21899	8.14928	5.64555	6.11644	5.73041	6.07624
AT5G21990	10.084	10.0996	10.1283	12.0112	11.5557	10.1367	10.046
AT2G16720	5.28976	5.6839	5.33624	12.0729	9.60078	6.16923	5.65384
AT3G16530	6.59634	6.48124	6.25462	11.7259	9.54344	7.31807	6.52061
AT5G44070	11.1805	11.0819	11.0609	13.4206	13.1671	12.146	11.4104
AT4G37400	4.05673	3.52628	3.96799	9.45768	7.23612	4.46891	3.84484
AT5G04020	9.3409	9.26378	9.32964	10.848	10.5112	9.15664	8.97647
ATCG00280	7.58314	7.65043	7.77823	8.64672	9.05006	9.49222	9.63196
AT2G31865	7.46936	7.55575	7.21695	11.9558	11.4232	9.75222	8.17397
AT1G14740	10.6543	10.5202	10.4991	12.0186	11.8849	11.2881	10.9801
AT2G28410	8.38411	8.6715	8.64064	6.03345	6.65499	5.9769	6.5404
AT1G61890	10.03	10.4902	10.4424	14.1831	14.0409	12.2592	11.358
AT4G24972	8.86151	8.69365	8.64637	10.3927	10.0824	10.0093	9.68219
AT5G44400	9.08799	9.05598	9.18886	6.59406	6.86843	6.69862	7.29772
AT4G34710	10.6448	10.6447	10.7872	14.1919	13.4361	11.4913	10.437
AT2G39400	7.91823	7.46137	7.46488	12.4194	10.2055	8.56979	7.60656
AT3G62420	10.3708	10.4314	10.4364	12.4255	11.9813	9.90512	10.1467
AT3G03640	8.9093	8.92109	8.88803	11.0285	10.3456	8.10654	8.12698
AT1G44350	7.72839	7.77229	8.08774	13.0727	11.7437	8.68986	7.39379
AT5G13400	9.66754	9.81946	9.76747	8.13184	8.43007	8.1246	8.36641
AT5G46330	7.58336	7.67387	7.75029	11.4024	10.247	8.20255	7.56046
AT4G11330	7.34948	7.42611	7.4275	10.4839	9.76371	8.30031	7.63182
AT1G49840	9.23436	9.28927	9.15392	11.0008	10.9159	10.1782	9.8759
AT2G18193	4.66941	4.30681	4.85379	9.72226	8.0545	5.38671	4.96321
AT4G02890	13.0057	13.0766	13.0762	15.6534	14.8759	13.2331	13.0406
AT3G59280	9.42301	9.46791	9.40282	11.2174	10.9548	10.0069	9.71877
AT1G10400	3.40316	3.59656	3.25477	8.02544	7.06981	6.30117	5.74358
AT1G10230	8.21396	8.39813	8.25497	10.2911	10.1225	7.67398	8.14866
AT2G41010	7.01548	6.79268	6.80734	11.6381	9.9191	9.23242	8.78295
AT1G35720	10.2792	10.3007	10.1582	8.31689	8.57149	7.95859	8.42824
AT5G36925	4.12326	3.99618	4.10816	10.7553	8.0917	7.74479	6.49536
AT5G57010	5.09889	4.89958	4.96517	9.46804	8.78745	7.21686	5.56137
AT4G02360	5.03543	4.57608	5.04824	8.3208	7.73767	6.67885	6.27569
AT4G12735	2.50035	2.47726	2.85368	6.58774	7.64905	4.3911	4.50703
AT1G04680	11.7501	11.789	11.7117	10.1667	10.2641	10.2444	10.5829
AT5G62430	7.33241	7.81942	8.14282	9.46002	9.7428	7.01385	7.42829
AT2G26730	11.211	11.3046	11.3437	9.51289	9.84798	10.0195	10.3188
AT4G11350	4.57166	4.48183	4.77792	7.62937	7.37056	4.95322	4.67274
AT3G08760	9.77544	9.54288	9.55605	11.1263	10.7699	10.0416	9.79632
AT1G67340	8.80268	8.82092	8.79521	10.9296	10.4717	8.19543	8.48981
AT1G32880	2.70762	2.84532	3.01094	8.12756	6.92945	4.32553	3.75281
AT2G17120	10.0227	10.0324	10.1115	12.8216	12.0565	10.7811	10.3332
AT3G20520	3.22543	2.88489	3.06663	7.65365	7.33294	6.1042	5.0302
AT5G03720	6.83351	7.06468	7.09624	8.64763	9.25847	7.63553	7.93089
AT1G07410	4.71832	5.11414	4.91593	6.84269	7.94545	3.56303	4.07435
AT3G02480	3.72003	4.2195	3.70665	9.31796	9.39102	6.84004	5.48747
AT3G10080	8.35518	8.3866	8.37133	5.35164	6.01946	5.69748	5.88355
AT2G01010	9.78401	9.90029	9.6992	11.7925	13.4637	13.8204	14.1961
AT2G38250	5.41278	5.30354	5.58329	10.6712	8.91643	7.23233	6.0692
AT3G57020	8.78541	8.53686	8.53402	11.1534	10.3084	9.03563	8.86062
AT1G73880	7.51232	7.55533	7.55376	9.58937	9.20152	7.59575	7.26632
AT4G20780	8.26622	8.30882	8.30682	12.8678	11.2879	9.51131	8.49263
AT1G76670	11.249	11.1289	11.1378	12.2782	12.0739	11.0944	10.9227
AT1G01030	7.95878	8.17285	8.08512	11.7257	10.534	8.18456	7.73106
AT1G29050	9.08812	8.8902	8.72471	7.28317	6.89489	7.58282	7.11327
AT1G69410	8.83312	8.76314	8.84015	10.9971	11.0214	9.32589	8.6782
AT4G30530	11.5409	11.3286	11.5197	15.441	13.8713	11.9018	11.445
AT2G27270	3.29501	3.27348	3.28545	7.75236	7.9963	7.81294	6.63081
AT3G56790	3.93499	4.03015	4.04319	9.52778	9.45706	9.2791	7.27842
AT1G02390	6.38231	6.22717	6.37713	8.27259	7.89353	5.3932	5.30282
AT5G49700	4.41286	4.20092	4.16725	9.3646	7.48237	5.21063	3.65583
AT2G41070	5.9402	5.75964	5.68407	8.82747	8.00645	7.36562	6.83487
AT1G74440	7.17562	7.26187	7.0523	9.55159	9.15234	8.13739	7.80436
AT4G30390	7.92335	7.65688	7.70271	10.684	9.71735	8.31568	8.16553
AT1G16670	7.91237	7.92992	7.85183	10.5899	9.83893	8.43423	8.27107
AT4G20270	10.471	10.5529	10.7022	7.7903	8.55835	8.51732	8.92149
AT2G05940	9.69394	9.85936	9.80208	13.0725	12.2763	10.2565	10.6036
AT2G46510	9.90465	9.87209	9.92748	11.3714	11.2993	10.4683	10.6257
AT5G12010	10.1933	10.3221	10.2648	13.3189	12.325	10.2544	10.165
AT5G01760	3.65374	3.61773	3.31641	7.34119	7.20423	5.68583	5.02878
AT3G06345	9.96829	9.89733	9.874	12.0581	13.6307	14.2543	14.2456
AT4G23420	4.75308	4.99986	5.25686	8.26517	8.23439	5.75984	5.18562
AT2G33585	6.92506	6.81295	6.78438	8.89216	8.6298	7.34155	6.92955
AT3G15030	11.6122	12.0395	12.0997	9.73845	10.2332	10.0354	10.9236
AT1G27700	8.8872	8.80698	8.91289	10.3296	10.2999	9.07768	9.19624
AT1G63720	5.96517	6.2046	5.92325	10.4062	9.09055	7.44804	6.93845
AT3G09490	5.29399	5.42857	5.36894	7.93931	7.66733	5.57599	5.52903
AT5G01990	8.19496	7.88421	8.01224	9.98158	9.50635	8.72349	8.43485
AT5G42720	9.59504	9.68848	9.6398	8.12441	8.25492	8.46987	8.56458
AT1G09157	3.10926	3.24109	3.25495	7.00537	7.38751	6.73102	6.28444
AT3G04620	7.72254	7.62053	7.82776	12.976	11.9723	10.5118	8.59853
AT2G37110	10.7222	10.7467	10.7645	14.0555	13.1355	11.8473	10.9656
AT2G35900	8.41069	8.45125	8.52839	10.411	10.0635	8.41167	8.54115
AT2G42150	3.3437	3.5841	3.42978	7.05021	6.82557	4.35088	4.21954
AT1G72510	9.23203	9.56944	9.63014	11.8189	11.0617	7.95875	8.11302
AT4G23050	8.38227	8.60971	8.69005	10.771	10.4502	8.71551	8.42155
AT4G33050	9.89834	9.77425	9.68956	11.3623	11.4356	10.3976	10.532
AT3G09370	8.37681	8.39392	8.44634	10.0669	9.89288	8.63522	8.38393
AT4G05320	14.5746	14.6041	14.6915	17.299	16.4595	14.4025	14.4587
AT1G01740	7.8269	7.78508	7.68932	10.3539	11.7029	8.20572	8.15031
AT2G28890	9.43477	9.29648	9.18527	11.6264	10.9611	9.06709	9.20123
AT1G65486	6.9199	6.80105	6.60603	9.46401	8.76252	8.58868	8.33282
AT3G61800	8.24179	8.34167	8.40764	9.80793	9.65743	7.97464	8.04742
AT5G18400	9.80725	9.84534	9.88353	13.232	12.6432	11.492	10.4147
AT3G53160	6.53868	6.53105	6.59431	9.34229	9.02443	7.79034	7.05757
AT4G37690	4.35005	4.30827	4.49518	8.20753	8.08764	6.29688	5.27078
AT1G78380	13.2896	13.2412	13.2924	15.8674	15.0465	13.896	13.5832
AT2G23340	9.47793	9.47665	9.52336	11.667	11.8881	9.93958	9.29762
AT5G07030	10.9004	10.9427	10.7885	9.44747	9.45068	9.49735	9.70332
AT3G60630	9.6615	9.81001	9.83889	7.67272	7.39647	6.52277	7.20864
AT1G64950	10.5698	10.7208	10.8531	12.4651	12.3826	10.2724	10.7939
AT5G19110	3.27308	2.8852	2.58636	7.63738	6.03259	4.36931	2.90827
AT4G23220	7.12444	7.16785	7.0756	10.0888	10.1796	8.96846	8.08318
AT3G60260	8.50223	8.37832	8.36329	10.688	9.99357	9.00364	8.60611
AT5G63290	7.1741	7.4027	7.37975	10.8768	9.82619	7.81928	7.29796
AT4G11220	9.91183	10.0157	9.92309	12.1878	11.5842	10.0743	9.60807
AT2G21660	13.6538	14.3651	14.2495	12.8491	13.4557	12.5771	13.1149
AT4G38810	9.89886	9.86374	9.88844	11.6456	11.2101	10.0775	9.94749
AT4G21480	5.97035	5.90165	5.85758	8.73591	8.14581	7.44656	6.85869
AT4G31760	3.29672	3.26329	3.28191	7.36184	7.46276	5.26024	4.46572
AT1G79410	7.41739	7.38542	7.37327	11.3025	10.1322	7.065	7.52656
AT1G60190	5.97195	5.44754	5.57765	8.50031	8.52851	7.67861	7.31046
AT3G44720	10.5034	10.442	10.3872	12.6781	11.8331	10.1736	9.95495
AT2G29720	7.95603	7.60642	7.54842	10.5154	9.60897	7.82651	7.86494
AT1G26800	7.68428	6.81949	6.84028	10.1723	10.0913	6.81153	7.1277
AT1G17620	10.2197	10.1257	10.0703	11.4369	10.8985	9.33654	9.17218
AT3G19990	9.50118	9.30446	9.30021	10.9038	10.5444	9.77049	9.60438
AT3G55430	10.9516	11.0035	10.9847	14.1734	13.3252	11.927	10.9931
AT2G27690	4.59197	4.85928	5.2432	9.16512	8.81532	5.95131	4.9314
AT1G13340	5.96682	5.96759	6.09467	9.12285	8.08321	5.14331	4.50622
AT2G39980	7.23357	6.82267	6.85332	9.0579	8.57475	7.85931	7.32649
ATCG00070	7.06128	6.9826	7.13008	9.20093	8.88554	8.47225	8.38358
AT1G10585	1.87381	2.10425	2.33985	9.44092	6.14463	2.29804	1.99432
AT3G57870	11.0258	11.0512	10.9301	12.6099	12.3328	11.4746	11.1764
AT2G22125	12.5929	12.4418	12.4786	11.1127	11.1806	12.0627	11.9695
AT2G25730	11.6907	11.685	11.7737	10.3879	10.4665	11.283	11.3342
AT1G76180	12.0695	12.069	12.0161	15.3343	14.3572	12.8783	11.834
AT3G21700	8.6392	8.64271	8.53126	11.8438	10.5398	7.74112	7.76416
AT1G74330	8.96072	8.84077	8.93485	11.344	10.6289	9.70555	9.24325
AT5G53400	9.4985	9.63789	9.59493	10.7634	10.9228	9.77616	9.75026
AT3G04120	13.8798	13.9274	13.8314	15.1985	15.0932	14.2435	14.0306
AT2G21050	9.30255	9.17242	9.21231	7.12016	7.519	7.34395	7.50804
AT3G11820	9.95403	9.80518	9.81708	12.9636	12.5336	11.6869	10.4878
AT1G22280	9.87523	9.7667	9.69878	12.8005	11.6568	10.368	9.96356
AT1G51790	4.62613	4.34401	4.13432	8.65048	7.05282	5.47671	4.91579
AT3G07780	11.0759	10.9126	10.9211	12.9795	12.3262	11.5983	11.2092
AT3G61410	4.52508	3.98698	4.00559	7.71136	7.1387	7.218	6.13333
AT4G15410	9.30692	9.47222	9.37678	10.9196	10.861	8.67972	9.15221
AT4G37900	5.2357	5.24895	4.92122	8.88098	9.37391	6.93972	5.89409
AT2G39770	12.6417	12.4698	12.5241	14.1681	13.6643	12.5282	12.4204
AT3G02150	8.08963	8.03677	8.08744	10.122	9.66802	7.61698	7.84794
AT5G48570	7.76605	7.82934	7.97372	10.7768	12.8659	8.40597	8.42247
AT5G46710	6.80746	6.75465	7.0102	9.45384	9.30086	7.85303	8.37091
AT1G12360	10.4753	10.3008	10.3355	11.9619	11.6368	11.113	10.6902
AT1G21550	5.10741	4.91537	4.72173	8.23252	8.7801	6.29932	7.10115
AT4G34980	11.1639	11.2171	11.2204	8.77125	9.33952	9.39238	9.93215
AT2G39360	8.28908	8.18834	8.30826	11.0439	10.1477	8.5512	8.39814
AT1G50055	6.9726	7.00995	7.03911	3.85652	4.08426	3.83338	4.43784
AT1G80280	11.596	11.8022	11.7861	10.4818	10.6068	10.9278	11.0562
AT3G15680	9.64029	9.84454	9.83262	8.02947	8.49505	8.22899	8.43946
AT1G56140	8.84964	8.85429	8.86519	12.3596	11.4571	9.96897	8.81425
AT3G15770	7.42459	6.86265	6.81934	9.29164	8.89852	7.97946	7.73181
AT1G28050	10.5462	10.4285	10.3781	11.4053	11.2405	9.80975	9.85394
AT2G47440	9.82921	10.5503	10.6951	8.49284	9.33872	8.26373	9.22708
AT5G62070	9.87248	9.79966	9.77671	11.7317	11.2598	9.76875	9.88362
AT3G15870	2.90244	2.88021	2.89258	7.64477	7.34444	6.63615	5.12815
AT1G22220	5.33995	5.55795	5.58717	7.63737	8.01806	5.94763	5.8872
AT1G58370	8.30223	7.86543	7.88441	6.72711	6.21257	6.33396	5.94879
AT1G18310	2.9268	2.90569	2.91744	7.02253	7.47504	6.32996	5.65666
AT5G19900	11.0209	10.9806	10.9531	12.0856	12.1493	11.1794	11.0894
AT2G36780	3.53015	3.07449	3.21477	7.46819	6.87671	3.62706	4.15519
AT5G64120	5.28268	4.87821	5.2915	9.00629	7.9908	7.51247	6.44636
AT4G16780	6.9317	6.49542	6.46414	9.17928	9.11401	7.41115	7.63501
AT2G38360	9.52027	9.54061	9.48011	12.1807	11.2107	8.79154	8.89565
AT1G66760	3.52826	3.26521	3.40384	8.69548	6.68813	5.84371	3.98301
AT5G11670	11.884	12.0299	12.0663	16.1215	14.6349	12.6197	11.8886
AT1G28200	9.72181	9.53956	9.51836	11.7933	11.058	9.91645	9.7676
AT1G15010	5.42	5.22817	5.40167	11.5993	9.07882	8.86486	7.21857
AT5G15650	12.5737	12.5419	12.5734	15.2584	14.2724	12.7914	12.3164
AT5G66070	7.96677	7.90812	7.8643	11.8967	10.5087	9.71573	8.69814
AT1G14780	2.90672	2.87651	2.7357	7.26556	6.15632	4.80752	3.95703
AT3G55980	10.5421	9.9027	9.85822	13.2429	13.8552	12.9751	12.6499
AT1G68780	9.27326	9.44577	9.31004	6.83786	7.30005	7.1422	7.81801
AT2G21120	9.79744	9.68268	9.67372	11.3021	11.0661	10.6785	10.2858
AT3G57880	9.81379	9.71417	9.67475	11.9973	12.013	10.5065	9.70565
AT5G64240	8.79525	8.27886	8.44795	10.8143	9.87521	8.75778	8.38082
AT5G03230	6.14061	5.76587	5.87079	8.57878	9.13069	6.81193	6.42413
AT1G53840	11.0957	11.158	11.219	12.4504	12.2694	11.1088	11.0718
AT3G58620	9.00076	9.12202	9.15799	10.4622	10.3164	8.8182	8.93154
AT5G48920	7.8707	7.38693	7.33152	6.15431	5.79216	5.46137	5.15486
AT3G08750	2.84734	2.82845	2.83896	6.56262	6.66389	5.95515	5.59655
AT2G20970	2.75076	2.73155	2.91312	6.69292	6.68579	5.46592	5.06735
AT1G26380	4.01074	4.2416	3.9103	9.57193	7.60089	5.84512	4.90072
AT2G40925	2.777	2.75813	2.76862	6.71483	6.41043	5.79408	5.24336
AT3G21190	9.59566	9.51048	9.48251	7.24981	7.65227	7.65817	8.02509
AT5G60800	9.23529	9.14147	9.12754	10.2479	10.1464	8.68919	8.74662
AT4G08160	7.29268	6.87715	6.86857	8.28998	7.94854	5.8333	5.52149
AT1G54050	9.14528	9.22463	9.30968	11.5208	13.4904	9.14125	9.60561
AT5G23850	7.89933	8.07994	7.95311	10.4897	9.75588	7.77239	7.24062
AT2G18690	4.98592	5.09822	5.04834	10.536	8.52863	7.24634	6.17873
AT3G01290	8.46275	8.19277	8.09503	10.3218	10.2659	9.82367	9.19321
AT2G47060	9.76197	9.68097	9.73725	12.5137	12.1839	11.5556	10.5713
AT1G43000	2.85866	2.98444	3.13604	7.43595	6.79888	4.93193	4.24232
AT3G15740	4.08221	3.87299	4.14525	7.50279	7.50257	7.93526	6.93498
AT5G52410	9.1383	9.1344	9.28232	11.1072	11.1484	9.72951	9.2414
AT1G78310	6.43931	6.44012	6.31992	9.79361	8.69012	6.15826	6.28211
AT2G34650	7.1739	7.4386	7.3496	10.4616	9.55301	7.36521	7.32661
AT5G55180	10.1592	10.4268	10.1632	13.8891	12.8282	10.68	9.61426
AT4G37640	10.6708	10.6412	10.6486	13.0327	12.3518	11.0809	10.378
AT5G48375	2.71624	2.69732	2.70784	6.28835	6.78494	5.27513	5.3145
AT2G38870	10.8254	10.7293	10.6936	14.7367	13.0358	11.2673	10.7418
AT1G30135	3.09098	2.62251	2.44001	7.54388	5.57687	5.16475	3.58038
ATCG00270	7.19828	7.15009	7.12284	8.4289	8.59374	8.87371	8.84756
AT1G17180	3.51683	3.36816	3.39239	9.96624	6.92247	4.6296	2.98142
AT4G26200	2.36186	2.53977	2.35213	7.13547	6.40231	4.45915	3.69006
AT1G61140	9.6249	9.63863	9.66878	11.0427	10.7462	9.22941	9.3163
AT3G48070	9.80022	9.85107	9.82066	11.3792	11.1408	10.3196	10.0993
AT3G20310	9.45862	9.27493	9.2596	11.5652	10.8987	9.26742	9.38518
AT2G44200	9.22133	9.27301	9.2584	10.4743	10.4206	9.27146	9.35674
AT3G50370	12.1102	12.0556	12.2042	10.6109	10.3209	11.6367	11.5303
AT3G11420	8.25814	8.0998	8.30876	10.7016	10.0179	8.44458	8.47448
AT2G35510	10.4858	10.5659	10.6123	12.4765	11.9112	10.145	10.1882
AT2G22790	5.78864	5.58239	5.37943	8.50343	7.63642	6.65508	6.06288
AT1G68310	8.51462	8.62242	8.48601	10.1527	9.98525	8.96323	8.78924
AT2G17705	8.25623	8.06027	7.98294	11.2351	10.037	9.23157	8.3212
AT3G57760	6.73183	6.6261	6.57014	9.82626	8.71656	7.56748	7.07678
AT4G04025	2.06715	2.04589	2.27863	6.52802	6.24546	3.48898	2.78076
AT5G05400	4.42488	4.71405	4.87808	6.84543	8.52046	4.52544	4.89746
AT1G79710	7.37255	7.38215	7.20364	9.08679	9.06496	7.69319	7.40538
AT1G55530	10.1099	10.0386	9.99047	11.791	12.4806	10.5861	10.5454
AT5G58680	6.28405	6.17991	6.25939	8.21406	8.00519	6.06158	6.16713
AT3G04200	3.07306	3.04808	2.89734	6.88768	7.12777	6.01045	5.41853
AT5G53045	7.77164	7.7705	7.84057	9.42716	9.27292	8.13981	8.17347
AT1G16370	2.79692	2.6067	2.42823	6.87488	6.29261	4.38076	3.79188
AT1G77390	6.58296	6.34634	6.40043	8.52975	8.5004	7.59644	7.25902
AT5G45340	6.79031	6.20085	5.97118	9.84947	9.77241	8.23727	8.60397
AT1G79840	8.74963	8.741	8.45977	6.44107	5.63341	6.24966	6.26512
AT1G70700	11.2342	10.459	10.8172	13.2022	13.0563	11.8635	11.761
AT3G48850	2.46179	2.20442	2.21954	9.03404	5.4758	4.63802	3.50029
AT1G75230	8.40132	8.3988	8.44576	9.79196	10.1863	8.67113	8.69108
AT5G60190	6.50987	6.31172	6.45127	9.41271	8.48966	6.88246	6.78394
AT4G38860	8.38679	8.85253	8.77784	5.12403	6.03187	5.41973	6.56692
AT2G21640	6.35548	6.54401	6.23968	9.36573	8.53231	6.52381	6.39827
AT3G07150	3.25877	3.54417	3.36266	8.32978	7.32773	5.23069	3.65487
AT5G09590	10.6202	10.724	10.8738	12.0901	12.9764	10.5897	10.6924
AT1G80610	8.62201	8.40047	8.42095	10.4615	9.86809	9.50243	9.03566
AT4G39830	6.03624	5.86448	5.73758	8.86258	8.68642	7.3052	6.25547
AT1G72950	4.82283	4.56277	4.84175	7.58339	7.36818	6.49195	6.5403
AT4G35110	6.53205	6.44008	6.61148	11.4433	10.0262	8.33283	6.52547
AT3G51680	2.14207	2.1206	2.13256	7.04162	5.71678	4.13398	3.12422
AT2G23300	6.16394	6.18416	6.10906	9.83998	9.27844	7.17297	5.742
AT3G60690	8.43869	8.19379	8.32229	12.0069	10.6566	9.19423	9.12529
AT5G36220	7.71824	7.4553	7.38602	10.0093	9.10462	8.36679	7.90877
AT1G69690	9.42763	9.63287	9.68431	7.77976	8.12041	8.28391	8.74478
AT3G13020	6.52166	6.31349	6.27725	8.97854	8.5007	7.62478	6.74795
AT5G03260	8.95441	8.62412	8.51631	6.53016	6.83035	6.75049	6.49071
AT2G37970	8.63809	8.41016	8.42896	10.9009	10.0614	10.0216	9.57594
AT2G02310	2.05724	2.03331	2.04665	7.81469	5.37344	4.4237	2.62772
AT3G22160	5.0194	4.81838	4.75852	9.57587	7.81398	6.18781	5.95638
AT5G25440	6.70443	6.6494	6.4405	8.99082	8.48447	7.533	7.41507
AT3G19010	9.78708	9.60763	9.68631	11.5319	11.1368	9.98906	10.1059
AT3G05680	11.1677	11.0224	11.0505	9.93239	9.87587	11.0021	10.8424
AT1G01140	9.9374	9.78365	9.93631	11.4629	11.2002	11.7182	11.2145
AT5G03240	13.178	13.1461	13.2058	14.9016	14.4935	13.8275	13.5566
AT3G47890	10.2501	10.1961	10.3255	8.85343	8.83239	9.8213	9.80868
AT4G32880	9.62278	9.60651	9.70992	7.4009	7.86533	7.86509	8.19687
AT2G46270	5.84545	5.53335	5.68783	10.366	9.3898	8.01138	5.93643
AT3G51990	7.92319	7.8118	8.00807	9.80584	9.4379	7.5009	7.71004
AT2G04780	11.7358	11.6542	11.7378	10.5316	10.5982	10.8949	10.9401
AT4G30490	9.5786	9.64892	9.59539	10.9631	10.8115	9.84448	9.67112
AT2G05380	6.45701	6.52077	6.2563	9.7216	8.53154	6.60947	6.26581
AT3G25600	7.80137	7.71545	7.58159	11.3263	10.0358	8.56688	8.52629
AT1G27720	5.8172	6.02632	6.20797	9.19617	9.0721	7.34943	6.52564
AT1G01960	11.5737	11.5314	11.5659	10.4478	10.4101	11.0114	11.0182
AT5G54500	10.2396	10.2065	10.2513	13.6082	12.2156	10.5396	9.97123
AT5G15940	3.29203	3.14356	3.16158	7.478	6.18171	4.89446	4.18594
AT1G28390	7.76414	7.86197	7.6707	10.7092	10.1203	8.04176	6.91687
AT3G01210	9.06399	9.03185	8.94409	10.2888	10.2632	9.37245	9.28916
AT3G02880	10.7051	10.703	10.6597	13.2655	12.289	10.6803	10.5068
AT1G68690	7.50528	7.39396	7.42663	9.02481	8.94188	7.56754	7.24438
AT5G24080	1.64221	1.62199	1.63326	5.82204	5.43919	2.23995	2.00341
AT1G63500	10.2168	10.1639	10.1602	12.4681	11.5726	10.0301	9.79737
AT1G13245	7.65343	7.04707	7.04704	11.0314	9.39194	6.81228	6.91759
AT1G65450	6.91228	7.2249	6.64039	3.68531	3.8396	3.66106	3.23421
AT5G51770	10.1842	10.5137	10.5212	8.52493	9.0549	8.61638	9.33487
AT3G19980	9.70563	9.74861	9.76853	11.3621	11.0379	10.0397	9.80156
AT4G23190	8.16775	7.94655	7.84838	11.4198	11.4327	9.78768	8.29262
AT1G63860	7.69034	7.51482	7.59846	10.6453	9.86698	9.60618	8.52897
AT2G32930	7.72856	7.66961	7.51039	10.4276	9.41772	7.96556	7.11223
AT2G14290	2.5312	2.86128	2.7151	7.55456	6.95658	4.50293	4.17297
AT1G72760	2.97584	3.11329	3.12692	6.90487	6.92066	6.43982	5.62357
AT3G29010	6.62723	6.73512	6.84058	8.25777	8.72835	6.72474	6.77122
AT1G15190	4.93525	4.76463	5.0299	8.3328	7.80388	7.62056	6.60818
AT5G61480	10.4757	10.5003	10.4723	8.27536	8.82174	8.9833	9.27688
AT2G06530	9.86121	9.75917	9.74666	11.9642	11.3639	11.2837	10.663
AT4G09980	10.1541	10.356	10.38	8.60432	8.99212	9.66758	9.98045
AT1G19780	2.8216	2.80412	2.81384	5.994	6.33656	5.70162	5.89166
AT2G38340	3.76166	3.89594	3.83525	7.08545	6.73092	6.38907	6.15586
AT5G47670	3.55181	3.51489	3.34908	6.54991	6.72228	4.39081	4.41922
AT3G47540	7.24553	7.22039	7.1301	10.1903	9.23487	7.04013	7.24571
AT1G10070	3.17877	2.88009	2.7236	6.84388	6.26829	5.29608	4.63138
AT4G16750	6.87186	7.03032	6.86368	4.83175	5.00821	4.2791	4.26391
AT1G10370	10.8082	10.51	10.4511	14.9209	12.774	10.6114	10.2063
AT3G47550	9.30906	9.2509	9.19969	11.2613	10.6127	9.62921	9.32785
AT5G52020	4.14539	4.09884	4.23468	8.17382	6.92748	4.29398	4.20746
AT1G78410	3.67962	3.64124	3.75388	8.58894	6.95235	6.03892	4.56478
AT5G02480	10.9574	11.2435	11.1676	9.51533	9.82886	10.0447	10.5414
AT3G47910	10.6822	10.69	10.8643	9.13343	9.37034	9.92124	10.1507
AT3G18390	13.7162	13.6857	13.7566	12.1839	12.4653	13.4928	13.6541
AT3G55410	12.2011	12.2515	12.2889	13.6654	13.4479	12.5109	12.265
AT3G48320	8.72664	8.35567	8.47786	10.3763	9.7978	8.86945	8.6885
AT1G71950	8.99673	9.06027	9.02483	11.701	10.8949	9.99092	9.4865
AT1G65010	11.7992	11.7234	11.848	9.96828	10.0952	10.5434	11.004
AT3G04300	4.11765	4.1447	3.84564	11.2463	7.66927	5.64815	4.75449
AT2G47895	4.13776	3.96606	3.99155	8.56719	6.73145	4.96488	3.872
AT1G63070	2.41026	2.38862	2.40067	7.06762	6.41634	5.05527	3.63462
AT2G15880	7.70257	6.82873	6.61033	7.91061	7.3383	10.0003	8.65246
AT2G16485	11.0672	10.9492	11.0793	9.65634	9.67393	10.5129	10.6202
AT1G70780	11.9531	11.9831	11.9643	12.9705	12.9844	12.5208	12.4844
AT3G45660	4.28027	4.36559	4.38941	8.56703	9.21531	6.57095	5.16696
AT5G01350	10.2067	10.1906	10.0939	12.1988	11.5701	10.7495	10.3843
AT4G00300	10.5054	10.4383	10.3866	12.4311	11.7684	10.6602	10.5303
AT2G23690	7.60493	7.72043	7.60977	8.75967	8.76039	6.90355	6.97024
AT3G09032	5.63204	5.94222	5.63195	9.76567	8.4998	6.56749	5.66134
AT2G20960	11.1447	11.1213	11.0534	13.2444	12.7818	12.0279	11.3326
AT4G31510	8.63029	8.15316	8.33166	10.9677	9.9103	9.22379	8.76793
AT3G16720	8.19271	8.01747	7.96458	10.8027	10.4327	8.57259	9.19344
AT1G64330	11.4572	11.6211	11.5954	10.2383	10.4273	10.5436	10.8837
AT1G20510	9.96328	9.80069	10.0712	13.0989	13.6751	12.5387	11.4656
AT5G26030	10.3951	10.3782	10.3599	12.1187	11.9107	11.1876	10.68
AT4G27670	2.07451	2.04682	2.06226	5.71494	9.08655	3.17952	3.7671
AT1G19320	4.27032	3.51862	4.24968	8.84441	7.10981	5.5354	4.90668
AT1G59660	7.12275	6.99352	7.15088	9.62516	8.7742	6.85129	6.78136
AT5G66850	10.7292	10.7816	10.8379	12.294	11.9404	10.6411	10.6624
AT1G17290	11.4294	11.4395	11.5359	14.0415	13.1769	11.9391	11.6279
AT4G27260	6.28111	6.24783	6.1837	8.29064	7.85273	6.10844	5.6992
AT1G02090	10.2159	10.2662	10.2249	11.8164	11.457	10.471	10.4043
ATCG00680	7.6691	7.82286	7.88098	9.88977	9.54265	9.16686	9.267
AT1G76700	8.63976	8.57691	8.6143	11.0329	10.3995	9.74846	9.06686
AT4G26740	2.54824	2.52982	2.54007	6.4281	6.27731	4.94359	4.42817
AT4G28080	15.4906	15.3888	15.539	14.3602	14.3461	15.5912	15.4617
AT2G39518	3.22784	3.05328	2.74824	10.342	6.10657	5.3274	3.2594
AT3G26500	4.35125	4.45939	4.48363	7.45451	7.23198	5.43525	5.84305
AT1G51090	6.47155	6.57136	6.87829	10.5103	9.41458	7.85863	7.18678
AT2G17730	8.95567	8.77242	8.83308	10.7799	10.3282	9.18964	9.29394
AT3G62820	9.25733	9.17025	9.42805	7.84966	8.02556	7.55409	7.75319
AT5G22250	5.86677	5.79691	5.98387	8.90854	8.16238	6.87854	6.83542
AT4G36820	1.83586	2.05845	2.07526	7.92856	5.23725	2.64588	2.21378
AT5G05170	13.7174	13.5978	13.5623	12.38	12.4492	13.1745	13.1717
AT4G21570	9.70744	9.78784	9.8602	12.8516	11.8466	10.6575	10.1253
AT1G11390	9.2509	9.40549	9.44496	10.983	10.694	9.41987	9.35644
AT1G58230	10.5719	10.5077	10.5901	9.33204	9.32323	10.0009	9.9668
AT3G06780	6.35909	6.23926	6.01368	9.71518	8.38293	6.82367	6.57406
AT1G78895	7.15801	7.14351	7.14731	9.5297	8.89868	7.90231	7.4477
AT1G54290	8.54326	8.39465	8.50934	10.2533	9.83188	9.11362	8.90674
AT2G33710	2.41272	2.38147	2.39889	8.40012	5.76247	3.96225	3.07951
AT3G59030	2.79655	2.77934	2.78891	5.94569	6.23684	5.48401	5.92685
AT2G18090	9.83874	9.838	9.91841	11.7229	11.1953	10.0481	9.80461
AT1G74360	6.89373	6.90161	6.76169	10.8542	9.21551	7.75185	7.07097
AT3G12400	9.90824	9.81867	9.87057	11.7632	11.2146	10.5955	10.2813
AT3G25990	4.86635	4.95418	4.88114	8.23712	7.38101	5.92632	5.20822
AT2G28810	8.85639	9.03912	9.21969	7.3545	7.58429	7.72564	7.84892
AT2G47890	9.16536	9.15588	9.1497	11.7855	10.8008	9.37306	9.11149
AT2G46940	3.75429	3.4469	3.81562	6.90332	6.73374	5.34053	5.27078
AT4G16760	11.2673	11.2065	11.1991	13.0341	12.437	11.5016	11.2503
AT1G09960	7.99276	7.85399	7.78442	9.63794	9.2798	8.12217	7.53029
AT3G24480	12.041	12.0717	11.897	9.91327	10.2353	11.1845	11.6048
AT1G70300	6.9778	7.05226	7.12857	8.20371	8.53955	6.19758	6.5496
AT3G47960	11.2272	11.2392	11.3413	12.6648	13.2989	11.7456	11.742
AT1G63130	8.16245	8.29373	8.23967	5.51265	6.07231	6.28926	5.98559
AT5G05070	2.53932	2.51959	2.53057	6.50182	6.677	5.02884	4.3218
AT5G42965	2.52397	2.08646	2.09934	7.20642	6.0032	4.14529	2.45681
AT5G42010	5.78072	5.92941	6.07847	10.1448	8.87353	7.27789	6.19703
AT3G21150	5.98001	5.79297	5.51109	8.57412	7.76419	6.81809	6.5009
AT4G34180	10.1602	10.1218	10.0274	13.3453	12.1135	11.203	10.3012
AT1G70890	7.12893	7.59008	7.40226	4.30647	4.68812	3.90422	4.84504
AT5G04010	2.26895	2.25044	2.26074	6.25177	5.9867	3.79556	3.83988
AT5G04410	10.9252	10.9236	11.0077	11.8907	11.9003	10.9192	10.917
AT3G54200	8.00087	7.80348	7.82227	10.5918	9.76806	7.84213	8.11559
AT1G58420	5.32532	5.12269	5.48988	8.83685	7.89467	7.00715	6.76218
AT3G01820	8.87882	8.94208	9.05795	11.6058	11.4976	10.2571	9.34464
AT3G45970	6.14328	6.18413	6.45738	8.51723	8.2264	6.30998	6.43683
AT4G17900	8.45571	8.11759	8.11774	11.3493	10.2119	8.96413	8.99421
AT1G78850	9.58278	9.57598	9.62213	11.671	10.8009	9.12692	8.68945
AT3G18170	8.86076	8.64562	8.60778	9.00733	8.33566	6.95362	6.44415
AT4G18890	8.36705	8.42489	8.47701	11.0345	10.0298	7.89546	7.86195
AT5G42090	5.23238	5.2906	5.05575	8.81138	7.67877	6.03412	5.8991
AT3G20300	8.22577	8.22621	8.30135	9.61919	9.58437	8.41622	8.56719
AT1G68710	9.63074	9.6158	9.60071	8.45378	8.52912	8.34487	8.47223
AT5G40450	10.5856	10.4778	10.7517	8.31095	8.58747	8.59406	9.3258
AT5G55050	7.29811	7.54516	7.66751	11.0345	9.9483	8.27955	7.96409
AT4G28780	11.7608	12.0573	12.1415	9.42878	10.3323	9.32671	10.4011
AT1G13310	2.45558	2.43835	2.62815	6.10435	6.25282	4.27867	4.16367
AT1G03730	7.61513	7.69979	7.63301	9.70422	9.29233	7.31227	7.65345
AT1G10360	10.7526	10.5937	10.6673	12.4995	11.9374	11.3043	11.1463
AT4G32020	12.3996	12.4482	12.4298	14.2546	14.3549	11.8432	12.6683
AT1G11210	6.67124	6.71432	6.58418	8.57509	8.67404	7.88624	7.57626
AT3G14990	9.60071	9.55664	9.68056	12.0125	11.8121	10.3003	9.36508
AT3G15356	5.97752	5.61891	6.03927	10.2177	8.46304	7.04062	6.2331
AT4G38200	10.0619	10.0419	10.0646	8.54607	8.63695	9.2932	9.53283
AT5G24470	9.10746	9.06323	8.97892	10.287	10.48	8.84442	9.11199
AT5G01600	10.7039	10.8412	10.7974	11.8715	12.0249	11.0639	10.9684
ATCG00170	8.00201	7.66071	7.99684	6.75127	6.21016	9.40517	8.76802
AT1G04110	9.13426	9.07251	9.16343	7.61281	8.0239	6.83549	7.22837
AT3G22910	4.86522	4.58315	4.61133	9.27237	7.23263	4.66479	4.46828
AT1G25220	9.48475	9.47664	9.42979	11.715	10.9686	10.0602	9.75687
AT1G10340	4.59236	4.40288	4.12455	8.14309	6.84363	6.4223	5.79181
AT2G41220	10.5138	10.4178	10.3814	9.27367	9.17895	9.95874	9.73447
AT4G32410	13.8182	13.6739	13.7262	12.6133	12.6502	13.57	13.4645
AT1G11960	9.06429	9.00955	8.98504	11.5384	11.1969	10.5737	9.60673
AT1G49340	11.1248	11.0618	11.1675	9.90779	9.96357	10.5316	10.5493
AT5G60180	3.93808	3.82843	3.5977	7.08387	6.79315	5.69329	4.93485
AT3G26980	8.43278	8.42964	8.41979	11.554	10.4102	9.31555	8.53544
AT3G46930	6.76377	7.09891	6.9534	10.1465	9.24368	7.62965	7.06857
AT2G02220	8.75209	8.49868	8.60509	10.3996	9.78423	8.11965	8.1687
AT1G68905	2.87511	2.85678	2.86697	6.21061	6.26017	6.49926	5.79509
AT5G39090	5.7523	5.64866	5.51671	7.6333	7.3278	5.19228	5.17313
AT3G50930	7.38613	7.42464	7.41835	9.0623	8.93314	7.82405	7.96862
AT5G06750	8.10611	8.13987	8.10639	9.25242	9.63996	7.86996	7.93215
AT3G13110	11.0676	10.9512	10.9281	12.9513	12.4507	10.8774	11.1505
AT1G65440	12.0437	11.9983	12.0969	10.9281	10.9302	11.714	11.6654
AT3G10570	7.67597	7.8788	7.62411	5.55716	5.88808	5.39525	5.77176
AT4G33910	9.14552	9.0132	8.9851	11.5844	10.6462	9.86665	9.12314
ATCG00630	5.79648	5.8527	5.81123	8.00576	7.86773	6.82892	7.02649
AT1G01570	6.54446	6.42537	6.31663	8.49385	8.37118	7.05425	6.46833
AT3G45640	10.995	10.9187	10.8281	12.9915	12.9879	12.2289	11.4498
AT1G47130	4.19088	4.17099	4.18204	14.6466	10.9474	8.04172	5.83475
AT1G01480	2.67321	2.44167	2.45554	7.10135	7.95707	4.67189	3.96755
AT1G29330	6.52375	6.73186	6.48762	10.4812	8.96813	7.0747	6.61543
AT1G03070	4.29858	4.19752	4.37991	6.83434	8.3825	4.61995	4.9107
AT1G01600	7.79627	8.17017	7.55821	5.94709	5.5988	4.91022	4.51748
AT1G19300	8.95257	8.91317	9.07325	10.3127	10.2114	8.19462	8.59509
AT1G02930	7.71263	7.98299	7.56795	13.1553	11.2286	9.98509	8.33559
AT2G35658	4.2373	3.97578	4.55917	8.70884	7.45239	6.48994	5.93362
AT1G68790	10.7869	10.7305	10.7803	9.2102	9.3239	9.8085	10.1288
AT1G63870	2.73052	2.71356	2.8874	5.64041	6.42523	5.01166	5.70492
AT1G55860	12.0854	12.0477	12.2349	10.7133	10.6692	11.8931	11.686
AT4G33430	10.8765	10.7849	10.7866	12.1824	11.7604	10.8964	10.6629
AT1G74420	4.13572	3.7025	3.79985	6.85977	6.83028	4.80049	4.88699
AT2G26910	12.4282	12.2729	12.3189	10.7503	10.9615	11.5172	11.6981
AT5G25920	3.7477	3.8872	3.39441	7.59979	7.05701	7.02712	5.79348
AT2G33380	9.26126	9.03798	9.39	13.0602	11.6118	10.6476	9.78063
AT3G62770	8.9764	8.81202	8.78791	10.839	10.2329	9.35276	9.30048
AT5G39050	8.96913	8.85956	8.89441	12.9205	11.3051	8.20345	8.6362
AT3G09030	8.65091	8.61754	8.61025	9.50481	9.71336	8.01431	8.14212
AT3G61760	6.26304	6.50735	6.23888	9.25665	8.3712	6.48262	6.29023
AT5G43420	5.99538	5.65246	5.34405	9.15138	7.39241	5.60643	4.56215
AT5G52790	4.38786	4.24564	4.22004	7.04337	7.50646	4.69763	4.10182
AT3G23170	9.02686	9.26551	9.3158	11.2114	11.1625	8.61537	9.50527
AT1G61065	6.99503	6.90083	6.74424	8.90404	8.54417	6.80066	7.00517
AT4G31370	2.56221	2.54473	2.72987	6.4386	6.00083	4.65899	4.56782
AT5G45130	10.4658	10.3204	10.2898	13.1293	11.9806	11.152	10.6774
AT5G13970	8.58187	8.53101	8.55025	9.90989	9.89014	8.20316	8.54269
AT4G24370	6.96383	6.99473	6.72938	9.7436	8.79877	7.77807	7.20306
AT3G20390	12.8454	12.66	12.7438	13.8813	13.7188	13.3151	13.0759
AT3G55560	7.62972	7.42927	7.25219	9.69836	8.77101	7.01441	6.90433
AT4G00550	8.51805	8.40011	8.44432	9.69027	9.78698	8.60713	8.46154
AT1G79270	8.46239	8.2768	8.5584	10.2753	9.96343	9.20544	8.99474
AT2G03855	5.45731	5.64469	5.43866	6.98789	9.00116	9.58237	9.81336
AT5G25100	12.0126	11.9658	12.0375	10.7407	10.8858	11.5076	11.6211
AT1G01355	1.66241	1.64332	1.65396	5.57392	5.66656	2.02604	2.23535
AT5G16990	9.24302	9.27586	9.33985	10.8229	10.3965	8.98264	8.96454
AT1G01550	11.221	11.1573	11.1626	12.9264	12.5154	10.9137	11.2048
AT2G36460	11.2828	11.4348	11.4403	12.378	12.8681	11.5579	11.6537
AT4G08500	9.93721	9.94486	9.94271	11.3435	11.1559	10.6513	10.3769
AT4G27790	2.97841	2.95457	3.1097	6.53275	6.82533	5.42677	4.92038
AT1G11820	10.7223	10.9719	10.9537	9.38346	9.65577	9.48119	10.0402
AT3G08700	2.7738	2.74646	2.60802	5.98951	6.20258	3.74309	3.86003
AT3G08690	7.77746	7.55441	7.60152	9.04551	8.82254	7.61227	7.48334
ATCG00150	6.69379	6.55718	6.57618	8.08202	7.60127	8.75625	8.26457
AT4G38530	5.40764	5.30983	5.40721	8.01755	7.41364	5.87809	5.22103
AT4G08230	7.93643	8.00054	8.02964	9.84391	9.43765	8.38355	8.20288
AT2G39700	9.37246	9.44322	9.47532	8.08817	7.89537	8.06002	8.25003
AT5G51830	8.80853	8.93852	8.62077	11.0361	10.2675	8.72874	8.5101
AT1G01130	6.79567	6.84606	6.74349	8.34976	8.54105	7.87841	7.98089
AT4G36000	3.6983	3.57531	3.5928	6.48669	6.96882	5.64191	5.65342
AT1G73040	3.83339	3.53485	3.73592	7.58708	6.6099	5.98268	4.61236
AT4G36648	9.97727	9.99118	10.1312	12.6537	12.151	10.3077	9.22771
AT4G15040	2.3931	2.37591	2.38547	6.14701	6.0591	4.36508	3.90214
AT5G51060	4.47825	4.68824	4.95844	9.35269	7.58403	4.5923	3.86151
AT2G32130	2.30388	2.60491	2.07696	6.28746	6.16573	3.18999	2.61335
AT3G54810	10.1628	10.6638	10.6582	12.2788	12.2346	10.4834	10.2184
AT3G06890	6.1249	6.66744	6.36112	9.53247	9.05087	8.26448	7.85571
ATCG00490	9.39061	9.56698	9.53179	10.7451	11.7748	10.9932	11.8862
AT3G04150	2.34956	2.3313	2.34146	5.8141	6.3772	3.62949	4.58741
AT1G21520	6.83331	7.03944	6.67069	8.35287	8.12329	5.77532	5.78257
AT5G67350	8.60308	8.77049	8.73896	11.4614	10.3729	8.5307	8.19879
AT4G37530	4.61328	4.78977	4.50292	8.71219	7.29433	4.52949	4.62355
AT3G56200	8.62585	7.78168	8.07031	10.6174	10.6277	8.57697	8.7534
AT4G01290	11.5718	11.5537	11.6403	10.4336	10.2703	11.1197	11.1111
AT1G31350	9.7657	9.63626	9.30602	11.2723	11.0766	10.3456	9.9935
AT5G50960	9.82499	9.95838	9.9513	12.1817	11.4778	10.1571	10.1128
AT5G57980	3.72239	3.60271	3.78452	7.1266	6.43642	5.36621	4.84427
AT4G19390	8.94936	8.85538	8.99656	10.747	10.3078	9.74806	9.49091
AT4G23700	2.19413	2.35817	2.37707	7.62072	5.53332	2.88956	2.05029
AT3G57280	9.52679	9.62933	9.61754	11.4964	11.0177	10.1506	10.0582
AT3G53120	8.32607	8.34698	8.23721	9.87374	9.60542	8.9881	8.79564
AT1G02880	9.10301	9.03254	8.95005	10.9276	10.3352	9.28687	9.23472
AT2G34300	9.8447	9.75604	9.71023	8.62447	8.57512	8.67388	8.77409
AT5G41750	6.35025	6.3825	6.18843	9.05687	9.43969	8.50468	7.62086
AT3G17320	2.9489	2.92849	2.93984	6.57399	7.31488	6.62732	5.84479
AT1G62020	11.2172	11.2876	11.2743	9.44109	9.84439	10.2784	10.5786
AT1G51670	3.95753	4.09123	4.18705	8.71493	8.32436	7.38401	5.58022
AT1G02860	6.02577	6.15801	5.92039	8.97178	8.06	6.64198	6.12536
AT1G36160	13.5289	13.3335	13.3629	12.1065	12.1821	12.9608	13.0223
AT4G22970	8.79218	8.86616	9.00623	11.3992	10.4637	8.68065	8.48363
AT1G20450	10.6949	10.7656	10.7507	13.8634	13.0878	12.7871	11.7045
AT4G11590	2.02191	2.00399	2.01396	5.68258	5.92869	3.10267	3.08594
AT5G64905	3.39808	3.22474	3.24083	9.37289	6.20634	7.44364	5.85211
AT1G73190	2.60967	2.59258	2.60208	6.24215	6.00888	5.15378	4.61952
AT2G27830	6.94891	5.53465	5.89328	9.58038	9.04657	8.40307	7.76923
AT1G59865	4.61477	4.45363	4.53778	8.47991	10.3978	7.17815	6.2448
AT4G27660	5.61431	5.60436	5.76693	8.53756	7.77194	6.43569	5.93246
AT5G15680	10.5316	10.4528	10.5905	9.28937	9.26545	9.8571	9.93583
AT2G35930	7.82852	7.49819	7.37982	10.9491	9.35314	7.35778	7.2827
AT5G48610	8.96954	8.77256	8.86635	10.5615	10.0289	9.10184	8.95115
AT5G06370	8.97788	8.69096	8.7975	10.5968	9.98202	9.42183	9.04194
AT3G12610	9.50185	9.78873	9.89118	7.17534	7.87551	6.53345	7.76528
AT2G46160	7.64015	7.64128	7.74441	9.478	9.25906	7.67026	7.07036
AT3G50970	5.936	5.74976	5.87604	9.75716	8.29997	6.70339	6.6914
AT2G38120	10.819	10.661	10.7271	8.54556	8.78311	8.43717	9.20895
AT1G52190	9.60086	9.78395	9.673	7.13802	7.87191	7.93957	8.18015
AT1G02440	3.07652	2.59755	2.60775	6.59215	6.33831	4.90359	4.34178
AT3G10020	10.0326	9.70695	9.58175	11.9228	13.2443	9.84607	9.94632
AT2G35000	3.7005	3.39153	3.59977	7.5695	6.25345	5.39723	4.09984
AT5G25350	9.55137	9.45078	9.35857	8.8415	8.30182	7.51	7.56815
AT4G36490	2.35148	2.51726	2.34393	5.90811	6.01524	3.81738	4.02797
AT5G25610	12.373	12.4614	12.4434	10.4832	11.0117	10.7109	11.3476
AT5G11560	11.9797	12.0108	12.0176	10.5428	10.8308	11.4054	11.6366
AT1G51805	11.4415	11.3421	11.3345	12.388	12.1428	11.0479	11.0877
AT1G04570	6.40847	6.56827	6.45757	7.81082	8.45879	5.9873	6.34039
AT4G28390	5.46877	5.5585	5.56789	7.58966	7.50265	5.95663	5.7167
AT1G02205	12.457	12.5638	12.5642	10.4165	10.8867	10.7389	11.5302
AT2G28350	8.11582	8.04014	8.15334	7.22956	6.97574	5.7731	6.05474
AT3G59750	5.73282	5.74247	6.08751	8.56022	8.2738	6.9561	6.39396
AT1G74160	10.4933	10.4306	10.4459	9.22676	9.17797	9.7116	9.8619
AT3G06420	8.22827	7.87038	7.8356	11.9876	10.0745	8.41505	8.2175
AT1G62740	10.2342	10.2838	10.3467	11.3481	11.4184	10.3884	10.226
AT5G65200	8.12678	8.06172	8.06904	10.1005	9.47633	8.64173	8.38458
AT1G09287	3.51127	2.95929	2.837	6.61836	7.27998	3.52225	3.604
AT2G40475	9.05884	9.45146	9.44602	6.69455	7.23542	6.02962	7.33409
AT1G80820	2.16609	2.14201	2.15543	7.72527	5.31877	4.99103	3.04508
AT1G45130	9.5068	9.53683	9.44031	7.65451	8.0422	8.13427	7.96005
AT5G66900	10.1302	9.90047	9.91291	12.0857	11.244	10.6256	10.3155
AT1G45201	11.1451	11.1027	11.1188	9.4652	9.8865	9.55817	9.94423
AT5G52870	8.3736	8.34344	8.3326	10.3361	9.79594	7.59784	8.00374
AT1G43790	7.98828	7.91156	7.75872	6.81029	6.54165	5.73168	5.09619
AT3G55960	9.04015	8.85923	8.71369	10.7296	10.2483	9.30784	9.35293
AT5G08130	10.4857	10.6267	10.7747	11.3602	11.5431	10.2139	10.3102
AT4G34440	3.23429	2.89762	2.90948	7.15219	7.50742	6.42009	5.11777
AT3G09010	7.12473	7.41616	7.27848	11.1819	9.70258	7.33037	7.47012
AT5G06330	6.4932	6.539	6.40806	4.23869	3.78864	3.59901	3.89112
AT2G15292	9.96212	10.256	9.9807	8.64917	8.83774	8.85977	8.97892
AT1G75500	11.0734	11.0594	11.0134	8.79473	9.49107	9.3378	9.61621
AT2G16880	8.64977	8.86605	8.85167	6.9758	7.36743	7.48857	7.9231
AT1G59970	8.6341	8.60169	8.49542	8.48165	8.8552	6.55058	6.808
AT1G48330	8.76297	8.85559	8.58393	11.1494	10.1604	8.62461	8.26594
AT3G04240	11.2035	11.173	11.2619	13.3153	12.7014	11.9547	11.3944
AT3G10710	2.35215	2.3311	2.34282	4.46797	6.94562	3.83896	6.22114
AT1G20500	2.60926	2.5887	2.60014	4.80778	7.13649	5.09503	6.42356
AT1G73360	8.28877	8.51441	8.48679	6.88418	6.61178	6.74057	6.88038
AT3G09520	8.19228	8.05421	7.93802	8.76784	8.50322	6.04652	6.39546
AT5G62570	9.11844	9.03598	9.10102	11.3493	11.0257	10.7222	9.85207
AT3G51450	8.20221	8.19122	8.50293	12.1029	11.2541	10.3085	8.92817
AT1G22060	11.0008	10.8344	10.9968	9.57623	9.67978	10.4309	10.3399
AT1G68560	12.9049	12.9402	12.9595	10.3664	11.1686	11.4079	11.8171
AT4G31850	11.3767	11.3694	11.446	9.75294	9.96937	10.6704	11.1081
AT3G49130	3.65169	3.26834	2.96674	9.08286	7.34187	5.30617	5.7732
AT2G21390	12.4034	12.3411	12.3659	11.0284	11.1812	12.0788	11.9283
AT1G32950	3.88739	4.04348	4.00621	7.93417	6.81551	5.17564	4.06108
AT1G48405	3.82121	3.93096	3.80543	6.64114	7.24032	5.58723	5.27869
AT1G72920	7.34354	6.9753	7.03149	9.0581	9.8277	9.45181	9.5545
AT1G50560	4.7039	4.69948	4.17396	9.49567	7.32429	6.4817	5.41746
AT5G07940	10.1067	10.0907	10.2005	8.86678	8.92948	9.64086	9.70823
AT1G21450	9.15337	9.00019	9.08014	10.8992	10.3568	9.29113	9.3151
AT1G03820	7.3397	7.33156	7.46472	4.33069	5.24468	4.52477	4.88529
AT3G60320	12.1081	12.1772	12.2354	10.6604	10.9287	11.45	11.8772
AT5G65750	9.92621	9.86422	9.88664	8.576	8.69842	9.10303	8.97056
AT3G08710	8.35345	8.4373	8.30191	11.0971	10.1312	9.22253	8.63882
AT1G21120	6.07696	5.60113	6.07159	10.2919	8.47004	7.98166	7.10798
AT3G29030	9.76009	10.1331	10.1127	8.70873	8.97043	7.25033	8.15422
AT5G54510	5.2576	5.27374	4.60181	7.6711	7.61699	5.21118	4.8019
AT5G67190	8.6896	7.60975	7.67311	10.818	10.7624	7.4924	7.90501
AT5G35688	2.0787	2.05912	2.07002	6.54091	5.43955	3.54453	3.26255
AT4G34210	2.88692	2.99602	2.50915	7.87956	6.37535	4.25326	4.43732
AT5G53480	11.371	11.4187	11.4839	10.2849	10.4034	10.9298	11.0966
AT5G01820	10.9058	10.1908	10.1935	12.4925	12.5057	9.75764	10.1595
AT1G01730	8.81667	8.89989	8.80009	10.7274	11.3367	9.43046	8.8585
AT4G28460	2.65699	2.63842	2.64875	6.84429	5.52268	5.62836	5.0437
AT4G28405	2.71556	2.51576	2.52579	6.56387	5.89863	4.58328	4.56142
AT2G01450	11.5995	11.6606	11.5728	13.0557	12.8099	12.1567	11.8082
AT4G29740	7.5396	7.5909	7.55821	9.82851	8.91913	7.23278	6.89147
AT5G56010	13.7006	13.9358	14.0672	14.2606	14.7867	13.0442	13.5052
AT2G23790	9.35306	9.5278	9.47863	11.5002	10.7437	8.78189	8.91247
AT1G32350	2.20719	2.19003	2.19957	6.02532	5.6415	3.84447	3.40152
AT1G70170	2.21017	2.19044	2.20143	6.73759	5.35269	4.30841	3.45496
AT3G54150	3.71156	3.4775	3.39092	9.57705	6.37722	5.34832	4.07056
AT4G36180	10.2961	10.3764	10.446	8.83134	8.9263	9.12047	9.60213
AT4G23450	3.40088	3.62055	3.03534	7.18601	6.68778	3.93598	4.44933
AT3G23810	13.6455	13.7297	13.713	11.6302	12.3016	12.1384	12.6428
AT2G39420	7.99118	7.97406	8.03108	12.2619	10.5982	9.75223	8.33361
AT1G03610	9.15067	8.56972	8.67386	10.7738	10.1945	9.35854	9.29726
AT5G43630	10.8488	10.7865	10.8515	9.63649	9.62951	10.2457	10.3965
AT5G64400	12.3189	12.3572	12.3531	13.6551	13.3963	12.7307	12.4985
AT3G06520	7.19221	6.85911	6.94492	9.2971	10.0389	8.61366	8.16309
AT5G20900	10.6831	10.5861	10.6289	12.6951	11.9574	11.2877	10.7608
AT5G56890	10.6926	10.6184	10.6232	9.185	9.37131	9.96806	10.1615
AT1G66080	7.53117	7.75184	7.77185	9.03985	10.2394	7.69807	7.98976
AT5G45100	9.19003	9.30394	9.16337	11.8325	10.9979	8.30242	8.89143
AT3G20660	7.09288	7.24692	7.09042	9.72795	8.91059	7.50755	7.42143
AT5G51070	11.0476	10.8293	10.9098	14.0698	12.6498	11.6803	11.2992
AT3G25882	6.15932	6.53684	6.25112	9.89223	8.68276	6.98631	6.44036
AT1G01260	9.09585	9.27323	9.31777	10.7098	10.2896	8.74437	8.49513
AT5G09870	13.2887	13.1913	13.2325	12.089	12.2123	12.7698	12.7435
AT2G02180	9.57559	9.53996	9.44855	11.5839	10.8554	10.1246	9.60333
AT5G10830	7.48497	7.58953	7.61929	11.2379	9.9066	8.65246	7.547
AT5G02930	3.07123	3.05013	3.22092	6.79931	7.74417	7.05611	6.06364
AT3G27110	9.3076	9.13895	9.20402	10.4911	10.1727	10.2998	10.05
AT3G59140	9.57866	9.43361	9.5726	8.13958	8.22208	8.7908	8.785
AT3G07790	10.1862	10.0629	10.1267	11.3987	11.179	10.3957	10.4602
AT1G68720	10.9024	10.8527	10.9398	9.3907	9.64059	10.2921	10.5371
AT1G56660	9.81355	9.97664	9.76779	12.906	12.8794	12.452	11.1215
AT5G13990	4.42372	4.06082	4.5995	8.64703	8.30512	9.06357	7.07793
AT5G09440	7.56531	7.68584	7.68783	11.9464	9.98844	8.14356	7.01435
AT2G28470	11.6377	11.5971	11.6192	9.9947	10.3403	10.0098	10.5147
AT2G36090	7.07022	6.97792	6.84001	5.3454	4.6651	3.57505	3.92734
AT1G61640	7.32273	7.45288	7.61755	9.54907	8.84914	6.69828	6.74489
AT4G31290	11.7603	11.6662	11.5342	13.2445	12.7288	12.4935	12.2101
AT5G58020	10.3	10.3267	10.2507	12.1552	11.5821	10.1276	10.3101
AT5G54730	9.42701	9.39486	9.33484	10.6404	10.4241	10.0757	10.0068
AT3G61750	7.7266	8.14587	7.97538	5.47063	6.19004	6.15624	6.57921
AT3G52748	2.87434	2.69513	2.54273	7.365	5.31879	4.48441	3.39609
AT5G58770	8.34903	8.01092	8.10857	10.127	10.919	8.3114	8.91897
AT3G01840	4.20369	4.28891	4.19524	12.2969	10.9838	8.52401	6.58629
AT3G50590	11.4223	11.2816	11.378	10.3705	10.2732	11.1009	11.0374
AT3G10300	8.6857	8.8172	8.74917	13.3539	11.6334	10.8966	9.35945
AT2G40170	1.76654	1.74272	1.756	8.11122	4.48258	3.26087	2.15128
AT1G33680	11.4543	11.2793	11.3649	10.5535	10.4815	11.6947	11.5069
AT5G42860	7.3807	7.3471	7.43581	5.24628	5.53677	5.62499	5.85645
AT4G30430	2.52026	2.49755	2.32399	5.64986	6.11455	3.50197	4.05764
AT1G07850	3.41941	2.83208	3.01513	7.2477	7.47147	5.62716	4.85199
AT2G39110	4.38383	4.42593	4.31704	7.24197	6.66036	5.05869	4.41256
AT5G67280	10.4427	10.6049	10.6677	8.76656	9.06767	8.80244	9.56432
AT5G53048	4.86673	4.93392	5.09434	7.72701	8.67261	6.46046	5.79412
ATCG00180	8.33093	8.36634	8.41372	6.84576	7.19529	9.8023	9.25231
AT1G30640	6.8642	6.9102	6.99681	9.54735	8.77565	7.64884	7.00547
AT2G13640	2.20338	2.18562	2.1955	6.15603	5.6514	4.07073	3.22085
AT3G17185	7.97875	8.0355	7.93337	6.40963	6.00025	6.2781	5.90583
AT5G52570	7.64935	6.90595	6.94452	10.9196	9.12109	8.5098	8.19688
AT1G10155	4.51457	4.18977	4.92779	9.46661	7.50721	4.97012	4.54975
AT1G47900	10.4165	10.4296	10.4059	9.35547	9.30758	9.96891	9.98174
AT4G05150	11.0886	10.8939	11.0396	12.1229	12.0118	11.7788	11.6238
AT1G06620	5.32353	5.1145	5.41646	9.27253	8.07797	7.74009	6.2358
AT5G04770	7.85442	7.87083	7.83664	9.74764	9.14688	7.85072	7.766
AT1G12320	7.92668	7.66658	7.83731	11.7169	9.883	7.02021	7.29449
AT3G62720	8.97812	9.3477	9.20532	11.1055	10.8328	9.94396	9.71856
AT2G43620	4.87952	4.78885	5.01412	10.7156	7.9272	6.25217	5.31736
AT4G18780	8.58321	8.28694	8.22923	5.89507	6.35481	6.8535	6.83074
AT5G47850	3.76083	3.63413	3.19278	8.08338	6.69423	5.52869	5.62675
AT1G70410	12.9441	12.7288	12.8519	13.8826	13.6866	13.7524	13.5397
AT2G47680	7.48986	7.35262	7.54866	9.76165	9.00429	7.92991	7.39897
AT4G22530	6.63405	6.75909	6.87108	10.8031	8.98839	6.8136	6.41445
AT5G27920	6.60701	6.32806	6.39337	8.47929	8.07477	7.15856	6.46124
AT1G30040	7.66648	7.69732	7.7722	10.4501	9.52484	8.69158	8.43901
AT4G29660	7.03881	7.04572	6.93764	8.78954	8.45638	7.3981	7.39507
AT3G03170	5.10716	4.97347	5.05784	7.29609	7.08038	5.5159	5.60964
AT5G58670	8.29324	8.22844	8.31191	9.59969	9.02105	7.48682	7.09329
AT5G67080	2.12686	2.66639	2.52775	7.23384	6.5018	2.87329	3.00889
AT1G27080	2.79819	2.77768	2.96124	5.57279	7.45692	5.78503	6.07359
AT2G41835	6.98932	7.02564	7.18375	10.0272	8.91195	7.11962	7.02852
AT3G55500	8.20452	8.3141	8.72313	6.30805	6.8929	6.46565	6.86841
AT2G23360	8.93323	8.92868	8.8401	7.3164	7.45309	8.26882	8.34058
AT1G31690	13.0977	13.1112	13.296	10.5566	11.4187	11.7064	12.071
AT3G07890	9.727	9.68967	9.68066	10.8512	10.6547	9.83352	9.87142
ATCG01050	5.25163	5.20598	5.44207	7.32506	6.97875	7.42561	7.4745
AT4G35180	2.70717	2.66765	2.68969	8.59119	5.95634	2.48826	2.68944
AT2G23120	10.6784	10.7329	10.733	14.6345	13.0512	12.3737	11.2903
AT3G08600	10.2623	10.4384	10.4081	8.95421	9.28356	9.46314	9.81365
AT1G60730	7.31148	7.2284	7.10943	10.067	8.87178	7.53338	7.30347
AT1G32100	8.50061	8.14314	8.14011	6.85431	6.895	6.45919	6.58483
AT1G07240	8.94279	8.88385	8.80727	10.586	10.0417	8.78252	8.83226
AT2G45160	9.68842	9.82617	9.86491	8.52067	7.99239	7.36002	7.74995
AT5G17490	5.93187	5.78516	5.73212	8.06321	7.46697	5.55326	5.68664
AT5G08760	6.1975	6.25248	6.21619	7.8	7.72281	7.66094	7.74622
AT3G09340	1.8121	1.79409	1.80412	5.93116	5.0189	2.94433	2.35209
AT5G52310	10.4232	10.5726	10.404	10.3079	9.1757	7.8757	7.22384
AT2G28290	12.2181	12.1534	12.2985	11.1624	11.0524	11.9855	11.8789
AT5G51740	8.36684	8.2983	8.34324	9.51877	9.90781	8.43903	8.4151
AT3G01640	8.8986	9.0818	9.04338	11.9026	10.9712	9.83099	8.98189
AT5G13000	12.6121	12.5332	12.5721	11.6289	11.5357	12.4732	12.2601
AT5G43440	8.00467	8.17936	8.22809	9.11131	9.26455	7.70364	8.02465
AT3G55390	6.47056	6.53638	6.58675	8.1419	8.05023	6.70936	6.67536
AT3G28720	10.3084	10.3578	10.3101	8.71072	9.03785	9.34473	9.61004
ATCG00720	5.81338	5.90683	6.03114	7.58668	7.48054	7.59508	7.67666
AT1G12570	6.85923	7.2483	6.78853	4.0551	4.65904	4.12018	4.57123
AT3G04340	12.7882	12.7197	12.85	11.5928	11.7546	12.5441	12.65
AT5G20010	12.0428	11.9257	11.9077	14.2384	13.2971	12.1899	12.1024
AT5G14920	9.87342	10.1969	10.0338	8.74025	9.02714	8.85676	9.20081
AT4G09460	8.59505	7.9926	8.0394	10.0804	9.46151	8.51812	8.38734
AT2G35050	11.9566	11.8565	11.9551	10.3736	10.682	11.2459	11.4089
AT5G16930	7.53179	7.51803	7.62641	9.40487	8.89484	7.27984	7.39937
AT3G09480	6.08098	6.23314	6.40518	9.15014	8.22298	6.11431	6.20339
AT2G31100	3.3529	3.20707	2.93241	6.76281	5.57626	6.26893	5.67572
AT3G50760	7.17528	7.43819	7.13576	10.3291	8.8016	6.36755	5.97159
AT5G52660	8.48726	8.22797	8.3282	9.80922	10.1053	8.54517	8.81476
AT5G60490	8.2499	8.1341	8.11293	5.58889	6.24932	6.28689	6.46442
AT2G36950	9.82693	9.64776	9.62538	12.3802	11.434	9.69358	10.0353
AT4G10040	7.95449	8.01072	8.08387	10.7708	9.69694	8.3909	7.92444
AT1G30730	2.95251	2.61177	2.62704	7.53979	5.262	4.91925	3.89622
AT5G38710	3.7743	3.29542	3.82413	7.7182	6.16205	4.60177	3.69752
AT3G52910	9.2152	9.44119	9.24706	7.96495	7.84866	8.2521	8.23239
AT4G37220	3.12295	2.96989	2.98477	6.68162	5.67545	5.03562	4.15214
AT5G17700	9.95132	9.85268	9.58173	7.62487	7.50444	7.25758	8.03482
AT5G22760	10.294	10.2481	10.3901	9.00943	8.93951	9.489	9.70501
AT5G13100	10.7678	10.8447	10.7837	13.1809	12.7816	12.2606	11.3309
AT3G21950	8.35892	8.3402	8.29816	5.94577	6.55543	6.0102	6.63596
AT2G19130	7.95917	7.84026	7.78049	9.03703	9.04548	7.26193	7.51774
AT4G03460	2.87723	2.55345	2.39162	7.39439	4.97849	4.01206	2.89047
AT4G02710	8.43578	8.55664	8.51977	6.83712	7.13276	7.23292	7.50937
AT4G29070	10.015	9.85529	9.9386	11.0593	11.2663	10.4178	10.4198
AT1G65295	9.49744	9.56094	9.43992	7.70264	8.11482	7.93058	8.38088
AT1G57630	3.49285	3.00189	2.70161	8.8993	5.37677	5.28293	3.57962
AT4G39890	5.49297	5.87463	5.9809	10.2389	8.9817	8.23356	7.11379
AT1G02730	11.3587	11.4755	11.3559	10.2206	9.8621	10.3199	10.3461
AT5G58780	1.88983	1.87206	1.88195	5.14405	6.02038	2.75241	2.86749
AT5G01380	3.76822	3.74055	3.61703	12.5153	9.77462	7.82329	4.85423
AT3G51460	10.3765	10.2796	10.3158	11.8078	11.3317	10.6899	10.4583
AT4G21750	11.8874	11.9169	11.8846	9.52071	10.1278	9.83238	10.7192
AT5G66675	8.76725	8.63269	8.56222	10.0509	10.1717	9.81405	9.46934
AT5G46295	2.48816	2.47274	2.48131	5.87128	5.70991	4.47811	4.34535
AT1G11990	7.31113	7.25889	7.22768	6.41544	6.00129	5.06277	4.68056
AT5G17850	7.11352	7.20556	7.09695	10.9961	9.26471	7.89789	7.23778
AT1G26270	10.7086	10.6059	10.6462	11.6971	11.4644	10.6699	10.6294
AT1G18250	9.27834	9.31831	9.24942	8.28574	8.15525	7.94153	8.11127
AT3G50950	11.7393	11.4582	11.5894	12.852	13.0246	12.3536	12.1748
AT5G12950	10.129	10.1216	10.1231	8.26345	8.53821	8.48287	9.12097
AT1G27940	6.79287	6.92807	6.43498	4.23123	3.63741	3.87428	4.18602
AT1G72120	5.11275	5.117	4.86128	8.98656	7.34797	5.779	4.41286
AT3G50230	3.2337	3.80328	3.35291	5.85035	7.11838	5.88529	6.33569
AT1G19565	3.48274	3.25533	2.89217	6.81477	6.31497	5.02457	3.89349
AT4G31780	12.5296	12.441	12.5529	13.5443	13.5384	13.2909	13.1018
AT3G17800	10.2883	10.0869	10.0963	11.4592	11.4363	11.3364	10.8853
AT3G22440	12.7639	12.7353	12.7342	11.2373	11.5322	12.4271	12.3587
AT1G63750	8.32727	8.08584	8.17193	10.1671	9.72931	9.47093	8.67539
AT4G23210	5.99721	5.60221	5.46387	7.79885	7.37355	6.35647	5.9805
AT2G47260	8.36878	8.37391	8.24824	11.4338	10.1179	9.05254	8.03338
AT5G23110	10.6917	10.597	10.8308	9.31803	9.45609	10.3146	10.3868
AT5G13490	8.74898	8.71975	8.82167	12.3368	10.6635	8.86797	8.65862
AT3G44400	7.39293	7.24306	7.30016	9.19781	9.34079	8.20709	7.55841
AT3G08680	11.6459	11.7059	11.692	10.0051	10.5058	10.5685	10.8411
AT2G24090	13.5793	13.5198	13.4863	14.2792	14.1894	14.3247	14.2502
AT1G10090	9.25885	9.1174	9.22396	10.1623	9.85609	8.75523	8.58828
AT3G02990	7.37871	7.35547	7.57849	8.83744	8.87065	7.64475	7.74577
AT2G36880	13.2727	13.344	13.3915	12.3497	12.4957	12.6293	12.8339
AT4G26400	9.66354	9.24626	9.20212	11.1004	10.3386	10.3327	9.93489
AT4G36550	8.30983	8.25518	8.29471	9.36955	9.9617	7.7606	8.16592
AT1G17300	2.17169	2.1519	2.16292	6.55796	5.79738	3.3523	3.86526
AT2G36320	9.85584	9.45781	9.45549	12.5481	11.1377	9.31694	9.41525
AT1G77680	9.77353	9.98219	10.1429	11.2483	11.0215	9.01207	9.46572
AT4G21320	5.83638	6.05648	5.83031	7.86029	8.4164	6.27632	5.83223
AT5G28320	7.5985	7.64316	7.75224	5.63294	5.80121	7.27405	7.22949
AT3G19920	3.0414	3.61071	3.72225	8.75358	7.17194	5.08089	4.47794
AT5G67410	4.81614	4.40178	4.33309	7.06037	6.66711	5.00648	4.95197
AT2G29065	5.93906	6.07866	6.20648	7.81481	7.66727	5.75571	5.94985
AT5G61340	8.81754	8.72571	8.6723	6.40748	6.5505	6.49438	7.30387
AT3G63300	7.84426	7.97617	7.96961	9.21704	8.92582	7.47677	7.31487
AT4G40020	3.41712	3.58181	3.50738	6.6017	6.83701	4.7391	5.95994
AT3G57070	9.27429	9.37703	9.43996	10.4114	10.2515	8.95315	9.08755
AT2G40711	6.77813	6.74667	6.70939	8.53255	8.12958	7.06982	6.74054
AT3G60200	7.90459	7.99266	7.87423	9.98631	9.60074	7.04512	7.75465
AT3G52430	8.82271	8.52453	8.4833	10.2556	9.71873	9.07959	8.96044
AT4G01860	9.82178	9.72997	9.93477	11.0408	11.3017	9.92692	9.64224
AT4G21940	7.31008	7.29697	7.27221	9.33828	9.02286	8.26086	7.55647
AT1G27760	10.8803	11.0695	11.07	12.677	12.2556	11.2833	11.1354
AT3G07960	7.34734	7.14061	7.37257	9.04394	8.74712	7.29974	7.48648
AT2G21140	10.7827	11.0026	10.6415	8.26321	9.07236	9.03788	9.52835
AT1G60270	9.32967	9.24496	9.38387	8.12151	8.04383	8.35712	8.45125
AT5G08135	3.49575	3.52651	3.40251	5.83274	6.17564	3.29298	3.27943
AT1G62730	7.28282	7.21267	7.24467	8.9729	9.50359	7.70744	7.23557
AT5G09470	3.95805	4.27086	4.19168	8.89483	7.05997	4.08505	4.2892
AT5G57130	9.43873	9.66478	9.73188	7.44973	8.04175	8.49948	8.43078
AT4G05018	1.96519	1.94535	2.17929	6.45084	5.41589	3.6209	2.30042
AT5G58170	1.99103	2.18514	1.98275	5.07164	6.36759	3.09371	3.07673
AT3G20500	9.70109	9.72136	9.80123	12.3707	11.3648	10.5105	10.1664
AT2G39675	6.72581	6.96971	6.99636	5.2104	5.14402	4.71915	4.93511
AT5G16900	2.16879	2.15004	2.36504	6.35482	5.68149	3.97253	2.97581
AT4G29440	8.85089	8.94336	8.89679	10.5102	10.0461	8.98288	8.64856
AT1G79400	2.87495	2.5315	2.54089	6.27732	5.97932	4.32446	4.57643
AT1G62590	6.97859	6.86073	6.82011	4.48531	4.92559	4.63604	4.85792
AT1G51700	9.52124	9.54286	9.41133	10.9871	10.7709	9.56357	9.85893
AT5G53040	2.03547	2.01412	2.02601	6.11658	6.55742	2.38786	3.98385
AT4G18030	11.8901	11.8926	11.8771	10.6962	10.892	10.9754	11.2328
AT3G07390	12.0176	12.1415	12.1074	15.6079	13.9195	12.104	11.8581
AT1G12060	7.57396	7.70168	7.6094	8.65492	9.47497	6.96856	7.4217
AT2G19110	8.94179	8.90752	9.01602	7.5229	7.24193	8.0325	7.72693
AT2G02061	4.72165	4.758	4.78455	8.92136	7.23859	6.1414	5.57997
AT1G14440	9.38133	9.66785	9.49308	7.40215	8.16954	7.87612	8.24092
AT4G11270	10.1644	10.1363	10.1918	8.71002	8.95664	9.91752	9.85582
AT1G23230	9.936	9.82464	9.86772	8.81777	8.56238	9.9206	9.62271
AT3G44260	8.74272	8.38131	8.34515	10.7082	11.2485	9.7132	10.437
AT3G55950	7.19001	7.14341	7.21851	8.79317	8.54077	6.49696	6.91681
AT3G10500	8.26295	8.09335	8.12578	10.5654	9.61119	8.4825	8.4305
AT5G59720	4.95792	4.78916	5.14674	7.57084	9.34947	6.51676	6.40592
AT4G18670	10.4564	10.5617	10.3759	7.61998	8.16767	8.10201	9.26933
AT5G40390	8.76079	8.957	9.02121	10.014	9.58718	7.40035	7.74427
AT3G26780	10.4264	10.6922	10.6409	9.44566	9.71536	9.79478	9.99152
AT4G12640	9.23981	9.19398	9.30154	7.38313	7.77162	8.39479	8.56094
AT4G38560	4.50766	4.32281	4.3445	6.83343	6.50733	6.1966	6.03357
AT2G21480	2.05097	2.03328	2.04312	6.15927	5.25462	3.31651	3.20549
AT5G62865	5.89638	6.2208	6.22513	9.97997	8.4275	6.59681	6.02895
AT3G54950	7.51503	7.31519	7.43132	9.77529	8.95991	6.71491	7.11747
AT5G19090	11.2441	11.528	11.537	9.42145	10.1517	10.3614	11.0056
AT1G02270	9.00575	8.96197	9.11535	10.8322	10.336	9.32197	9.38564
AT5G13410	10.3789	10.253	10.2651	11.3993	11.1614	11.4251	11.0534
AT4G03390	10.7646	10.8303	10.8076	9.80558	9.84053	10.3741	10.401
AT2G37940	10.0636	10.1367	10.1676	12.8983	11.801	10.9403	10.4426
AT1G31420	12.1075	12.2705	12.3279	10.7954	11.2672	11.2255	11.6364
AT1G49032	7.41969	7.22797	7.15833	10.4992	9.00199	8.19841	7.75629
AT5G44060	8.09882	8.13732	8.24115	11.2562	10.156	9.58389	8.73744
AT5G66630	4.74172	4.81536	5.1358	8.08436	8.19825	6.18634	5.01751
AT5G67340	6.31597	6.38658	6.49126	8.71896	7.98989	6.38596	6.25328
AT3G19560	2.5228	2.49904	2.51227	7.85636	6.32538	6.41632	3.44953
AT1G15800	6.82845	6.65199	6.43137	9.86038	8.3002	7.42056	6.61091
ATCG00350	8.07934	7.9953	8.03498	9.09526	9.34139	9.17339	9.52081
AT1G52150	10.2827	10.3751	10.3301	8.09222	8.62293	9.41021	9.16208
AT3G63080	8.51727	8.69582	8.65738	10.3429	9.90224	8.83003	8.76191
AT3G05360	6.89287	6.83949	6.70046	10.7963	8.99535	8.71486	7.67737
AT5G54980	9.02695	8.80797	8.6664	10.0312	9.75001	10.041	9.96348
AT1G51620	5.01603	4.79301	4.99611	10.5736	7.80345	7.90605	6.36423
ATCG00530	7.50309	7.72469	7.76115	10.4118	9.55608	8.70662	8.54663
AT1G05330	2.41046	2.38303	2.39831	7.16109	5.32166	3.87882	3.38253
AT3G25870	6.1637	6.26372	6.127	7.46687	7.32017	4.89261	5.17816
AT1G03990	6.75826	6.61604	6.734	9.65353	8.43671	7.593	6.96562
AT4G06534	5.95513	5.23592	5.79973	8.04489	8.20074	6.2945	6.34326
AT3G15518	4.11229	3.79546	3.9643	7.62712	6.19199	5.97366	5.04634
AT5G04200	6.85132	6.65992	6.44672	5.69426	4.87417	3.95477	3.59165
AT2G28120	5.47052	5.41434	5.28172	9.47612	7.464	4.52642	4.69723
AT3G49500	10.0485	10.0929	10.1696	8.69712	8.98901	9.44982	9.62026
AT4G23200	4.81926	5.0583	4.91608	9.32431	7.5431	5.93827	5.65769
AT5G66950	9.80267	9.84798	9.93009	8.59899	8.64254	8.54295	8.94798
AT5G01750	11.3258	11.2455	11.3462	12.616	12.1108	10.7819	10.8497
AT1G78600	8.38288	8.66693	8.66476	9.18843	9.26815	7.39653	7.8131
AT4G23040	9.01688	9.03359	9.09326	10.3815	10.1761	9.57529	9.34976
AT1G80070	13.0089	12.9627	13.0546	12.0733	11.9342	12.813	12.6571
AT2G35710	6.52261	6.37169	6.47508	9.79302	8.34792	7.54259	6.95541
AT5G07440	7.94404	7.97144	7.88946	11.3401	9.53049	7.21086	7.1144
AT3G55030	9.03905	8.94004	8.96391	10.2437	9.97563	9.63701	9.42223
AT5G21900	7.55477	7.47565	7.48065	9.90119	9.01171	7.82216	7.79843
AT5G23520	9.0723	9.2496	9.26135	9.96385	9.91823	8.59161	8.71683
AT4G21120	4.77026	4.31639	4.13004	8.92278	6.28732	4.43156	3.78257
AT4G17250	9.03772	8.40264	8.46782	10.6842	11.0946	9.76248	9.102
AT2G32190	5.77668	5.70918	5.88645	14.2069	11.1022	9.31722	7.30394
AT4G29800	3.77939	3.74042	3.95413	6.02137	6.99756	4.34196	4.47146
ATCG00120	8.33212	8.38206	8.48215	10.1222	9.51828	10.2319	10.0002
AT1G45145	6.86214	6.74928	6.66684	15.2278	11.7028	9.27654	7.11624
AT2G29470	2.24147	2.21962	2.23179	7.15209	5.30286	5.32885	3.07627
AT5G39670	3.11938	3.40692	2.9684	7.6732	6.0865	4.62483	4.096
AT1G79250	2.12823	2.10457	2.11774	4.42539	5.99701	2.23786	3.3463
AT5G51260	7.40667	7.41267	7.30675	10.4731	9.07152	7.59014	7.38609
AT2G20562	5.20043	5.36123	5.36264	9.52386	7.74756	6.37996	5.49064
AT4G15480	7.17078	7.06469	6.81235	8.85069	8.86579	8.38632	7.84853
AT5G04730	2.74144	2.72283	2.73318	6.02297	6.74194	5.88441	5.09558
AT4G28250	10.644	10.6374	10.4905	9.08969	9.37371	9.81048	9.89973
AT2G33860	9.35842	9.46881	9.52478	7.82547	8.04953	7.81994	8.46866
AT3G09070	9.08719	9.17895	9.11832	8.29624	8.16647	7.90899	7.92888
AT2G29190	10.8661	10.7669	10.8352	9.88636	9.84719	10.7099	10.7149
AT2G01830	9.60354	9.67774	9.84285	8.05997	8.42618	9.17689	9.24714
AT3G43270	8.62628	8.46341	8.34256	7.43631	6.34895	6.27804	6.07326
AT2G05632	7.52423	7.56289	7.50696	8.8242	8.45853	6.59928	6.81498
AT3G16410	5.37337	5.95153	5.53647	3.11989	3.07681	2.58586	2.5789
AT5G45700	8.40734	8.82704	8.4483	7.04759	6.94114	6.96929	7.06701
AT4G02540	9.42875	9.52705	9.61284	8.19526	8.42998	8.74523	8.79444
AT2G21560	6.62911	6.77328	6.80897	5.07033	5.28715	4.25783	4.67903
AT5G12990	2.9048	2.72722	2.89537	6.01983	5.88087	5.51929	4.79446
AT1G62422	7.1499	7.27806	7.06722	9.4437	8.69859	7.47796	7.37687
AT4G25650	11.8899	11.7009	11.7355	12.4433	12.2729	12.7557	12.5156
AT1G13390	8.4787	8.68618	8.62642	10.2302	10.2148	9.21511	8.74212
AT1G55350	11.9934	11.9682	12.0511	11.0341	10.8674	11.6344	11.6366
AT1G31280	9.12252	9.06836	9.24193	9.7173	10.5644	7.32212	8.08604
AT5G53020	9.15034	9.1978	9.36979	7.03035	7.5736	7.35376	8.18053
AT4G27960	10.9748	10.8867	10.9305	12.7838	12.1258	11.772	11.2993
AT3G54760	11.1164	11.1879	11.2296	10.0258	10.2418	10.4592	10.7008
AT1G19190	3.78749	3.46566	3.85089	6.75954	7.74649	4.7146	6.26235
AT1G29470	12.9018	12.778	12.7859	11.3946	11.6455	12.038	12.2685
AT5G56240	9.95024	9.85553	9.99673	8.82184	8.65491	9.38103	9.34034
AT1G20120	4.87613	4.67992	4.92398	7.4034	7.29535	6.35927	5.58887
AT1G50460	9.68989	9.43555	9.49292	10.6385	10.3621	9.75812	9.38955
AT1G18840	10.0438	9.99042	9.95399	8.77852	8.98263	9.10406	9.13491
AT2G29670	10.2963	9.87017	9.82161	11.4145	11.4277	11.0226	10.9229
AT5G59420	10.2797	10.3156	10.3499	11.5763	11.3148	10.6653	10.466
AT2G34920	7.34105	7.41339	7.43403	5.60846	5.77312	6.09014	6.18514
AT4G27840	8.16418	8.57702	8.4732	8.02154	7.83173	6.02774	6.46481
AT1G28660	8.06632	8.2663	8.13401	6.34651	6.61167	6.1833	6.80176
AT3G03450	7.35583	8.04035	8.09886	6.05683	6.76697	6.04501	6.61826
AT4G14760	10.5582	10.4472	10.6398	8.50796	9.0416	9.83761	10.1077
AT3G57520	11.7032	11.3508	11.3424	12.4894	12.2253	12.3421	12.1213
AT3G06035	9.02559	8.97132	8.98925	7.35566	7.56665	6.97081	7.60963
AT1G15290	12.7518	12.5868	12.6802	11.7899	11.797	12.8252	12.6608
AT2G15390	4.36885	4.32318	3.46035	7.49965	7.33724	5.1393	5.34163
AT4G39030	7.43759	7.39722	7.40647	9.93672	8.89939	7.87391	7.50697
AT3G63470	5.32985	5.36841	5.39705	7.48211	7.18783	5.78118	5.32033
AT5G47880	10.2545	10.2739	10.3366	12.2862	11.5426	10.3908	10.3835
AT1G26150	12.4266	12.397	12.4106	11.4015	11.4994	12.6125	12.4189
AT4G31570	10.8235	10.8072	10.9435	9.79822	9.74791	10.3687	10.4395
AT3G59080	8.10036	7.56861	7.62104	9.98017	9.30077	8.0722	8.22586
AT5G40880	8.03853	8.3901	8.33788	10.1451	9.62325	7.83932	8.0817
AT2G17930	11.4531	11.3631	11.4985	10.4208	10.2049	10.9798	10.9552
AT1G29300	7.1572	7.28226	7.44715	9.44986	8.50432	5.73659	6.08941
AT2G45750	7.10746	6.92292	7.06295	8.08293	7.76792	5.95448	5.97936
AT1G27290	9.83133	9.07024	9.07512	11.475	10.5651	10.0611	9.84368
AT5G15310	9.59765	9.83282	9.80673	7.72635	8.299	7.28099	8.32459
AT2G31230	6.7321	6.97949	6.88548	8.37121	8.31519	6.34258	6.83753
AT2G30230	4.18485	4.35742	3.88599	6.69014	6.53307	4.01281	4.3161
AT3G12320	4.33712	4.24878	4.05945	6.64736	6.48723	5.23114	5.01448
AT3G27380	10.5568	10.5224	10.5176	11.7764	11.4264	10.3976	10.4839
AT2G17787	8.38017	8.03512	8.21154	10.6343	9.57168	9.00575	8.6384
AT2G44290	7.85884	7.94656	8.1075	9.2953	9.27469	8.58773	8.6203
AT5G59450	7.22687	7.3776	7.45825	9.40416	8.83106	7.13284	7.36981
AT5G58180	1.6576	1.63927	1.64948	5.06972	5.60098	2.41379	2.00248
AT1G07630	8.98082	8.94043	8.87802	10.9658	10.2108	8.56271	8.80901
AT3G19620	8.2381	7.97084	8.05078	6.7948	6.65968	6.87066	6.91013
AT2G43800	9.58255	9.53043	9.36764	7.66348	7.6524	7.8961	8.47928
AT4G18390	10.051	10.2442	10.2626	8.79016	9.18562	9.4524	9.6894
AT5G39320	10.2132	10.0883	10.0081	9.50337	9.21143	8.96973	8.97749
AT1G01650	10.2212	10.1655	10.1903	11.7037	11.2519	10.7564	10.3615
AT4G23270	9.80832	9.80979	9.79918	11.3595	10.887	10.3108	10.1615
AT1G28040	2.45445	2.43639	2.78589	6.5222	5.80035	4.60333	3.89529
AT2G25320	9.85813	9.84167	9.88319	8.63901	8.72189	9.24405	9.44284
AT5G10820	7.17863	7.40989	7.30792	10.2744	8.89887	7.02338	6.69783
AT5G42020	13.7062	14.0315	14.0816	12.9667	13.337	13.0817	13.3722
AT3G15550	9.23303	9.34524	9.29305	7.95942	8.2041	8.40416	8.39099
AT2G03140	10.6775	10.5886	10.8048	9.45535	9.38723	10.3387	10.1291
AT3G10870	7.88755	7.99075	7.82003	6.12921	6.40945	6.07525	6.48135
AT3G57460	6.30717	5.94355	6.04176	9.23849	8.43751	8.20512	6.57009
AT5G63770	9.34926	9.34183	9.41117	11.5963	10.7461	9.8335	9.16188
AT1G53470	4.97382	5.0553	5.49545	9.87706	7.69382	5.27814	4.60265
AT5G10660	4.87183	4.70563	5.02812	7.59836	8.80703	6.37518	5.62781
AT3G55050	9.25651	9.345	9.3634	11.0216	10.4913	9.57705	9.34154
AT2G19450	10.0006	10.0085	10.003	12.2845	11.3402	10.1686	10.1131
AT4G34410	4.52462	4.50843	4.51741	10.9885	11.4632	9.36051	8.09741
AT2G38080	9.17165	8.72628	8.79193	7.05528	6.71205	6.54368	7.14946
AT1G13530	2.43769	2.59316	2.43087	5.53697	5.92359	4.28782	4.04127
AT3G54420	4.7058	4.82563	5.02935	9.14818	7.42268	6.1391	5.47705
AT1G67750	9.77519	9.90291	9.76992	7.41609	8.17277	7.65874	8.52578
AT5G50915	10.1623	10.1966	10.1753	10.8638	10.9464	11.5435	11.2384
AT4G30830	5.37946	5.34436	5.18922	7.20697	6.68851	4.33391	4.44765
AT3G01460	10.2538	10.1281	10.293	9.15739	8.92784	9.68773	9.55266
AT5G15780	12.7045	12.677	12.594	10.75	11.2848	12.4437	12.753
AT4G25960	11.0769	10.9766	10.9948	8.9056	9.43062	9.32429	10.0042
AT5G38150	10.8147	10.7497	10.7147	8.76447	9.18641	11.018	10.6496
AT1G13195	7.73184	7.60873	7.61625	9.6561	9.00658	8.06359	8.09587
AT4G11470	4.11471	3.90567	3.8658	6.89264	6.05819	4.46875	4.34994
AT3G09405	5.00466	5.19076	5.34248	8.07128	7.29972	5.89914	5.52915
AT5G55970	6.95335	6.36939	6.65675	9.65111	9.48629	5.76118	6.97503
AT3G19680	9.35907	9.81207	9.8398	9.1039	9.82876	8.04598	8.64704
AT5G46410	9.17027	9.05539	9.20247	11.2852	10.6184	10.0445	9.28176
AT5G58720	10.5568	10.5183	10.4955	12.5964	11.9243	11.43	10.6562
AT3G44860	4.82539	5.00883	5.18949	12.3017	11.3711	9.08173	7.70411
AT5G16300	10.595	10.5058	10.573	9.55314	9.56494	10.2418	10.1461
AT2G41940	9.85433	10.3712	10.4483	8.54254	9.29917	9.22236	9.78784
AT1G29962	2.26488	2.24721	2.25704	6.33276	5.44403	3.77307	3.98739
AT5G11140	3.91881	3.42521	3.32104	8.22919	6.50097	5.51261	5.70722
AT5G04290	10.4062	10.3276	10.355	9.04005	9.26512	10.0591	10.114
AT3G52770	5.42039	5.70859	5.51192	6.85779	7.66907	4.73828	4.55506
AT1G05700	2.265	2.04756	2.05636	5.43924	5.61498	3.28345	2.84441
AT1G66260	11.6904	11.7477	11.7153	12.8898	12.608	11.8372	11.8604
AT2G17230	10.3497	10.7446	10.6563	8.073	9.40756	7.93521	8.84251
AT2G25220	8.24415	8.1928	7.90487	6.91401	6.0236	6.14063	5.95075
AT3G60130	9.58694	9.6144	9.70873	10.5024	10.4558	9.4908	9.48218
ATCG00080	5.67048	5.88069	6.05796	9.02398	8.11821	6.87929	7.02491
AT1G24147	6.14558	5.94385	5.94009	8.29994	7.53593	7.27575	6.79307
AT1G62990	7.35917	7.3353	7.25058	5.91489	5.80171	5.69831	5.79528
AT3G57780	8.68649	8.63166	8.55823	7.13	7.34304	7.47117	7.63534
AT5G65880	7.19253	6.98604	7.02513	8.6388	9.52078	7.31387	7.45032
AT1G12580	10.3558	9.96885	10.0068	11.4418	10.8979	10.9732	10.6689
AT5G27330	9.68293	9.77239	9.69679	7.88074	8.31563	8.51449	9.05097
AT5G25050	7.68091	7.50286	7.57503	9.01152	8.80494	7.99392	7.56894
AT3G15540	7.17955	7.05898	7.09696	11.4764	9.64414	9.34306	7.45775
AT1G64200	8.67322	8.35167	8.54423	9.57858	9.37691	7.76917	7.93275
AT4G39570	8.15946	8.12916	8.20903	10.4113	9.59578	8.65641	8.57112
AT2G31020	2.63519	2.45688	2.62357	5.9687	5.36473	3.73932	3.02714
AT5G55020	2.66393	2.80314	2.65769	5.27393	5.70748	4.76445	5.24782
AT4G23920	8.28551	8.35289	8.44001	9.92652	9.47582	8.32574	8.21263
AT1G77380	3.13491	2.98464	3.23134	6.56481	6.22474	4.91767	3.76684
AT3G13882	9.90281	9.87943	9.96195	11.0603	10.8618	10.2901	10.1521
AT1G09930	2.95399	2.79459	2.80592	6.16774	5.39141	4.99446	4.27342
AT4G27020	9.41832	9.1756	9.19938	10.4201	10.1684	9.90985	9.56828
AT1G72125	2.91211	3.69355	3.38602	8.22439	6.57877	4.03437	3.21095
AT3G09870	3.34708	3.58988	3.22284	6.25904	6.18248	4.99549	5.26278
ATCG00470	7.91982	7.85423	7.94036	9.53727	9.04112	9.26232	9.06422
AT4G36920	8.5026	8.6162	8.56224	7.22734	7.18532	6.94235	7.37534
AT1G77170	7.71778	7.89435	7.9282	9.36602	8.9587	7.45188	7.50892
AT4G20390	3.48164	4.22206	3.93222	8.45162	7.72344	7.23136	6.71726
AT1G18330	6.46028	6.63457	6.57797	8.13725	9.13023	7.0314	6.89388
AT4G18600	8.69151	8.56945	8.79088	6.39453	6.87975	8.76657	8.52146
AT1G71100	8.51527	8.57459	8.58518	10.2665	9.67519	8.2288	8.34247
AT1G04660	6.37444	6.23983	5.71243	4.0756	3.6953	3.61809	3.60492
AT1G74380	10.5547	10.5594	10.5131	11.0345	10.9403	10.0144	9.92479
AT1G02190	4.2123	4.27795	4.19295	8.13145	6.5635	5.47578	4.88501
AT5G52750	5.53434	5.36265	5.25276	8.88698	7.35342	6.83183	6.35397
AT5G41990	10.1975	10.2729	10.2636	11.8955	11.2889	10.3024	10.0381
AT4G26930	2.87713	2.70595	2.71388	5.61964	5.42116	5.3831	5.10007
AT4G01026	7.60427	7.56807	7.72264	8.68899	8.78952	7.30784	7.51088
AT3G09650	10.5568	10.6238	10.7047	8.94207	9.3712	9.93622	10.4507
AT4G01540	4.49656	4.54745	4.37062	8.43644	7.08212	6.6326	5.04348
AT5G05850	7.84126	7.8662	7.74814	10.336	9.25988	8.16636	7.88466
AT2G23840	8.29212	8.17691	8.20667	9.36123	9.41336	8.76117	8.66353
AT3G02040	4.48653	4.51756	4.46531	7.47177	6.72017	4.83001	3.76062
AT1G27770	10.4389	10.3104	10.4339	12.4213	12.6194	11.8665	10.9312
AT4G38840	9.51463	9.58001	9.54939	5.70765	6.70408	5.78704	6.94652
AT2G39705	5.85474	5.84799	5.84692	8.62097	7.42994	5.83092	5.48171
AT5G57480	5.53643	4.83883	4.9686	9.46123	6.9025	4.61636	4.47142
AT1G74850	11.5837	11.7092	11.8166	10.1872	10.5938	10.9004	11.4278
AT3G17120	8.86571	9.20793	9.18392	10.1313	9.87923	8.19461	8.3955
AT2G35110	10.6445	10.5424	10.6271	9.69234	9.53618	10.5453	10.3752
AT3G02110	10.4529	10.423	10.3868	8.73761	9.18255	8.64793	9.24581
AT1G13990	5.53484	5.48552	5.85594	9.64535	8.07653	7.17085	6.22554
AT3G52710	7.82179	7.97577	7.77429	10.1613	9.1868	7.05105	7.29661
AT1G47510	2.03452	2.23561	2.02457	7.07152	5.93575	2.78439	3.47402
AT1G66070	9.21937	9.41908	9.45346	10.5465	10.4354	9.49945	9.43045
AT2G18670	7.64133	7.59061	7.53973	9.06836	8.63467	7.35432	7.3773
AT4G17140	12.1609	12.2301	12.3702	11.1938	11.1084	11.7363	11.6827
AT2G33170	9.71786	9.68477	9.7587	8.14591	8.11719	8.89947	9.35511
AT3G02555	7.92593	7.79274	7.79027	9.93546	9.21631	8.16628	8.25495
AT4G37450	10.3464	10.5675	10.5166	8.98464	9.25941	8.16545	9.07079
AT5G37010	8.28011	8.28375	8.2632	7.0466	6.97041	6.87332	7.11647
AT2G30440	11.567	11.4789	11.501	12.8677	12.5033	12.1848	11.7613
AT5G18690	7.14395	7.24754	7.27108	5.22734	5.54364	5.60485	5.95078
AT1G52560	2.71105	2.51222	2.11169	5.68626	8.11516	2.7064	3.58028
AT1G21680	11.3733	11.057	11.1601	12.5667	13.1067	11.78	11.8423
AT1G12760	10.362	10.2329	10.195	11.8104	11.1565	10.5052	10.1913
AT1G03370	10.2512	10.1893	10.3161	12.098	11.5271	10.9811	10.4331
AT5G40940	2.59911	2.58096	2.59105	4.66586	6.63142	5.20372	5.88355
AT1G20920	11.2496	11.1492	11.1823	10.3954	10.2361	11.1472	11.0078
AT5G19855	11.5803	11.3372	11.2604	12.4209	12.0325	12.3594	12.1556
AT5G45440	3.58247	3.79825	3.46864	6.81868	6.48276	5.18669	5.84668
AT3G10915	9.14997	9.18828	9.03302	10.7484	10.2124	9.44118	9.25586
AT1G17410	7.43449	7.16275	7.2485	9.80464	8.74554	8.04412	7.83662
AT2G36100	5.29665	5.38169	5.37304	2.95796	2.92236	2.7803	2.77172
AT5G15410	11.2665	11.6828	11.8505	10.1934	10.6392	10.994	11.2915
AT2G41420	10.5533	10.4198	10.3765	12.2092	11.5081	11.3531	10.8935
AT4G31310	9.85895	9.70753	9.66883	10.6884	10.611	10.5227	10.3974
AT1G01470	9.13373	9.0879	9.18408	11.5805	10.6186	9.55205	8.56348
AT3G60415	8.88663	8.57996	8.78807	9.9357	9.82196	9.7761	9.66713
AT1G72280	7.25801	7.14097	7.23918	9.59132	8.76305	8.0133	7.17505
AT3G12630	10.9472	10.646	10.6404	12.7278	11.9453	10.9378	11.0257
AT5G09790	7.64795	7.54063	7.35362	9.69051	8.83321	7.80577	7.69179
AT2G38000	8.96626	8.81201	8.84046	11.2735	10.2614	9.21653	9.20876
AT3G01795	4.97438	5.39458	5.10699	6.39688	6.46925	3.24934	3.65575
AT2G41660	6.2548	6.01745	5.55814	8.97464	7.78406	5.60681	5.83911
AT2G42840	13.3376	13.3866	13.1238	11.3527	11.6256	11.0923	11.9754
AT4G18760	10.1911	10.253	10.1934	8.14093	8.76002	8.37365	9.12818
AT1G77370	8.15088	8.16262	8.09736	9.86007	9.27046	8.40896	8.05683
AT1G01900	8.03101	8.04487	7.98591	6.49969	6.75744	6.68098	6.4727
AT5G22630	8.76818	8.71875	8.70321	11.1983	10.0442	8.42656	8.47322
AT5G63320	9.93086	9.84858	9.87456	12.2656	12.1514	11.0004	9.7132
AT1G68810	8.73214	8.76999	8.78425	6.98788	7.21755	7.88957	7.52406
AT1G52200	3.1676	3.47056	3.58948	9.46047	6.53236	4.40684	3.7993
AT2G16640	11.8966	11.7484	11.8104	10.4845	10.6658	11.343	11.5749
AT5G44210	5.4574	5.55452	5.3368	8.97111	7.80035	6.19723	4.65418
AT3G16470	9.20548	8.87206	9.00283	8.11703	7.58277	8.11362	7.8668
AT2G39030	2.08278	2.05424	1.65403	5.41493	4.63868	1.73882	1.99199
AT1G75960	7.75018	7.78285	7.99747	9.25921	9.27905	7.10862	7.79061
AT2G41820	9.91916	9.8877	9.93703	8.45317	8.81584	8.75467	9.07022
AT2G31585	6.45463	6.48	6.39342	10.1531	8.33101	7.03821	6.44521
AT1G16150	2.32424	2.4865	2.31738	5.93454	5.29158	4.29585	3.45135
AT4G08810	11.0734	11.1054	11.0153	9.13136	9.6487	9.85244	10.4056
AT2G02720	2.42573	2.41035	2.4189	6.06014	5.02274	4.76761	4.03406
AT1G79910	7.35463	7.65948	7.76851	8.51272	9.56424	7.37306	7.70907
AT1G07260	5.55896	5.52771	5.81834	7.63844	7.39828	5.95042	5.70497
AT3G50380	10.9339	10.9184	11.0322	10.0153	10.0908	11.0964	11.0197
ATCG00400	4.27792	4.55973	4.65977	6.34439	6.84042	5.40055	6.03682
AT3G21250	10.2544	10.1356	10.0896	9.22783	8.92555	9.40115	9.40349
AT4G18720	2.55451	2.54024	2.54817	4.61718	5.59368	4.61301	5.58771
AT5G63840	11.5217	11.5091	11.4962	10.5584	10.646	11.103	11.1405
AT3G62030	15.5543	15.4501	15.5347	16.2543	16.1429	16.367	16.2104
AT2G29460	3.64592	3.74342	3.6332	12.3709	9.43273	7.2503	4.71045
AT1G76360	8.06929	7.81861	7.80081	9.63944	9.42286	7.70807	8.1633
AT1G55020	9.27228	9.21184	9.13241	7.70536	7.91922	7.67512	8.11499
ATCG00540	7.01936	7.04083	7.23625	8.12159	8.17783	8.67593	8.49506
AT4G31590	10.8255	10.7609	10.7453	9.09773	9.55135	9.6772	9.97075
ATCG00090	4.94337	5.05358	4.77591	7.95232	7.10549	5.92771	6.06877
AT1G08940	5.99812	5.98057	5.86092	10.7037	8.34128	6.8751	6.63188
AT1G21630	11.5459	11.4016	11.4592	10.3481	10.4779	11.3051	11.2154
AT1G14370	7.17242	7.15056	6.87074	10.3432	8.97698	7.40736	7.59044
AT1G17330	8.3524	8.36931	8.32911	9.65759	9.50027	8.8504	8.5274
AT2G35980	1.94642	1.92308	1.93609	7.92096	4.5089	4.07688	2.71245
AT3G02930	8.9395	9.04144	9.06136	6.54416	7.36888	7.08458	7.56634
AT4G17470	7.91436	7.78688	7.81665	6.82915	6.42024	6.45803	6.26419
AT2G39805	8.06866	8.17368	8.13463	9.1545	9.79894	8.08493	8.09776
AT1G15990	3.32323	3.01189	3.31098	6.0111	6.66338	7.0657	6.06097
AT2G31880	10.3708	10.0812	10.0428	11.9447	12.3997	12.052	11.3033
AT5G22000	10.4369	10.2296	10.2919	11.5834	11.1628	11.128	10.777
AT1G53040	9.3497	9.6531	9.65412	7.85252	8.29461	8.03118	8.81861
AT3G47820	8.8936	8.99448	8.9723	10.1269	9.91316	8.40193	8.73199
AT1G71110	7.97863	8.15965	8.11057	9.32066	9.0819	7.86706	7.75985
AT5G40830	9.19601	9.56235	9.63859	7.51115	8.38112	7.75871	8.51595
AT2G15730	7.16618	7.26058	7.27166	8.7987	8.35755	6.63184	6.83298
AT5G05600	6.68258	6.42367	7.02364	13.2774	11.8933	9.19584	7.34063
AT1G07870	7.69317	7.53343	7.63795	9.98275	9.28115	8.74605	7.73597
AT4G38760	10.9652	10.9373	11.0365	10.0552	10.0119	11.0037	10.8718
AT1G27190	10.775	10.6549	10.6224	8.97584	9.35749	9.78003	10.0581
AT4G28480	9.94535	9.87321	9.95795	10.7573	10.8586	9.99568	9.94827
AT4G32160	9.58755	9.41141	9.47433	10.5005	10.3105	9.74474	9.55313
AT1G73890	7.79938	7.63767	7.53412	9.07546	8.74174	8.59165	8.4034
AT5G46690	10.0273	10.5688	10.5457	9.18704	9.66689	9.3427	9.90338
AT5G56250	8.84035	8.81009	8.82116	6.91338	7.37841	7.91049	8.11737
AT2G46735	8.8122	8.60618	8.7193	10.2538	9.79317	9.39096	9.3212
AT5G59170	2.90347	2.88425	2.7442	5.5451	5.41913	5.16348	5.25459
AT1G08050	7.01238	6.99346	7.10012	11.2535	8.88489	6.57963	6.33108
AT1G01360	8.59216	8.33711	8.31061	9.7914	9.71334	8.70099	8.87703
AT1G64140	11.009	10.8833	10.9812	12.3711	12.1547	10.4809	10.9679
AT5G24640	2.36289	2.50155	2.51114	5.30077	5.44867	3.4869	3.54194
AT1G54610	10.9277	10.9563	10.9695	9.94586	10.0928	10.75	10.8213
AT1G53760	8.02047	8.17595	7.96841	9.85837	9.2381	7.94827	7.89381
AT5G60920	12.3446	12.2917	12.1672	11.0972	11.1705	11.6216	11.8229
AT1G71330	6.14024	6.33563	6.24247	8.69708	8.04238	7.19321	6.61751
AT1G18880	4.93373	4.946	5.08566	7.6359	6.85134	5.25042	5.1672
AT3G17980	3.08361	3.06053	3.07337	5.66052	6.27553	6.77574	5.84
AT1G66400	7.26886	7.07651	6.94455	8.79856	9.85698	7.49537	7.58846
AT3G54120	6.28087	6.29762	6.25724	7.94531	7.72685	6.85448	6.75278
AT1G79620	8.23907	8.19692	8.14732	6.44499	6.79992	6.96365	6.74872
AT5G44510	9.86533	9.73943	9.82703	8.52788	8.69879	9.48673	9.51563
AT3G17700	9.30026	9.27114	9.22791	11.1861	10.4238	9.73312	9.49299
AT4G15200	2.35135	2.33768	2.34528	5.3008	5.4831	3.84576	4.02678
AT1G10810	4.6521	4.7393	4.80284	6.76199	6.94437	7.41489	6.73043
AT2G36310	9.58818	9.56154	9.61713	10.9168	10.5743	10.1199	9.9954
AT5G35460	8.96227	8.84783	8.78261	9.92121	9.85115	9.28924	9.21543
AT1G76185	6.63579	6.4296	6.57485	7.74889	8.16629	6.07017	6.20995
AT3G51160	10.1234	10.3052	10.2745	11.3064	10.9342	9.33034	9.59583
AT5G41460	9.55217	9.39603	9.38754	7.77176	7.6763	7.81056	8.38687
AT1G70480	9.83528	9.71478	9.72377	10.874	10.5742	10.0606	9.9645
AT5G55390	10.1591	10.2063	10.3296	9.09365	9.17073	10.0595	9.99249
AT2G31070	10.9901	10.9383	10.9214	9.03341	9.55459	9.8717	10.3211
AT1G19200	4.34193	4.56753	4.55294	6.96126	7.20195	4.64011	5.8305
AT2G31800	9.86388	9.82185	9.84801	10.82	10.8092	10.2243	10.0184
AT5G28237	2.28433	2.08169	2.09468	5.89663	4.51027	2.73044	2.40261
AT5G39000	2.72161	2.54387	2.55161	5.24231	5.80152	4.4026	4.69919
AT1G11950	7.90553	7.9622	7.98714	9.55297	9.84232	8.60171	8.02254
AT5G66620	7.27595	7.59504	7.62314	9.12485	9.48534	8.01819	7.56024
AT5G17390	2.34407	2.12327	2.13292	6.31739	4.86274	3.74383	3.35675
AT1G30060	1.62027	1.60475	1.61339	4.8359	5.18114	2.16592	1.94495
AT1G07350	10.154	10.4417	10.2982	11.9839	11.4767	10.3102	10.3398
AT4G02680	10.7418	10.805	10.802	9.55429	9.78516	10.4292	10.3778
AT1G56510	10.7472	10.5246	10.6146	11.7645	11.406	11.4283	11.2264
AT1G64650	10.7495	10.8365	10.8155	9.35925	9.74231	10.2084	10.37
AT3G56640	8.13652	8.17291	8.28062	6.69981	6.81584	7.44145	7.55505
AT2G37630	12.1549	12.3756	12.2734	10.8562	11.0287	11.124	11.7268
AT4G01533	2.52567	2.50907	2.5183	6.02029	5.84171	5.26579	4.03092
AT2G19710	8.50338	8.54432	8.52363	9.99508	9.58802	8.70818	8.68686
AT1G06150	10.3468	10.5318	10.5909	9.4278	9.4327	9.91085	10.0138
AT2G20340	9.72458	9.72616	9.79267	11.615	12.0199	10.8856	10.0636
ATCG00220	5.42241	5.68671	5.1515	7.96823	7.59812	6.42417	6.64733
AT1G80930	11.4235	11.3951	11.4288	10.4676	10.5295	11.2151	11.366
AT1G69790	3.84983	3.50455	3.68958	7.11417	5.8089	4.97629	4.47683
AT1G70650	5.82761	6.2723	6.14617	7.46573	7.66237	5.8042	6.17512
AT4G24190	13.8334	13.9509	14.034	12.3962	12.9683	12.9744	13.2959
AT4G35000	12.6442	12.532	12.5765	13.2777	13.1905	13.4016	13.2417
AT4G23170	8.97823	9.35892	9.35548	9.94902	10.1824	8.59916	9.12809
AT3G01220	3.6137	3.57956	3.40298	6.30767	7.03764	5.60481	4.98783
AT1G05020	5.26497	5.53691	5.65586	7.81355	7.23657	5.3494	5.29823
ATCG00140	6.53684	6.65052	6.63145	7.87114	7.91467	8.4744	8.05621
AT5G51750	10.9721	10.9357	10.896	7.62423	8.76222	7.83292	9.1589
AT2G32660	2.20052	1.96348	1.97374	6.38796	4.28085	3.94498	2.82048
AT3G53150	2.59662	2.91233	2.58733	7.36427	6.10709	4.86977	4.81504
AT1G74480	2.40236	2.3878	2.39589	3.68883	4.68666	5.28578	5.74801
AT5G65700	11.8916	11.7759	11.8216	10.0882	10.5434	10.7695	11.1571
AT2G45820	12.0907	11.9756	11.8812	13.5646	13.1634	13.0129	12.3092
AT5G56150	8.33877	8.19028	8.36421	10.0106	9.41876	8.65029	8.28143
AT3G47350	12.082	12.3274	12.2193	11.1701	11.4072	11.5635	11.6573
AT5G04140	16.6207	16.334	16.4667	15.9357	15.9174	17.1163	16.8846
AT5G10990	5.0462	5.6994	5.87638	7.82318	7.75188	5.93701	6.34154
AT3G60240	12.0802	12.0732	12.2297	11.0223	10.9676	11.5913	11.8242
AT2G03480	9.10832	9.27227	9.24672	7.88113	8.01808	8.14281	8.56615
AT3G43720	11.5266	11.5077	11.5806	9.96957	10.0622	9.16447	10.0697
AT4G19870	8.09229	7.8889	7.83305	9.37543	8.85759	7.83632	7.76279
AT3G11773	2.64128	2.76042	2.77392	5.67541	5.54391	3.99412	3.67784
AT4G12070	8.31814	8.39131	8.26396	10.6205	9.60288	8.47883	8.19576
AT5G41140	10.2753	10.2373	10.4233	8.95053	9.21315	9.31636	9.66929
[truncated: 11,824 more rows]

## Sheet: Clustering
Supplemental Table 2: Cell wall digestion response in Arabidopsis leaves and gene clustering.
[truncated: 6,104 more rows]

[truncated: 1 more sheets: Clustering_raw]
