# Supplementary material for: Dual and spatially resolved drought responses in the Arabidopsis leaf mesophyll revealed by single‐cell transcriptomics
Source: New Phytol. 2025 Mar 3;246(3):840–58. doi: 10.1111/nph.20446 (PMC11982798; doi:10.1111/nph.20446)
Supplement: Supplementary file 5 — Table S4 Bulk RNA‐seq of Arabidopsis leaf samples: normalized data. [file NPH-246-840-s010.xlsx]

## Sheet: table_S4_normalizedbulk_transcr
New Phytologist Supporting Information
Article title: Dual and spatially resolved drought responses in the Arabidopsis leaf mesophyll revealed by single-cell transcriptomics
Authors: Rubén Tenorio Berrío, Eline Verhelst, Thomas Eekhout, Carolin Grones, Lieven De Veylder, Bert De Rybel, Marieke Dubois
Article acceptance date: 13 January 2025
Supplemental Table 4. Bulk RNA-seq of Arabidopsis leaf samples: normalized data
Normalized counts in each of the RNA-seq samples. The last column indicates whether the genes are expressed in the Undigested leaf samples under well-watered conditions (i.e. in the "Leaf transcriptome" gene set shown in Figure 1B). U = Undigested, D = Digested, FD = Fixed-Digested, WW = well-watered, MD = mild drought
	U_WW_1-1	U_WW_2-1	U_WW_2-2	U_MD_1-1	U_MD_2-1	U_MD_2-2	D_WW_1	D_WW_2	D_MD_1	D_MD_2	FD_WW_1	FD_WW_2	FD_MD_1	FD_MD_2	U-WW transcriptome?
AT1G01010	45	53	70	50	50	46	2619	1028	4256	2226	60	40	68	55	TRUE
AT1G01020	376	390	361	366	391	524	563	426	483	405	444	344	388	382	TRUE
AT1G01030	201	273	239	144	261	215	5337	1986	4255	3720	197	118	245	88	TRUE
AT1G01040	1470	1626	1751	1569	1831	1218	368	501	740	757	904	846	1023	983	TRUE
AT1G01046	21	29	25	27	23	12	2	2	9	6	12	5	11	12	TRUE
AT1G01050	2011	1854	1972	2091	1803	2163	2435	2341	1460	1704	3144	2591	3178	2766	TRUE
AT1G01060	221	47	67	360	48	59	18	25	65	46	225	149	214	312	TRUE
AT1G01070	0	0	0	0	0	0	0	1	0	0	0	0	0	0	FALSE
AT1G01080	4975	5757	5475	4272	5150	6052	2322	3851	1741	2628	4616	5784	4068	4953	TRUE
AT1G01090	8195	8688	8395	7391	7386	6465	6744	7060	4316	4743	7702	8635	7261	7462	TRUE
AT1G01100	6881	7866	6399	5963	6567	8275	9808	7855	2930	3731	7413	6943	6023	5167	TRUE
AT1G01110	76	52	66	112	82	77	49	29	35	43	25	20	15	28	TRUE
AT1G01120	1829	2603	2603	3690	2194	2437	2669	1811	1849	1512	111	490	215	318	TRUE
AT1G01130	94	106	91	109	74	86	340	443	118	282	224	254	110	212	TRUE
AT1G01140	862	777	885	738	616	619	2840	2413	3329	2602	3744	2401	2137	1834	TRUE
AT1G01150	3	0	3	1	2	0	12	69	6	41	28	14	8	17	TRUE
AT1G01160	614	683	628	769	743	845	546	476	339	389	509	563	743	597	TRUE
AT1G01170	853	1072	895	1142	1137	1514	1964	1250	759	822	1255	1031	1651	1373	TRUE
AT1G01180	160	160	131	246	171	252	535	257	226	299	46	46	70	47	TRUE
AT1G01183	2	3	2	0	1	3	0	0	0	1	0	0	0	0	FALSE
AT1G01190	84	77	141	59	57	49	7	54	9	6	29	39	18	8	TRUE
AT1G01200	28	26	41	39	22	28	1	10	1	2	6	11	4	7	TRUE
AT1G01210	338	420	378	325	374	544	248	300	128	155	291	257	246	224	TRUE
AT1G01220	1771	1917	2038	1700	1927	1549	415	673	494	615	1013	1173	898	1222	TRUE
AT1G01225	170	189	149	187	172	196	203	150	143	111	129	128	107	115	TRUE
AT1G01230	501	486	450	461	512	654	907	463	709	439	358	344	460	401	TRUE
AT1G01240	199	188	177	300	203	241	177	182	84	88	46	76	88	88	TRUE
AT1G01250	37	53	54	60	62	50	6	1	1	3	0	3	2	3	TRUE
AT1G01260	568	723	730	689	797	686	1930	1428	3186	2557	299	234	492	235	TRUE
AT1G01270	0	0	0	0	0	0	0	3	0	3	0	1	0	0	FALSE
AT1G01280	0	0	0	0	0	0	7	24	5	13	6	4	1	1	FALSE
AT1G01290	252	325	287	300	330	361	122	195	85	121	233	204	187	240	TRUE
AT1G01300	2058	2592	2663	2029	2423	2394	650	898	495	733	335	661	354	450	TRUE
AT1G01305	0	0	0	0	0	1	0	27	1	10	1	35	1	22	FALSE
AT1G01310	0	0	0	0	1	0	297	791	56	512	782	539	471	608	TRUE
AT1G01320	33896	40024	42435	33591	34868	20857	9081	12579	14299	18651	31989	27058	23696	26716	TRUE
AT1G01335	0	0	0	0	0	0	0	0	1	3	0	0	0	0	FALSE
AT1G01340	87	105	94	90	86	56	1525	1478	2667	2762	266	137	292	136	TRUE
AT1G01350	487	469	456	477	463	492	3785	3080	3000	4380	609	441	711	496	TRUE
AT1G01355	0	0	0	0	0	0	106	127	24	143	1	2	2	3	TRUE
AT1G01360	401	327	307	367	357	392	939	949	662	936	340	416	395	450	TRUE
AT1G01370	166	185	183	124	147	197	146	122	62	101	111	123	124	118	TRUE
AT1G01380	19	19	8	12	16	27	4	4	2	2	0	3	1	0	TRUE
AT1G01390	213	165	224	260	250	223	47	96	55	129	126	214	47	210	TRUE
AT1G01400	0	0	0	0	0	0	0	0	0	2	0	0	0	0	FALSE
AT1G01410	0	0	0	0	0	0	0	1	0	1	1	5	0	1	FALSE
AT1G01420	162	132	120	99	126	112	4	33	14	14	34	89	38	77	TRUE
AT1G01430	1770	1843	1757	1950	1891	1919	124	318	132	195	197	527	259	458	TRUE
AT1G01440	782	718	728	827	712	718	489	655	772	667	425	518	563	711	TRUE
AT1G01448	251	216	224	223	212	204	189	147	201	231	194	163	281	200	TRUE
AT1G01450	0	0	0	0	0	0	0	0	0	0	0	0	0	0	FALSE
AT1G01453	0	0	0	0	1	0	12	2	5	6	1	1	0	0	FALSE
AT1G01460	0	0	0	0	0	0	4	0	5	0	0	0	0	2	FALSE
AT1G01470	543	551	588	710	747	1025	3972	1819	2429	2056	630	228	650	279	TRUE
AT1G01480	1	0	0	1	0	1	226	513	240	715	24	11	46	12	TRUE
AT1G01490	1434	1156	1109	1384	1016	1030	1277	1091	944	1042	1162	1460	1293	1263	TRUE
AT1G01500	321	397	377	290	403	381	795	623	645	771	266	298	187	281	TRUE
AT1G01510	1361	1432	1342	1403	1344	1317	466	747	583	668	1011	865	1130	979	TRUE
AT1G01520	9	8	6	14	24	10	72	67	21	57	45	39	36	46	TRUE
AT1G01530	0	1	0	0	1	1	6	11	1	2	0	5	2	3	FALSE
AT1G01540	3819	4355	4269	5244	4340	3970	1524	2189	1470	2163	2214	2678	3203	3514	TRUE
AT1G01550	2452	2446	2375	2736	2690	2691	9004	6731	9096	8050	1354	1876	1181	1766	TRUE
AT1G01560	20	36	14	63	25	22	3500	1736	3872	2830	572	325	566	425	TRUE
AT1G01570	87	81	69	139	102	110	442	429	525	629	114	62	170	111	TRUE
AT1G01580	3	9	10	22	9	6	25	4	20	9	19	11	13	7	FALSE
AT1G01590	3	1	6	5	4	1	1	10	3	4	3	11	2	6	FALSE
AT1G01600	381	570	314	241	437	437	44	32	27	26	12	6	4	9	TRUE
AT1G01610	2730	3076	2891	2935	2942	3125	294	594	145	240	198	774	187	501	TRUE
AT1G01620	11450	12746	12180	13245	13356	16819	4766	5839	3985	4361	7185	7291	9857	8133	TRUE
AT1G01630	2027	2113	2089	1889	1919	2045	231	487	121	178	194	594	201	385	TRUE
AT1G01640	14	14	17	15	19	12	391	388	215	497	38	25	46	27	TRUE
AT1G01650	1194	1200	1189	1381	1467	1278	3624	2590	7375	6075	1545	1071	1493	1353	TRUE
AT1G01660	36	56	43	32	56	60	14	18	14	19	11	21	22	26	TRUE
AT1G01670	53	54	48	55	80	60	34	58	28	40	31	49	25	42	TRUE
AT1G01680	9	8	4	15	7	3	76	25	40	12	17	3	11	4	TRUE
AT1G01690	188	244	226	169	243	240	82	97	51	63	131	73	77	65	TRUE
AT1G01695	16	15	13	16	11	29	3	10	8	7	15	10	3	7	TRUE
AT1G01700	84	110	100	102	108	96	77	79	75	90	16	40	16	43	TRUE
AT1G01710	896	904	940	1042	981	962	766	762	1301	1075	1144	784	1233	1039	TRUE
AT1G01715	63	72	52	63	58	101	535	238	335	285	111	41	95	54	TRUE
AT1G01720	609	474	445	549	644	720	36611	47328	30453	42187	1332	850	1438	752	TRUE
AT1G01725	46	43	42	55	55	76	136	551	303	766	165	74	144	84	TRUE
AT1G01730	406	472	410	448	530	642	1900	3566	1079	3417	579	330	442	416	TRUE
AT1G01740	185	188	163	140	161	146	1581	5556	1197	4566	211	204	116	192	TRUE
AT1G01750	5	8	10	3	11	11	210	403	69	223	11	12	4	11	TRUE
AT1G01760	134	120	147	133	117	87	60	78	118	124	147	109	165	143	TRUE
AT1G01770	656	726	730	743	763	697	264	528	649	811	1009	701	1072	854	TRUE
AT1G01780	226	273	226	279	226	316	331	289	151	273	238	183	246	214	TRUE
AT1G01790	11696	9925	11148	13356	10889	8773	5058	5573	9129	8863	14812	11272	16780	14812	TRUE
AT1G01800	1964	2062	1860	2230	2135	2524	1755	1769	1323	1628	2135	2198	2452	2610	TRUE
AT1G01810	12	16	9	10	15	20	71	59	29	46	13	12	12	28	TRUE
AT1G01820	1481	1632	1500	1488	1552	1685	1728	1504	1017	1170	1736	1487	1703	1587	TRUE
AT1G01830	423	371	414	338	344	358	82	129	36	66	93	115	65	100	TRUE
AT1G01840	4	0	8	4	12	13	12	8	1	4	4	5	8	4	FALSE
AT1G01860	507	530	530	497	449	589	120	388	158	237	360	505	259	488	TRUE
AT1G01870	0	0	0	0	0	0	0	0	0	0	0	0	0	0	FALSE
AT1G01880	91	113	79	80	120	91	56	50	100	58	66	46	54	58	TRUE
AT1G01890	0	0	0	0	0	0	0	0	0	0	0	0	0	0	FALSE
AT1G01900	383	413	377	340	439	368	57	83	79	86	73	59	62	38	TRUE
AT1G01910	1916	1824	1752	1512	1748	1489	1219	1231	998	1153	1765	1743	1593	1369	TRUE
AT1G01920	414	465	471	389	507	546	257	305	299	306	358	271	315	314	TRUE
AT1G01930	559	540	503	543	550	511	588	733	1163	907	512	534	549	523	TRUE
AT1G01940	230	288	257	222	252	252	493	536	381	360	215	203	227	187	TRUE
AT1G01950	771	812	767	861	838	698	769	960	931	1220	1138	749	908	898	TRUE
AT1G01960	3989	4079	4070	4055	4167	2783	955	998	1253	1390	1761	1817	2057	1925	TRUE
AT1G01970	2174	2493	2450	1912	2495	2763	861	1482	596	994	1766	2054	1292	2078	TRUE
AT1G01980	0	0	0	0	0	1	2	19	5	15	3	13	7	4	FALSE
AT1G01990	891	882	852	861	844	924	383	403	502	437	511	620	543	541	TRUE
AT1G02000	428	407	383	469	419	447	815	478	1030	767	231	300	311	320	TRUE
AT1G02010	497	470	532	421	515	464	93	205	157	221	365	394	204	369	TRUE
AT1G02020	720	802	856	860	869	698	495	485	449	609	798	853	750	837	TRUE
AT1G02030	5	7	4	16	14	15	9	49	9	25	21	7	3	11	FALSE
AT1G02040	0	0	0	1	0	0	11	13	2	12	4	5	1	3	FALSE
AT1G02050	165	195	223	203	190	219	202	133	125	151	104	104	147	133	TRUE
AT1G02060	173	198	215	212	211	144	42	79	148	122	140	123	196	135	TRUE
AT1G02065	61	101	71	56	76	83	10	0	3	0	3	1	4	0	TRUE
AT1G02067	0	0	0	0	0	0	0	0	0	0	0	0	0	0	FALSE
AT1G02070	2	2	0	0	5	0	0	0	0	1	0	0	0	0	FALSE
AT1G02080	4877	4668	5032	4982	5366	3494	2016	1555	3987	3501	3767	3203	3123	3504	TRUE
AT1G02090	1176	1318	1220	1148	1286	1324	3991	3115	3956	3351	1156	1108	1157	1121	TRUE
AT1G02100	890	865	828	907	865	964	830	773	1343	1281	1019	773	1149	880	TRUE
AT1G02110	1490	1560	1447	1592	1664	1513	1431	1223	2138	2369	1646	1095	1637	1343	TRUE
AT1G02120	3062	3172	2847	3127	3074	2852	2855	3271	3133	4608	2871	2064	2790	2490	TRUE
AT1G02130	1180	1247	1227	1230	1289	1396	873	847	627	719	1086	1071	1164	1204	TRUE
AT1G02140	2382	2769	2476	2421	2584	2997	3724	2685	1774	1791	2391	2227	2416	2234	TRUE
AT1G02145	562	529	539	529	606	649	324	334	306	331	605	429	539	484	TRUE
AT1G02150	5729	6312	6910	4794	6010	5847	2108	3537	1548	2072	5013	5524	4572	4625	TRUE
AT1G02160	316	389	362	395	369	431	300	276	176	230	316	248	383	274	TRUE
AT1G02170	929	892	814	1038	890	865	3519	964	3527	1876	1210	866	1378	1032	TRUE
AT1G02180	120	183	170	171	176	190	446	190	406	223	154	109	137	94	TRUE
AT1G02190	11	13	11	11	10	27	473	124	318	239	40	21	47	12	TRUE
AT1G02205	8028	9424	9105	10751	14815	15813	758	1374	661	1077	1125	2590	1039	2383	TRUE
AT1G02210	0	0	0	0	0	0	0	0	0	0	0	0	0	0	FALSE
AT1G02220	38	27	26	20	18	21	297	101	220	111	22	9	16	17	TRUE
AT1G02230	5	3	2	6	7	7	353	660	236	474	8	3	9	5	TRUE
AT1G02250	0	1	1	1	4	0	32	46	11	25	1	9	0	5	TRUE
AT1G02260	638	764	664	717	808	747	252	308	342	329	484	422	503	519	TRUE
AT1G02270	492	500	567	491	521	598	2093	1440	1759	1455	517	565	420	580	TRUE
AT1G02280	3467	3807	3743	2892	3225	3431	4154	4102	1873	2072	4439	3735	4217	3272	TRUE
AT1G02290	302	354	305	347	401	317	84	119	75	120	125	189	128	234	TRUE
AT1G02300	550	629	575	993	793	950	205	367	244	349	410	500	441	625	TRUE
AT1G02305	1509	1444	1363	1904	1703	1888	1331	1254	951	1128	1783	1541	2468	2033	TRUE
AT1G02310	3	0	0	0	0	1	176	53	139	71	20	27	25	47	TRUE
AT1G02320	0	0	0	0	0	0	0	0	0	0	0	0	0	0	FALSE
AT1G02330	686	709	617	575	669	621	548	558	459	383	388	455	367	390	TRUE
AT1G02335	294	241	236	360	274	387	53	77	18	27	32	26	71	31	TRUE
AT1G02340	12	10	17	26	27	42	3	5	4	12	4	6	7	8	TRUE
AT1G02350	51	67	62	50	75	76	42	48	14	16	38	32	48	44	TRUE
AT1G02360	17	29	21	23	14	16	1508	218	988	194	92	19	219	19	TRUE
AT1G02370	117	142	124	111	126	118	6	27	14	9	22	60	17	34	TRUE
AT1G02380	54	68	74	146	70	71	265	117	127	102	17	32	74	58	TRUE
AT1G02390	90	81	92	160	126	130	413	317	388	466	21	19	15	34	TRUE
AT1G02400	9	1	3	6	7	1	21604	7830	20101	14596	686	101	1206	196	TRUE
AT1G02405	0	0	2	1	1	0	73	44	39	65	29	5	35	5	TRUE
AT1G02410	570	579	566	698	607	691	1312	741	1254	1031	630	503	721	619	TRUE
AT1G02420	24	30	27	39	32	17	8	43	51	120	22	23	29	20	TRUE
AT1G02430	3	3	2	3	5	5	28	47	30	64	15	9	13	9	TRUE
AT1G02440	3	0	0	2	2	2	164	141	62	203	33	18	13	14	TRUE
AT1G02450	8	15	13	34	24	32	100	103	44	110	6	14	3	13	TRUE
AT1G02460	90	89	97	81	81	87	19	22	11	7	13	15	11	12	TRUE
AT1G02470	13	4	7	1	2	9	14	38	5	21	45	34	13	39	TRUE
AT1G02475	1687	1608	1740	1686	1725	1967	892	1664	818	1340	1718	2243	1394	2124	TRUE
AT1G02480	0	0	0	0	0	0	0	0	0	0	0	0	0	0	FALSE
AT1G02490	10	9	8	11	15	19	13	1	6	1	5	1	1	3	FALSE
AT1G02500	12030	10522	10167	11605	10788	12313	7345	6736	8133	7516	9693	7875	10536	8358	TRUE
AT1G02510	0	0	0	0	0	0	3	29	5	8	1	23	3	23	FALSE
AT1G02520	7	5	3	4	3	1	71	30	154	50	1	2	1	2	TRUE
AT1G02530	12	13	7	14	8	2	0	0	0	0	0	2	0	0	TRUE
AT1G02540	0	0	0	0	0	0	0	0	0	1	0	0	0	0	FALSE
AT1G02550	0	0	0	0	0	0	0	2	0	0	0	0	0	0	FALSE
AT1G02560	14324	14414	14461	13202	13621	14799	14602	15741	9827	11823	19583	17565	17550	17078	TRUE
AT1G02570	0	0	0	0	1	0	8	19	3	20	8	21	2	16	FALSE
AT1G02575	0	0	0	0	0	0	0	0	0	0	0	0	0	0	FALSE
AT1G02580	0	1	0	1	0	0	1	1	0	1	0	2	0	0	FALSE
AT1G02590	0	0	0	0	0	0	0	0	0	0	0	0	0	0	FALSE
AT1G02600	0	0	0	0	0	0	0	0	0	0	0	0	0	0	FALSE
AT1G02610	7	2	1	9	4	3	35	13	23	10	0	3	3	0	TRUE
AT1G02620	0	1	2	0	0	0	0	0	4	1	0	0	0	0	FALSE
AT1G02630	3	0	2	0	0	0	0	0	0	0	0	0	0	0	FALSE
AT1G02640	399	295	278	350	265	272	102	134	47	79	68	89	106	30	TRUE
AT1G02650	30	32	29	23	32	29	49	40	23	35	7	17	4	4	TRUE
AT1G02660	124	88	79	250	86	96	3055	2350	3731	3113	535	364	320	291	TRUE
AT1G02670	31	44	53	65	74	64	137	84	398	173	94	49	76	51	TRUE
AT1G02680	230	242	174	251	247	267	354	269	220	251	272	208	287	232	TRUE
AT1G02690	416	491	452	368	439	425	257	246	198	169	304	204	255	156	TRUE
AT1G02700	26	48	47	45	27	34	9	15	13	12	5	6	3	3	TRUE
AT1G02705	24	34	26	25	26	23	3	9	6	9	7	7	7	2	TRUE
AT1G02710	0	0	0	0	0	0	0	0	0	0	0	0	0	0	FALSE
AT1G02720	554	667	648	662	635	579	317	472	206	347	278	328	353	353	TRUE
AT1G02730	3575	4242	3665	2649	4093	2959	858	640	661	488	989	1041	639	790	TRUE
AT1G02740	175	185	160	166	209	233	169	160	141	165	176	150	194	196	TRUE
AT1G02750	331	306	273	300	334	447	359	338	378	357	436	344	396	428	TRUE
AT1G02760	0	0	0	0	0	0	0	1	0	0	0	0	0	0	FALSE
AT1G02770	2	2	5	1	3	3	2	4	3	3	2	4	0	1	FALSE
AT1G02780	23159	26860	25288	19872	23604	23236	24332	23555	9416	11144	23830	23501	19943	17461	TRUE
AT1G02790	0	0	0	0	5	0	0	0	1	0	0	0	0	0	FALSE
AT1G02800	193	251	167	188	250	227	71	49	67	43	99	64	86	92	TRUE
AT1G02810	10	10	16	22	14	16	4	3	2	0	6	3	4	5	FALSE
AT1G02813	0	0	0	0	0	1	0	9	0	3	0	0	0	0	FALSE
AT1G02816	324	301	309	550	362	416	444	366	277	212	198	187	275	316	TRUE
AT1G02820	44	41	33	38	22	49	38	24	10	18	12	14	7	25	TRUE
AT1G02830	0	0	0	0	0	0	0	0	0	0	0	0	0	1	FALSE
AT1G02840	3913	3910	3491	3756	3764	4107	4224	3306	3608	3107	5171	3057	5425	3409	TRUE
AT1G02850	6	4	5	30	25	22	135	91	149	121	46	15	43	47	TRUE
AT1G02860	54	67	49	55	46	62	714	340	693	359	81	47	83	38	TRUE
AT1G02870	254	315	298	235	281	252	248	244	155	183	183	219	161	204	TRUE
AT1G02880	547	541	479	629	646	642	2287	1443	2456	1736	501	487	565	613	TRUE
AT1G02890	2710	2444	2555	2886	2771	2014	1681	1668	3904	3203	2653	1999	3101	2768	TRUE
AT1G02900	22	18	22	19	19	30	9	5	1	3	2	2	3	1	TRUE
AT1G02910	3190	3308	3500	2901	3091	3245	2957	3012	2570	2672	3872	3634	3642	3621	TRUE
AT1G02920	43	56	50	32	22	25	2991	998	3738	1552	121	59	343	78	TRUE
AT1G02930	122	181	104	309	116	123	15701	3300	16651	7998	1023	198	2563	422	TRUE
AT1G02940	2	0	0	6	2	2	6	4	4	3	3	1	11	10	FALSE
AT1G02950	75	76	87	76	86	72	88	48	34	35	66	34	60	20	TRUE
AT1G02952	0	0	0	0	0	1	0	0	0	2	0	0	0	0	FALSE
AT1G02960	432	500	493	488	608	566	316	324	328	285	446	293	503	408	TRUE
AT1G02965	0	0	0	0	0	0	0	2	1	1	0	0	1	0	FALSE
AT1G02970	136	190	164	125	165	153	66	124	42	67	106	112	48	96	TRUE
AT1G02980	0	0	0	0	0	0	34	29	45	28	0	13	6	10	TRUE
AT1G02990	838	817	791	724	839	563	567	298	1270	652	367	424	426	540	TRUE
AT1G03000	943	990	1001	1060	1059	921	300	447	363	476	736	866	784	998	TRUE
AT1G03010	0	0	0	2	0	0	0	0	1	0	1	0	0	1	FALSE
AT1G03020	6	1	9	3	5	8	9	3	3	3	1	5	4	5	FALSE
AT1G03030	365	358	338	436	373	449	753	505	723	482	462	308	395	362	TRUE
AT1G03040	1218	1352	1278	1312	1402	1385	2283	1357	2095	1355	1122	1012	978	949	TRUE
AT1G03050	0	0	0	0	0	0	35	34	33	50	22	24	10	12	TRUE
AT1G03055	263	277	252	318	276	330	149	221	185	261	353	360	365	489	TRUE
AT1G03060	3570	3442	4098	3493	4008	1895	3170	1946	7754	5960	1462	1932	1583	2353	TRUE
AT1G03070	13	12	15	30	27	22	146	629	391	551	15	22	4	15	TRUE
AT1G03080	1944	2015	2088	2164	2311	1450	1859	952	2432	1759	553	663	527	734	TRUE
AT1G03090	688	624	637	819	766	637	384	464	495	610	681	582	836	684	TRUE
AT1G03100	54	67	50	41	60	48	51	35	12	40	34	25	29	33	TRUE
AT1G03103	0	0	0	0	0	0	5	8	2	6	1	1	0	2	FALSE
AT1G03106	0	0	0	1	1	0	14	4	6	3	1	4	1	6	FALSE
AT1G03110	392	443	397	341	414	480	279	342	208	196	374	351	261	305	TRUE
AT1G03120	51	48	25	30	49	68	46	52	20	28	53	53	30	65	TRUE
AT1G03130	17310	15582	16542	22441	15467	17560	2587	8066	1735	4898	6859	15382	6670	17274	TRUE
AT1G03140	1442	1403	1228	1394	1337	1465	553	740	638	781	868	943	1064	1010	TRUE
AT1G03150	242	316	279	263	302	366	232	257	155	162	224	276	190	254	TRUE
AT1G03160	3351	3335	3776	3330	3500	2779	2038	2209	2974	2672	3191	3277	2364	3678	TRUE
AT1G03165	1	1	0	1	1	1	2	9	13	11	21	6	19	20	FALSE
AT1G03170	7	16	11	17	16	13	194	81	159	139	26	78	28	75	TRUE
AT1G03180	108	126	102	86	129	137	171	129	174	93	93	88	77	59	TRUE
AT1G03190	357	375	426	387	413	381	460	367	642	500	294	301	258	284	TRUE
AT1G03200	6	7	13	19	7	13	1	5	19	8	2	4	10	1	FALSE
AT1G03210	205	286	247	228	228	318	231	220	141	143	238	210	199	198	TRUE
AT1G03220	1821	1420	1323	1511	1183	1111	23055	19274	18197	23984	1361	961	1590	775	TRUE
AT1G03230	858	853	738	827	701	680	3264	3024	3068	3806	415	440	412	437	TRUE
AT1G03240	2	1	0	1	0	1	0	0	1	0	1	0	0	1	FALSE
AT1G03250	516	586	585	508	602	633	917	730	781	600	603	572	494	494	TRUE
AT1G03260	283	287	263	287	288	308	392	412	449	423	326	299	397	310	TRUE
AT1G03270	222	238	203	167	188	207	136	176	122	130	203	172	130	156	TRUE
AT1G03280	1241	1338	1324	1366	1310	1189	645	737	620	619	669	746	748	879	TRUE
AT1G03290	499	492	495	699	610	663	598	525	668	489	418	409	514	665	TRUE
AT1G03300	0	0	0	0	0	0	0	0	0	0	0	0	0	0	FALSE
AT1G03310	2509	3314	3637	2846	3663	3001	164	722	187	437	576	1486	477	1363	TRUE
AT1G03320	19	26	23	6	26	14	0	16	2	2	13	12	4	8	TRUE
AT1G03325	0	0	0	0	0	0	0	0	0	0	0	0	0	0	FALSE
AT1G03330	427	508	411	456	470	520	730	486	327	352	532	433	587	561	TRUE
AT1G03340	97	82	97	115	140	143	99	83	70	89	77	100	70	104	TRUE
AT1G03350	1563	1721	1587	1531	1727	1750	941	838	1134	673	500	808	510	782	TRUE
AT1G03360	269	324	269	231	290	289	222	247	114	187	237	277	201	243	TRUE
AT1G03365	715	711	715	782	778	550	386	394	441	448	406	516	357	589	TRUE
AT1G03370	1165	1162	1281	1481	1363	988	5005	3219	12045	7025	1836	1093	1577	1236	TRUE
AT1G03380	1171	983	1086	1117	1261	877	341	301	801	673	396	596	405	744	TRUE
AT1G03390	2	0	0	0	0	2	35	28	77	73	25	8	19	13	TRUE
AT1G03395	0	0	0	0	0	0	0	0	0	0	0	0	0	0	FALSE
AT1G03400	599	637	651	853	641	767	525	704	470	708	609	911	717	1148	TRUE
AT1G03410	97	105	91	118	121	165	91	85	41	114	59	88	26	96	TRUE
AT1G03430	421	458	379	505	538	673	588	556	393	427	459	398	546	673	TRUE
AT1G03440	1011	1114	1139	1682	1285	1043	45	220	36	110	100	283	76	282	TRUE
AT1G03445	11	8	9	7	12	10	7	10	4	8	16	13	9	17	FALSE
AT1G03457	418	421	373	387	321	376	324	396	350	304	433	312	570	313	TRUE
AT1G03470	336	415	338	357	383	410	441	321	298	232	321	180	504	219	TRUE
AT1G03475	15119	15100	15777	12867	14474	13071	9239	13874	8061	10151	19910	18234	16885	16134	TRUE
AT1G03490	4	1	1	1	1	1	5	2	0	4	0	1	1	1	FALSE
AT1G03495	90	125	86	195	168	134	255	112	200	125	84	60	100	96	TRUE
AT1G03502	3	3	1	3	3	3	4	2	12	1	3	0	1	3	FALSE
AT1G03506	4	2	0	3	3	3	1	0	6	3	0	0	6	2	FALSE
AT1G03510	41	70	56	53	71	50	48	47	42	37	24	43	31	31	TRUE
AT1G03515	0	0	0	0	0	0	0	0	0	0	0	0	0	0	FALSE
AT1G03520	276	273	294	308	331	265	123	123	114	82	79	166	74	143	TRUE
AT1G03530	691	819	781	581	715	462	230	234	193	251	244	394	237	334	TRUE
AT1G03540	104	117	130	109	124	39	47	43	126	100	40	57	41	54	TRUE
AT1G03545	0	2	0	2	0	2	0	0	0	1	0	2	2	1	FALSE
AT1G03550	21	40	35	40	32	34	24	16	31	17	10	17	5	15	TRUE
AT1G03560	438	546	548	482	507	372	80	161	79	108	97	207	85	203	TRUE
AT1G03570	0	0	0	0	0	0	0	1	0	1	0	0	0	0	FALSE
AT1G03590	827	913	740	925	928	962	693	722	682	725	527	589	598	696	TRUE
AT1G03600	16198	15142	15771	15677	15763	17961	6705	11070	4929	7855	13162	17126	13231	15831	TRUE
AT1G03610	598	346	374	725	417	532	2039	1303	1192	1164	559	539	638	815	TRUE
AT1G03620	6	5	6	12	12	10	8	2	2	1	2	1	2	3	FALSE
AT1G03630	11035	11159	12418	12189	11991	12129	5728	9988	3645	6211	10469	13276	9686	14398	TRUE
AT1G03640	0	0	0	0	0	0	0	0	0	0	0	0	0	0	FALSE
AT1G03650	61	69	65	53	56	90	190	102	58	45	89	62	73	67	TRUE
AT1G03660	43	59	62	61	86	83	42	24	36	16	28	15	23	24	TRUE
AT1G03670	1	0	3	0	1	1	1	25	2	15	1	8	1	7	FALSE
AT1G03680	16391	15478	16734	17304	16178	17313	14240	16057	10408	13454	21257	22934	21146	22750	TRUE
AT1G03687	453	504	489	429	437	462	223	298	158	262	394	456	366	415	TRUE
AT1G03700	0	0	0	0	0	0	0	2	0	1	0	0	0	0	FALSE
AT1G03710	11	16	11	7	11	14	5	4	1	5	6	15	3	3	FALSE
AT1G03720	0	0	0	0	0	0	0	0	0	0	0	0	0	0	FALSE
AT1G03730	189	220	198	253	209	270	1034	773	949	926	103	153	139	97	TRUE
AT1G03740	696	635	573	688	661	485	5353	5071	15081	13736	676	568	1269	717	TRUE
AT1G03743	0	0	1	0	0	0	0	0	0	0	0	0	0	0	FALSE
AT1G03746	0	0	0	1	0	0	2	0	0	0	1	0	0	0	FALSE
AT1G03750	195	190	220	193	225	182	112	170	225	166	152	122	123	124	TRUE
AT1G03760	101	119	109	130	119	122	228	133	202	126	94	108	123	105	TRUE
AT1G03770	121	109	94	94	96	79	91	89	94	55	86	93	77	71	TRUE
AT1G03780	791	832	638	501	829	629	335	191	229	156	385	264	253	224	TRUE
AT1G03790	0	0	0	0	0	0	0	0	0	0	0	1	0	0	FALSE
AT1G03800	33	16	18	20	22	13	43	36	27	24	19	28	31	27	TRUE
AT1G03810	0	0	0	0	0	0	0	2	0	0	0	0	1	0	FALSE
AT1G03820	286	302	330	393	360	459	6	26	7	12	9	16	11	26	TRUE
AT1G03830	358	433	391	333	405	328	134	128	126	101	149	208	142	193	TRUE
AT1G03840	22	25	29	22	20	18	2	0	3	1	5	2	1	1	TRUE
AT1G03850	11	2	6	7	5	11	335	23	202	45	5	2	6	1	TRUE
AT1G03860	1741	1934	1978	1372	1684	1854	1647	2271	1575	1596	2056	1955	1757	1531	TRUE
AT1G03870	2195	1937	2077	3160	1400	1437	385	1104	248	443	1015	1492	3331	1724	TRUE
AT1G03880	0	0	0	0	0	0	3	1	0	1	0	0	0	0	FALSE
AT1G03890	0	0	0	0	0	0	0	0	2	0	0	0	0	0	FALSE
AT1G03900	2069	2307	2071	2129	2321	2853	984	1050	1244	1083	1429	1257	1693	1386	TRUE
AT1G03905	75	78	71	66	71	73	316	137	305	137	32	43	41	30	TRUE
AT1G03910	1933	1995	2141	1984	1966	1543	1533	1583	1933	1840	1687	1564	1948	1670	TRUE
AT1G03920	96	72	88	124	104	93	46	68	32	53	37	31	38	34	TRUE
AT1G03930	1476	1564	1478	1432	1587	1720	470	766	667	682	937	1187	956	1232	TRUE
AT1G03935	9	7	7	26	9	8	17	5	34	16	10	8	22	6	FALSE
AT1G03940	128	138	95	235	159	143	922	377	796	619	159	66	209	102	TRUE
AT1G03950	200	169	206	258	218	250	208	181	217	213	267	199	319	265	TRUE
AT1G03960	310	448	408	280	388	416	211	249	251	272	233	259	172	260	TRUE
AT1G03970	270	286	264	313	301	295	532	575	404	539	238	242	248	239	TRUE
AT1G03980	12	12	7	11	13	8	15	21	48	70	25	11	13	10	TRUE
AT1G03982	0	0	0	0	0	0	41	23	19	15	0	5	1	2	TRUE
AT1G03987	1	4	2	2	6	2	70	15	30	17	3	1	4	1	TRUE
AT1G03990	93	84	93	103	106	84	1127	404	1078	735	171	91	162	118	TRUE
AT1G03993	0	0	0	0	0	0	0	0	0	0	0	0	0	0	FALSE
AT1G03997	0	0	0	0	0	0	0	0	0	0	0	0	0	0	FALSE
AT1G04000	380	376	379	392	438	483	1811	555	950	555	214	212	148	199	TRUE
AT1G04003	0	0	0	0	0	0	0	0	0	0	0	0	0	0	FALSE
AT1G04007	28	22	16	35	31	33	15	10	15	18	11	17	12	18	TRUE
AT1G04010	525	514	508	515	549	423	226	319	280	353	408	364	352	452	TRUE
AT1G04013	25	22	25	23	30	29	24	25	9	13	28	19	23	27	TRUE
AT1G04017	0	0	0	0	0	0	0	0	0	0	0	0	0	0	FALSE
AT1G04020	489	556	572	342	512	464	183	317	174	253	426	455	289	392	TRUE
AT1G04023	0	0	0	0	0	0	0	0	0	0	0	0	0	0	FALSE
AT1G04027	4	2	8	10	6	7	79	141	106	154	28	9	19	17	TRUE
AT1G04030	187	215	207	172	230	223	49	71	57	46	115	74	92	77	TRUE
AT1G04033	2	0	0	4	0	3	0	0	1	0	1	0	1	0	FALSE
AT1G04037	18	22	15	26	25	22	35	19	19	23	7	8	4	7	TRUE
AT1G04040	1426	1458	1470	1156	962	1110	43	248	33	59	58	313	111	142	TRUE
AT1G04043	0	0	0	0	0	0	0	0	0	0	0	0	0	0	FALSE
AT1G04047	8	7	7	7	10	6	64	510	236	750	109	36	69	42	TRUE
AT1G04050	125	108	125	126	147	135	105	170	74	187	67	68	75	95	TRUE
AT1G04053	0	0	0	0	0	0	0	0	0	0	0	0	0	0	FALSE
AT1G04057	0	0	0	0	0	0	0	0	0	0	0	0	0	0	FALSE
AT1G04063	0	0	0	0	0	0	17	51	8	20	2	14	0	18	TRUE
AT1G04067	0	0	0	0	0	0	0	0	0	1	0	0	0	0	FALSE
AT1G04070	86	97	90	84	86	85	161	202	76	132	30	55	46	53	TRUE
AT1G04073	0	0	0	0	0	0	0	0	0	0	0	0	0	0	FALSE
AT1G04077	0	0	0	0	0	0	0	0	0	0	0	0	0	0	FALSE
AT1G04080	3569	3706	3938	3554	3791	3353	3021	2644	5862	3869	4639	2997	4441	3103	TRUE
AT1G04083	3	5	1	4	3	1	0	2	4	5	1	1	0	0	FALSE
AT1G04087	0	0	0	0	0	0	1	7	10	13	1	0	1	0	FALSE
AT1G04090	26	16	27	20	23	11	192	207	153	253	81	24	44	38	TRUE
AT1G04093	2	1	1	1	2	1	0	6	1	0	2	1	2	3	FALSE
AT1G04097	3	3	0	2	1	2	1	1	0	3	0	1	0	1	FALSE
AT1G04100	70	66	63	62	84	64	352	127	340	177	64	71	40	67	TRUE
AT1G04103	0	0	0	0	0	0	0	1	3	5	0	0	1	0	FALSE
AT1G04105	0	0	0	0	0	1	0	0	1	2	0	0	0	0	FALSE
AT1G04110	839	843	886	794	972	822	136	227	207	193	58	95	28	77	TRUE
AT1G04117	0	1	1	0	0	1	0	3	0	1	0	1	0	1	FALSE
AT1G04120	2637	2797	2852	2719	2954	2007	958	735	1406	886	947	1026	805	1110	TRUE
AT1G04123	0	0	0	0	0	0	0	0	0	0	0	0	0	0	FALSE
AT1G04127	0	0	0	0	0	0	0	0	0	0	0	0	0	0	FALSE
AT1G04130	177	219	218	200	190	241	317	321	377	296	266	234	257	262	TRUE
AT1G04133	0	0	0	0	0	0	0	0	0	0	0	0	0	0	FALSE
AT1G04137	0	0	0	0	0	0	0	0	0	0	0	0	0	0	FALSE
AT1G04140	2667	2765	2839	3012	2906	2613	938	1063	1789	1524	1949	1791	2330	2119	TRUE
AT1G04143	0	0	0	0	0	0	2	13	0	6	0	7	0	4	FALSE
AT1G04147	0	1	0	0	0	1	7	9	7	3	1	0	1	0	FALSE
AT1G04150	1	4	0	0	2	0	1	0	3	0	1	0	1	0	FALSE
AT1G04153	4	3	0	1	2	5	3	5	3	1	0	0	0	0	FALSE
AT1G04157	0	0	0	0	0	0	0	0	0	0	0	0	0	0	FALSE
AT1G04160	770	787	846	811	789	550	1369	831	3227	2309	602	459	528	521	TRUE
AT1G04163	0	0	0	0	0	0	0	0	0	0	0	0	0	0	FALSE
AT1G04167	0	0	0	0	0	0	0	0	0	0	0	0	0	0	FALSE
AT1G04170	2577	3266	2960	2421	2781	2378	2138	2426	1682	1702	2828	2576	2179	2205	TRUE
AT1G04173	4	2	0	4	2	5	48	20	30	16	7	4	3	5	TRUE
AT1G04177	0	0	0	0	0	0	0	0	0	0	0	0	0	0	FALSE
AT1G04180	6	4	6	4	7	13	3	6	3	5	3	11	1	11	FALSE
AT1G04183	0	1	2	1	1	2	2	4	1	1	0	1	0	0	FALSE
AT1G04187	5	6	4	5	5	9	0	6	21	4	6	6	11	11	FALSE
AT1G04190	531	607	585	557	606	710	328	420	208	263	427	488	461	443	TRUE
AT1G04193	2	3	4	2	1	2	5	6	10	3	0	0	3	2	FALSE
AT1G04197	5	5	4	13	5	6	10	4	14	5	12	4	13	16	FALSE
AT1G04200	882	871	750	841	859	707	1067	943	1790	1351	830	600	717	633	TRUE
AT1G04203	0	0	0	0	0	0	0	0	0	0	0	0	0	0	FALSE
AT1G04207	0	0	0	0	0	0	0	0	0	0	0	0	0	0	FALSE
AT1G04210	2236	2284	2426	2208	2313	1747	1261	1401	2807	2087	1445	1692	1312	1699	TRUE
AT1G04213	0	0	0	0	0	0	0	0	0	0	0	0	0	0	FALSE
AT1G04217	10	9	0	14	7	12	15	6	25	13	11	3	20	9	FALSE
AT1G04220	33	32	32	34	41	55	34	6	11	6	4	12	3	12	TRUE
AT1G04223	3	9	5	20	9	16	40	22	51	25	10	5	28	17	TRUE
AT1G04227	0	0	0	0	0	0	0	0	0	0	0	0	0	0	FALSE
AT1G04230	288	257	298	309	304	273	190	171	207	189	224	234	260	269	TRUE
AT1G04233	0	0	0	0	0	0	0	0	0	0	0	0	0	0	FALSE
AT1G04237	0	1	1	5	2	2	0	0	0	0	0	0	1	2	FALSE
AT1G04240	310	441	467	705	406	392	55	172	33	62	48	176	41	163	TRUE
AT1G04243	0	0	0	0	0	0	3	0	0	0	0	1	0	0	FALSE
AT1G04247	4	10	8	5	9	13	5	0	3	1	1	1	4	1	FALSE
AT1G04250	340	206	253	373	246	238	31	77	16	34	48	88	55	147	TRUE
AT1G04253	0	0	0	0	0	0	0	0	0	0	0	0	0	0	FALSE
AT1G04257	0	0	0	0	0	0	1	5	0	2	0	3	0	0	FALSE
AT1G04260	387	359	359	371	413	503	500	212	215	154	203	258	241	286	TRUE
AT1G04263	0	0	0	0	0	0	3	0	1	1	0	0	0	0	FALSE
AT1G04267	7	9	12	9	12	9	3	3	1	1	1	0	0	1	FALSE
AT1G04270	9344	10601	9737	7976	8551	11293	7216	8811	3312	3890	8728	8391	7412	6908	TRUE
AT1G04273	16	22	22	17	19	24	0	2	2	2	1	0	3	0	TRUE
AT1G04277	8	16	14	9	11	19	1	6	0	1	4	4	6	0	TRUE
AT1G04280	364	298	264	357	261	290	85	118	62	60	35	155	53	91	TRUE
AT1G04283	0	0	0	0	0	0	0	0	0	0	0	0	0	0	FALSE
AT1G04287	0	0	0	0	0	0	0	1	0	3	1	0	0	0	FALSE
AT1G04290	18	31	23	27	20	59	50	29	13	14	23	16	15	29	TRUE
AT1G04293	0	0	0	0	0	0	0	1	0	0	0	0	0	0	FALSE
AT1G04295	0	0	0	0	0	0	0	0	0	0	0	0	0	0	FALSE
AT1G04297	0	2	1	0	0	2	0	5	0	1	1	1	2	4	FALSE
AT1G04300	2519	2383	2482	2603	2332	1555	1767	1296	4119	3032	3032	2341	3316	2750	TRUE
AT1G04303	2	3	3	0	2	1	0	0	0	1	2	0	0	0	FALSE
AT1G04307	0	1	0	0	0	0	1	0	0	0	0	0	0	1	FALSE
AT1G04310	195	156	162	210	205	187	146	111	179	176	186	113	236	140	TRUE
AT1G04313	5	11	10	11	13	7	1	2	7	2	6	7	11	14	FALSE
AT1G04320	0	0	0	0	0	0	0	0	0	0	0	0	0	0	FALSE
AT1G04323	17	15	18	24	27	7	3	2	18	11	15	16	33	15	TRUE
AT1G04327	0	0	0	0	0	0	0	0	0	0	0	0	0	0	FALSE
AT1G04330	9	12	6	12	7	6	6	10	5	3	2	0	1	0	FALSE
AT1G04333	0	0	0	0	0	0	0	0	0	0	0	0	0	0	FALSE
AT1G04337	0	0	0	0	0	0	0	0	0	0	0	0	0	0	FALSE
AT1G04340	566	647	607	600	592	782	381	368	318	231	382	364	413	306	TRUE
AT1G04343	0	0	0	0	0	0	0	0	0	0	0	0	0	0	FALSE
AT1G04347	7	16	7	5	7	10	10	12	3	14	10	4	7	13	TRUE
AT1G04350	1969	1876	1913	2452	2159	2208	656	1273	763	1184	1783	2174	1879	3051	TRUE
AT1G04353	0	0	0	0	0	0	0	0	0	0	0	0	0	0	FALSE
AT1G04357	9	8	7	12	6	18	3	7	5	4	3	8	5	1	FALSE
AT1G04360	71	59	42	43	35	24	21	36	6	15	5	18	10	16	TRUE
AT1G04363	0	0	0	0	0	0	0	0	0	0	0	0	0	0	FALSE
AT1G04367	2	5	2	5	4	6	8	0	3	1	2	3	3	4	FALSE
AT1G04370	0	0	0	0	0	0	0	1	1	1	2	0	0	0	FALSE
AT1G04373	0	0	0	0	0	0	0	0	0	0	0	0	0	0	FALSE
AT1G04377	0	0	0	0	0	0	0	0	0	0	0	0	0	0	FALSE
AT1G04380	14	7	4	5	13	6	66	77	76	61	16	16	55	30	TRUE
AT1G04383	0	0	0	0	0	0	0	0	0	0	0	0	0	0	FALSE
AT1G04387	0	0	0	0	0	0	0	0	0	0	0	0	0	0	FALSE
AT1G04390	317	357	405	392	442	302	204	180	357	259	167	206	163	243	TRUE
AT1G04393	0	0	0	0	0	0	0	0	1	2	0	1	0	0	FALSE
AT1G04397	0	0	0	0	0	0	8	9	5	12	0	2	2	0	FALSE
AT1G04400	5332	4556	4631	6010	4868	4445	2346	2590	2537	2552	3189	3871	3888	4645	TRUE
AT1G04403	0	0	0	0	0	0	0	2	0	0	0	0	0	0	FALSE
AT1G04407	0	0	0	0	0	0	29	13	3	9	0	2	0	0	TRUE
AT1G04410	15399	14771	15114	14306	13461	13944	9474	11852	6259	7701	15477	14299	15318	12477	TRUE
AT1G04413	0	0	0	0	0	0	3	0	1	1	1	1	2	1	FALSE
AT1G04417	0	0	0	0	0	0	0	2	1	0	0	0	0	1	FALSE
AT1G04420	8159	7953	8453	7554	8381	8085	6860	8057	5410	6720	11119	9798	11348	10781	TRUE
AT1G04423	4	6	5	5	11	9	8	8	19	14	2	5	2	2	FALSE
AT1G04425	78	114	74	85	96	134	125	69	55	27	82	31	79	51	TRUE
AT1G04427	1	0	0	3	2	2	2	1	17	6	0	0	2	2	FALSE
AT1G04430	6108	6229	5758	6157	5765	4989	1599	2269	2014	2012	3220	3304	4603	3240	TRUE
AT1G04433	0	0	0	0	0	0	0	0	0	0	0	0	0	0	FALSE
AT1G04437	0	0	0	0	0	0	0	5	1	2	0	3	0	2	FALSE
AT1G04440	1037	1177	1219	1248	1233	1196	714	790	695	696	1022	911	1012	1047	TRUE
AT1G04443	0	0	0	0	0	0	0	0	0	1	0	0	0	0	FALSE
AT1G04445	1	2	2	4	3	1	45	36	14	40	4	13	8	7	TRUE
AT1G04447	0	0	0	0	0	0	0	0	0	0	0	0	0	0	FALSE
AT1G04450	0	0	0	0	0	0	4	3	0	2	0	1	1	0	FALSE
AT1G04453	0	0	0	0	0	0	5	23	3	10	11	0	3	1	FALSE
AT1G04455	0	0	0	0	0	0	0	0	3	0	0	0	0	0	FALSE
AT1G04463	0	0	0	0	0	0	0	0	0	0	0	0	0	0	FALSE
AT1G04467	9	17	15	13	18	13	6	19	10	19	35	23	14	34	TRUE
AT1G04470	0	1	0	0	0	0	9	12	12	2	0	2	1	0	FALSE
AT1G04473	11	9	11	8	11	9	3	2	5	3	5	4	3	1	FALSE
AT1G04477	12	19	22	15	18	32	13	6	17	12	3	3	4	0	TRUE
AT1G04480	5106	5787	5581	4312	4440	6336	8417	6770	2525	3051	6600	5580	4929	3968	TRUE
AT1G04483	0	0	1	1	1	0	1	4	0	2	0	1	0	0	FALSE
AT1G04487	0	0	0	0	0	0	0	0	0	0	0	0	0	0	FALSE
AT1G04490	28	11	9	17	14	20	14	7	9	6	5	14	2	7	TRUE
AT1G04493	0	0	0	0	0	0	0	0	0	0	0	0	0	0	FALSE
AT1G04497	0	0	0	0	0	0	0	0	0	0	0	0	0	0	FALSE
AT1G04500	0	0	0	0	0	0	0	0	0	2	1	0	0	1	FALSE
AT1G04503	0	0	0	0	0	0	0	0	0	0	0	0	0	0	FALSE
AT1G04507	0	0	0	0	0	0	0	0	0	0	0	0	0	0	FALSE
AT1G04510	1530	1839	1914	1664	1725	1650	1038	1277	1037	1175	1818	1690	1900	1694	TRUE
AT1G04513	0	0	0	0	0	0	0	0	0	0	0	0	0	0	FALSE
AT1G04517	0	0	0	0	0	0	1	0	0	0	0	0	0	0	FALSE
AT1G04520	1010	1136	1109	990	1045	1228	311	520	279	402	715	813	641	791	TRUE
AT1G04523	0	0	0	0	0	0	0	0	0	0	0	0	0	0	FALSE
AT1G04527	0	0	0	0	0	0	0	0	0	0	0	0	0	0	FALSE
AT1G04530	2073	1998	1965	2482	1948	1985	1561	1454	1086	1422	2308	2279	2304	2870	TRUE
AT1G04533	0	0	0	0	0	0	1	0	0	0	0	0	0	0	FALSE
AT1G04537	0	0	0	0	0	0	0	0	0	0	0	0	0	0	FALSE
AT1G04540	59	77	64	52	66	52	2	10	1	5	5	15	4	15	TRUE
AT1G04547	0	1	1	0	0	0	7	15	9	23	28	4	13	1	FALSE
AT1G04550	1157	1100	1099	1122	1008	1044	465	693	278	517	968	1066	775	1104	TRUE
AT1G04555	96	106	81	79	86	137	70	64	41	35	61	91	62	64	TRUE
AT1G04557	0	0	0	0	0	0	0	0	0	0	0	0	0	0	FALSE
AT1G04560	0	0	0	0	0	0	0	4	0	2	0	3	0	4	FALSE
AT1G04563	1	4	0	5	1	0	0	3	4	4	2	4	1	3	FALSE
AT1G04567	2	5	4	5	8	3	0	3	7	6	7	2	5	2	FALSE
AT1G04570	82	104	89	50	111	100	249	495	602	696	38	59	11	63	TRUE
AT1G04573	0	0	0	0	0	0	0	1	2	1	0	2	0	0	FALSE
AT1G04577	0	1	1	1	2	1	14	11	13	16	6	2	0	1	FALSE
AT1G04580	3	4	11	2	1	6	53	85	58	100	14	6	9	3	TRUE
AT1G04583	0	0	0	0	0	0	0	0	0	0	0	0	0	0	FALSE
AT1G04587	3	7	7	5	8	12	6	19	16	35	6	2	4	7	FALSE
AT1G04590	563	594	595	589	633	682	429	486	271	339	503	517	516	553	TRUE
AT1G04593	0	0	0	0	0	0	0	0	0	0	0	0	0	0	FALSE
AT1G04597	0	0	0	0	0	0	12	5	10	8	0	0	0	0	FALSE
AT1G04600	12	21	23	19	17	10	16	5	44	24	10	13	12	8	TRUE
AT1G04603	0	0	0	0	0	0	1	0	1	2	0	1	0	0	FALSE
AT1G04607	0	0	0	0	0	0	0	1	2	2	0	1	0	0	FALSE
AT1G04610	4	0	1	13	2	2	1	1	1	0	0	0	0	4	FALSE
AT1G04620	2951	2962	3010	3082	3236	3665	2144	2977	3152	3345	5254	3897	5592	4842	TRUE
AT1G04623	0	0	0	0	0	0	0	1	0	0	0	0	0	0	FALSE
AT1G04625	0	0	0	0	0	0	0	1	0	2	0	0	0	0	FALSE
AT1G04630	1083	1167	1019	1046	1086	1151	1519	1250	744	732	1224	1101	1320	1081	TRUE
AT1G04635	39	62	62	42	53	76	69	44	31	15	17	32	13	26	TRUE
AT1G04640	1610	1575	1567	1621	1376	1634	1146	1539	744	1017	1657	2033	2043	2075	TRUE
AT1G04643	0	0	0	0	0	0	0	0	0	0	0	0	0	0	FALSE
AT1G04645	0	1	0	3	0	0	76	79	40	41	13	11	5	12	TRUE
AT1G04647	0	0	0	0	0	0	0	0	0	0	0	0	0	0	FALSE
AT1G04650	86	121	121	66	122	75	46	45	61	45	67	87	51	65	TRUE
AT1G04653	0	0	0	0	0	0	0	1	0	0	0	0	0	0	FALSE
AT1G04657	0	0	0	0	0	0	0	0	0	0	0	0	0	0	FALSE
AT1G04660	168	157	90	146	181	117	9	5	20	9	4	4	1	18	TRUE
AT1G04667	0	0	0	0	0	0	0	0	0	0	0	0	0	0	FALSE
AT1G04670	0	0	0	0	0	0	0	0	0	0	0	0	0	1	FALSE
AT1G04673	0	0	0	0	0	0	2	7	2	5	0	11	1	8	FALSE
AT1G04677	0	0	0	0	0	0	0	0	0	0	0	0	0	0	FALSE
AT1G04680	4875	5378	4836	4455	4769	5090	750	904	513	599	848	1232	650	906	TRUE
AT1G04683	0	0	0	0	0	0	0	0	0	0	0	0	0	0	FALSE
AT1G04687	0	0	0	0	0	0	0	0	0	0	0	0	0	0	FALSE
AT1G04690	2617	3010	2737	2716	3225	3578	2233	2237	2098	1947	2261	2118	2213	2136	TRUE
AT1G04693	0	0	0	0	0	0	0	0	0	0	0	0	0	0	FALSE
AT1G04697	0	0	0	0	0	0	1	0	0	0	1	0	3	0	FALSE
AT1G04700	92	76	74	65	67	61	150	96	155	110	47	32	25	49	TRUE
AT1G04703	0	0	0	0	0	0	0	0	0	0	0	0	0	0	FALSE
AT1G04707	0	0	0	0	0	0	0	0	0	0	0	0	0	0	FALSE
AT1G04710	1122	1267	1229	1177	1253	1296	520	999	850	963	1570	1353	1493	1442	TRUE
AT1G04713	0	0	0	0	0	0	0	0	0	0	0	0	0	0	FALSE
AT1G04717	0	0	0	0	0	0	0	0	0	0	0	0	0	0	FALSE
AT1G04720	0	0	0	0	0	0	0	0	0	0	0	0	0	0	FALSE
AT1G04723	4	2	4	2	3	6	62	70	99	93	4	3	9	4	TRUE
AT1G04730	303	333	309	258	314	278	224	320	310	393	349	216	231	224	TRUE
AT1G04733	0	0	0	0	0	0	0	0	0	0	0	0	0	0	FALSE
AT1G04737	2	1	0	1	3	0	0	3	0	0	0	0	0	2	FALSE
AT1G04743	0	0	0	0	0	0	0	0	0	0	0	0	0	0	FALSE
AT1G04747	0	0	0	0	0	0	4	0	0	0	0	0	0	0	FALSE
AT1G04750	1701	1950	1762	1741	1955	2450	2658	1997	1861	1498	1520	1264	1609	1408	TRUE
AT1G04753	0	0	0	0	0	0	17	22	38	31	33	5	45	10	TRUE
AT1G04760	88	145	115	59	132	157	138	303	75	171	132	146	81	202	TRUE
AT1G04763	0	0	0	0	0	0	1	0	2	3	2	0	2	0	FALSE
AT1G04767	0	0	0	0	0	0	0	0	0	0	0	0	0	0	FALSE
AT1G04770	2232	658	580	1117	653	638	2092	2431	2388	1987	628	1604	557	1479	TRUE
AT1G04773	0	0	0	0	0	0	0	0	0	0	0	0	0	0	FALSE
AT1G04778	2	6	4	2	6	1	0	9	3	3	1	14	0	11	FALSE
AT1G04780	1601	1341	1336	1519	1444	1105	1477	1015	2863	1812	807	940	972	1100	TRUE
AT1G04783	0	0	1	0	0	0	6	11	2	7	0	1	0	0	FALSE
AT1G04787	0	0	0	0	0	0	0	0	0	0	0	0	0	0	FALSE
AT1G04790	768	761	836	848	799	686	448	423	740	555	775	672	815	825	TRUE
AT1G04793	0	0	0	0	0	0	2	0	0	0	0	0	1	0	FALSE
AT1G04797	4	12	4	3	7	12	4	7	2	10	0	0	0	1	FALSE
AT1G04800	3663	3144	3216	3628	3881	2353	218	1380	166	633	1889	2904	1296	1690	TRUE
AT1G04803	0	0	0	0	0	0	0	0	0	0	0	0	0	0	FALSE
AT1G04807	0	0	0	0	0	0	0	1	0	0	1	1	0	0	FALSE
AT1G04810	2127	2039	2149	2025	2005	1485	1713	1238	2527	1734	1964	1675	2224	1793	TRUE
AT1G04813	0	0	0	0	0	0	0	0	0	0	0	0	0	0	FALSE
AT1G04817	0	0	0	1	0	0	0	1	0	0	0	0	0	0	FALSE
AT1G04820	16566	18289	16840	14689	18795	19188	5099	7897	3629	5892	8315	9875	6910	8115	TRUE
AT1G04823	0	0	0	0	0	0	0	0	0	0	0	0	0	0	FALSE
AT1G04827	3	8	1	4	6	3	56	29	119	65	21	14	23	13	TRUE
AT1G04830	387	395	412	428	423	438	559	539	1052	868	444	375	424	478	TRUE
AT1G04833	0	0	0	0	0	0	0	0	0	0	0	0	0	0	FALSE
AT1G04837	0	0	0	0	0	0	1	1	3	0	0	0	0	0	FALSE
AT1G04840	41	46	57	36	60	47	32	66	50	84	44	46	34	46	TRUE
AT1G04847	0	0	0	0	0	0	0	0	0	0	0	0	0	0	FALSE
AT1G04850	3105	2863	2846	2878	2894	2818	1963	2112	1465	1725	2972	2447	3163	2484	TRUE
AT1G04853	9	4	3	2	3	2	0	3	0	2	1	2	1	2	FALSE
AT1G04857	0	0	0	1	0	0	0	0	0	0	0	0	0	0	FALSE
AT1G04860	919	1037	1056	1158	961	741	345	341	467	396	599	644	697	745	TRUE
AT1G04863	0	0	0	0	0	0	0	0	0	1	1	0	0	0	FALSE
AT1G04867	0	0	0	0	0	0	0	0	0	0	0	0	0	0	FALSE
AT1G04870	683	712	697	580	632	624	481	576	323	358	751	701	634	587	TRUE
AT1G04873	0	0	0	0	0	0	0	0	0	0	0	0	0	0	FALSE
AT1G04877	12	12	9	15	12	21	2	2	0	2	0	0	0	0	TRUE
AT1G04880	10	19	15	9	12	15	1	2	5	7	1	4	6	1	TRUE
AT1G04883	0	0	0	0	0	0	2	0	0	0	0	0	0	0	FALSE
AT1G04887	0	0	0	0	0	0	0	0	0	0	0	0	0	0	FALSE
AT1G04890	0	0	0	0	0	0	8	12	3	6	0	0	0	1	FALSE
AT1G04893	5	6	6	3	3	3	2	3	0	1	0	0	0	1	FALSE
AT1G04895	0	0	0	0	0	0	0	1	0	1	0	0	0	0	FALSE
AT1G04897	0	0	0	0	0	0	0	0	0	0	0	0	0	0	FALSE
AT1G04900	172	235	238	148	202	214	132	225	76	86	160	213	133	150	TRUE
AT1G04907	0	0	0	1	0	1	7	10	3	7	4	3	5	6	FALSE
AT1G04910	848	918	860	856	973	1040	226	365	272	312	372	425	370	424	TRUE
AT1G04913	5	2	3	3	1	2	20	42	16	41	1	3	5	8	TRUE
AT1G04917	0	0	0	0	0	0	0	0	0	0	0	0	0	0	FALSE
AT1G04920	304	313	276	311	365	221	83	148	102	196	148	209	110	205	TRUE
AT1G04923	0	0	0	0	0	0	0	1	0	0	0	0	0	0	FALSE
AT1G04927	0	4	3	3	0	1	0	0	0	0	0	0	0	0	FALSE
AT1G04930	110	136	138	96	117	123	188	112	138	126	55	58	36	52	TRUE
AT1G04933	0	0	0	0	0	0	0	1	0	0	0	0	0	0	FALSE
AT1G04937	0	0	0	0	0	0	0	0	0	0	0	0	0	0	FALSE
AT1G04940	149	152	169	135	160	220	185	185	43	75	113	169	103	133	TRUE
AT1G04943	0	0	0	0	0	0	2	0	0	0	0	0	0	0	FALSE
AT1G04945	87	153	131	91	120	132	62	75	61	43	35	60	30	66	TRUE
AT1G04947	0	0	0	0	0	0	0	0	0	0	0	0	0	0	FALSE
AT1G04950	876	891	853	929	941	922	664	663	640	726	993	765	1168	865	TRUE
AT1G04953	0	0	0	0	0	0	0	0	0	0	0	0	0	0	FALSE
AT1G04957	0	0	0	0	0	0	7	7	1	1	0	5	0	1	FALSE
AT1G04960	463	467	447	489	518	472	1016	688	1221	887	610	440	690	614	TRUE
AT1G04963	0	0	0	0	0	0	0	0	0	1	0	0	0	0	FALSE
AT1G04967	0	0	0	0	0	0	0	1	0	0	0	0	0	0	FALSE
AT1G04970	660	687	676	836	768	804	577	493	796	689	558	545	661	674	TRUE
AT1G04973	9	15	14	15	13	16	38	47	36	64	9	18	3	26	TRUE
AT1G04977	0	0	0	0	0	0	0	0	0	0	0	0	0	0	FALSE
AT1G04980	1238	1657	1697	946	1615	1518	965	1254	589	819	771	1007	677	682	TRUE
AT1G04983	0	0	0	0	1	0	2	6	1	8	2	3	2	3	FALSE
AT1G04985	941	882	916	1115	898	858	1823	1276	1630	1155	1128	909	1425	1191	TRUE
AT1G04987	0	0	0	0	0	0	0	0	0	0	0	0	0	0	FALSE
AT1G04990	447	518	433	575	555	652	1186	402	1165	663	193	177	177	237	TRUE
AT1G04993	0	0	0	0	0	0	3	0	0	0	0	0	0	0	FALSE
AT1G04997	0	0	0	0	0	0	7	1	2	0	0	0	1	0	FALSE
AT1G05000	10	5	6	25	8	5	69	55	93	65	20	24	41	26	TRUE
AT1G05003	0	0	0	0	0	0	0	0	0	0	0	0	0	0	FALSE
AT1G05005	0	0	2	0	0	0	0	4	0	2	0	2	1	0	FALSE
AT1G05007	0	0	0	0	0	0	0	0	0	0	0	0	0	0	FALSE
AT1G05010	8098	8228	8543	9359	10375	15279	7291	9925	6264	10388	2842	3689	3622	5017	TRUE
AT1G05013	0	1	0	0	0	0	0	0	0	0	0	0	0	0	FALSE
AT1G05017	1	1	1	4	2	3	0	3	0	0	1	2	0	2	FALSE
AT1G05020	31	46	51	42	58	60	315	200	417	354	26	25	40	23	TRUE
AT1G05023	3	1	0	5	0	0	1	0	1	0	0	0	0	2	FALSE
AT1G05027	0	0	0	0	0	0	0	1	0	0	0	0	0	0	FALSE
AT1G05030	519	568	529	696	681	617	441	574	554	628	551	522	545	760	TRUE
AT1G05033	0	0	0	0	0	0	0	0	0	0	0	0	0	0	FALSE
AT1G05035	21	26	34	29	32	15	0	3	33	24	25	12	51	29	TRUE
AT1G05037	0	0	0	0	0	0	0	0	0	0	0	0	0	0	FALSE
AT1G05040	0	0	1	0	0	0	12	4	2	1	0	1	2	3	FALSE
AT1G05043	7	5	5	8	8	7	71	55	132	147	32	20	45	11	TRUE
AT1G05047	0	0	0	0	0	0	0	0	0	0	0	0	0	0	FALSE
AT1G05053	0	0	0	0	0	0	0	0	0	0	0	0	0	0	FALSE
AT1G05055	378	476	482	413	473	545	178	227	119	164	214	298	191	255	TRUE
AT1G05057	0	0	0	0	0	0	7	1	2	1	0	3	1	0	FALSE
AT1G05060	264	243	230	293	288	333	369	313	270	290	180	223	263	274	TRUE
AT1G05065	27	34	34	23	41	66	67	44	54	35	7	8	7	7	TRUE
AT1G05067	0	0	0	0	0	0	0	0	0	0	0	0	0	0	FALSE
AT1G05070	498	466	465	429	475	655	389	408	253	334	561	470	470	546	TRUE
AT1G05073	0	0	0	0	0	0	0	0	0	0	0	0	0	0	FALSE
AT1G05077	0	0	0	1	1	0	0	8	11	11	1	4	2	2	FALSE
AT1G05080	0	0	0	0	0	0	0	0	0	0	0	0	0	0	FALSE
AT1G05083	4	2	3	5	5	1	0	4	1	3	4	1	1	3	FALSE
AT1G05085	0	0	0	0	0	0	0	0	0	0	0	0	0	0	FALSE
AT1G05087	76	72	77	89	110	61	13	46	114	79	42	64	43	66	TRUE
AT1G05090	37	36	40	45	45	61	78	45	45	41	18	14	15	19	TRUE
AT1G05093	0	0	0	0	0	0	0	0	0	0	0	0	0	0	FALSE
AT1G05097	0	0	0	0	0	0	0	0	0	0	0	0	0	0	FALSE
AT1G05100	17	20	15	25	16	19	15131	8193	11324	10718	245	45	418	56	TRUE
AT1G05103	0	0	1	1	0	2	0	0	0	1	0	0	0	0	FALSE
AT1G05107	0	0	0	0	1	0	0	0	0	0	0	0	0	0	FALSE
AT1G05113	0	0	0	0	0	0	3	2	0	1	0	0	0	0	FALSE
AT1G05117	0	0	0	0	0	0	0	1	1	9	3	0	5	2	FALSE
AT1G05120	584	519	582	667	609	544	843	495	1504	746	436	343	540	480	TRUE
AT1G05123	0	0	0	0	0	0	0	0	0	0	0	0	0	0	FALSE
AT1G05127	0	0	0	0	0	0	0	0	0	0	0	0	0	0	FALSE
AT1G05133	0	0	0	1	0	0	0	0	0	0	1	0	0	0	FALSE
AT1G05136	30	29	26	28	19	18	11	81	80	69	33	33	48	11	TRUE
AT1G05137	0	0	0	0	0	0	0	0	0	0	0	0	0	0	FALSE
AT1G05140	3423	3528	3550	3377	3469	3840	648	1711	531	840	1266	2597	927	2051	TRUE
AT1G05143	11	7	5	9	18	16	23	8	9	14	2	3	7	7	FALSE
AT1G05147	0	0	0	0	0	0	0	0	0	0	0	0	0	0	FALSE
AT1G05150	2175	2410	2249	2243	2364	1913	316	500	239	427	368	768	486	812	TRUE
AT1G05153	1	1	0	1	1	1	0	0	0	0	0	0	0	0	FALSE
AT1G05160	348	390	434	358	390	375	470	608	579	743	324	348	250	359	TRUE
AT1G05163	1	1	1	2	1	2	6	2	4	3	4	2	1	1	FALSE
AT1G05170	465	583	476	509	762	744	423	712	1009	1057	97	130	79	172	TRUE
AT1G05173	0	0	1	0	0	0	0	0	0	0	0	0	0	0	FALSE
AT1G05177	0	0	0	0	0	1	0	1	0	0	0	0	0	0	FALSE
AT1G05180	681	775	817	795	787	892	514	731	578	586	833	704	887	851	TRUE
AT1G05183	0	0	0	0	0	0	9	11	3	8	3	3	4	2	FALSE
AT1G05187	0	0	0	0	0	0	0	0	0	0	0	0	0	0	FALSE
AT1G05190	23646	25528	23922	20843	22142	24706	23622	24330	13196	15437	29378	26377	27359	27486	TRUE
AT1G05193	0	0	0	0	0	0	9	0	0	1	0	0	0	1	FALSE
AT1G05197	0	0	0	0	0	0	0	8	0	1	0	0	0	0	FALSE
AT1G05200	1616	1768	1799	1468	1730	1328	365	863	960	1082	1255	1474	964	1341	TRUE
AT1G05203	0	0	0	0	0	0	0	3	0	2	1	1	0	3	FALSE
AT1G05205	111	192	161	144	171	242	173	145	42	83	134	129	116	116	TRUE
AT1G05207	68	68	62	62	70	84	0	11	3	3	7	11	0	16	TRUE
AT1G05210	174	205	152	165	179	253	143	159	58	91	124	137	128	130	TRUE
AT1G05213	14	14	10	10	10	18	18	33	22	16	0	0	3	3	TRUE
AT1G05217	0	0	0	0	0	0	3	1	0	0	0	2	0	2	FALSE
AT1G05220	1	0	1	0	3	3	2	5	3	15	4	6	2	10	FALSE
AT1G05223	0	0	0	0	0	0	1	0	1	2	0	0	0	1	FALSE
AT1G05227	0	0	0	0	0	0	0	3	0	0	1	0	0	1	FALSE
AT1G05230	1073	1083	1099	1110	1212	952	95	266	211	286	348	436	280	366	TRUE
AT1G05233	0	0	0	0	0	0	0	0	0	0	0	0	0	0	FALSE
AT1G05237	0	0	0	0	0	0	0	0	0	0	0	0	0	0	FALSE
AT1G05240	5	5	6	6	2	4	13	8	8	6	9	4	15	7	FALSE
AT1G05243	0	0	0	0	0	0	0	0	0	0	0	0	0	0	FALSE
AT1G05247	0	0	0	0	0	0	0	0	0	0	0	0	0	0	FALSE
AT1G05250	0	0	0	0	0	0	0	0	0	0	0	0	0	0	FALSE
AT1G05253	0	0	0	0	0	0	0	0	0	0	0	0	0	0	FALSE
AT1G05257	0	0	0	0	0	0	0	0	0	0	0	0	0	0	FALSE
AT1G05260	8	9	4	5	7	17	0	1	1	1	2	3	0	1	FALSE
AT1G05263	0	0	0	0	0	0	0	0	0	0	0	0	0	0	FALSE
AT1G05267	0	0	0	0	0	0	0	0	0	0	0	0	0	0	FALSE
AT1G05270	1047	928	949	934	978	1041	825	817	819	756	1172	1138	1405	1150	TRUE
AT1G05273	0	0	0	0	0	0	0	0	0	0	0	0	0	0	FALSE
AT1G05277	22	15	6	20	11	10	14	14	25	19	1	36	3	47	TRUE
AT1G05280	0	0	0	0	0	0	0	0	0	1	0	0	0	0	FALSE
AT1G05283	0	0	0	0	0	0	0	0	0	0	1	0	0	0	FALSE
AT1G05287	0	0	0	0	0	1	22	3	1	0	0	1	1	1	FALSE
AT1G05290	0	0	0	0	0	0	0	0	0	0	0	0	0	0	FALSE
AT1G05291	0	0	0	0	0	0	0	0	0	0	0	0	0	0	FALSE
AT1G05293	0	0	0	0	0	2	0	0	0	0	0	0	0	0	FALSE
AT1G05297	7	15	7	7	13	8	20	22	23	15	8	5	8	7	TRUE
AT1G05300	66	70	62	68	69	49	76	37	75	44	14	22	13	12	TRUE
AT1G05303	0	0	0	0	0	0	0	0	0	0	0	0	0	0	FALSE
AT1G05307	0	0	0	0	0	0	0	0	0	0	0	0	0	0	FALSE
AT1G05310	186	132	128	154	109	166	7	24	2	6	16	13	9	5	TRUE
AT1G05313	0	0	0	0	0	0	0	0	0	0	2	1	0	0	FALSE
AT1G05317	0	0	0	2	1	2	0	1	1	2	0	0	0	0	FALSE
AT1G05320	809	752	757	822	922	733	60	146	62	83	77	193	59	185	TRUE
AT1G05323	0	0	0	0	0	0	0	0	0	0	0	0	0	0	FALSE
AT1G05327	0	0	0	0	0	0	0	0	0	0	0	0	0	0	FALSE
AT1G05330	1	1	1	0	0	1	295	61	67	55	13	7	9	6	TRUE
AT1G05333	0	0	0	0	0	0	0	0	0	0	0	0	0	0	FALSE
AT1G05337	0	0	0	0	0	0	0	0	0	0	0	0	0	0	FALSE
AT1G05340	18	13	10	17	13	28	9830	878	5644	1482	440	17	649	43	TRUE
AT1G05343	0	0	0	0	0	0	0	0	0	0	0	0	0	0	FALSE
AT1G05347	0	0	0	1	0	0	4	4	6	6	0	2	1	0	FALSE
AT1G05350	936	1059	1045	995	1057	1013	1729	1129	1724	1262	1021	745	1026	818	TRUE
AT1G05353	0	0	0	0	0	0	0	0	0	0	0	0	0	0	FALSE
AT1G05357	0	0	0	0	0	0	0	0	0	0	0	0	0	0	FALSE
AT1G05360	498	581	531	568	632	652	669	750	682	739	282	297	283	283	TRUE
AT1G05363	0	0	0	0	1	0	0	0	0	2	0	0	0	1	FALSE
AT1G05367	0	1	0	1	1	1	0	7	1	8	2	0	2	4	FALSE
AT1G05370	87	82	83	95	79	81	59	23	27	17	24	25	29	27	TRUE
AT1G05373	0	0	0	0	0	0	0	0	0	0	0	0	0	0	FALSE
AT1G05377	0	0	0	0	0	0	0	0	0	0	0	0	0	0	FALSE
AT1G05380	1570	1380	1425	1573	1456	1009	903	709	2281	1742	770	838	971	1134	TRUE
AT1G05383	0	0	0	0	0	0	4	0	0	0	0	0	0	0	FALSE
AT1G05385	682	716	651	564	577	812	327	536	110	189	413	606	306	466	TRUE
AT1G05387	0	0	0	0	0	0	0	0	0	0	0	1	1	2	FALSE
AT1G05390	0	0	0	0	0	0	0	0	0	0	0	0	0	0	FALSE
AT1G05397	2	0	0	0	1	0	0	0	1	0	2	1	2	0	FALSE
AT1G05400	10	10	10	4	8	17	33	10	9	8	5	6	1	3	FALSE
AT1G05407	0	0	0	0	0	0	0	0	0	0	0	0	0	0	FALSE
AT1G05410	380	433	381	365	354	380	282	300	303	215	377	300	438	420	TRUE
AT1G05413	0	0	0	0	0	0	0	0	0	0	0	0	0	0	FALSE
AT1G05417	0	0	0	0	0	0	0	0	0	0	0	0	0	0	FALSE
AT1G05420	8	33	20	11	23	19	85	10	48	25	4	8	6	9	TRUE
AT1G05423	0	0	0	0	0	0	0	0	0	0	0	0	0	0	FALSE
AT1G05427	0	0	0	0	0	0	0	0	0	0	0	0	0	0	FALSE
AT1G05430	614	698	681	661	657	810	420	511	337	417	592	690	585	671	TRUE
AT1G05433	0	0	0	0	0	0	0	0	0	0	0	0	0	0	FALSE
AT1G05440	113	145	107	77	141	132	19	32	8	13	25	37	11	13	TRUE
AT1G05443	5	4	6	2	4	4	0	1	0	0	1	1	3	1	FALSE
AT1G05447	0	0	0	0	0	0	0	0	0	0	0	0	0	0	FALSE
AT1G05450	0	0	0	0	0	0	0	1	0	0	1	1	0	5	FALSE
AT1G05453	0	0	0	0	0	0	0	0	0	0	0	0	0	0	FALSE
AT1G05460	792	720	821	715	770	529	207	236	153	218	416	489	439	504	TRUE
AT1G05463	0	0	0	0	0	0	0	0	0	0	0	0	0	0	FALSE
AT1G05467	79	72	77	85	96	128	40	47	42	35	64	31	64	41	TRUE
AT1G05470	487	518	530	564	526	468	112	158	135	140	148	207	111	212	TRUE
AT1G05473	0	0	0	0	0	0	2	2	1	1	1	0	2	0	FALSE
AT1G05477	0	0	0	0	0	0	0	1	0	1	0	0	0	0	FALSE
AT1G05483	0	0	0	0	0	0	0	0	0	0	0	0	0	0	FALSE
AT1G05487	0	0	0	1	0	0	0	0	0	1	0	0	0	0	FALSE
AT1G05490	9	8	11	9	16	6	0	10	3	4	3	2	2	2	FALSE
AT1G05493	1	0	0	0	0	0	3	0	1	0	0	0	0	1	FALSE
AT1G05497	0	0	0	0	0	0	0	2	0	2	0	0	0	0	FALSE
AT1G05500	1396	1431	1485	1467	1481	1730	1021	968	1527	1140	1015	971	1049	1116	TRUE
AT1G05507	0	0	0	0	0	0	0	0	0	0	0	0	0	0	FALSE
AT1G05510	0	0	0	0	0	0	115	42	41	54	33	15	19	24	TRUE
AT1G05517	1	0	0	3	0	0	0	3	0	0	2	5	3	2	FALSE
AT1G05520	1138	1289	1267	1255	1273	999	335	400	428	484	816	718	744	721	TRUE
AT1G05523	0	0	0	0	0	0	0	0	0	0	0	0	0	0	FALSE
AT1G05527	0	0	0	0	1	0	1	1	1	1	0	0	0	0	FALSE
AT1G05530	4	14	11	5	18	4	3	4	4	3	1	4	0	1	FALSE
AT1G05533	0	0	0	0	0	1	1	0	0	0	0	0	0	0	FALSE
AT1G05537	0	0	0	0	0	0	0	0	0	0	0	0	0	0	FALSE
AT1G05540	649	682	670	879	810	817	263	278	187	311	445	523	487	717	TRUE
AT1G05543	0	0	0	0	0	0	8	0	1	0	1	2	0	2	FALSE
AT1G05547	0	0	0	0	0	0	0	0	0	0	0	0	0	0	FALSE
AT1G05550	32	24	30	17	27	24	11	17	15	20	19	25	24	32	TRUE
AT1G05553	0	0	0	0	0	1	5	6	12	8	0	1	3	3	FALSE
AT1G05557	0	1	0	1	2	1	9	14	7	10	4	2	0	4	FALSE
AT1G05560	0	0	0	0	0	0	0	0	0	0	0	0	0	0	FALSE
AT1G05562	0	0	0	0	0	0	0	0	0	0	0	0	0	0	FALSE
AT1G05563	0	0	0	0	0	0	0	0	0	0	0	0	0	0	FALSE
AT1G05567	0	0	0	0	0	0	0	0	0	0	0	0	0	0	FALSE
AT1G05570	1045	1234	1148	1131	1324	803	605	626	1096	1291	884	643	716	892	TRUE
AT1G05575	10	1	2	6	1	5	10231	4172	3614	3289	268	214	548	249	TRUE
AT1G05577	2	2	0	1	3	6	6	2	6	8	8	5	18	7	FALSE
AT1G05580	0	0	0	0	0	0	0	0	0	0	0	0	0	0	FALSE
AT1G05583	0	0	0	0	0	0	0	1	0	0	1	0	0	0	FALSE
AT1G05587	0	0	0	0	0	0	0	0	0	0	0	0	0	0	FALSE
AT1G05590	791	877	858	817	855	816	125	273	93	175	283	460	290	416	TRUE
AT1G05593	0	0	0	0	0	0	0	0	0	0	0	0	0	0	FALSE
AT1G05597	0	0	0	0	0	0	0	0	0	0	0	0	0	0	FALSE
AT1G05600	220	231	225	232	255	216	67	103	70	75	120	153	157	204	TRUE
AT1G05603	0	0	0	0	0	0	0	0	0	0	0	0	0	0	FALSE
AT1G05607	0	0	0	0	0	0	0	0	0	0	0	0	0	0	FALSE
AT1G05610	37	29	40	35	40	35	12	18	13	21	16	16	10	20	TRUE
AT1G05613	0	0	0	0	0	0	0	2	0	1	0	0	0	0	FALSE
AT1G05615	0	0	0	0	0	1	0	0	0	0	1	0	0	0	FALSE
AT1G05617	0	0	0	0	0	0	0	0	0	0	1	0	0	0	FALSE
AT1G05620	287	357	357	322	360	382	120	130	87	106	167	161	156	158	TRUE
AT1G05623	0	1	0	0	0	0	0	0	0	0	0	0	0	0	FALSE
AT1G05627	0	0	0	0	0	0	0	0	0	0	0	0	0	0	FALSE
AT1G05630	1359	1545	1553	1711	1549	1152	647	739	2596	2138	1021	810	984	1309	TRUE
AT1G05633	0	0	0	0	0	0	0	0	0	0	0	0	0	0	FALSE
AT1G05637	0	0	0	0	0	0	0	0	0	0	0	0	0	0	FALSE
AT1G05640	125	134	124	181	177	131	1197	584	1113	1221	349	122	213	144	TRUE
AT1G05643	0	0	0	0	0	0	0	0	0	0	0	0	0	0	FALSE
AT1G05647	0	0	0	0	0	0	0	0	0	0	0	0	0	0	FALSE
AT1G05650	0	0	0	1	0	0	19	2	3	5	0	0	0	1	FALSE
AT1G05653	0	0	0	0	0	0	0	0	0	0	0	0	2	1	FALSE
AT1G05657	0	0	0	0	0	0	0	2	0	0	0	0	0	0	FALSE
AT1G05660	0	0	0	0	0	0	51	11	14	48	1	0	0	0	FALSE
AT1G05663	0	0	0	0	0	0	0	0	0	0	0	0	0	0	FALSE
AT1G05667	0	0	0	0	0	0	0	0	0	0	0	0	0	0	FALSE
AT1G05670	235	333	367	310	377	271	4531	3250	3710	6184	335	241	288	268	TRUE
AT1G05673	0	0	0	0	0	0	0	0	0	0	0	0	0	0	FALSE
AT1G05675	51	8	9	31	7	3	3557	2713	4936	5836	385	177	683	208	TRUE
AT1G05680	13	7	7	16	7	8	9105	7844	9813	14771	176	36	344	91	TRUE
AT1G05683	0	0	0	0	0	0	0	0	0	0	0	0	0	0	FALSE
AT1G05687	15	25	8	27	25	22	4	15	11	7	0	5	0	5	TRUE
AT1G05690	68	60	55	75	59	49	614	586	555	780	85	72	78	102	TRUE
AT1G05693	0	0	0	0	0	0	3	1	0	3	0	0	0	0	FALSE
AT1G05697	0	0	0	0	0	0	0	0	0	0	0	0	0	0	FALSE
AT1G05700	1	0	0	1	1	5	82	105	68	149	8	4	9	4	TRUE
AT1G05703	2	3	2	0	3	5	0	0	1	1	0	0	0	0	FALSE
AT1G05707	0	0	0	0	0	0	0	0	0	0	0	0	0	0	FALSE
AT1G05710	104	109	81	114	83	123	538	131	376	147	215	87	160	86	TRUE
AT1G05713	0	0	0	0	0	0	0	0	0	0	0	0	0	0	FALSE
AT1G05717	0	0	0	0	0	0	0	0	0	1	0	0	0	1	FALSE
AT1G05720	231	258	251	258	299	314	75	97	54	47	73	116	92	150	TRUE
AT1G05723	0	0	0	0	0	0	0	0	0	0	0	0	0	0	FALSE
AT1G05727	0	0	0	0	0	0	0	0	0	0	0	0	0	0	FALSE
AT1G05730	14	23	16	15	14	21	14	14	22	12	15	8	6	7	TRUE
AT1G05733	0	0	0	0	0	0	0	0	0	0	0	0	0	0	FALSE
AT1G05737	0	0	0	0	0	0	0	1	2	0	0	0	0	0	FALSE
AT1G05740	0	1	0	0	1	1	1	7	3	4	4	0	0	0	FALSE
AT1G05747	0	0	0	0	0	0	0	1	0	1	0	0	1	0	FALSE
AT1G05750	193	247	230	202	222	200	224	195	432	356	86	130	102	146	TRUE
AT1G05753	0	0	0	0	0	0	0	0	0	0	0	0	0	0	FALSE
AT1G05757	1	1	0	0	0	0	2	7	7	7	3	0	2	3	FALSE
AT1G05760	0	0	0	0	0	0	0	0	0	0	0	0	0	0	FALSE
AT1G05763	3	2	1	0	3	2	0	1	0	0	2	2	0	0	FALSE
AT1G05767	0	0	0	0	0	0	29	19	22	13	5	2	4	1	TRUE
AT1G05770	18	21	27	23	30	28	64	41	45	26	25	15	32	21	TRUE
AT1G05773	11	10	8	9	15	12	88	141	88	120	1	7	6	7	TRUE
AT1G05777	1	0	0	0	0	2	1	2	4	3	1	0	1	1	FALSE
AT1G05780	110	135	112	122	111	126	180	98	124	114	99	94	128	71	TRUE
AT1G05783	5	4	0	3	9	3	1	4	35	24	1	0	0	0	FALSE
AT1G05785	108	114	105	99	119	116	349	154	289	240	86	76	86	67	TRUE
AT1G05787	0	0	0	0	0	0	0	0	0	0	0	0	0	0	FALSE
AT1G05790	573	617	569	752	696	707	411	415	761	617	647	579	692	767	TRUE
AT1G05793	0	0	0	0	0	0	0	0	0	0	0	0	0	0	FALSE
AT1G05797	0	0	0	0	0	0	0	0	0	0	0	0	0	0	FALSE
AT1G05800	0	0	0	0	0	0	19	5	18	3	1	0	1	0	FALSE
AT1G05803	0	0	0	0	0	0	0	0	0	0	0	0	0	0	FALSE
AT1G05805	830	700	741	794	749	880	802	591	855	607	823	634	887	803	TRUE
AT1G05807	0	0	0	0	0	0	0	0	0	0	0	0	0	0	FALSE
AT1G05810	277	292	217	261	252	347	99	85	67	57	68	81	81	52	TRUE
AT1G05813	0	0	0	0	0	0	1	0	0	0	0	0	0	0	FALSE
AT1G05817	0	0	0	0	0	0	0	0	0	0	0	0	0	0	FALSE
AT1G05820	81	72	57	50	74	68	126	128	146	126	68	48	59	52	TRUE
AT1G05823	0	0	0	0	0	0	0	0	0	0	0	0	0	0	FALSE
AT1G05827	0	0	0	0	0	0	0	1	0	0	0	0	0	0	FALSE
AT1G05830	1575	1627	1606	1714	1674	1355	687	673	1331	957	1882	1243	1872	1426	TRUE
AT1G05833	7	14	8	10	9	12	0	9	4	6	0	3	1	4	FALSE
AT1G05835	15	22	23	24	23	37	57	22	32	19	45	30	38	39	TRUE
AT1G05837	0	0	0	0	0	0	0	0	0	0	0	0	0	0	FALSE
AT1G05840	622	463	455	636	552	610	558	526	642	615	872	621	1237	784	TRUE
AT1G05843	0	0	0	0	0	1	5	0	0	0	0	0	0	1	FALSE
AT1G05847	0	0	0	0	0	0	0	0	0	0	0	0	0	0	FALSE
AT1G05850	15885	14912	15173	16481	15154	17299	4459	5705	3839	4431	7476	8549	8498	7742	TRUE
AT1G05853	0	0	0	0	0	0	0	1	0	2	1	0	0	0	FALSE
AT1G05857	0	0	0	0	0	0	0	1	1	0	3	0	3	1	FALSE
AT1G05860	358	414	353	494	446	421	373	398	200	306	292	270	302	326	TRUE
AT1G05863	0	0	0	0	0	0	0	0	0	0	0	0	0	0	FALSE
AT1G05867	0	0	1	0	0	0	0	2	0	1	0	1	0	0	FALSE
AT1G05870	629	742	583	771	821	1033	365	523	178	361	373	501	285	647	TRUE
AT1G05873	0	0	0	0	0	0	0	0	0	0	0	0	0	0	FALSE
AT1G05880	0	0	0	0	0	0	0	3	2	1	0	2	2	0	FALSE
AT1G05887	0	0	0	0	0	0	0	0	0	0	0	0	0	0	FALSE
AT1G05890	1653	1509	1571	1981	1756	1530	1190	1204	1682	1567	2301	1539	2841	2141	TRUE
AT1G05893	0	0	0	0	0	0	0	0	0	0	0	0	0	0	FALSE
AT1G05894	8	13	11	11	12	10	104	112	66	101	93	34	85	56	TRUE
AT1G05897	1	0	1	0	1	0	0	1	0	0	0	0	0	0	FALSE
AT1G05900	559	534	533	561	506	623	274	362	280	301	494	519	340	562	TRUE
AT1G05903	0	0	0	0	0	0	0	0	0	0	0	0	0	0	FALSE
AT1G05907	1	0	0	0	0	0	0	0	0	0	0	0	0	0	FALSE
AT1G05910	1269	1445	1451	1167	1383	892	597	441	981	760	686	681	543	702	TRUE
AT1G05913	1	0	0	1	0	0	0	0	0	0	1	1	0	0	FALSE
AT1G05917	0	0	0	0	0	0	0	0	0	0	0	0	0	0	FALSE
AT1G05920	0	0	0	0	0	0	38	36	27	35	16	5	10	14	TRUE
AT1G05927	0	0	0	0	0	0	0	0	0	0	0	0	0	0	FALSE
AT1G05930	0	0	0	0	1	0	30	27	12	23	17	14	13	20	TRUE
AT1G05933	3	3	1	1	1	2	32	99	67	87	31	11	18	4	TRUE
AT1G05937	1	1	0	0	0	0	0	1	0	0	0	0	0	0	FALSE
AT1G05940	1056	1016	1026	1112	1140	1066	526	546	539	731	1004	954	1082	1133	TRUE
AT1G05943	0	0	0	0	0	0	0	0	0	0	0	0	0	0	FALSE
AT1G05947	0	0	0	0	0	0	0	0	0	0	0	2	0	2	FALSE
AT1G05950	118	108	130	87	120	110	58	49	51	73	82	61	71	84	TRUE
AT1G05953	0	0	0	0	0	0	0	0	0	0	0	0	0	0	FALSE
AT1G05957	0	0	0	0	0	0	0	0	0	0	0	0	0	0	FALSE
AT1G05960	1855	2206	2280	1940	2247	1983	1591	1413	2432	2186	1322	1142	1402	1382	TRUE
AT1G05963	0	0	0	1	0	1	15	6	5	3	3	1	4	5	FALSE
AT1G05967	0	0	0	0	1	0	0	0	0	0	0	0	0	0	FALSE
AT1G05970	247	205	158	220	196	289	306	296	192	249	246	228	272	284	TRUE
AT1G05973	0	0	0	0	0	0	0	0	0	0	0	0	0	0	FALSE
AT1G05977	1	3	4	0	3	5	1	1	1	7	0	0	2	1	FALSE
AT1G05980	0	0	0	0	0	0	0	0	0	0	0	0	0	0	FALSE
AT1G05983	0	0	0	0	1	0	0	1	0	3	0	0	0	0	FALSE
AT1G05987	8	8	5	8	7	7	0	3	2	4	8	5	8	4	FALSE
AT1G05990	1	0	0	0	1	0	2	7	0	1	0	7	1	2	FALSE
AT1G05993	0	0	0	0	1	0	0	0	0	0	0	1	0	0	FALSE
AT1G05997	1	3	0	1	2	4	0	0	0	0	0	6	1	2	FALSE
AT1G06000	0	0	0	0	0	0	0	0	0	0	0	0	0	0	FALSE
AT1G06002	0	0	0	0	0	0	0	0	0	0	0	0	0	0	FALSE
AT1G06003	0	0	0	0	0	0	0	0	0	0	0	0	0	0	FALSE
AT1G06007	0	0	0	0	0	0	0	0	0	0	0	0	0	0	FALSE
AT1G06010	125	117	134	115	138	123	251	177	90	86	147	140	120	102	TRUE
AT1G06013	0	0	0	0	0	0	0	1	0	0	0	0	1	0	FALSE
AT1G06017	1	3	2	2	1	4	0	0	0	1	1	0	1	2	FALSE
AT1G06020	8	5	5	10	7	3	32	55	14	33	31	28	11	36	TRUE
AT1G06023	0	1	1	0	0	0	0	1	0	0	1	0	0	0	FALSE
AT1G06027	0	0	0	0	0	1	0	0	0	0	0	0	0	0	FALSE
AT1G06030	0	0	0	0	0	0	8	63	3	26	4	18	1	8	FALSE
AT1G06033	10	17	18	5	10	12	2	4	2	2	3	0	1	0	TRUE
AT1G06037	0	0	0	0	0	0	0	1	0	0	0	0	0	0	FALSE
AT1G06040	837	1127	1070	628	1375	1572	868	1131	353	690	577	807	352	696	TRUE
AT1G06043	0	0	0	0	0	0	4	6	3	4	4	4	4	6	FALSE
AT1G06045	0	0	0	0	0	0	0	0	0	0	0	0	0	0	FALSE
AT1G06047	0	0	0	0	0	0	0	0	0	0	0	0	0	0	FALSE
AT1G06050	95	107	103	94	102	100	107	150	134	99	86	82	113	104	TRUE
AT1G06053	0	0	0	0	0	0	0	0	0	0	0	1	0	0	FALSE
AT1G06057	0	0	0	0	0	0	0	0	0	0	0	0	0	0	FALSE
AT1G06060	540	557	490	493	562	674	912	534	816	629	493	488	485	537	TRUE
AT1G06063	0	0	0	0	0	0	0	0	0	0	0	0	0	0	FALSE
AT1G06067	0	0	0	0	0	0	12	0	2	1	2	0	0	1	FALSE
AT1G06070	702	768	711	805	784	683	553	373	586	470	293	420	290	461	TRUE
AT1G06073	1	2	0	0	3	1	59	9	29	18	6	0	9	0	FALSE
AT1G06080	241	338	247	481	674	851	20	55	32	38	19	53	37	60	TRUE
AT1G06083	12	2	9	7	9	9	12	34	19	23	1	7	7	2	TRUE
AT1G06087	2	7	1	3	9	3	0	5	1	1	1	0	0	0	FALSE
AT1G06090	3	6	10	7	11	13	0	0	0	0	0	0	2	0	FALSE
AT1G06093	0	0	0	0	0	0	0	0	0	0	0	0	0	0	FALSE
AT1G06097	0	0	0	0	0	0	0	0	0	0	0	0	0	0	FALSE
AT1G06100	76	158	86	130	178	383	6	4	3	4	9	10	9	6	TRUE
AT1G06103	0	0	0	0	0	0	0	0	0	0	0	0	0	0	FALSE
AT1G06110	741	760	759	840	802	867	491	623	430	548	902	681	1044	942	TRUE
AT1G06113	0	2	0	0	0	0	0	1	0	2	0	0	0	0	FALSE
AT1G06117	0	0	0	0	0	0	0	0	0	0	0	0	0	0	FALSE
AT1G06120	0	0	0	0	0	0	0	2	1	0	0	6	0	11	FALSE
AT1G06123	0	0	0	0	0	0	0	0	0	0	0	0	0	0	FALSE
AT1G06127	0	0	0	0	0	0	5	0	4	2	1	1	0	1	FALSE
AT1G06130	746	722	755	814	731	922	1185	819	1374	992	1075	918	1166	1114	TRUE
AT1G06133	0	1	0	0	0	0	0	0	0	0	0	0	0	0	FALSE
AT1G06135	0	0	0	0	0	0	121	21	182	36	48	15	135	16	TRUE
AT1G06137	1	0	0	0	0	0	25	5	25	13	11	7	45	8	FALSE
AT1G06140	51	58	55	44	74	49	153	89	187	112	52	43	49	53	TRUE
AT1G06143	119	154	131	111	151	118	48	63	60	72	55	107	48	76	TRUE
AT1G06147	0	2	0	0	0	0	1	0	0	0	0	0	0	0	FALSE
AT1G06148	4	3	1	2	3	7	92	8	12	2	4	0	1	1	FALSE
AT1G06150	1628	2067	2111	1617	2023	1523	473	517	438	483	807	916	691	844	TRUE
AT1G06153	0	0	0	0	0	0	0	0	0	0	0	0	0	0	FALSE
AT1G06157	0	0	0	0	0	0	0	0	0	0	0	0	0	0	FALSE
AT1G06160	8	4	6	2	1	1	1	5	3	0	0	1	2	0	FALSE
AT1G06163	0	0	0	0	0	0	580	166	237	331	174	31	148	39	TRUE
AT1G06170	8	8	16	20	10	11	6	2	2	1	1	5	1	4	FALSE
AT1G06173	8	9	7	8	7	3	0	6	11	7	10	4	10	9	FALSE
AT1G06177	0	0	0	0	0	0	0	0	0	0	0	0	0	0	FALSE
AT1G06180	149	231	172	163	219	251	228	280	117	186	251	136	189	184	TRUE
AT1G06187	0	0	0	0	0	0	0	0	0	0	0	0	0	0	FALSE
AT1G06190	4337	5095	4702	3317	4135	4338	1783	2786	1427	1770	3166	3904	2881	3251	TRUE
AT1G06197	0	0	0	0	0	1	0	0	0	0	0	0	1	0	FALSE
AT1G06200	870	870	830	804	915	1144	1150	983	912	933	990	883	1018	861	TRUE
AT1G06203	0	0	0	0	0	0	1	0	0	0	0	0	0	0	FALSE
AT1G06207	1	2	1	2	4	3	2	3	1	0	0	0	0	0	FALSE
AT1G06210	632	713	667	638	858	899	1148	917	1242	952	580	498	544	448	TRUE
AT1G06213	0	0	0	0	0	0	0	0	0	0	0	0	0	0	FALSE
AT1G06217	0	0	0	0	0	0	0	0	0	0	1	0	0	0	FALSE
AT1G06220	3228	3480	3566	3199	3322	2499	1037	1613	1311	1488	2835	2973	2719	2644	TRUE
AT1G06225	0	0	0	0	0	0	0	3	0	2	2	2	0	0	FALSE
AT1G06227	43	42	31	37	48	46	4	14	18	9	8	3	3	6	TRUE
AT1G06230	2678	2406	2488	2543	2499	1761	1428	1008	2927	1937	1670	1401	1783	1708	TRUE
AT1G06233	0	0	0	0	0	0	0	0	0	0	0	0	0	0	FALSE
AT1G06237	0	0	0	0	0	0	0	0	0	0	0	0	0	0	FALSE
AT1G06240	977	1002	1014	1032	1108	856	627	692	655	896	1108	964	1010	1045	TRUE
AT1G06243	0	0	0	0	0	0	0	0	0	0	0	0	0	0	FALSE
AT1G06247	0	0	0	0	0	0	0	0	0	0	0	0	0	0	FALSE
AT1G06250	183	168	232	171	174	197	356	310	302	410	456	200	276	206	TRUE
AT1G06253	0	0	0	0	0	0	0	0	0	0	0	0	0	0	FALSE
AT1G06257	0	0	0	0	0	0	0	0	0	0	0	0	0	0	FALSE
AT1G06260	0	0	0	0	0	0	0	0	0	0	0	0	0	0	FALSE
AT1G06263	0	0	0	0	0	0	0	0	1	0	0	0	0	0	FALSE
AT1G06265	93	125	106	104	145	136	80	53	63	60	91	60	75	68	TRUE
AT1G06267	1	2	2	0	1	1	0	0	0	0	0	0	1	1	FALSE
AT1G06270	206	204	235	204	257	173	81	122	107	143	115	118	112	123	TRUE
AT1G06273	2	1	1	5	3	2	0	1	1	3	1	1	0	0	FALSE
AT1G06277	0	3	1	3	4	3	3	2	2	1	1	1	2	3	FALSE
AT1G06280	0	0	0	0	0	0	1	0	0	1	0	1	0	0	FALSE
AT1G06283	16	22	21	17	19	30	7	14	2	5	7	13	16	6	TRUE
AT1G06287	0	0	2	1	1	0	4	1	0	0	0	0	0	0	FALSE
AT1G06290	2685	2491	2441	2426	2580	2117	1524	1873	2719	2745	2323	2221	2396	2169	TRUE
AT1G06293	0	0	0	0	0	0	4	5	1	0	2	7	4	1	FALSE
AT1G06297	0	0	0	0	0	0	0	0	0	0	0	0	0	0	FALSE
AT1G06303	0	0	0	0	0	0	0	0	0	0	0	0	0	0	FALSE
AT1G06307	0	0	0	0	0	0	0	0	0	0	0	0	0	0	FALSE
AT1G06310	1	2	1	2	5	1	0	2	4	5	0	4	0	0	FALSE
AT1G06313	0	0	0	0	0	0	5	4	2	6	10	4	6	7	FALSE
AT1G06317	0	0	0	0	0	0	0	0	0	0	0	0	0	0	FALSE
AT1G06320	0	1	0	0	0	1	0	4	0	0	0	1	0	0	FALSE
AT1G06323	0	0	0	0	0	0	18	4	6	0	3	0	15	0	FALSE
AT1G06327	0	0	0	0	0	0	0	0	0	0	0	0	0	0	FALSE
AT1G06330	0	0	0	1	0	0	1	0	0	0	0	0	0	0	FALSE
AT1G06333	0	0	0	0	0	0	0	0	0	0	0	0	0	0	FALSE
AT1G06337	0	0	0	0	0	0	0	0	0	0	0	0	0	0	FALSE
AT1G06340	0	0	1	0	0	0	0	0	0	1	0	0	0	0	FALSE
AT1G06343	0	0	0	0	0	0	0	0	0	0	0	0	0	0	FALSE
AT1G06347	0	0	0	0	0	0	0	0	0	0	0	1	0	0	FALSE
AT1G06350	0	2	3	19	12	13	10	3	5	6	0	3	3	14	FALSE
AT1G06353	0	0	0	0	0	0	0	0	0	0	0	0	0	0	FALSE
AT1G06357	0	0	0	0	0	0	0	0	0	0	0	0	0	0	FALSE
AT1G06360	6060	7150	6443	7366	7294	7383	876	1614	300	523	479	1706	586	1430	TRUE
AT1G06363	0	0	0	0	0	0	0	0	0	0	0	0	0	0	FALSE
AT1G06373	0	0	0	0	0	0	0	0	0	0	0	0	0	0	FALSE
AT1G06377	0	0	0	1	0	0	0	0	0	0	0	0	0	1	FALSE
AT1G06380	167	253	222	195	219	195	134	171	81	72	93	147	77	97	TRUE
AT1G06383	0	0	0	0	0	0	0	0	0	0	0	0	0	0	FALSE
AT1G06387	0	0	0	0	0	0	0	0	0	0	0	0	0	0	FALSE
AT1G06390	1790	1560	1568	1998	1625	1623	1062	1397	1332	1445	1900	1709	2540	2141	TRUE
AT1G06393	0	0	0	0	0	0	0	0	0	0	0	0	0	0	FALSE
AT1G06397	0	0	0	0	0	0	0	0	0	0	0	0	0	0	FALSE
AT1G06400	873	879	810	897	866	1038	1506	1236	846	997	1430	1058	1601	1155	TRUE
AT1G06403	0	0	0	0	0	0	0	0	0	0	0	0	0	0	FALSE
AT1G06407	23	50	23	21	29	90	0	8	0	13	0	20	0	30	TRUE
AT1G06410	4183	4331	4100	4937	4073	2800	3836	4243	5822	5251	3098	2707	4024	3103	TRUE
AT1G06413	0	0	0	0	0	2	0	0	0	0	1	1	0	1	FALSE
AT1G06417	0	0	0	0	1	1	0	1	1	0	0	1	0	3	FALSE
AT1G06420	82	85	95	97	131	117	74	133	32	146	44	38	40	40	TRUE
AT1G06423	0	0	0	0	0	0	0	0	0	0	0	0	0	0	FALSE
AT1G06427	0	0	0	0	0	0	0	0	0	0	0	0	0	0	FALSE
AT1G06430	2469	2032	2060	3403	2724	2715	1774	2246	3066	3483	4358	3520	5692	5364	TRUE
AT1G06433	0	0	0	0	0	0	0	1	0	2	0	3	2	3	FALSE
AT1G06437	0	0	0	0	0	0	0	0	0	0	0	0	0	0	FALSE
AT1G06440	73	97	95	67	95	77	38	93	57	123	45	41	25	44	TRUE
AT1G06443	0	0	0	0	0	0	0	0	0	0	0	0	0	0	FALSE
AT1G06447	0	0	0	0	0	0	0	0	0	0	0	0	0	0	FALSE
AT1G06450	23	12	9	16	13	17	41	64	19	41	38	21	30	53	TRUE
AT1G06453	0	0	0	0	0	0	0	0	0	0	0	0	0	0	FALSE
AT1G06457	0	0	1	0	0	0	0	0	0	1	0	0	0	0	FALSE
AT1G06460	2891	2868	3203	3024	3522	3475	2744	3360	2128	3075	3442	3974	3866	4220	TRUE
AT1G06463	3	3	2	1	0	1	0	2	1	3	0	2	0	0	FALSE
AT1G06467	0	0	0	0	0	0	0	0	0	0	0	0	0	0	FALSE
AT1G06470	850	1033	948	824	987	937	343	554	320	409	570	607	481	611	TRUE
AT1G06473	24	41	28	32	38	53	13	14	11	16	16	27	16	36	TRUE
AT1G06475	0	0	0	0	0	0	0	0	0	0	0	0	0	0	FALSE
AT1G06480	0	0	0	0	0	0	0	0	0	0	0	0	0	0	FALSE
AT1G06483	0	0	0	0	0	0	0	0	2	0	0	0	0	0	FALSE
AT1G06487	1	0	1	0	1	3	0	0	2	0	2	2	0	0	FALSE
AT1G06490	456	427	496	440	416	302	127	118	129	162	271	100	260	110	TRUE
AT1G06493	0	0	0	0	0	0	0	0	0	0	0	0	0	0	FALSE
AT1G06497	0	0	0	1	1	0	0	0	0	0	0	0	1	1	FALSE
AT1G06500	287	256	213	281	274	347	208	136	89	124	150	200	184	196	TRUE
AT1G06507	0	0	0	0	0	0	0	0	0	0	0	0	0	0	FALSE
AT1G06510	700	802	795	654	752	777	418	562	245	404	605	709	599	670	TRUE
AT1G06513	0	0	1	0	0	0	0	0	0	0	0	0	0	0	FALSE
AT1G06515	214	308	259	273	242	326	453	236	174	126	202	179	232	171	TRUE
AT1G06517	0	0	0	0	0	0	0	0	0	0	0	0	0	0	FALSE
AT1G06520	9	7	4	15	15	7	45	21	46	13	3	11	2	12	TRUE
AT1G06523	0	0	0	0	0	0	0	0	0	0	0	0	0	0	FALSE
AT1G06527	0	0	0	0	0	0	0	1	0	0	0	0	0	0	FALSE
AT1G06530	0	0	0	0	0	0	0	0	0	0	0	0	0	0	FALSE
AT1G06533	0	0	0	0	0	0	0	2	0	2	1	7	2	2	FALSE
AT1G06537	0	0	0	0	0	0	0	0	0	0	0	0	0	0	FALSE
AT1G06540	226	181	135	97	89	125	71	73	26	42	70	117	36	80	TRUE
AT1G06543	0	1	0	0	0	0	6	2	9	3	4	3	2	3	FALSE
AT1G06547	10	34	21	21	27	31	0	5	1	0	7	6	8	11	TRUE
AT1G06550	3879	3423	3048	3251	2695	2731	781	1362	887	988	1912	2141	1224	1823	TRUE
AT1G06553	2	3	6	0	5	3	3	11	1	2	2	12	1	8	FALSE
AT1G06557	0	0	0	0	0	0	0	0	0	0	0	0	0	0	FALSE
AT1G06560	339	417	462	373	393	413	270	346	329	318	510	304	527	406	TRUE
AT1G06567	0	2	0	2	2	1	30	11	12	6	3	1	6	2	FALSE
AT1G06570	630	516	517	479	548	611	1223	747	1312	927	636	687	543	737	TRUE
AT1G06573	23	13	7	18	16	20	164	87	171	105	30	12	40	15	TRUE
AT1G06577	9	10	10	7	10	5	5	0	0	4	11	1	4	1	FALSE
AT1G06580	53	74	95	62	93	69	32	48	46	36	8	20	15	20	TRUE
AT1G06583	5	4	9	7	8	4	0	2	1	5	5	7	4	4	FALSE
AT1G06587	0	0	0	0	0	0	0	0	0	0	0	0	0	0	FALSE
AT1G06590	349	362	324	300	359	313	265	285	378	485	339	230	249	255	TRUE
AT1G06593	2	0	1	2	1	0	2	0	0	0	0	0	0	0	FALSE
AT1G06597	0	0	0	0	0	0	0	0	0	0	0	0	0	0	FALSE
AT1G06603	0	0	0	0	0	0	0	0	0	0	0	0	0	0	FALSE
AT1G06607	0	0	0	0	0	0	7	7	1	5	1	3	1	4	FALSE
AT1G06610	0	0	0	0	0	0	0	0	0	0	0	0	0	0	FALSE
AT1G06613	0	0	0	0	0	0	0	0	0	0	0	0	0	0	FALSE
AT1G06617	0	0	0	0	0	0	0	0	1	0	0	0	0	0	FALSE
AT1G06620	24	19	28	30	26	35	935	351	1031	633	246	56	418	67	TRUE
AT1G06623	0	0	0	0	0	0	0	0	0	0	0	0	0	0	FALSE
AT1G06627	0	0	0	0	0	0	11	6	3	2	16	4	22	5	FALSE
AT1G06630	432	471	474	588	519	540	911	661	1080	847	556	359	613	426	TRUE
AT1G06633	0	0	0	0	0	0	0	0	0	0	0	0	0	0	FALSE
AT1G06637	0	0	0	0	0	0	0	0	0	0	0	0	0	0	FALSE
AT1G06640	1212	1075	1067	1705	1491	1531	2808	1317	2274	1768	727	509	843	755	TRUE
AT1G06643	0	0	0	0	0	0	0	0	0	0	0	0	0	0	FALSE
AT1G06645	514	480	562	798	558	649	335	526	297	591	267	489	303	541	TRUE
AT1G06647	0	0	0	0	0	0	0	0	0	0	0	0	0	0	FALSE
AT1G06650	982	928	988	1033	1033	1146	491	740	430	666	678	932	714	1091	TRUE
AT1G06653	0	0	0	0	0	0	0	0	0	0	0	0	0	0	FALSE
AT1G06657	0	0	0	0	0	0	0	0	0	0	0	0	0	0	FALSE
AT1G06660	114	135	148	96	125	124	153	81	53	174	115	69	86	60	TRUE
AT1G06663	0	0	0	0	0	0	0	0	0	0	0	0	0	0	FALSE
AT1G06667	0	0	0	0	0	0	0	0	0	0	0	0	0	0	FALSE
AT1G06670	1794	2023	2186	1809	1908	1123	479	782	650	1376	1213	986	1154	1046	TRUE
AT1G06673	0	0	0	0	0	0	0	0	0	0	0	0	0	0	FALSE
AT1G06677	0	0	0	0	0	0	0	0	0	0	0	0	0	0	FALSE
AT1G06680	131491	130615	127276	136306	133948	158921	56515	108287	49225	76526	153439	172602	152890	185241	TRUE
AT1G06683	0	0	0	0	0	0	0	0	0	0	0	0	0	0	FALSE
AT1G06687	10	6	9	8	8	3	0	1	3	0	8	1	5	5	FALSE
AT1G06690	1882	1715	1841	2153	1834	1783	1958	2631	1561	1966	3402	3047	3092	3323	TRUE
AT1G06693	3	1	3	3	3	3	1	1	2	2	2	0	2	3	FALSE
AT1G06697	0	0	0	0	0	0	0	0	0	0	0	0	0	0	FALSE
AT1G06700	1821	1911	1738	2035	1929	2494	1653	1487	1873	1553	2294	1775	2920	2119	TRUE
AT1G06703	0	0	0	0	0	0	0	0	0	0	0	0	0	0	FALSE
AT1G06707	0	0	0	0	0	0	0	0	0	0	0	0	0	0	FALSE
AT1G06710	180	205	220	167	228	151	27	67	65	64	136	136	152	145	TRUE
AT1G06713	0	0	0	0	0	0	0	0	0	0	0	0	0	0	FALSE
AT1G06717	7	5	4	7	2	6	3	10	1	9	1	4	4	4	FALSE
AT1G06720	797	909	885	694	741	511	273	410	256	328	422	569	508	483	TRUE
AT1G06723	0	0	0	0	0	0	0	0	0	1	0	2	0	0	FALSE
AT1G06727	0	1	1	1	1	3	0	0	0	0	0	0	0	0	FALSE
AT1G06730	606	757	752	620	625	563	298	398	252	318	487	522	480	469	TRUE
AT1G06733	1	1	0	1	1	0	0	0	2	1	0	0	1	0	FALSE
AT1G06737	0	2	0	0	0	0	0	0	1	0	0	0	0	0	FALSE
AT1G06740	101	105	103	114	112	94	10	50	103	75	60	36	34	46	TRUE
AT1G06743	0	0	3	1	0	0	0	0	1	0	0	0	0	0	FALSE
AT1G06747	0	0	0	0	0	0	0	0	0	0	0	0	0	0	FALSE
AT1G06750	1	3	2	3	5	3	50	38	29	75	19	7	16	11	TRUE
AT1G06753	12	12	10	16	7	10	4	23	57	38	13	6	10	7	TRUE
AT1G06757	2	0	0	0	0	2	0	0	0	0	0	1	0	0	FALSE
AT1G06760	4596	4735	4682	5392	5119	5454	702	1255	758	848	915	2224	785	1762	TRUE
AT1G06770	259	262	221	296	259	285	255	249	318	278	284	256	367	341	TRUE
AT1G06773	2	3	2	0	3	2	0	1	1	4	3	2	3	2	FALSE
AT1G06777	0	0	0	0	0	0	0	0	0	0	0	0	0	0	FALSE
AT1G06780	320	384	382	397	377	382	142	141	235	136	147	153	121	215	TRUE
AT1G06783	0	0	0	0	0	0	0	1	0	0	0	0	0	0	FALSE
AT1G06787	0	0	0	0	0	0	0	0	0	0	0	0	0	0	FALSE
AT1G06790	212	249	220	214	245	326	141	211	99	147	275	230	213	205	TRUE
AT1G06797	0	0	0	0	0	0	0	0	0	0	0	0	0	0	FALSE
AT1G06800	127	98	118	144	140	158	143	102	244	179	32	52	26	39	TRUE
AT1G06810	0	2	0	0	1	4	24	15	2	14	28	6	16	10	TRUE
AT1G06817	0	0	0	0	0	0	0	0	0	0	0	0	0	0	FALSE
AT1G06820	1816	1890	1875	1781	1973	1695	609	1139	1116	1322	2029	1926	2027	2031	TRUE
AT1G06823	0	0	0	0	0	0	0	0	0	0	0	0	0	0	FALSE
AT1G06827	0	0	0	0	0	0	0	0	0	0	0	0	0	0	FALSE
AT1G06830	177	162	230	123	81	101	284	188	90	50	104	65	78	33	TRUE
AT1G06837	11	18	7	12	15	12	14	10	27	11	11	11	9	9	TRUE
AT1G06840	499	528	472	551	533	497	777	552	858	590	289	283	232	269	TRUE
AT1G06850	239	251	282	337	318	306	473	367	474	462	148	159	160	206	TRUE
AT1G06853	0	0	0	0	0	0	0	0	0	0	0	0	0	0	FALSE
AT1G06857	0	0	0	0	0	0	0	0	0	0	0	0	0	0	FALSE
AT1G06860	0	0	0	0	0	0	0	0	0	0	0	1	0	0	FALSE
AT1G06863	0	0	0	0	0	0	0	0	0	0	0	0	0	0	FALSE
AT1G06867	0	0	0	1	0	0	4	2	1	2	2	1	3	1	FALSE
AT1G06870	814	929	909	971	944	980	2656	1799	2792	2010	693	679	799	765	TRUE
AT1G06873	0	0	0	0	0	0	0	0	0	0	0	0	0	0	FALSE
AT1G06877	0	0	0	0	0	0	20	18	10	14	5	2	12	2	TRUE
AT1G06880	0	0	0	0	0	0	0	0	0	0	0	0	0	0	FALSE
AT1G06883	0	0	0	0	0	0	0	0	0	0	0	0	0	0	FALSE
AT1G06890	1921	1969	1992	2011	1984	2007	801	1088	1139	1027	1445	1467	1486	1587	TRUE
AT1G06897	0	0	0	0	0	0	5	2	1	1	8	5	7	5	FALSE
AT1G06900	2045	2067	2135	1984	1874	1382	1039	938	1897	1340	1877	1535	2275	1869	TRUE
AT1G06903	0	0	0	0	0	0	0	0	0	0	0	0	0	0	FALSE
AT1G06907	0	0	0	0	0	0	0	0	0	0	0	0	0	0	FALSE
AT1G06910	194	258	251	236	303	200	92	136	59	103	179	172	129	205	TRUE
AT1G06913	0	0	0	0	0	0	0	0	0	0	0	0	0	0	FALSE
AT1G06917	0	0	0	0	0	0	2	0	0	0	0	0	0	0	FALSE
AT1G06920	0	1	1	0	0	0	1	4	2	0	2	2	5	9	FALSE
AT1G06923	0	0	0	0	0	0	3	0	0	1	1	1	0	1	FALSE
AT1G06925	0	0	0	0	0	0	0	1	0	0	0	0	0	0	FALSE
AT1G06927	0	0	0	0	0	0	0	0	0	0	0	0	0	0	FALSE
AT1G06930	0	0	0	0	0	0	0	12	1	5	1	6	1	6	FALSE
AT1G06933	0	0	0	0	0	0	0	0	0	0	0	0	0	0	FALSE
AT1G06937	0	0	0	0	0	0	0	0	0	0	0	0	0	0	FALSE
AT1G06943	0	0	0	0	0	0	0	0	0	0	0	0	0	0	FALSE
AT1G06947	0	0	0	0	0	0	0	0	0	0	0	0	0	0	FALSE
AT1G06950	12092	13456	14291	8072	11265	7561	5285	7059	4108	4640	9937	11168	7054	7464	TRUE
AT1G06953	0	0	0	0	0	0	0	0	0	0	0	0	0	0	FALSE
AT1G06957	0	0	0	0	0	0	0	0	0	0	0	0	0	0	FALSE
AT1G06960	548	610	600	569	565	692	449	431	272	316	576	442	556	515	TRUE
AT1G06963	1	0	0	0	1	0	0	1	0	0	0	0	0	0	FALSE
AT1G06967	0	0	0	0	0	0	0	0	0	0	0	0	0	0	FALSE
AT1G06970	1	1	0	2	2	2	43	40	36	34	30	11	13	9	TRUE
AT1G06973	0	0	0	0	0	0	0	0	0	0	0	0	0	0	FALSE
AT1G06977	38	42	36	44	47	44	5	9	3	9	7	12	4	17	TRUE
AT1G06980	19	37	53	49	67	109	13	13	8	9	0	3	2	2	TRUE
AT1G06983	0	0	0	0	0	0	0	0	0	0	2	0	1	0	FALSE
AT1G06987	0	0	0	0	0	0	0	0	0	0	0	0	0	0	FALSE
AT1G06990	0	0	0	0	0	0	0	1	1	1	0	0	0	0	FALSE
AT1G06993	4	2	9	4	2	4	1	0	1	1	0	3	1	4	FALSE
AT1G06997	0	0	0	0	0	0	0	0	0	0	0	0	0	0	FALSE
AT1G07000	165	221	198	338	209	207	13162	7005	19106	13054	1579	403	2155	584	TRUE
AT1G07003	0	0	0	0	0	0	0	0	0	0	0	0	0	0	FALSE
AT1G07007	0	0	0	0	0	0	0	0	0	0	0	0	0	0	FALSE
AT1G07010	2172	1998	2014	2367	2082	2043	773	1366	942	1596	2112	2138	2075	2752	TRUE
AT1G07013	0	0	0	0	0	0	0	0	0	0	0	0	0	0	FALSE
AT1G07017	0	0	0	0	0	0	0	0	0	0	0	0	0	0	FALSE
AT1G07020	156	190	140	177	182	269	322	170	193	157	168	119	177	144	TRUE
AT1G07023	2	3	1	3	1	2	0	0	1	3	1	2	0	0	FALSE
AT1G07025	0	0	0	0	0	0	30	50	30	63	50	8	20	13	TRUE
AT1G07027	1	4	1	3	1	3	0	0	2	1	1	1	0	1	FALSE
AT1G07030	605	780	780	684	725	819	3042	1378	2728	2011	329	402	374	445	TRUE
AT1G07040	421	458	505	551	604	625	425	344	454	413	332	344	386	516	TRUE
AT1G07050	2739	2574	2722	1874	2459	3816	914	2483	611	1285	1694	3387	1184	3452	TRUE
AT1G07051	1	1	0	0	0	2	0	0	0	1	0	0	0	0	FALSE
AT1G07060	5	5	2	6	4	9	1	7	9	4	2	2	1	3	FALSE
AT1G07070	574	630	600	334	406	417	435	411	151	168	399	463	324	311	TRUE
AT1G07080	1507	1504	1465	1986	1766	1865	1303	1171	1022	1220	1468	1383	1677	1796	TRUE
AT1G07090	55	76	73	42	60	85	110	30	69	59	16	20	8	12	TRUE
AT1G07100	0	0	0	0	0	0	0	0	0	0	0	1	0	0	FALSE
AT1G07110	4795	4803	5413	5030	4978	3933	1695	3265	3907	4281	7549	6301	7768	6711	TRUE
AT1G07117	0	0	0	0	0	0	0	0	0	0	0	0	0	0	FALSE
AT1G07119	11	10	11	13	14	15	9	9	12	13	16	9	12	17	FALSE
AT1G07120	2	2	3	1	0	0	4	1	2	2	1	1	2	0	FALSE
AT1G07123	2	0	1	1	0	0	1	0	0	1	0	0	0	0	FALSE
AT1G07127	0	1	0	0	0	1	0	1	1	0	0	1	0	0	FALSE
AT1G07128	1	1	0	0	1	1	1	3	3	2	1	1	2	4	FALSE
AT1G07130	0	0	0	0	0	0	0	0	0	0	0	0	0	0	FALSE
AT1G07133	1	1	2	1	0	0	2	0	1	1	0	0	0	0	FALSE
AT1G07135	280	155	95	538	147	74	14215	8916	9731	8213	3414	1986	2607	1394	TRUE
AT1G07137	0	0	0	0	0	0	0	0	0	0	0	0	0	0	FALSE
AT1G07140	4956	5338	5313	4522	4610	4367	3771	3094	3268	2431	2687	3071	3175	2583	TRUE
AT1G07143	0	2	0	0	0	0	97	29	19	63	3	5	1	1	TRUE
AT1G07147	0	0	0	0	0	0	0	0	0	0	0	0	0	0	FALSE
AT1G07150	72	32	37	41	22	28	3160	2539	2974	3288	85	56	145	66	TRUE
AT1G07157	0	0	0	0	0	0	0	0	0	0	0	0	0	0	FALSE
AT1G07160	5	3	4	1	1	1	5097	5624	11679	9279	356	129	808	201	TRUE
AT1G07163	0	0	0	0	0	0	0	0	0	0	0	1	0	2	FALSE
AT1G07167	135	160	150	101	122	119	75	69	22	33	101	100	70	71	TRUE
AT1G07170	372	304	243	254	299	318	489	618	254	429	181	239	311	208	TRUE
AT1G07173	0	0	0	0	0	0	0	0	0	0	0	0	0	0	FALSE
AT1G07175	0	0	0	0	0	0	7	0	1	0	0	0	0	0	FALSE
AT1G07177	0	0	0	0	0	0	0	0	0	0	0	0	0	0	FALSE
AT1G07180	971	420	426	1698	491	390	497	518	694	978	1761	1286	1903	2537	TRUE
AT1G07183	0	0	0	0	0	0	0	0	0	0	0	0	0	0	FALSE
AT1G07187	452	484	504	244	489	527	117	207	80	153	397	290	96	195	TRUE
AT1G07190	0	0	0	0	0	0	6	6	1	3	8	12	10	23	FALSE
AT1G07193	0	0	0	0	0	0	0	0	0	0	0	0	0	0	FALSE
AT1G07197	0	0	0	0	0	0	0	0	0	0	0	0	0	0	FALSE
AT1G07200	1538	1196	1286	1759	1113	898	389	462	432	449	727	983	724	1179	TRUE
AT1G07210	819	909	913	798	925	999	507	637	335	396	589	703	641	662	TRUE
AT1G07220	300	440	406	432	344	450	280	322	360	301	238	273	189	277	TRUE
AT1G07230	783	647	708	962	934	957	549	481	757	568	412	422	609	617	TRUE
AT1G07233	0	0	0	0	0	0	0	0	0	0	0	0	0	0	FALSE
AT1G07237	0	0	0	0	0	0	0	0	0	0	0	0	0	0	FALSE
AT1G07240	510	511	456	594	465	504	1782	1176	1393	1235	328	354	445	408	TRUE
AT1G07243	0	1	0	0	0	1	0	1	0	0	0	0	0	1	FALSE
AT1G07247	0	0	0	0	0	0	0	0	0	0	0	0	0	0	FALSE
AT1G07250	1397	1418	1513	1343	1487	1434	591	661	556	793	500	941	492	883	TRUE
AT1G07253	0	0	0	0	0	0	0	0	0	0	0	0	0	0	FALSE
AT1G07257	0	0	0	0	0	0	0	0	0	0	0	0	0	0	FALSE
AT1G07260	40	41	56	67	56	66	255	221	191	364	48	37	53	32	TRUE
AT1G07263	0	0	0	0	0	0	0	0	0	0	0	0	0	0	FALSE
AT1G07267	0	0	0	0	0	0	0	0	0	0	0	0	0	0	FALSE
AT1G07270	44	56	56	37	76	70	12	41	13	37	34	30	22	21	TRUE
AT1G07273	0	0	0	0	0	0	0	0	0	0	0	0	0	0	FALSE
AT1G07277	0	0	0	0	0	0	0	0	0	0	0	0	0	0	FALSE
AT1G07280	3368	2744	3051	3267	3245	3291	1312	2757	1314	2438	2756	4351	2590	4547	TRUE
AT1G07283	0	0	0	0	0	0	0	0	0	0	0	0	0	0	FALSE
AT1G07287	2	1	1	2	0	4	0	0	0	0	1	3	0	4	FALSE
AT1G07290	41	51	42	40	73	49	49	61	45	54	28	49	14	27	TRUE
AT1G07293	0	0	0	0	0	0	0	0	0	0	0	0	0	0	FALSE
AT1G07297	0	0	0	0	0	0	0	0	0	0	1	0	0	0	FALSE
AT1G07300	100	154	115	147	149	162	548	189	368	295	154	68	104	93	TRUE
AT1G07303	0	0	0	0	0	0	0	0	0	0	0	1	0	0	FALSE
AT1G07310	1287	1281	1396	1377	1410	1264	1689	896	2145	1501	1197	1116	1362	1210	TRUE
AT1G07313	23	20	19	9	16	18	2	10	5	11	18	9	14	7	TRUE
AT1G07317	0	0	0	0	0	0	1	0	1	0	0	0	0	1	FALSE
AT1G07320	38292	40898	38273	30042	33253	41267	24066	27704	14498	17622	38122	39453	33757	29237	TRUE
AT1G07323	580	763	622	531	728	764	529	292	323	213	141	232	143	141	TRUE
AT1G07327	0	0	0	0	0	0	0	0	0	0	0	0	0	0	FALSE
AT1G07330	6	4	3	2	2	0	5	235	56	171	36	61	19	71	FALSE
AT1G07333	0	0	0	0	0	0	0	0	0	0	0	0	0	0	FALSE
AT1G07337	0	0	0	0	0	0	0	0	0	0	0	0	0	0	FALSE
AT1G07340	0	0	0	0	0	0	4	18	9	9	0	3	0	2	FALSE
AT1G07343	0	0	0	0	0	0	0	0	0	0	0	0	0	0	FALSE
AT1G07347	0	3	0	0	1	0	0	0	0	1	0	1	0	1	FALSE
AT1G07350	1095	1564	1306	1235	1655	2189	4625	3156	9549	4592	976	1031	716	1194	TRUE
AT1G07353	0	0	0	0	0	0	0	0	0	0	0	0	0	0	FALSE
AT1G07357	0	0	0	0	0	0	0	0	0	1	0	0	0	0	FALSE
AT1G07360	1412	1499	1622	1252	1470	1371	2133	1795	3016	2898	855	1130	717	905	TRUE
AT1G07367	4	2	5	35	22	22	0	1	6	0	5	0	4	4	FALSE
AT1G07370	576	718	666	441	697	790	288	536	204	323	316	431	228	281	TRUE
AT1G07373	4	0	2	24	16	16	0	0	6	1	0	0	10	3	FALSE
AT1G07380	240	213	225	308	297	268	75	77	81	82	92	89	112	118	TRUE
AT1G07383	0	0	0	0	0	0	0	0	0	0	0	0	0	0	FALSE
AT1G07390	89	89	82	76	93	87	69	200	213	209	71	77	66	91	TRUE
AT1G07393	1	3	1	2	2	6	0	0	0	0	2	0	0	1	FALSE
AT1G07397	0	0	0	0	0	0	0	0	0	0	0	0	0	0	FALSE
AT1G07400	32	50	34	41	48	35	21181	35633	37117	35781	339	274	354	271	TRUE
AT1G07407	0	0	0	0	0	0	0	0	0	0	0	0	0	0	FALSE
AT1G07410	23	39	30	39	53	51	152	447	349	471	2	7	2	8	TRUE
AT1G07413	1	2	1	1	1	1	0	0	1	2	3	0	4	0	FALSE
AT1G07417	0	1	1	0	1	2	0	0	1	1	1	0	1	0	FALSE
AT1G07420	713	930	828	760	884	881	747	1237	657	964	607	613	550	668	TRUE
AT1G07423	1	0	1	1	2	1	0	0	2	1	0	0	0	0	FALSE
AT1G07430	7	6	9	24	53	40	401	236	422	481	8	11	15	25	TRUE
AT1G07433	0	0	0	0	0	0	0	0	0	0	0	0	0	0	FALSE
AT1G07437	0	0	0	0	0	0	0	0	0	0	0	0	0	1	FALSE
AT1G07440	1473	1367	1641	2017	1856	2218	968	1485	1282	1745	2156	2111	3021	3012	TRUE
AT1G07447	0	0	0	0	0	0	0	0	0	0	0	0	0	0	FALSE
AT1G07450	127	109	103	143	141	129	41	105	49	73	133	164	128	185	TRUE
AT1G07453	0	0	0	0	0	0	0	0	0	0	0	0	0	0	FALSE
AT1G07457	0	0	0	0	0	0	0	0	0	0	0	0	0	0	FALSE
AT1G07460	0	0	0	0	0	0	6	10	4	10	0	0	0	1	FALSE
AT1G07463	0	0	0	0	0	0	0	0	0	0	0	0	0	0	FALSE
AT1G07467	0	0	0	0	0	0	0	0	0	0	0	0	0	0	FALSE
AT1G07470	624	668	556	618	592	642	958	662	960	718	704	526	742	583	TRUE
AT1G07473	0	2	1	1	0	0	51	37	37	46	9	0	4	8	TRUE
AT1G07476	0	0	1	0	0	0	116	47	48	56	16	0	14	1	TRUE
AT1G07477	0	0	0	0	0	0	0	1	0	1	0	1	0	0	FALSE
AT1G07480	677	732	607	650	677	801	1491	920	1343	1046	951	683	1057	838	TRUE
AT1G07483	0	0	0	0	0	0	0	2	0	1	0	0	0	0	FALSE
AT1G07485	0	0	1	2	0	2	0	2	0	0	1	1	0	3	FALSE
AT1G07487	0	0	0	0	0	0	0	0	0	0	0	0	0	0	FALSE
AT1G07490	0	0	0	0	0	0	0	0	0	0	0	0	0	0	FALSE
AT1G07493	0	0	0	0	0	0	13	12	2	5	1	1	1	0	TRUE
AT1G07497	0	0	0	0	0	0	0	0	0	0	0	0	0	0	FALSE
AT1G07500	0	0	0	0	0	0	0	0	0	0	0	0	0	0	FALSE
AT1G07503	0	0	0	0	0	0	0	0	0	0	0	0	0	0	FALSE
AT1G07507	0	0	0	0	0	0	0	0	0	0	0	0	0	0	FALSE
AT1G07510	970	1000	1036	1053	1139	896	1273	2416	2669	3913	818	718	905	857	TRUE
AT1G07513	0	0	0	0	0	0	0	0	0	0	0	0	0	0	FALSE
AT1G07517	24	20	20	17	16	14	11	22	75	32	50	25	67	36	TRUE
AT1G07520	0	0	0	0	0	0	0	0	0	0	0	0	0	0	FALSE
AT1G07523	0	0	0	0	0	0	0	0	0	0	0	0	0	0	FALSE
AT1G07527	0	0	0	0	0	0	0	0	0	0	0	0	0	0	FALSE
AT1G07530	1392	1207	1224	1651	1329	1166	921	1447	1240	1527	854	1227	789	1374	TRUE
AT1G07533	0	0	0	0	0	0	0	0	0	0	0	0	0	0	FALSE
AT1G07537	0	0	0	0	0	0	0	0	0	0	0	0	0	0	FALSE
AT1G07540	1	0	1	0	1	1	5	4	1	2	1	2	1	1	FALSE
AT1G07543	0	1	0	0	0	0	0	0	0	1	5	4	0	3	FALSE
AT1G07547	0	0	0	1	0	1	0	3	1	0	0	0	0	0	FALSE
AT1G07550	0	0	0	0	0	0	0	2	0	0	0	1	0	1	FALSE
AT1G07553	0	0	0	0	0	0	0	0	0	0	0	0	0	0	FALSE
AT1G07557	0	0	0	0	0	0	0	0	0	0	0	0	0	0	FALSE
AT1G07560	0	0	0	0	0	0	17	10	11	11	5	8	3	10	FALSE
AT1G07563	0	0	0	0	0	0	0	0	0	0	0	0	0	0	FALSE
AT1G07567	0	0	0	0	0	0	0	0	0	0	0	0	0	0	FALSE
AT1G07570	509	404	390	457	468	610	934	546	605	515	289	270	292	288	TRUE
AT1G07573	0	0	0	0	0	0	0	1	0	0	0	0	0	0	FALSE
AT1G07580	0	0	0	0	0	0	10	5	3	10	0	0	0	0	FALSE
AT1G07583	0	0	0	0	0	0	0	1	0	0	0	0	0	0	FALSE
AT1G07587	12	6	5	6	8	6	6	18	6	24	13	7	10	13	TRUE
AT1G07590	414	389	383	619	534	637	20414	7071	10830	10493	585	232	975	267	TRUE
AT1G07593	0	0	0	0	0	0	0	0	0	0	0	0	0	0	FALSE
AT1G07597	0	0	0	0	0	0	0	0	1	1	1	0	1	0	FALSE
AT1G07600	0	0	0	0	0	0	0	0	0	0	0	0	0	0	FALSE
AT1G07603	1	4	2	4	1	2	13	28	10	20	13	9	6	8	TRUE
AT1G07607	33	31	27	28	22	39	37	32	24	33	20	20	13	25	TRUE
AT1G07610	10	13	17	25	14	20	250	32	83	25	22	13	33	14	TRUE
AT1G07613	0	0	0	0	0	0	0	0	0	0	0	0	0	0	FALSE
AT1G07615	220	254	277	215	229	201	290	212	227	295	140	164	181	166	TRUE
AT1G07617	0	0	0	0	0	1	0	0	0	0	0	0	0	0	FALSE
AT1G07620	11	3	8	15	5	5	139	127	118	173	13	18	16	22	TRUE
AT1G07623	0	0	0	0	0	0	0	0	0	0	0	0	0	0	FALSE
AT1G07627	0	0	0	0	0	0	0	0	0	0	0	0	0	0	FALSE
AT1G07630	519	530	480	606	574	544	2469	1353	3571	2799	254	338	339	282	TRUE
AT1G07633	0	0	0	1	0	0	0	3	3	2	0	1	0	0	FALSE
AT1G07637	2	2	0	2	2	2	8	5	5	18	1	0	1	0	FALSE
AT1G07640	835	1082	1268	1183	1266	1109	378	238	270	238	145	178	128	153	TRUE
AT1G07645	0	0	0	0	0	0	2	11	0	6	0	8	0	7	FALSE
AT1G07647	0	0	0	0	0	0	0	0	0	0	0	0	0	0	FALSE
AT1G07650	2530	2778	2727	2461	2653	2229	1536	2111	1916	2219	1912	1817	1664	2165	TRUE
AT1G07653	3	6	5	3	1	2	2	4	26	12	1	3	2	0	FALSE
AT1G07657	0	0	0	0	0	0	60	23	6	18	9	20	19	25	TRUE
AT1G07660	738	830	767	821	781	1070	2818	1253	1258	1205	377	426	451	399	TRUE
AT1G07663	3	0	1	2	3	0	0	8	3	11	0	1	1	0	FALSE
AT1G07667	0	0	0	0	0	0	0	0	0	0	0	0	0	0	FALSE
AT1G07670	2169	2491	2357	1979	2450	1780	2225	2309	2013	2807	1130	1125	908	981	TRUE
AT1G07673	0	0	0	0	0	0	0	0	0	0	0	0	0	0	FALSE
AT1G07680	1	0	0	0	0	2	0	0	0	0	0	0	0	2	FALSE
AT1G07683	0	0	0	2	1	1	1	6	24	15	0	5	0	5	FALSE
AT1G07690	0	0	0	0	0	0	0	0	0	0	0	1	0	0	FALSE
AT1G07693	0	2	1	2	0	0	0	2	0	0	0	1	0	0	FALSE
AT1G07697	0	1	0	0	2	0	0	3	2	5	2	2	4	3	FALSE
AT1G07700	1047	863	1069	1242	998	999	2144	1500	2043	1763	1393	1257	1443	1691	TRUE
AT1G07702	0	0	0	0	0	0	0	0	0	0	0	0	0	0	FALSE
AT1G07703	1	2	3	0	2	2	1	6	5	4	1	3	0	1	FALSE
AT1G07705	855	850	849	741	868	762	341	459	421	448	653	669	534	652	TRUE
AT1G07707	0	0	0	0	0	0	1	2	0	0	0	3	1	3	FALSE
AT1G07710	11	13	11	6	14	9	180	98	110	174	102	38	81	27	TRUE
AT1G07717	0	0	0	0	0	0	0	0	0	0	0	0	0	0	FALSE
AT1G07720	1687	2151	1957	2602	1904	2223	76	286	39	120	75	259	72	191	TRUE
AT1G07723	0	0	0	0	0	0	0	0	0	0	0	0	0	0	FALSE
AT1G07725	0	0	0	0	0	0	0	0	0	0	0	0	0	0	FALSE
AT1G07727	0	0	0	0	0	0	0	0	0	0	0	0	0	0	FALSE
AT1G07728	0	0	0	0	1	1	0	2	11	5	1	1	1	0	FALSE
AT1G07730	0	0	0	0	0	0	1	0	0	0	0	0	0	0	FALSE
AT1G07733	0	0	0	0	0	0	0	0	0	0	0	0	0	0	FALSE
AT1G07737	0	0	0	0	0	0	0	0	0	0	0	0	0	0	FALSE
AT1G07740	97	141	123	124	173	129	63	68	110	87	70	76	64	76	TRUE
AT1G07743	71	68	81	97	69	88	12	31	10	23	29	45	24	43	TRUE
AT1G07745	175	197	190	187	168	213	134	121	112	153	176	158	152	162	TRUE
AT1G07747	0	0	0	0	0	0	0	0	0	1	0	0	0	0	FALSE
AT1G07750	222	175	218	281	277	389	14	45	33	36	28	38	31	33	TRUE
AT1G07753	0	0	0	0	0	0	0	0	0	0	0	0	0	0	FALSE
AT1G07757	0	0	0	0	0	0	0	0	0	1	0	0	0	0	FALSE
AT1G07760	0	0	0	0	0	0	0	0	0	0	0	0	0	0	FALSE
AT1G07763	0	0	0	0	0	0	2	2	0	2	1	7	3	8	FALSE
AT1G07767	0	0	0	0	0	0	0	0	0	0	0	0	0	0	FALSE
AT1G07770	7018	7918	5920	5651	6219	7563	11471	8620	3813	4067	8136	6740	7111	5239	TRUE
AT1G07773	0	0	0	0	0	0	0	0	0	0	0	0	0	0	FALSE
AT1G07777	0	0	0	0	0	0	0	0	0	0	0	0	0	0	FALSE
AT1G07780	547	558	610	534	478	535	364	465	256	338	506	623	459	557	TRUE
AT1G07783	0	0	0	0	0	0	0	0	0	0	0	0	0	0	FALSE
AT1G07787	0	0	0	0	0	0	0	0	0	0	0	0	0	0	FALSE
AT1G07790	1631	2351	2389	1832	2204	2680	789	937	385	441	382	787	260	546	TRUE
AT1G07793	1	0	0	0	0	0	0	0	0	0	0	0	0	0	FALSE
AT1G07795	0	0	3	0	0	0	28	15	6	17	2	4	2	1	TRUE
AT1G07803	0	0	0	0	0	0	0	0	0	0	0	0	0	0	FALSE
AT1G07807	0	0	0	0	0	0	0	0	0	0	0	0	0	0	FALSE
AT1G07810	1617	1579	1608	1751	1731	1247	861	457	929	601	839	873	1000	1022	TRUE
AT1G07813	0	0	0	0	0	0	0	0	0	0	0	0	0	0	FALSE
AT1G07820	2639	3611	3047	2873	3305	3341	1459	1263	596	716	907	1672	1177	1227	TRUE
AT1G07823	0	0	0	0	0	0	0	0	0	0	0	0	0	0	FALSE
AT1G07827	0	0	0	0	0	0	0	0	0	0	0	0	0	0	FALSE
AT1G07830	285	361	336	326	327	439	297	306	149	162	272	237	317	251	TRUE
AT1G07833	0	0	0	0	0	0	0	0	0	0	0	0	0	0	FALSE
AT1G07837	0	0	0	0	0	0	0	0	0	0	0	0	0	0	FALSE
AT1G07840	363	456	410	403	407	404	271	363	220	226	383	380	423	441	TRUE
AT1G07843	0	0	0	0	0	0	1	0	1	0	0	0	0	0	FALSE
AT1G07847	0	0	0	0	0	0	0	0	0	0	0	0	0	0	FALSE
AT1G07850	4	0	1	3	3	2	240	318	124	386	55	25	33	36	TRUE
AT1G07853	0	0	0	0	0	0	0	0	0	0	0	0	0	0	FALSE
AT1G07857	0	0	0	0	0	0	0	0	0	0	0	0	0	0	FALSE
AT1G07860	0	0	0	0	0	0	22	21	13	30	6	2	5	4	TRUE
AT1G07863	0	0	0	0	0	0	0	0	0	0	0	0	0	0	FALSE
AT1G07867	0	0	0	0	0	0	0	0	0	0	0	0	0	0	FALSE
AT1G07870	188	168	182	273	205	211	1258	721	1640	1312	416	153	449	249	TRUE
AT1G07873	0	0	0	0	0	0	28	21	2	13	2	2	0	0	TRUE
AT1G07877	4	6	5	5	5	6	20	21	34	28	2	1	0	2	TRUE
AT1G07880	202	205	168	222	185	293	424	195	296	188	183	72	172	109	TRUE
AT1G07883	0	0	0	0	0	0	0	0	0	0	0	0	0	0	FALSE
AT1G07885	3	10	7	12	7	6	77	56	138	100	37	8	61	12	TRUE
AT1G07887	0	0	0	0	0	0	0	0	0	0	0	0	0	0	FALSE
AT1G07890	17940	20577	20101	15356	17286	17690	55118	29727	40944	31580	12029	13870	8635	10531	TRUE
AT1G07893	0	0	0	0	0	0	0	0	0	0	0	0	0	0	FALSE
AT1G07897	24	26	33	18	26	36	13	34	5	6	14	21	7	18	TRUE
AT1G07900	4	2	4	29	3	9	63	18	52	38	1	2	4	16	TRUE
AT1G07901	16	29	17	25	25	33	47	24	5	7	10	19	11	17	TRUE
AT1G07902	29	32	25	28	31	43	36	21	13	19	20	17	13	14	TRUE
AT1G07903	0	0	0	0	0	0	0	0	0	0	0	0	0	0	FALSE
AT1G07907	0	0	0	0	0	0	0	0	0	2	0	3	0	1	FALSE
AT1G07910	624	630	699	595	670	508	326	380	390	435	556	494	507	511	TRUE
AT1G07913	0	0	0	0	0	0	0	0	0	0	0	0	0	0	FALSE
AT1G07917	0	0	0	0	0	0	0	0	0	0	0	0	0	0	FALSE
AT1G07920	9717	11621	11844	9084	9922	10839	6780	7788	4170	4360	8027	9780	7160	6948	TRUE
AT1G07923	0	0	0	0	0	0	0	0	0	0	0	0	0	0	FALSE
AT1G07927	0	0	0	0	0	0	0	0	0	0	0	0	0	0	FALSE
AT1G07930	11236	12229	13098	10264	10898	11411	6486	10022	5018	5669	9894	11604	9216	8434	TRUE
AT1G07933	0	0	0	0	0	0	0	0	0	0	0	0	0	0	FALSE
AT1G07937	0	0	0	0	0	0	0	1	0	0	0	0	0	0	FALSE
AT1G07940	9486	11011	10753	8769	9669	10491	5651	8051	4122	4288	8039	9466	7316	7221	TRUE
AT1G07943	0	0	0	0	0	0	0	0	0	0	0	0	0	0	FALSE
AT1G07947	0	0	0	0	0	0	0	0	0	0	0	0	0	0	FALSE
AT1G07950	333	369	348	319	363	460	188	169	120	81	208	204	196	224	TRUE
AT1G07957	3	5	3	2	4	3	9	49	66	96	0	1	0	1	FALSE
AT1G07960	539	520	522	522	583	695	489	333	331	221	331	277	391	344	TRUE
AT1G07963	1	2	0	0	1	1	2	0	0	0	0	0	0	1	FALSE
AT1G07967	1	0	0	0	0	0	0	6	4	6	2	0	1	1	FALSE
AT1G07970	423	410	458	447	463	427	257	292	259	281	349	361	416	405	TRUE
AT1G07973	0	0	0	0	0	0	0	0	0	0	0	0	0	0	FALSE
AT1G07977	0	0	0	0	0	0	0	0	0	0	0	0	0	0	FALSE
AT1G07980	429	391	436	446	494	496	299	377	283	298	317	347	303	363	TRUE
AT1G07983	0	0	0	0	0	0	0	0	0	0	0	0	0	0	FALSE
AT1G07985	0	2	1	3	5	4	24	12	21	19	6	1	8	8	TRUE
AT1G07987	0	0	0	0	0	0	0	0	0	0	0	0	0	0	FALSE
AT1G07990	1418	1438	1395	1685	1525	1382	1317	992	1757	1263	1324	1242	1491	1469	TRUE
AT1G07993	6	5	3	4	3	6	0	1	0	0	0	0	0	0	FALSE
AT1G07997	1	0	1	0	0	0	0	4	0	0	0	6	2	9	FALSE
AT1G08000	435	523	524	421	485	607	404	336	319	338	344	378	215	331	TRUE
AT1G08003	0	0	0	0	0	0	0	0	0	0	0	0	0	0	FALSE
AT1G08005	0	0	0	0	0	0	0	0	0	0	0	0	0	0	FALSE
AT1G08007	0	0	0	0	0	0	0	0	0	0	0	0	0	0	FALSE
AT1G08010	615	718	756	721	766	861	633	496	545	474	316	431	298	429	TRUE
AT1G08013	0	0	0	0	0	0	0	0	0	0	0	0	0	0	FALSE
AT1G08017	0	0	0	0	0	0	0	0	0	0	0	0	0	0	FALSE
AT1G08023	0	0	0	0	0	0	0	0	0	0	0	0	0	0	FALSE
AT1G08027	0	0	0	0	0	0	0	0	0	0	0	0	0	0	FALSE
AT1G08030	486	540	489	570	542	553	265	385	427	382	404	412	412	419	TRUE
AT1G08033	0	1	0	1	2	0	1	3	46	14	23	4	10	6	FALSE
AT1G08035	14	12	9	8	9	15	23	11	10	15	23	12	11	10	TRUE
AT1G08037	0	0	0	1	0	0	0	1	0	0	0	2	0	0	FALSE
AT1G08040	670	723	622	820	857	779	514	425	489	455	558	434	606	610	TRUE
AT1G08043	2	1	1	0	1	0	1	3	7	1	2	2	0	2	FALSE
AT1G08047	2	2	0	1	1	2	1	5	4	8	2	2	0	2	FALSE
AT1G08050	116	121	131	152	135	116	4147	575	4520	2026	54	41	76	44	TRUE
AT1G08053	0	0	0	0	0	0	0	0	0	0	0	1	0	0	FALSE
AT1G08057	0	0	0	0	0	0	0	0	0	0	0	0	0	0	FALSE
AT1G08060	1086	963	1027	1033	1164	655	332	314	820	656	658	603	556	794	TRUE
AT1G08063	0	0	0	0	0	0	0	0	0	0	0	0	0	0	FALSE
AT1G08065	0	0	0	0	0	0	0	0	0	0	0	0	0	0	FALSE
AT1G08070	62	69	76	68	96	63	101	63	122	79	62	67	64	61	TRUE
AT1G08073	0	0	0	0	0	0	0	0	0	0	0	0	0	0	FALSE
AT1G08077	0	0	0	0	0	0	0	1	0	0	0	0	0	0	FALSE
AT1G08080	1	0	0	0	0	0	2	0	2	0	0	0	0	0	FALSE
AT1G08087	0	0	0	0	0	0	0	0	0	0	0	0	0	0	FALSE
AT1G08090	105	30	22	23	4	1	8	21	2	0	28	86	3	2	TRUE
AT1G08093	0	0	0	0	0	0	0	0	0	0	0	0	0	0	FALSE
AT1G08097	0	0	0	0	0	0	0	0	0	0	1	0	0	1	FALSE
AT1G08100	0	0	0	0	0	0	0	1	1	0	0	0	0	0	FALSE
AT1G08103	2	3	0	2	2	1	0	4	2	2	0	5	0	0	FALSE
AT1G08107	0	0	0	0	0	0	0	0	0	0	0	0	0	0	FALSE
AT1G08110	2314	2445	2395	2974	2753	2856	2853	2397	2129	2420	3393	2447	3861	3327	TRUE
AT1G08113	1	0	0	0	1	0	0	0	0	0	0	0	0	0	FALSE
AT1G08115	0	0	0	0	0	1	2	9	6	8	6	0	4	3	FALSE
AT1G08117	0	0	1	0	0	0	0	0	0	0	0	0	1	0	FALSE
AT1G08120	0	0	0	0	0	0	1	2	1	4	8	0	4	2	FALSE
AT1G08123	0	1	0	1	0	0	0	0	0	0	0	0	0	0	FALSE
AT1G08125	477	532	463	515	523	552	439	468	261	354	499	459	483	465	TRUE
AT1G08127	0	0	0	0	0	0	0	0	0	0	0	0	0	0	FALSE
AT1G08130	1353	1346	1457	1439	1655	1314	836	985	935	955	1419	1140	1360	1453	TRUE
AT1G08133	0	0	0	0	0	0	0	0	0	0	0	1	0	0	FALSE
AT1G08135	0	0	0	0	0	0	6	0	0	0	0	0	0	0	FALSE
AT1G08137	0	0	0	0	0	0	0	0	0	0	0	1	0	0	FALSE
AT1G08140	0	0	0	1	2	0	1	2	0	0	0	0	0	0	FALSE
AT1G08143	0	0	0	0	0	0	0	0	0	0	0	0	0	0	FALSE
AT1G08147	0	0	0	0	0	0	0	0	0	0	0	0	0	0	FALSE
AT1G08150	0	0	0	0	0	0	0	9	0	1	0	1	0	0	FALSE
AT1G08153	0	0	0	0	0	0	0	0	0	0	0	0	0	0	FALSE
AT1G08157	0	0	0	0	0	0	0	0	0	0	0	0	0	0	FALSE
AT1G08160	678	636	700	671	623	614	277	159	145	132	153	104	135	71	TRUE
AT1G08163	0	0	0	0	0	0	0	0	0	0	0	0	0	0	FALSE
AT1G08165	35	44	45	32	36	40	0	13	2	1	2	23	2	7	TRUE
AT1G08170	0	1	2	0	0	0	6	0	0	4	0	2	2	3	FALSE
AT1G08173	0	0	0	0	0	2	0	0	0	0	0	0	0	0	FALSE
AT1G08177	0	0	0	0	0	0	0	0	0	0	0	0	0	0	FALSE
AT1G08180	121	89	94	93	127	191	80	78	28	41	55	82	28	115	TRUE
AT1G08183	0	0	0	0	0	0	0	0	0	0	0	0	0	0	FALSE
AT1G08190	4722	4984	5262	4998	5233	3945	2353	1932	3278	2882	2851	2893	3038	3236	TRUE
AT1G08193	0	0	0	0	0	0	0	0	0	0	0	0	0	0	FALSE
AT1G08200	9125	8515	8931	8944	9014	8798	6294	6600	7755	8185	7574	6976	7410	7101	TRUE
AT1G08207	0	0	0	0	0	0	0	0	0	1	0	0	0	0	FALSE
AT1G08210	555	639	554	699	689	750	603	540	553	595	597	481	735	570	TRUE
AT1G08213	1	2	1	3	1	1	2	0	3	0	1	1	1	1	FALSE
AT1G08217	0	0	0	0	0	1	0	0	0	0	0	1	0	0	FALSE
AT1G08220	112	161	138	108	143	163	80	94	50	66	52	85	45	69	TRUE
AT1G08223	0	0	0	0	0	0	0	0	0	0	0	0	0	0	FALSE
AT1G08227	0	0	0	0	0	0	0	0	0	0	0	0	0	0	FALSE
AT1G08230	637	672	609	833	923	1057	104	189	113	182	199	249	169	300	TRUE
AT1G08237	1	0	0	0	0	0	0	0	0	0	0	0	0	0	FALSE
AT1G08240	0	0	0	0	0	0	0	0	0	0	0	0	0	1	FALSE
AT1G08247	0	0	0	0	0	0	0	2	0	0	0	0	0	0	FALSE
AT1G08250	0	0	0	0	0	0	2	0	0	0	0	0	0	0	FALSE
AT1G08253	0	0	0	0	0	0	0	0	0	0	0	0	0	0	FALSE
AT1G08257	0	0	0	0	0	0	0	0	0	0	1	0	0	4	FALSE
AT1G08260	743	876	961	837	922	451	162	235	520	474	785	557	768	607	TRUE
AT1G08263	0	0	0	0	0	0	0	0	0	0	0	0	0	0	FALSE
AT1G08267	0	0	0	0	0	1	0	1	0	1	0	1	0	1	FALSE
AT1G08270	37	32	27	29	38	44	112	47	53	56	46	18	28	23	TRUE
AT1G08273	0	5	2	1	0	0	11	8	2	5	4	1	5	1	FALSE
AT1G08277	0	0	0	0	0	0	0	0	0	0	0	0	0	0	FALSE
AT1G08280	242	374	394	324	401	353	88	98	64	78	28	80	32	56	TRUE
AT1G08283	17	4	11	21	20	24	0	3	0	0	0	2	2	1	FALSE
AT1G08287	0	0	0	0	0	0	0	0	0	0	0	0	0	0	FALSE
AT1G08290	14	9	15	27	26	15	79	16	173	24	11	5	10	2	TRUE
AT1G08293	2	1	2	3	5	1	0	2	0	1	2	0	0	0	FALSE
AT1G08297	0	0	0	0	0	0	0	0	0	0	0	0	0	0	FALSE
AT1G08300	135	141	128	190	199	181	1082	449	3006	1647	183	78	220	150	TRUE
AT1G08303	0	0	0	0	0	0	0	0	0	0	0	0	0	0	FALSE
AT1G08307	0	0	0	0	0	0	0	0	0	0	0	0	0	0	FALSE
AT1G08310	7	1	7	1	3	12	878	407	870	803	38	9	34	1	TRUE
AT1G08313	0	0	0	0	0	0	0	0	0	0	0	0	0	0	FALSE
AT1G08315	0	0	0	0	0	0	0	1	1	3	0	0	0	0	FALSE
AT1G08317	0	0	0	0	0	0	0	0	0	0	0	0	0	0	FALSE
AT1G08320	0	2	0	1	1	0	3	0	0	1	3	0	0	1	FALSE
AT1G08323	0	0	0	0	0	0	0	0	0	0	0	0	0	0	FALSE
AT1G08327	0	0	0	0	0	0	0	0	0	0	0	0	0	0	FALSE
AT1G08333	2	4	1	0	2	2	0	3	2	2	1	1	0	0	FALSE
AT1G08337	0	0	0	0	0	0	0	0	0	0	0	0	0	0	FALSE
AT1G08340	135	109	120	148	119	140	54	40	49	32	36	25	47	27	TRUE
AT1G08343	0	0	0	0	0	0	0	0	0	0	0	0	0	0	FALSE
AT1G08347	0	0	0	0	0	0	0	0	0	0	0	0	0	0	FALSE
AT1G08350	261	311	328	296	374	358	179	160	158	165	135	180	152	189	TRUE
AT1G08353	0	0	0	0	0	0	0	0	0	0	0	0	0	0	FALSE
AT1G08357	0	0	0	0	0	0	0	0	0	0	0	0	0	0	FALSE
AT1G08360	7198	7945	7701	6196	6138	6791	7828	6831	3253	3567	7954	7312	7165	5983	TRUE
AT1G08363	0	0	0	0	0	0	0	0	0	0	0	0	0	0	FALSE
AT1G08367	0	0	0	0	0	0	0	0	0	1	2	1	0	2	FALSE
AT1G08370	1036	1256	1167	1143	1170	948	897	759	897	901	1229	1179	954	1071	TRUE
AT1G08377	0	0	0	0	0	0	1	0	0	0	0	0	0	0	FALSE
AT1G08380	40805	43226	43193	48561	46277	54579	41731	47852	19955	32256	51038	52182	52893	58811	TRUE
AT1G08383	0	0	0	0	0	0	0	0	0	0	0	0	0	0	FALSE
AT1G08387	0	0	0	0	0	0	6	1	2	1	0	0	0	0	FALSE
AT1G08390	98	89	106	125	111	114	57	89	38	52	82	96	48	115	TRUE
AT1G08393	10	9	10	10	10	11	1	2	1	2	3	3	1	4	FALSE
AT1G08397	0	0	0	0	0	0	9	1	2	4	1	2	1	3	FALSE
AT1G08400	131	163	164	174	154	156	83	92	61	79	33	70	23	72	TRUE
AT1G08403	0	0	0	0	0	0	0	0	0	0	0	0	0	0	FALSE
AT1G08410	509	606	565	410	493	415	150	314	179	215	263	387	218	273	TRUE
AT1G08413	0	0	0	0	0	0	0	0	0	0	0	0	0	0	FALSE
AT1G08417	0	0	0	0	0	0	0	0	0	0	0	0	0	0	FALSE
AT1G08420	2123	2312	2382	2371	2288	1655	811	882	1494	1164	1741	1529	1957	1762	TRUE
AT1G08427	0	0	0	0	1	0	0	0	0	0	0	0	0	0	FALSE
AT1G08430	1	1	1	0	0	0	4	19	2	9	1	4	0	1	FALSE
AT1G08433	0	0	0	0	0	0	0	0	0	0	0	0	0	0	FALSE
AT1G08437	0	0	0	0	0	0	0	0	0	0	0	0	0	0	FALSE
AT1G08440	7	6	5	3	2	9	5	0	1	1	0	2	0	1	FALSE
AT1G08443	1	1	2	3	2	0	8	8	0	9	1	9	2	3	FALSE
AT1G08447	0	0	0	0	0	0	0	0	0	0	0	1	0	0	FALSE
AT1G08450	1586	1475	1439	1956	1668	1751	1728	1815	1845	1690	1749	1350	1941	1754	TRUE
AT1G08453	0	0	0	1	0	0	0	3	0	0	0	2	0	2	FALSE
AT1G08457	4	2	3	1	2	1	1	3	1	1	1	2	1	0	FALSE
AT1G08460	664	721	750	803	882	880	202	724	246	479	333	507	356	557	TRUE
AT1G08463	0	0	0	0	0	0	0	0	0	0	0	0	0	0	FALSE
AT1G08465	544	534	481	531	509	732	358	386	285	293	532	464	568	535	TRUE
AT1G08470	1280	1375	1119	1243	1284	1450	316	634	369	516	691	651	751	735	TRUE
AT1G08473	0	0	0	0	1	0	0	0	0	0	3	0	0	0	FALSE
AT1G08477	0	0	0	0	0	0	0	0	0	0	0	0	0	0	FALSE
AT1G08480	1000	1121	998	999	1103	1643	1280	1178	544	601	909	893	937	963	TRUE
AT1G08483	0	0	0	0	0	0	0	0	0	0	0	0	0	0	FALSE
AT1G08487	0	0	0	0	0	0	0	0	0	0	0	0	0	0	FALSE
AT1G08490	2784	2930	2822	2494	2421	2495	1874	2237	1650	1897	3272	2876	2976	2596	TRUE
AT1G08493	0	0	0	0	0	0	0	0	0	0	0	0	0	0	FALSE
AT1G08497	0	0	0	0	0	0	0	0	0	0	0	0	0	0	FALSE
AT1G08500	34	55	42	67	70	87	51	33	17	19	9	9	22	12	TRUE
AT1G08503	0	0	0	0	0	0	2	0	0	0	0	0	0	0	FALSE
AT1G08507	15	15	19	19	35	15	45	18	14	13	7	24	8	18	TRUE
AT1G08510	3143	3337	3222	3940	3528	3698	1437	1675	1852	1766	2030	2011	2486	2365	TRUE
AT1G08513	0	0	0	0	0	0	0	0	0	0	0	0	0	0	FALSE
AT1G08517	0	0	0	0	0	0	0	0	0	0	0	0	0	0	FALSE
AT1G08520	12865	13569	14500	11043	11962	9943	5865	7947	7518	8484	16878	13852	15015	12564	TRUE
AT1G08523	0	0	0	0	0	0	0	0	0	0	0	0	0	0	FALSE
AT1G08530	383	404	446	360	406	413	247	366	177	264	484	405	381	354	TRUE
AT1G08533	0	0	0	0	0	0	0	0	0	0	0	0	0	0	FALSE
AT1G08537	0	0	0	0	0	0	0	0	0	0	0	0	0	0	FALSE
AT1G08540	8230	8372	8847	6972	7392	5988	3153	4870	2982	4355	8077	8884	6430	8026	TRUE
AT1G08543	0	0	0	0	0	0	0	0	0	1	0	0	0	0	FALSE
AT1G08547	0	0	0	0	0	0	0	0	0	0	0	0	0	0	FALSE
AT1G08550	6761	6237	6714	5828	5865	5326	5052	5793	4994	5652	7954	8416	7633	7689	TRUE
AT1G08553	0	0	0	0	0	0	0	0	0	0	0	0	0	0	FALSE
AT1G08557	0	0	0	0	0	0	0	0	0	0	0	0	0	0	FALSE
AT1G08560	1416	1582	1306	1091	1557	1611	1023	816	630	528	879	632	521	546	TRUE
AT1G08563	2	0	1	1	1	2	1	1	8	3	0	0	0	0	FALSE
AT1G08567	0	0	0	0	0	0	1	0	0	0	0	0	0	0	FALSE
AT1G08570	3655	2059	1958	3339	2012	2433	2009	2929	2128	2286	1734	3305	1035	3037	TRUE
AT1G08573	0	0	0	0	0	0	2	3	4	3	5	2	8	1	FALSE
AT1G08577	0	0	0	0	0	0	6	0	8	1	0	1	2	0	FALSE
AT1G08580	641	883	815	604	734	959	295	557	128	176	374	570	238	417	TRUE
AT1G08583	0	0	0	0	0	0	0	0	0	0	0	0	0	0	FALSE
AT1G08587	0	0	0	0	0	0	0	0	0	0	0	0	0	0	FALSE
AT1G08590	0	0	0	0	1	0	0	1	0	0	2	1	0	0	FALSE
AT1G08592	0	0	0	0	0	0	0	0	0	0	0	0	0	0	FALSE
AT1G08597	0	0	0	0	0	0	0	0	0	0	0	0	0	0	FALSE
AT1G08600	1113	959	1084	1189	1348	809	306	263	412	432	645	559	652	717	TRUE
AT1G08603	0	0	0	0	0	0	0	0	0	0	1	3	0	0	FALSE
AT1G08607	0	0	0	0	1	1	0	1	0	2	7	4	4	7	FALSE
AT1G08610	198	259	238	157	253	203	141	152	73	130	149	195	97	154	TRUE
AT1G08613	0	0	0	0	0	0	1	1	0	0	0	0	0	0	FALSE
AT1G08620	1432	1264	1365	1370	1358	970	570	388	1172	672	760	751	772	955	TRUE
AT1G08623	0	0	0	0	0	0	0	0	0	0	0	0	0	0	FALSE
AT1G08627	0	0	0	0	0	0	0	0	0	0	0	0	0	0	FALSE
AT1G08630	7	11	4	11	13	8	59	96	52	104	53	31	25	35	TRUE
AT1G08633	5	4	5	3	1	2	0	2	27	16	26	21	9	18	FALSE
AT1G08637	0	0	0	0	0	0	4	0	1	0	0	0	0	0	FALSE
AT1G08640	3568	4063	4103	2923	3927	4218	2048	4224	1466	2215	3813	4395	2729	3455	TRUE
AT1G08643	0	0	1	0	0	0	0	4	6	6	0	1	0	0	FALSE
AT1G08645	0	0	0	0	0	0	0	2	0	0	0	0	0	0	FALSE
AT1G08647	0	0	0	0	0	0	0	0	0	0	0	0	0	0	FALSE
AT1G08650	825	869	834	647	803	1510	2094	2923	1366	1403	206	593	92	355	TRUE
AT1G08653	0	0	0	0	0	0	0	0	0	3	0	0	0	0	FALSE
AT1G08657	0	0	0	0	0	0	0	0	0	0	0	0	0	0	FALSE
AT1G08660	1041	1165	1075	1049	1140	1343	507	597	558	557	1032	807	1245	854	TRUE
AT1G08663	0	0	0	0	0	0	0	0	0	0	0	0	0	0	FALSE
AT1G08667	0	0	0	0	0	0	0	0	0	0	0	0	0	0	FALSE
AT1G08670	0	0	0	0	0	0	0	1	0	0	0	0	0	0	FALSE
AT1G08673	0	0	0	0	0	0	2	0	1	0	0	0	0	0	FALSE
AT1G08677	0	0	0	0	0	0	0	0	0	0	0	0	0	0	FALSE
AT1G08680	1263	1313	1290	1372	1383	1287	868	795	1075	971	1329	1025	1281	1198	TRUE
AT1G08683	0	0	0	0	0	0	0	0	0	0	0	0	0	0	FALSE
AT1G08695	0	0	0	0	0	0	0	1	0	2	2	6	3	3	FALSE
AT1G08697	0	0	0	0	0	0	1	0	0	0	0	0	0	0	FALSE
AT1G08700	940	932	836	1047	1010	1038	334	423	221	307	530	589	629	680	TRUE
AT1G08703	0	0	0	0	0	0	6	1	2	1	0	0	0	0	FALSE
AT1G08707	0	0	0	0	0	0	0	0	0	0	0	0	0	0	FALSE
AT1G08710	208	207	242	243	235	209	344	237	196	197	184	188	196	224	TRUE
AT1G08713	0	0	0	0	0	0	0	0	0	0	0	0	0	0	FALSE
AT1G08717	0	0	0	0	0	0	0	0	0	0	0	0	0	0	FALSE
AT1G08720	643	587	623	619	692	587	1599	1104	2610	2324	1478	713	1265	850	TRUE
AT1G08723	0	0	0	0	0	0	0	0	0	1	0	1	0	0	FALSE
AT1G08727	0	0	0	0	0	0	0	0	0	0	0	0	0	0	FALSE
AT1G08730	97	148	150	107	103	90	108	194	157	305	179	91	125	101	TRUE
AT1G08733	6	4	4	5	2	12	3	3	1	4	0	1	1	4	FALSE
AT1G08737	0	0	0	0	0	0	0	0	0	0	0	0	0	0	FALSE
AT1G08743	1	0	0	0	0	0	0	0	1	0	0	0	0	0	FALSE
AT1G08747	13	16	17	16	12	19	5	7	4	12	8	12	2	10	TRUE
AT1G08750	379	383	391	387	368	405	192	223	129	199	283	311	280	354	TRUE
AT1G08753	0	0	0	0	0	0	0	0	0	0	0	0	0	0	FALSE
AT1G08757	4	2	1	1	2	1	1	1	0	1	0	2	1	0	FALSE
AT1G08760	598	620	517	526	597	532	165	286	199	261	362	410	312	398	TRUE
AT1G08763	0	0	0	0	0	0	0	0	0	0	0	0	0	0	FALSE
AT1G08767	0	0	1	0	0	0	0	0	0	0	0	0	0	0	FALSE
AT1G08770	192	234	206	264	237	378	1063	330	555	397	118	101	166	120	TRUE
AT1G08773	0	0	0	0	0	0	0	0	0	0	0	0	0	0	FALSE
AT1G08777	0	0	0	0	0	0	0	1	0	0	0	0	0	0	FALSE
AT1G08780	508	539	542	419	482	500	739	445	340	253	469	399	446	369	TRUE
AT1G08783	0	0	0	0	0	0	0	0	2	2	0	0	0	0	FALSE
AT1G08787	0	0	0	0	0	0	0	0	0	0	0	1	0	0	FALSE
AT1G08790	0	0	0	0	0	0	2	7	0	0	0	0	0	3	FALSE
AT1G08793	0	0	0	0	0	0	0	0	0	0	0	0	0	0	FALSE
AT1G08797	0	0	0	0	0	0	0	0	0	0	0	0	0	0	FALSE
AT1G08800	168	204	214	186	248	151	518	60	869	138	19	50	32	50	TRUE
AT1G08803	0	0	0	0	0	0	0	0	0	0	0	0	0	0	FALSE
AT1G08807	0	0	0	0	0	0	0	0	0	0	0	0	0	0	FALSE
AT1G08810	402	404	442	464	521	408	106	268	52	111	68	250	50	208	TRUE
AT1G08813	0	0	0	0	0	0	2	0	1	0	0	1	0	1	FALSE
AT1G08817	0	0	0	0	0	0	0	0	0	0	0	0	0	0	FALSE
AT1G08820	889	853	783	957	891	927	728	430	961	488	552	465	649	489	TRUE
AT1G08823	0	0	0	0	0	0	0	0	0	0	0	0	0	0	FALSE
AT1G08827	0	0	0	0	0	0	0	0	0	0	0	0	0	0	FALSE
AT1G08830	4167	4037	3352	1476	1196	1778	4711	3140	1204	842	2478	2567	598	667	TRUE
AT1G08833	0	2	0	0	1	3	0	0	0	0	0	0	0	1	FALSE
AT1G08840	346	343	408	321	338	237	206	231	233	250	350	258	257	279	TRUE
AT1G08843	0	0	0	0	0	0	0	0	0	0	0	0	0	0	FALSE
AT1G08845	119	141	139	131	129	158	239	191	127	141	110	151	102	140	TRUE
AT1G08847	4	5	5	10	8	11	4	5	2	0	0	1	1	3	FALSE
AT1G08853	0	0	0	0	0	0	0	0	0	0	0	0	0	0	FALSE
AT1G08857	23	10	9	12	13	11	6	4	10	8	9	12	4	10	FALSE
AT1G08860	3	8	1	4	7	11	152	116	328	275	14	11	21	12	TRUE
AT1G08863	0	0	0	0	0	0	1	2	1	7	2	0	0	2	FALSE
AT1G08867	0	0	0	0	0	0	0	0	0	0	0	0	1	0	FALSE
AT1G08870	0	0	0	0	0	0	0	0	0	0	0	0	0	0	FALSE
AT1G08877	0	0	0	0	0	0	0	0	0	1	0	2	0	1	FALSE
AT1G08880	1912	2297	2268	1882	2189	2671	1772	1549	727	824	987	1625	997	1440	TRUE
AT1G08883	0	0	0	0	0	0	0	0	0	0	0	0	0	0	FALSE
AT1G08887	0	0	0	0	0	0	2	0	0	1	0	0	1	4	FALSE
AT1G08890	124	228	159	170	245	249	125	104	178	110	41	70	72	93	TRUE
AT1G08893	0	0	0	0	0	0	0	0	0	0	0	0	0	0	FALSE
AT1G08897	0	0	0	0	0	0	0	0	0	0	0	0	0	0	FALSE
AT1G08900	479	526	461	821	548	604	261	459	432	523	429	485	644	714	TRUE
AT1G08903	0	0	0	0	0	0	0	0	0	0	0	0	0	0	FALSE
AT1G08907	0	0	0	0	0	0	0	0	0	0	0	0	0	0	FALSE
AT1G08910	1145	1091	1172	1135	1174	863	760	959	1224	1975	1267	984	1098	1003	TRUE
AT1G08913	0	0	0	0	0	0	1	0	1	0	0	1	0	0	FALSE
AT1G08920	589	468	477	824	603	715	634	686	684	693	363	444	460	639	TRUE
AT1G08923	0	0	0	0	0	0	0	0	0	0	0	0	0	0	FALSE
AT1G08927	0	0	0	0	0	0	0	0	0	0	0	0	0	0	FALSE
AT1G08930	949	819	753	1399	531	487	5403	3394	8153	4253	2922	1761	5798	1863	TRUE
AT1G08933	0	0	1	0	0	0	0	0	0	0	0	0	0	0	FALSE
AT1G08937	8	13	18	6	17	21	1	4	2	0	0	0	1	1	TRUE
AT1G08940	46	48	40	52	60	33	2851	396	2542	892	92	73	135	62	TRUE
AT1G08947	0	0	1	0	0	0	0	0	0	0	0	0	0	0	FALSE
AT1G08950	0	0	0	0	0	0	0	0	0	0	0	0	0	0	FALSE
AT1G08953	0	0	0	0	0	0	0	0	0	0	0	0	0	0	FALSE
AT1G08960	504	608	615	612	650	528	99	168	139	143	128	276	166	256	TRUE
AT1G08963	0	0	0	0	0	0	0	0	0	0	0	0	0	0	FALSE
AT1G08967	2	0	0	0	1	1	1	0	0	0	0	1	0	2	FALSE
AT1G08970	1154	1189	1143	1184	1183	1359	602	684	493	535	882	798	876	841	TRUE
AT1G08973	0	2	0	0	0	1	11	5	10	6	3	2	2	2	FALSE
AT1G08977	0	0	0	0	0	0	1	0	1	6	0	0	1	3	FALSE
AT1G08980	3549	3527	3424	3514	3316	4279	4838	4247	4233	4468	6302	4838	7211	5041	TRUE
AT1G08983	0	0	0	0	0	0	0	0	0	0	0	0	0	0	FALSE
AT1G08985	0	0	0	0	0	0	2	14	1	4	7	18	11	14	FALSE
AT1G08987	5	5	6	8	5	7	0	1	0	2	0	0	0	0	FALSE
AT1G08990	0	0	0	0	0	0	1	2	0	1	0	1	0	0	FALSE
AT1G08993	0	0	0	0	0	0	0	0	0	0	0	0	0	0	FALSE
AT1G08997	0	0	0	0	0	0	0	1	0	2	0	1	0	1	FALSE
AT1G09000	103	110	121	95	114	103	65	106	53	108	75	71	85	70	TRUE
AT1G09003	0	0	0	0	0	0	0	0	0	0	0	0	0	0	FALSE
AT1G09007	0	0	0	0	0	0	0	0	0	0	0	0	0	0	FALSE
AT1G09010	2235	2114	2196	2610	2402	2074	822	1106	1417	1424	2356	1915	3085	2285	TRUE
AT1G09013	0	0	0	0	0	0	0	0	0	0	0	0	0	0	FALSE
AT1G09017	0	0	0	0	0	0	0	0	0	0	0	0	0	0	FALSE
AT1G09020	2081	2326	2226	2055	2247	1970	780	877	1041	905	1466	1565	1370	1522	TRUE
AT1G09023	2	2	2	2	1	2	0	2	3	6	7	3	4	4	FALSE
AT1G09027	0	0	0	0	0	0	0	0	0	0	0	0	0	0	FALSE
AT1G09030	0	0	0	0	0	0	2	0	0	0	0	0	0	0	FALSE
AT1G09033	0	0	0	0	0	0	0	0	0	0	0	0	0	0	FALSE
AT1G09037	0	0	0	0	0	1	0	0	0	0	0	0	0	0	FALSE
AT1G09040	163	135	147	159	155	109	76	57	94	99	92	96	95	161	TRUE
AT1G09043	0	0	0	0	0	0	0	0	0	0	0	0	0	0	FALSE
AT1G09047	0	0	0	0	0	0	0	0	0	0	0	0	0	0	FALSE
AT1G09050	163	153	149	172	189	158	108	195	150	312	159	158	141	198	TRUE
AT1G09053	0	0	0	0	0	0	0	0	0	0	0	0	0	0	FALSE
AT1G09057	0	0	0	0	0	0	0	0	0	0	0	0	0	0	FALSE
AT1G09060	1934	1727	1934	2039	1986	1692	1506	1383	2758	2327	1981	1698	1793	1906	TRUE
AT1G09063	0	0	0	0	0	0	5	9	0	4	10	10	7	8	FALSE
AT1G09067	0	0	0	0	0	0	0	0	0	0	0	0	0	0	FALSE
AT1G09070	2402	2090	2030	3049	2179	2328	90067	66494	85385	83231	13688	8597	9464	6798	TRUE
AT1G09073	0	0	0	0	0	0	0	0	0	0	0	0	0	0	FALSE
AT1G09077	0	0	0	0	0	0	0	0	0	0	0	0	0	0	FALSE
AT1G09080	29	26	20	70	19	24	71	265	38	253	41	136	8	132	TRUE
AT1G09083	65	97	59	52	81	80	16	20	24	30	21	15	14	21	TRUE
AT1G09087	32	41	35	16	26	45	18	6	8	8	1	1	2	3	TRUE
AT1G09090	0	0	0	0	0	0	25	21	21	33	4	3	1	2	TRUE
AT1G09097	1	0	0	0	0	0	0	1	0	1	0	0	1	0	FALSE
AT1G09100	677	720	711	622	691	716	485	649	621	726	589	561	650	486	TRUE
AT1G09103	7	5	4	7	10	14	0	0	1	1	0	0	0	2	FALSE
AT1G09107	0	0	0	0	0	0	0	0	0	0	0	0	0	0	FALSE
AT1G09110	0	2	0	0	0	0	0	4	2	3	0	0	0	1	FALSE
AT1G09113	0	0	0	0	0	0	0	0	0	0	0	0	0	0	FALSE
AT1G09117	0	0	0	0	0	0	0	0	0	0	0	0	0	0	FALSE
AT1G09123	0	0	0	0	0	0	0	0	0	0	0	0	0	0	FALSE
AT1G09127	0	0	0	0	0	0	1	0	0	0	0	0	0	0	FALSE
AT1G09130	7465	7387	7844	7464	7034	6692	6955	8138	7069	8268	10746	9652	10567	9675	TRUE
AT1G09133	0	0	0	0	0	0	0	0	0	0	0	0	0	0	FALSE
AT1G09137	0	0	0	0	0	0	0	1	0	0	0	0	0	0	FALSE
AT1G09140	2113	2415	2273	2600	2704	2729	3272	2445	6068	3967	2436	1120	2748	1588	TRUE
AT1G09143	0	0	0	0	0	0	0	0	0	0	0	0	0	0	FALSE
AT1G09147	0	0	0	0	0	0	0	0	0	0	0	0	0	0	FALSE
AT1G09150	1028	1121	1117	1043	1176	1270	1016	1791	721	1203	1292	1085	1258	1155	TRUE
AT1G09153	0	0	0	0	0	0	0	0	0	0	0	0	0	0	FALSE
AT1G09155	0	4	2	1	1	6	0	52	1	39	0	5	0	1	FALSE
AT1G09157	0	1	1	0	2	2	177	272	75	255	143	96	134	102	TRUE
AT1G09160	1237	1381	1305	1241	1253	1449	766	1102	980	1090	1148	879	1033	918	TRUE
AT1G09163	0	0	0	0	0	0	139	27	19	38	7	12	7	9	TRUE
AT1G09167	0	0	0	0	0	0	0	0	0	0	0	0	0	0	FALSE
AT1G09170	199	189	170	145	173	157	18	28	18	15	19	16	17	13	TRUE
AT1G09173	0	0	0	0	0	0	0	0	0	0	0	0	0	0	FALSE
AT1G09176	0	0	0	2	1	0	22	29	1	19	3	3	1	2	TRUE
AT1G09177	0	0	0	0	0	0	0	0	0	0	0	0	0	0	FALSE
AT1G09180	22	17	20	34	40	34	47	50	56	73	25	38	30	45	TRUE
AT1G09183	0	0	0	0	0	0	0	0	0	0	0	0	0	0	FALSE
AT1G09187	0	0	0	0	0	0	0	0	0	0	0	0	0	0	FALSE
AT1G09190	112	128	176	118	157	128	185	217	154	209	100	101	74	59	TRUE
AT1G09193	0	0	0	0	0	0	7	14	9	9	6	11	4	6	FALSE
AT1G09195	306	330	313	398	368	290	85	159	174	250	285	203	246	296	TRUE
AT1G09197	0	0	0	0	0	0	0	0	0	1	0	0	0	0	FALSE
AT1G09200	2357	2840	3124	2177	3093	3357	1915	1613	579	664	601	1424	446	980	TRUE
AT1G09207	0	0	0	0	0	0	0	0	0	0	0	0	0	0	FALSE
AT1G09210	5987	7252	6983	4937	6515	6598	2825	3643	1310	2017	2957	3514	2003	2526	TRUE
AT1G09213	0	0	0	0	0	0	0	0	0	0	0	0	0	0	FALSE
AT1G09217	0	0	0	0	0	0	4	9	0	2	1	1	0	0	FALSE
AT1G09220	22	48	45	49	59	62	31	27	15	22	16	30	13	21	TRUE
AT1G09223	0	0	0	0	0	0	0	0	0	0	0	0	0	0	FALSE
AT1G09227	0	0	0	0	0	0	0	0	0	1	0	0	0	0	FALSE
AT1G09230	367	439	399	397	443	389	261	296	216	269	449	345	441	411	TRUE
AT1G09233	0	0	0	0	0	0	0	0	0	0	0	0	0	0	FALSE
AT1G09237	0	0	0	0	0	0	0	0	0	0	0	0	0	0	FALSE
AT1G09240	4	1	1	0	0	0	3	0	1	0	0	1	0	0	FALSE
AT1G09243	0	0	0	0	0	0	0	0	0	0	0	0	0	0	FALSE
AT1G09245	0	0	0	0	0	0	0	0	0	0	0	0	0	0	FALSE
AT1G09247	0	0	0	0	0	0	0	0	0	2	0	0	0	0	FALSE
AT1G09250	483	703	680	835	831	1271	2804	882	1938	1415	239	353	270	382	TRUE
AT1G09253	0	0	0	0	0	0	0	0	0	0	0	0	0	0	FALSE
AT1G09257	0	0	0	0	0	0	0	0	0	0	0	0	0	0	FALSE
AT1G09260	0	0	0	0	0	0	0	1	0	0	0	0	0	0	FALSE
AT1G09263	0	0	0	1	1	0	5	1	3	1	0	0	0	0	FALSE
AT1G09267	4	7	7	6	2	6	0	3	4	7	16	2	9	8	FALSE
AT1G09270	1752	1950	1883	1906	1971	1791	1044	935	1438	966	1427	1252	1580	1445	TRUE
AT1G09273	0	0	0	0	0	0	0	0	0	0	0	0	0	0	FALSE
AT1G09277	0	0	0	0	0	0	0	0	0	0	0	0	0	0	FALSE
AT1G09280	496	492	492	551	501	537	360	337	483	432	624	467	753	540	TRUE
AT1G09283	0	0	0	0	0	0	0	0	0	0	0	0	0	0	FALSE
AT1G09287	8	3	2	5	7	7	160	312	102	209	6	7	5	5	TRUE
AT1G09290	212	279	258	241	269	315	193	162	112	152	227	199	238	214	TRUE
AT1G09293	1	1	0	4	1	1	3	0	1	0	2	2	0	1	FALSE
AT1G09297	0	0	0	0	0	0	0	0	0	0	0	0	0	0	FALSE
AT1G09300	160	189	195	160	210	168	123	183	99	152	160	130	125	121	TRUE
AT1G09303	0	0	0	0	0	0	0	0	0	0	0	0	0	0	FALSE
AT1G09307	0	0	0	0	0	0	3	3	0	4	0	0	0	0	FALSE
AT1G09310	16932	15827	17363	17410	18308	19259	777	2482	408	723	381	2802	350	1809	TRUE
AT1G09313	0	0	0	0	0	0	16	7	2	2	1	0	2	1	FALSE
AT1G09317	0	0	0	0	0	0	0	0	0	0	0	0	0	0	FALSE
AT1G09320	329	317	342	290	354	320	565	427	823	588	279	271	240	301	TRUE
AT1G09323	0	0	0	0	0	0	0	0	0	0	0	0	0	0	FALSE
AT1G09327	0	0	0	0	0	0	0	0	0	0	0	0	0	0	FALSE
AT1G09330	769	877	764	783	808	935	516	506	454	425	465	515	418	432	TRUE
AT1G09333	0	0	0	0	0	0	0	0	0	0	0	0	0	0	FALSE
AT1G09337	0	0	0	0	0	0	0	0	0	0	0	0	0	0	FALSE
AT1G09340	52884	46688	50704	56664	46775	51539	48467	59174	38777	47411	81586	78961	84588	84792	TRUE
AT1G09343	0	0	0	2	0	1	0	1	0	0	0	6	0	5	FALSE
AT1G09350	0	0	0	0	0	0	2	75	10	90	11	148	14	94	FALSE
AT1G09353	0	0	1	0	0	0	0	39	1	17	1	52	2	87	FALSE
AT1G09357	0	0	0	0	0	0	0	10	0	20	9	12	6	31	FALSE
AT1G09360	0	0	0	0	0	0	0	0	1	0	0	7	0	2	FALSE
AT1G09363	0	3	2	0	1	2	3	4	7	2	1	0	0	0	FALSE
AT1G09367	6	5	7	6	6	4	0	10	13	13	2	4	2	6	FALSE
AT1G09370	1	1	2	2	0	2	0	0	0	0	0	0	1	0	FALSE
AT1G09373	0	0	0	0	0	0	0	0	0	0	0	0	0	0	FALSE
AT1G09377	0	1	0	0	0	0	0	0	0	0	0	0	0	1	FALSE
AT1G09380	0	0	0	0	0	0	0	0	0	0	0	0	0	0	FALSE
AT1G09383	0	0	0	0	0	0	0	0	0	0	0	0	0	0	FALSE
AT1G09387	0	0	0	0	0	0	1	0	1	0	0	0	0	1	FALSE
AT1G09390	97	120	114	116	125	119	24	33	46	34	34	35	45	20	TRUE
AT1G09393	0	0	0	0	0	0	0	0	0	0	0	0	0	0	FALSE
AT1G09397	0	0	0	0	0	0	0	0	0	0	0	0	0	0	FALSE
AT1G09400	1	1	1	5	1	1	40	26	23	27	10	9	15	6	TRUE
AT1G09407	0	0	0	0	0	0	1	3	1	2	1	2	0	0	FALSE
AT1G09410	38	78	56	46	72	64	17	36	39	54	37	35	37	25	TRUE
AT1G09415	689	666	566	717	587	556	210	292	140	199	278	458	303	436	TRUE
AT1G09417	0	0	0	0	0	0	0	0	0	0	0	0	0	1	FALSE
AT1G09420	175	183	167	136	166	145	53	73	103	101	133	71	119	98	TRUE
AT1G09421	0	0	0	0	0	0	0	0	0	0	0	0	0	0	FALSE
AT1G09423	0	0	0	0	0	0	0	0	0	0	0	0	0	0	FALSE
AT1G09427	3	8	2	8	4	2	0	5	10	3	2	2	0	0	FALSE
AT1G09430	1670	1585	1695	1651	1604	1547	1543	1505	1801	1277	1565	1404	1883	1483	TRUE
AT1G09433	0	0	0	0	0	0	0	0	0	0	0	0	0	0	FALSE
AT1G09437	0	0	0	0	0	0	24	9	7	10	9	3	5	2	FALSE
AT1G09440	499	469	445	512	531	443	57	145	57	96	118	213	123	169	TRUE
AT1G09443	0	0	0	0	0	0	0	0	0	0	0	0	0	0	FALSE
AT1G09447	1	1	2	2	7	2	7	4	8	13	1	1	2	5	FALSE
AT1G09450	147	129	119	129	144	167	64	73	66	68	113	72	100	96	TRUE
AT1G09453	0	0	0	0	0	0	0	0	0	0	0	0	0	1	FALSE
AT1G09457	0	0	0	0	0	0	9	11	5	15	7	6	5	2	FALSE
AT1G09460	70	65	70	50	73	62	18	30	16	21	25	17	13	16	TRUE
AT1G09463	0	3	2	2	0	1	5	5	2	3	0	0	3	0	FALSE
AT1G09467	113	156	95	97	100	112	84	96	140	61	89	21	99	23	TRUE
AT1G09470	266	358	258	218	337	301	66	72	18	26	62	71	30	43	TRUE
AT1G09473	0	0	0	0	0	0	0	0	0	0	0	0	0	0	FALSE
AT1G09477	0	0	0	0	0	0	0	0	0	1	0	0	0	0	FALSE
AT1G09480	35	30	27	32	39	34	29	32	25	24	35	28	31	35	TRUE
AT1G09483	0	1	1	1	0	1	0	0	0	1	0	2	0	0	FALSE
AT1G09487	0	0	0	0	0	0	0	0	0	0	0	0	0	0	FALSE
AT1G09490	758	681	691	936	842	967	507	701	549	682	924	815	1174	1100	TRUE
AT1G09493	0	0	0	0	0	0	0	0	0	0	0	0	0	0	FALSE
AT1G09497	0	0	0	0	0	0	0	0	0	0	0	0	0	0	FALSE
AT1G09500	65	73	63	168	106	113	128	61	142	95	161	91	207	180	TRUE
AT1G09503	0	0	0	0	0	0	0	0	0	0	0	0	0	0	FALSE
AT1G09507	0	0	0	0	0	0	0	0	0	0	0	0	0	0	FALSE
AT1G09510	0	0	0	0	0	0	10	7	4	6	13	16	12	11	FALSE
AT1G09513	10	3	9	5	5	5	5	4	1	0	0	0	1	1	FALSE
AT1G09517	0	0	0	0	0	0	0	0	0	0	0	0	0	0	FALSE
AT1G09520	356	306	295	411	395	389	426	245	361	239	240	320	294	330	TRUE
AT1G09523	0	0	0	0	0	0	0	0	0	0	0	0	0	0	FALSE
AT1G09527	5	3	4	3	5	4	3	2	1	1	0	6	0	2	FALSE
AT1G09530	265	271	265	324	331	300	198	227	332	251	383	250	390	382	TRUE
AT1G09533	47	53	59	61	63	59	26	8	29	11	25	13	17	5	TRUE
AT1G09537	0	8	3	4	5	6	3	4	10	6	1	3	0	2	FALSE
AT1G09540	0	2	2	2	2	3	0	2	0	2	0	0	0	0	FALSE
AT1G09543	68	55	57	46	47	62	43	32	26	27	17	23	11	28	TRUE
AT1G09547	0	0	0	0	0	0	0	0	0	0	0	0	0	0	FALSE
AT1G09550	0	0	0	0	0	0	0	0	0	0	0	1	0	1	FALSE
AT1G09553	0	0	0	0	0	0	3	1	1	0	0	0	0	0	FALSE
AT1G09557	0	0	0	0	0	0	0	0	0	0	0	0	0	0	FALSE
AT1G09560	1300	1162	1070	1508	1247	1142	6505	1130	8324	3515	923	829	1152	885	TRUE
AT1G09563	0	0	0	0	0	0	0	0	0	0	0	0	0	0	FALSE
AT1G09567	0	0	0	0	0	0	0	0	0	0	0	0	0	0	FALSE
AT1G09570	1557	1561	1564	1850	1653	1105	451	584	514	511	610	679	796	812	TRUE
AT1G09573	4	4	1	5	9	2	0	4	10	4	2	2	2	6	FALSE
AT1G09575	63	60	60	66	63	78	219	80	176	73	42	43	61	35	TRUE
AT1G09577	0	0	1	0	0	0	1	0	1	1	0	2	0	0	FALSE
AT1G09580	376	431	391	403	441	451	353	342	208	266	403	330	380	326	TRUE
AT1G09583	0	0	0	0	0	0	0	0	1	2	0	2	0	0	FALSE
AT1G09587	0	0	0	0	0	0	0	0	0	0	0	0	0	0	FALSE
AT1G09590	5221	5877	5607	4329	4872	5342	3904	4105	1470	1705	3802	4327	2968	2813	TRUE
AT1G09593	0	0	0	0	0	0	0	0	0	0	0	0	0	0	FALSE
AT1G09597	0	0	0	0	0	0	0	0	0	0	0	0	0	0	FALSE
AT1G09600	92	111	90	90	94	67	20	28	24	41	26	28	16	27	TRUE
AT1G09603	0	0	0	0	0	0	0	0	0	0	0	0	0	0	FALSE
AT1G09607	4	6	3	4	12	13	0	2	0	1	1	0	1	2	FALSE
AT1G09610	1	1	1	0	1	2	3	1	1	4	10	4	5	3	FALSE
AT1G09613	0	0	0	0	0	0	0	0	0	1	0	0	0	0	FALSE
AT1G09617	0	0	0	0	0	0	0	0	0	0	0	0	0	0	FALSE
AT1G09620	5417	5294	5412	4990	5175	3533	1601	2030	1850	1847	4214	4012	5206	4174	TRUE
AT1G09623	0	0	0	0	0	0	0	0	0	0	0	0	0	0	FALSE
AT1G09625	0	0	0	0	0	0	4	0	0	0	0	0	0	0	FALSE
AT1G09627	0	1	0	0	0	0	0	0	0	0	0	0	0	0	FALSE
AT1G09630	680	721	640	592	707	824	615	494	365	331	429	460	390	445	TRUE
AT1G09633	0	0	0	0	0	0	5	4	1	4	2	0	4	0	FALSE
AT1G09637	0	0	0	0	0	0	19	15	10	8	1	0	0	0	TRUE
AT1G09640	5242	5676	5514	4754	5157	5060	2234	3230	2396	2435	4821	4706	4783	4099	TRUE
AT1G09645	228	232	202	244	243	277	340	199	167	149	137	148	169	168	TRUE
AT1G09647	3	2	3	2	10	7	0	1	11	8	0	5	2	4	FALSE
AT1G09650	17	13	12	18	21	28	8	11	9	8	9	17	4	14	TRUE
AT1G09653	1	0	0	0	1	0	12	18	2	10	0	9	1	5	TRUE
AT1G09657	0	0	0	0	0	0	0	0	0	0	0	0	0	0	FALSE
AT1G09660	1434	1778	1749	1463	1522	1758	993	1201	876	1080	1756	1446	1987	1623	TRUE
AT1G09663	0	0	0	0	0	1	0	4	0	1	0	0	0	0	FALSE
AT1G09665	0	0	0	0	0	0	5	6	1	4	4	12	2	3	FALSE
AT1G09667	0	0	0	1	0	0	0	2	0	0	0	1	0	1	FALSE
AT1G09673	0	0	0	0	0	0	0	0	0	0	0	0	0	0	FALSE
AT1G09677	4	1	4	5	0	0	0	2	8	5	3	4	5	7	FALSE
AT1G09680	61	72	89	66	87	51	19	34	22	28	21	51	19	53	TRUE
AT1G09683	0	0	0	0	0	0	0	0	0	0	0	0	0	0	FALSE
AT1G09687	64	86	42	91	74	88	18	18	20	17	23	28	30	28	TRUE
AT1G09690	12664	14569	12861	10635	11624	12023	9381	10379	4079	5269	11053	11871	8935	7714	TRUE
AT1G09693	1	0	2	1	4	2	3	9	0	0	1	1	1	2	FALSE
AT1G09697	0	0	0	0	0	0	1	0	2	0	0	0	0	0	FALSE
AT1G09700	347	274	282	292	325	305	165	192	120	133	200	257	286	272	TRUE
[truncated: 30,841 more rows]
