# Supplementary material for: Dual and spatially resolved drought responses in the Arabidopsis leaf mesophyll revealed by single‐cell transcriptomics
Source: New Phytol. 2025 Mar 3;246(3):840–58. doi: 10.1111/nph.20446 (PMC11982798; doi:10.1111/nph.20446)
Supplement: Supplementary file 6 — Table S5 Drought responses per sample type used in the Arabidopsis leaf scRNA‐seq experiments. [file NPH-246-840-s001.xlsx]

## Sheet: U
New Phytologist Supporting Information
Article title: Dual and spatially resolved drought responses in the Arabidopsis leaf mesophyll revealed by single-cell transcriptomics
Authors: Rubén Tenorio Berrío, Eline Verhelst, Thomas Eekhout, Carolin Grones, Lieven De Veylder, Bert De Rybel, Marieke Dubois
Article acceptance date: 13 January 2025
Supplemental Table 5. Drought responses per sample type used in the Arabidopsis leaf scRNA-seq experiments.
Wald test comparing the WW and MD groups in the U sample.
U = Undigested, WW = well-watered, MD = mild drought, FC = Fold Change, lfcSE = log2 fold change Standard Error, adj. = adjusted (P-value)
Gene	baseMean	Log2-FC	lfcSE	Stat.	P-value	P (adj.)
AT1G01140	749.472	-0.41852	0.131907	-3.17285	0.0015095	0.0441742
AT1G01470	688.23	0.496599	0.156951	3.16404	0.00155596	0.045132
AT1G02205	11209.7	0.566601	0.112556	5.03395	4.80465e-07	6.76906e-05
AT1G02300	742.366	0.582815	0.139661	4.17308	3.00504e-05	0.00224513
AT1G02850	15.1024	2.30314	0.601438	3.82939	0.000128462	0.00707761
AT1G04040	1263.1	-0.491186	0.121817	-4.03216	5.52661e-05	0.00365795
AT1G06080	464.913	1.2016	0.174502	6.88585	5.74434e-12	2.00065e-09
AT1G06100	165.748	1.01291	0.296493	3.4163	0.000634781	0.0234465
AT1G06350	8.0195	3.12118	0.95807	3.25778	0.00112288	0.0358959
AT1G06430	2554.7	0.370164	0.103001	3.59379	0.000325906	0.0143343
AT1G06540	142.601	-0.838905	0.238441	-3.51829	0.000434345	0.0177564
AT1G06640	1338.69	0.437389	0.109659	3.98862	6.64598e-05	0.00418803
AT1G06830	146.224	-0.969916	0.235496	-4.11861	3.81158e-05	0.0027239
AT1G06950	11113.7	-0.625923	0.147025	-4.25727	2.06942e-05	0.00171501
AT1G07070	493.313	-0.703063	0.136253	-5.16	2.46955e-07	3.63503e-05
AT1G07367	14.7736	2.76312	0.656428	4.20932	2.56138e-05	0.00199686
AT1G07373	10.1765	3.27195	0.859641	3.80618	0.00014113	0.0076474
AT1G07430	22.6925	2.31015	0.513424	4.49949	6.81167e-06	0.000673039
AT1G07590	492.434	0.536492	0.140842	3.80919	0.000139423	0.00757571
AT1G08090	31.5896	-2.79873	0.518024	-5.4027	6.56445e-08	1.13576e-05
AT1G08230	781.942	0.491308	0.133059	3.69241	0.000222142	0.010828
AT1G08520	12292.2	-0.370372	0.116076	-3.19075	0.00141902	0.041962
AT1G08540	7622.83	-0.380754	0.119201	-3.19422	0.00140209	0.0418119
AT1G08830	2682.16	-1.43056	0.155603	-9.19368	3.79634e-20	2.87996e-17
AT1G08920	609.591	0.423537	0.134952	3.13843	0.00169854	0.0481351
AT1G09250	792.264	0.607757	0.166169	3.65746	0.000254723	0.0119339
AT1G09500	97.18	0.862602	0.247302	3.48806	0.000486544	0.0191267
AT1G10640	2388.77	0.417674	0.111697	3.73933	0.000184511	0.00926031
AT1G11840	7608.18	0.400911	0.106651	3.7591	0.000170524	0.00869101
AT1G11850	1528.29	-0.445458	0.113241	-3.93372	8.36403e-05	0.00507606
AT1G12520	1461.47	-1.27164	0.121638	-10.4543	1.40011e-25	1.84105e-22
AT1G13260	213.83	-1.6078	0.225513	-7.12953	1.00714e-12	3.89508e-10
AT1G13609	336.322	2.99056	0.227535	13.1433	1.8593e-39	7.33456e-36
AT1G13650	770.483	0.576894	0.164909	3.49826	0.000468312	0.018623
AT1G14250	1758.75	1.03349	0.174034	5.93842	2.87781e-09	6.30689e-07
AT1G14280	598.737	0.540457	0.136327	3.96442	7.3574e-05	0.00459232
AT1G14320	17617.6	-0.424177	0.102651	-4.13221	3.59297e-05	0.00260543
AT1G14810	3059.34	-0.385892	0.118542	-3.25532	0.00113265	0.0359172
AT1G14920	3079.62	0.579092	0.179393	3.22806	0.00124633	0.0386825
AT1G15125	196.133	-1.3766	0.234401	-5.87284	4.28388e-09	9.08551e-07
AT1G15140	6175.12	-0.381015	0.112576	-3.38453	0.000713015	0.0255236
AT1G15170	268.842	-0.58862	0.170667	-3.44894	0.000562794	0.0213472
AT1G15550	276.309	-1.75382	0.17053	-10.2845	8.27713e-25	1.02036e-21
AT1G15930	7255.9	-0.332593	0.0994391	-3.34469	0.000823734	0.0287055
AT1G17600	295.593	-0.599691	0.16576	-3.61782	0.00029709	0.013348
AT1G17745	887.391	0.543584	0.138085	3.9366	8.26454e-05	0.00504675
AT1G18080	13990.9	-0.40402	0.099767	-4.04964	5.12969e-05	0.003465
AT1G18540	8771.43	-0.351249	0.10222	-3.43621	0.000589911	0.0220786
AT1G18710	523.945	1.0262	0.159356	6.43965	1.19753e-10	3.32676e-08
AT1G18870	136.613	0.773856	0.205962	3.75727	0.000171778	0.00873236
AT1G19230	36.9145	2.85561	0.428975	6.65681	2.7983e-11	8.76091e-09
AT1G19330	530.258	0.607999	0.160751	3.78224	0.000155425	0.00808867
AT1G19570	2928.44	0.942168	0.128476	7.33339	2.24395e-13	9.83548e-11
AT1G19660	2413.62	0.528058	0.116809	4.52072	6.16303e-06	0.000620203
AT1G19960	1114.48	1.20242	0.178762	6.72639	1.73918e-11	5.62354e-09
AT1G20160	202.513	0.84266	0.184487	4.56759	4.93354e-06	0.000514863
AT1G20220	3559.5	-0.528673	0.124407	-4.24954	2.14213e-05	0.00176784
AT1G20823	191.844	0.748161	0.185739	4.02803	5.62465e-05	0.00369802
AT1G20840	1484.23	-0.404191	0.122176	-3.30827	0.000938737	0.0312864
AT1G21460	657.597	-0.618405	0.132201	-4.67777	2.90014e-06	0.000323178
AT1G21600	7017.91	-0.345959	0.0985714	-3.50973	0.000448567	0.0179463
AT1G22160	567.95	0.84639	0.158717	5.3327	9.67645e-08	1.56441e-05
AT1G22190	409.31	0.814404	0.229355	3.55084	0.000383999	0.0163939
AT1G22370	871.514	0.427262	0.118007	3.62064	0.000293878	0.0132339
AT1G22400	1215.95	-0.566956	0.139249	-4.07152	4.67071e-05	0.00320993
AT1G22570	89.3536	-0.961596	0.253353	-3.79548	0.000147359	0.00783426
AT1G23020	693.664	1.29562	0.161395	8.0276	9.93942e-16	5.15908e-13
AT1G23080	2721.36	0.439088	0.110466	3.97488	7.04157e-05	0.00440914
AT1G23090	1081.5	-0.502589	0.138516	-3.6284	0.000285188	0.0129312
AT1G23130	2954.75	0.487304	0.145965	3.33849	0.000842345	0.0290971
AT1G24070	441.441	0.539601	0.1626	3.31857	0.00090479	0.0305061
AT1G24148	267.343	0.795723	0.204248	3.89587	9.78459e-05	0.00581299
AT1G25530	121.059	0.752475	0.217636	3.4575	0.000545213	0.0208407
AT1G27400	5205.9	-0.360461	0.105878	-3.4045	0.000662843	0.0240563
AT1G28010	428.433	-0.722077	0.178071	-4.05498	5.01383e-05	0.00341009
AT1G28230	653.309	1.03454	0.162106	6.38187	1.74939e-10	4.66284e-08
AT1G29395	1101.1	0.708368	0.12302	5.75815	8.50396e-09	1.74721e-06
AT1G29500	121.967	0.932237	0.233662	3.98967	6.61646e-05	0.00418279
AT1G29720	1211.77	-0.632589	0.130787	-4.83679	1.31953e-06	0.000169003
AT1G31970	2587.93	-0.406434	0.111329	-3.65076	0.000261469	0.0122209
AT1G32200	3932.89	-0.36038	0.11171	-3.22603	0.0012552	0.0387441
AT1G32900	962.992	0.823744	0.175719	4.68785	2.7609e-06	0.000315383
AT1G33140	3223.93	-0.405008	0.112707	-3.59347	0.000326309	0.0143343
AT1G34430	7308.25	-0.384325	0.10658	-3.606	0.000310957	0.0137827
AT1G34580	200.552	0.6488	0.184538	3.51581	0.000438416	0.0177564
AT1G35350	93.5222	-0.781339	0.244079	-3.20117	0.00136871	0.0413422
AT1G43170	26283.9	-0.402244	0.0982221	-4.09525	4.21717e-05	0.00294963
AT1G44800	29.0575	1.60589	0.444819	3.6102	0.000305961	0.0135919
AT1G45191	315.389	0.516611	0.164148	3.14722	0.00164829	0.047198
AT1G45201	4391.06	0.733163	0.100091	7.32494	2.39002e-13	1.0248e-10
AT1G47395	93.321	2.03732	0.280384	7.26619	3.69758e-13	1.5194e-10
AT1G47400	98.6621	1.92736	0.279938	6.88493	5.78164e-12	2.00065e-09
AT1G47960	95.9044	1.04904	0.267789	3.91741	8.9504e-05	0.00539871
AT1G48630	3460.18	-0.437191	0.101217	-4.31932	1.56508e-05	0.00134802
AT1G48920	7950.44	-0.48288	0.110217	-4.38118	1.18036e-05	0.00106308
AT1G49450	30.042	1.31204	0.405167	3.23828	0.00120254	0.0377089
AT1G49760	4843.03	-0.398253	0.108203	-3.68062	0.000232671	0.0111817
AT1G49780	550.308	0.4746	0.150803	3.14715	0.00164871	0.047198
AT1G50420	408.058	-0.585364	0.147161	-3.97771	6.95831e-05	0.00437088
AT1G52300	6589.13	-0.401993	0.104686	-3.83999	0.00012304	0.00683468
AT1G52770	779.261	-0.894877	0.129887	-6.88963	5.5936e-12	2.00065e-09
AT1G53170	222.286	0.770392	0.17388	4.43058	9.39782e-06	0.000878496
AT1G54010	165.751	-0.683479	0.189717	-3.60262	0.000315022	0.0139004
AT1G54040	2520.9	0.44146	0.121157	3.64372	0.000268728	0.0124422
AT1G55200	115.115	-0.720375	0.22015	-3.27221	0.00106711	0.0343917
AT1G55490	49002.5	-0.418604	0.114761	-3.64763	0.000264668	0.0123411
AT1G56050	2802.32	-0.413017	0.122406	-3.37414	0.000740458	0.0263923
AT1G56070	42409	-0.380366	0.109972	-3.45874	0.000542707	0.0207851
AT1G56150	50.5988	-1.29802	0.320851	-4.04554	5.22033e-05	0.00351226
AT1G56280	8515	0.736039	0.168983	4.3557	1.32642e-05	0.0011732
AT1G56660	550.778	-0.60475	0.16302	-3.70966	0.000207534	0.0102592
AT1G56710	395.63	0.859058	0.165583	5.18808	2.12468e-07	3.17479e-05
AT1G58290	7896.04	-0.393181	0.119301	-3.2957	0.000981757	0.0323275
AT1G59990	2085.49	-0.467042	0.116198	-4.01938	5.8351e-05	0.00381098
AT1G60190	62.4124	1.43304	0.320464	4.47176	7.7579e-06	0.000746423
AT1G60260	2073.98	0.441788	0.119053	3.71086	0.000206554	0.0102364
AT1G60950	87928.9	-0.355622	0.100574	-3.53592	0.000406356	0.0169047
AT1G62390	7058.55	-0.421989	0.127588	-3.30743	0.000941577	0.0313182
AT1G62540	802.04	2.41417	0.127083	18.9968	1.81329e-80	3.57653e-76
AT1G62660	781.607	0.465929	0.129843	3.5884	0.00033271	0.0145185
AT1G63100	986.175	-0.603531	0.162414	-3.71599	0.000202407	0.0100561
AT1G63420	1446.8	0.454724	0.110668	4.10891	3.97523e-05	0.00280761
AT1G64360	41.6356	1.18729	0.34204	3.47121	0.000518121	0.0201818
AT1G64370	1314.12	1.11776	0.199461	5.60392	2.09563e-08	3.9366e-06
AT1G64660	394.902	1.01609	0.170964	5.94332	2.79301e-09	6.18982e-07
AT1G64780	2152.93	0.413135	0.12678	3.25869	0.0011193	0.0358393
AT1G64980	2038.9	0.508501	0.118779	4.28108	1.85988e-05	0.0015677
AT1G65060	2866.08	-0.430763	0.117323	-3.6716	0.000241038	0.0114836
AT1G65480	68.083	1.52195	0.315168	4.82901	1.37211e-06	0.000173484
AT1G66230	272.913	-0.579042	0.175796	-3.29383	0.000988324	0.0324354
AT1G66350	757.634	0.526766	0.15561	3.38516	0.000711374	0.0255112
AT1G67050	210.063	0.708464	0.176568	4.01242	6.00985e-05	0.00391216
AT1G67750	1754.06	0.52582	0.127728	4.11672	3.84303e-05	0.00273646
AT1G67865	313.29	1.21114	0.210659	5.74932	8.96012e-09	1.82195e-06
AT1G68300	546.837	0.685181	0.170869	4.00998	6.07236e-05	0.00393984
AT1G68570	1894.99	0.517847	0.108578	4.76934	1.84827e-06	0.000222288
AT1G68590	20314.2	-0.358386	0.101123	-3.54407	0.000393994	0.0166405
AT1G69200	3337.36	-0.536637	0.133408	-4.02254	5.7574e-05	0.00377272
AT1G69260	28.6706	2.33551	0.49224	4.74465	2.08871e-06	0.000246692
AT1G70070	3413.4	-0.528857	0.156071	-3.38856	0.000702607	0.0252887
AT1G70200	3943.62	-0.483998	0.121292	-3.99036	6.59719e-05	0.00418279
AT1G70600	12133.9	-0.353831	0.101445	-3.48792	0.000486798	0.0191267
AT1G70830	2847.86	0.840211	0.128172	6.55534	5.55136e-11	1.65902e-08
AT1G70890	403.467	0.573056	0.155548	3.6841	0.000229515	0.0110955
AT1G71200	9.14981	4.08566	1.04431	3.9123	9.14195e-05	0.00548072
AT1G71340	989.537	0.403792	0.121168	3.33249	0.000860728	0.0295438
AT1G72370	13573.1	-0.376287	0.103678	-3.62938	0.000284102	0.0129116
AT1G73870	59.0686	1.15189	0.305981	3.76458	0.000166832	0.00856925
AT1G74670	1921.55	1.62925	0.170103	9.57804	9.89031e-22	9.45929e-19
AT1G74960	6785.37	-0.378911	0.0982221	-3.85769	0.000114462	0.00650619
AT1G75040	467.92	-0.667753	0.1812	-3.68517	0.000228546	0.0110758
AT1G75280	3263.47	0.353924	0.106309	3.32922	0.000870896	0.0297705
AT1G75750	211.983	-2.58992	0.22306	-11.6109	3.62933e-31	7.15849e-28
AT1G76180	4524.08	0.444992	0.133813	3.32547	0.000882702	0.0300698
AT1G76990	2966.47	-0.344799	0.109536	-3.14782	0.00164491	0.047198
AT1G77760	920.334	-0.942737	0.148455	-6.35033	2.14856e-10	5.57609e-08
AT1G77855	72.1023	0.985421	0.278559	3.53757	0.000403827	0.0169047
AT1G78450	32.8104	-1.26913	0.38528	-3.29404	0.000987593	0.0324354
AT1G78460	108.382	-0.782753	0.240346	-3.25677	0.00112687	0.0359026
AT1G78490	299.581	0.599985	0.151461	3.96132	7.45366e-05	0.00462314
AT1G78570	15819.3	-0.37024	0.108492	-3.41259	0.000643487	0.0236794
AT1G78670	405.636	0.6998	0.148977	4.69736	2.63546e-06	0.000303988
AT1G78680	2566.83	0.599785	0.121925	4.91928	8.68635e-07	0.000116551
AT1G78850	676.22	-0.857188	0.191198	-4.48326	7.35127e-06	0.000721376
AT1G78970	38.3814	1.35626	0.369808	3.66747	0.000244965	0.0115806
AT1G79520	297.856	1.14137	0.178569	6.39176	1.63988e-10	4.49235e-08
AT1G79560	5684.26	-0.461971	0.138968	-3.3243	0.000886407	0.0301193
AT1G79930	4184.54	-0.349248	0.109272	-3.19615	0.00139275	0.0418119
AT1G80130	156.574	1.98437	0.206585	9.60558	7.57323e-22	7.86181e-19
AT2G01610	99.9095	0.838338	0.240183	3.49041	0.000482286	0.0190252
AT2G04030	17525	-0.468837	0.136596	-3.43228	0.00059852	0.0223584
AT2G04160	3035.32	0.797659	0.117467	6.79048	1.11763e-11	3.80073e-09
AT2G04530	1129.2	-0.49373	0.140253	-3.52028	0.000431094	0.0176963
AT2G05070	4614.75	0.640295	0.112229	5.70524	1.16181e-08	2.31471e-06
AT2G05100	7982.44	0.556644	0.106946	5.20489	1.9411e-07	2.96792e-05
AT2G05380	52.0146	-1.54106	0.341617	-4.51106	6.45039e-06	0.000642563
AT2G06050	1662.83	0.475241	0.112604	4.22045	2.43813e-05	0.00194189
AT2G14247	316.114	2.41954	0.591634	4.08959	4.32135e-05	0.00300121
AT2G14560	1438.62	0.98481	0.176487	5.58006	2.40441e-08	4.39117e-06
AT2G14878	469.587	0.585117	0.177832	3.29029	0.00100085	0.0326834
AT2G14900	67.5806	1.17419	0.334451	3.51082	0.000446732	0.0179092
AT2G15580	1322.8	0.494907	0.118563	4.1742	2.9904e-05	0.00224269
AT2G15960	416.298	0.906317	0.186433	4.86137	1.16579e-06	0.000150288
AT2G16380	537.174	-0.479214	0.13202	-3.62986	0.00028357	0.0129116
AT2G16660	8184.73	-0.464972	0.0994448	-4.67568	2.92984e-06	0.000324653
AT2G16740	113.108	0.725535	0.225739	3.21404	0.00130879	0.0399757
AT2G18020	13471.2	-0.364128	0.101409	-3.59071	0.000329785	0.0144228
AT2G18660	52.3733	-1.19661	0.367477	-3.25629	0.00112878	0.0359026
AT2G19870	1991.29	-0.474013	0.115419	-4.1069	4.00996e-05	0.00281468
AT2G20450	2919.47	-0.396256	0.115935	-3.41791	0.000631043	0.0233522
AT2G20690	3195.83	-0.40836	0.122683	-3.32859	0.000872863	0.0297861
AT2G20750	799.877	0.741983	0.154537	4.80133	1.57618e-06	0.000194304
AT2G21650	23.9503	-2.26824	0.489525	-4.63356	3.59428e-06	0.000387396
AT2G22430	4616.67	0.454467	0.126124	3.60333	0.000314164	0.0138937
AT2G22970	364.26	0.521084	0.162133	3.21394	0.00130928	0.0399757
AT2G23000	857.967	0.518237	0.136974	3.78347	0.000154658	0.00807003
AT2G23010	499.359	0.722859	0.141346	5.11412	3.15199e-07	4.53794e-05
AT2G23320	723.111	0.583643	0.144321	4.04407	5.25308e-05	0.00351226
AT2G23350	9228.2	-0.568412	0.105825	-5.37122	7.82046e-08	1.31838e-05
AT2G23560	163.875	-0.613627	0.196288	-3.12617	0.00177102	0.0498311
AT2G23610	541.642	-0.543554	0.131495	-4.13365	3.57041e-05	0.00259862
AT2G23910	1124.07	-0.565821	0.150502	-3.75956	0.000170213	0.00869101
AT2G24060	5472.35	-0.350266	0.106658	-3.28402	0.00102339	0.0332543
AT2G25625	112.542	2.52305	0.263471	9.57617	1.00712e-21	9.45929e-19
AT2G26355	127.704	0.821413	0.216333	3.79698	0.000146472	0.00782932
AT2G26530	310.479	0.73225	0.16661	4.395	1.10773e-05	0.00101623
AT2G26690	752.442	0.517641	0.136979	3.77898	0.000157472	0.00815217
AT2G26740	1818.72	0.489916	0.115661	4.2358	2.27736e-05	0.00185614
AT2G27710	8101.83	-0.481137	0.102009	-4.71663	2.39789e-06	0.000279858
AT2G28000	37391.2	-0.513621	0.11565	-4.44116	8.94765e-06	0.000840398
AT2G28190	7195.86	-1.77198	0.108242	-16.3705	3.10557e-60	2.04181e-56
AT2G28410	765.587	0.451633	0.135884	3.32366	0.00088844	0.0301193
AT2G30200	3102.68	-0.363766	0.103851	-3.50277	0.00046044	0.0183469
AT2G30600	581.445	-1.019	0.127919	-7.96598	1.63915e-15	8.28989e-13
AT2G30766	670.385	1.14165	0.1401	8.14879	3.67576e-16	2.07145e-13
AT2G30790	79.2433	1.15477	0.266363	4.33531	1.45553e-05	0.00126471
AT2G31010	558.778	-0.706562	0.144758	-4.881	1.05552e-06	0.000138793
AT2G31610	6948.82	-0.345206	0.106344	-3.24611	0.00116995	0.0369217
AT2G32090	292.901	0.575454	0.170575	3.3736	0.000741917	0.0263923
AT2G32230	9947.28	-0.366853	0.103662	-3.53892	0.000401763	0.0169047
AT2G32290	247.756	0.82658	0.191033	4.3269	1.51224e-05	0.00130822
AT2G32870	59.3506	3.80536	0.461672	8.24255	1.68575e-16	9.77934e-14
AT2G32880	233.998	0.956895	0.20966	4.56404	5.01792e-06	0.000518185
AT2G33330	1845.04	-0.427295	0.121566	-3.51492	0.000439879	0.0177564
AT2G33380	1127.8	1.86115	0.155936	11.9353	7.74329e-33	1.69698e-29
AT2G34430	4024.02	0.620405	0.140848	4.40478	1.0589e-05	0.000980551
AT2G34480	13462.8	-0.325379	0.0983557	-3.30818	0.000939035	0.0312864
AT2G34490	76.5486	0.872315	0.266291	3.2758	0.00105362	0.0340683
AT2G34640	4004.56	-0.639049	0.147313	-4.33804	1.43762e-05	0.00125467
AT2G35040	2162.79	-0.367383	0.115003	-3.19455	0.00140047	0.0418119
AT2G36620	5088.01	-0.418127	0.109609	-3.81471	0.000136341	0.00747
AT2G36885	2113.41	-0.436114	0.115011	-3.79194	0.000149472	0.00784209
AT2G36970	97.8089	-1.55025	0.25312	-6.12457	9.09311e-10	2.18723e-07
AT2G37040	11744	-0.73209	0.106051	-6.90322	5.08384e-12	1.89196e-09
AT2G37270	3817.53	-0.324346	0.0991999	-3.26962	0.00107693	0.0346514
AT2G37870	23.3005	2.79716	0.531525	5.26253	1.42088e-07	2.24203e-05
AT2G38040	10133.8	-0.382913	0.12207	-3.13684	0.00170782	0.0483094
AT2G38140	11721.2	-0.313334	0.0979168	-3.2	0.00137428	0.0414471
AT2G38170	4141.11	-0.700169	0.153716	-4.55497	5.23937e-06	0.000535447
AT2G38310	1412.4	-0.628354	0.145929	-4.30588	1.66327e-05	0.00142019
AT2G38740	710.289	0.47953	0.141153	3.39725	0.000680674	0.0245891
AT2G38750	954.187	0.656489	0.164417	3.99283	6.5288e-05	0.004154
AT2G38870	1813.05	0.497769	0.157953	3.15137	0.00162505	0.0467921
AT2G38940	69.9553	-1.75657	0.307107	-5.71973	1.06696e-08	2.14741e-06
AT2G39050	375.679	0.459558	0.143923	3.19309	0.00140758	0.0418119
AT2G39570	1549.9	-0.805017	0.126258	-6.37599	1.81786e-10	4.78073e-08
AT2G39800	3059.37	0.946017	0.135024	7.0063	2.44704e-12	9.28182e-10
AT2G39850	848.131	0.656839	0.170702	3.84788	0.000119144	0.0066572
AT2G40330	21.7547	-2.02305	0.524021	-3.86063	0.000113094	0.006447
AT2G40400	1243.33	-0.752968	0.144512	-5.21043	1.88406e-07	2.92609e-05
AT2G40610	1553.65	1.21669	0.110279	11.0328	2.65352e-28	4.026e-25
AT2G40750	633.45	0.482827	0.148383	3.25392	0.00113825	0.0360368
AT2G40970	103.99	0.82004	0.252888	3.24271	0.001184	0.0372459
AT2G41240	259.431	3.04755	0.246318	12.3724	3.68421e-35	1.0381e-31
AT2G41312	116.701	1.01472	0.217981	4.65508	3.23855e-06	0.000352912
AT2G41370	72.1403	0.9509	0.262958	3.61617	0.000298996	0.0134032
AT2G41840	15728.7	-0.389011	0.117192	-3.31943	0.000902014	0.0304646
AT2G41870	114.075	0.92885	0.222282	4.1787	2.93181e-05	0.00220714
AT2G41990	231.563	-0.593407	0.171713	-3.4558	0.000548654	0.0209316
AT2G42530	1497.68	0.944661	0.121073	7.80239	6.07455e-15	2.9223e-12
AT2G42540	643.828	1.89674	0.158318	11.9806	4.49256e-33	1.10764e-29
AT2G42750	2342.36	0.765502	0.129956	5.89046	3.8513e-09	8.25685e-07
AT2G42790	516.918	0.438257	0.136394	3.21316	0.00131281	0.0400215
AT2G42990	35.7568	1.25287	0.367581	3.4084	0.000653444	0.0238235
AT2G43200	93.593	-1.04246	0.239953	-4.34442	1.39642e-05	0.0012296
AT2G43290	1386.92	0.590814	0.173235	3.41047	0.000648508	0.0237313
AT2G43530	725.547	0.563319	0.168191	3.34928	0.000810226	0.0282848
AT2G43610	122.828	0.848495	0.234729	3.61478	0.000300602	0.0134446
AT2G44290	331.119	0.692551	0.201344	3.43964	0.000582495	0.0219497
AT2G44740	289.785	0.597674	0.172276	3.46929	0.000521837	0.0201818
AT2G45180	20773.2	-0.539182	0.118336	-4.55636	5.20474e-06	0.000534679
AT2G45660	838.082	0.89918	0.167963	5.35345	8.62921e-08	1.41835e-05
AT2G45900	576.869	-0.620331	0.138691	-4.47274	7.72219e-06	0.000746423
AT2G46270	93.2625	2.24378	0.266773	8.41085	4.07044e-17	2.50892e-14
AT2G46430	413.763	0.479263	0.152968	3.13309	0.00172975	0.0487393
AT2G46450	1330.6	-0.468081	0.123438	-3.79203	0.00014942	0.00784209
AT2G46490	841.625	0.561129	0.178754	3.13912	0.00169456	0.0480913
AT2G46640	34.664	1.60263	0.407309	3.93468	8.33081e-05	0.00507151
AT2G46680	111.374	0.729911	0.22815	3.19927	0.00137778	0.0414891
AT2G47010	379.257	1.64526	0.185834	8.85336	8.49201e-19	5.98201e-16
AT2G47020	302.498	0.487274	0.152532	3.19457	0.00140037	0.0418119
AT2G47060	823.513	0.456802	0.136775	3.33981	0.000838345	0.0290097
AT2G47610	9938.34	-0.323588	0.102427	-3.15921	0.00158195	0.0458185
AT2G48020	1037.43	-0.462204	0.113433	-4.07469	4.60759e-05	0.00318362
AT3G01080	43.9133	-1.32866	0.343212	-3.87126	0.000108274	0.00621249
AT3G01490	515.239	0.508858	0.139942	3.63621	0.00027668	0.0127036
AT3G02560	4090.94	-0.368614	0.108202	-3.4067	0.000657527	0.0239282
AT3G03450	442.199	0.536231	0.158962	3.37333	0.000742636	0.0263923
AT3G03470	196.821	0.763894	0.181012	4.22013	2.44164e-05	0.00194189
AT3G03480	73.7459	0.958869	0.304802	3.14588	0.0016559	0.047198
AT3G03630	1511.04	-0.737831	0.136898	-5.38964	7.05991e-08	1.20268e-05
AT3G03870	470.846	0.580738	0.184639	3.14526	0.00165941	0.0472296
AT3G04260	5263.72	-0.452747	0.115691	-3.9134	9.10038e-05	0.00547244
AT3G04550	8559.74	-0.473986	0.12875	-3.68146	0.000231903	0.0111817
AT3G04650	2365.62	-0.405052	0.123417	-3.28198	0.00103082	0.0334405
AT3G04730	2308.92	0.381983	0.11064	3.45249	0.000555442	0.0211089
AT3G05060	1327.52	-0.433633	0.135874	-3.19143	0.0014157	0.041962
AT3G05560	5362.13	-0.44818	0.10476	-4.27815	1.88451e-05	0.0015817
AT3G05590	11161.9	-0.313671	0.100078	-3.13427	0.00172281	0.0486132
AT3G05640	234.407	0.582819	0.165967	3.51165	0.000445334	0.0178895
AT3G05730	7469.23	-0.498791	0.134127	-3.71881	0.000200162	0.00998438
AT3G06145	74.9586	-0.83294	0.265087	-3.14214	0.00167718	0.0476667
AT3G06700	3387.23	-0.530141	0.106331	-4.98576	6.17197e-07	8.57295e-05
AT3G06980	4472.81	-0.526268	0.129479	-4.06451	4.8133e-05	0.00328503
AT3G07010	1691.1	0.448602	0.122278	3.6687	0.000243786	0.0115587
AT3G07050	1191.91	-0.537812	0.145402	-3.6988	0.000216623	0.010655
AT3G07430	6144.57	-0.625615	0.106123	-5.89516	3.74319e-09	8.11327e-07
AT3G08580	35657.3	-0.305947	0.0962397	-3.17901	0.00147777	0.0434391
AT3G08770	1393.02	0.772374	0.127861	6.04072	1.53426e-09	3.5602e-07
AT3G08940	21861.5	0.420432	0.131633	3.19397	0.00140331	0.0418119
AT3G09200	20592.1	-0.485338	0.101601	-4.7769	1.78015e-06	0.000218085
AT3G09210	3034.49	-0.350014	0.110617	-3.16419	0.00155516	0.045132
AT3G09390	6031.59	0.551122	0.126992	4.3398	1.42613e-05	0.00125018
AT3G09630	11212.8	-0.480692	0.107412	-4.47522	7.63328e-06	0.00074534
AT3G09910	10.8131	2.26818	0.710329	3.19314	0.00140737	0.0418119
AT3G10150	207.476	1.05861	0.188139	5.62676	1.83624e-08	3.51631e-06
AT3G10200	263.551	0.666035	0.168932	3.94263	8.05939e-05	0.00495213
AT3G10250	274.692	0.52459	0.156907	3.34331	0.000827858	0.0287477
AT3G10450	161.165	-0.690304	0.188045	-3.67096	0.000241642	0.0114847
AT3G10690	3087.91	-0.527865	0.159353	-3.31255	0.00092449	0.0309062
AT3G11410	1583.43	0.727957	0.136247	5.34291	9.14644e-08	1.49095e-05
AT3G12270	479.757	-0.492873	0.143952	-3.42388	0.000617349	0.0229926
AT3G12580	125.957	0.901412	0.222868	4.04461	5.24106e-05	0.00351226
AT3G12610	1740.88	0.496103	0.117724	4.21413	2.50743e-05	0.00197826
AT3G13470	21406.7	-0.447019	0.127865	-3.49603	0.000472231	0.018741
AT3G13750	11734.1	-0.341755	0.105799	-3.23024	0.00123687	0.0384796
AT3G13790	524.068	-1.48204	0.161688	-9.166	4.90876e-20	3.58594e-17
AT3G13920	11078.4	-0.320478	0.0956382	-3.35094	0.00080538	0.0281654
AT3G14050	637.318	0.496003	0.142919	3.47052	0.000519452	0.0201818
AT3G14395	14.6847	-2.85912	0.681044	-4.19814	2.69121e-05	0.00206542
AT3G14770	844.683	-0.414609	0.127692	-3.24695	0.00116651	0.0368721
AT3G14900	1627.34	-0.874611	0.182153	-4.80151	1.57473e-06	0.000194304
AT3G15353	2868.63	0.653759	0.154796	4.22336	2.40689e-05	0.00192982
AT3G15640	2082.51	-0.465717	0.104763	-4.44545	8.77065e-06	0.000827714
AT3G15790	830.864	0.827422	0.123908	6.67771	2.42705e-11	7.72114e-09
AT3G16080	3181.61	-0.392962	0.105027	-3.74153	0.000182907	0.00920318
AT3G16360	31.3688	1.52483	0.403266	3.7812	0.000156077	0.00810119
AT3G16470	1038	0.794558	0.124476	6.3832	1.7343e-10	4.66284e-08
AT3G16530	42.7854	-1.54587	0.351481	-4.39816	1.09174e-05	0.00100624
AT3G16670	2797.4	-2.19387	0.132939	-16.5029	3.49742e-61	3.44915e-57
AT3G16780	2585.83	-0.449828	0.107004	-4.20385	2.62414e-05	0.00202182
AT3G17070	606.297	0.538927	0.140369	3.83935	0.00012336	0.00683468
AT3G17170	3653.08	-0.554339	0.11826	-4.68746	2.76623e-06	0.000315383
AT3G17790	357.157	0.506146	0.146586	3.45289	0.000554613	0.0211089
AT3G17830	312.708	-0.587717	0.168643	-3.48497	0.000492191	0.0192619
AT3G18000	7739.44	-1.39434	0.120665	-11.5554	6.92907e-31	1.24244e-27
AT3G18130	2374.46	-0.562908	0.111142	-5.06479	4.08858e-07	5.80167e-05
AT3G18290	5544.26	0.567991	0.146464	3.87803	0.000105307	0.00616344
AT3G18390	15067.4	-0.611616	0.148849	-4.10897	3.97432e-05	0.00280761
AT3G18680	4282.02	-0.42638	0.117592	-3.62594	0.000287915	0.0130249
AT3G18780	24045.2	-0.392758	0.0979864	-4.00829	6.1159e-05	0.00395508
AT3G19380	267.442	0.692741	0.212519	3.25967	0.00111543	0.0357736
AT3G19450	5953.33	-0.386655	0.10187	-3.79557	0.000147305	0.00783426
AT3G19620	587.658	0.911982	0.151806	6.00756	1.88334e-09	4.26977e-07
AT3G20100	124.106	0.719324	0.212329	3.38779	0.000704589	0.0253139
AT3G20370	7.7263	-3.16193	0.982098	-3.21956	0.00128387	0.0394441
AT3G20440	416.9	-0.715913	0.193178	-3.70598	0.000210579	0.0103836
AT3G21300	1127.03	-0.542525	0.131343	-4.1306	3.61812e-05	0.00261406
AT3G21530	156.159	-1.2745	0.211615	-6.02274	1.71492e-09	3.93314e-07
AT3G21560	2958.5	-0.386493	0.116562	-3.31578	0.000913875	0.0306576
AT3G22231	2895.48	0.900818	0.185153	4.86526	1.14307e-06	0.000149311
AT3G22235	9386.77	0.992393	0.178599	5.55655	2.75159e-08	4.93386e-06
AT3G22370	875.423	0.616839	0.123364	5.00013	5.72904e-07	8.01416e-05
AT3G22660	633.834	-0.500165	0.140909	-3.54956	0.000385876	0.0164385
AT3G22750	86.1788	-2.45209	0.278613	-8.80105	1.3554e-18	8.9113e-16
AT3G22760	1106.15	-0.571686	0.118381	-4.8292	1.37084e-06	0.000173484
AT3G23050	2655.39	0.484969	0.117265	4.13568	3.53905e-05	0.00258534
AT3G23940	5728.98	-0.686531	0.133013	-5.16137	2.45154e-07	3.63503e-05
AT3G24080	3364.48	-0.614641	0.18693	-3.28808	0.00100872	0.0328859
AT3G25290	79.7951	1.18953	0.260556	4.56535	4.98668e-06	0.00051767
AT3G25520	13758.3	-0.444058	0.0952159	-4.6637	3.10579e-06	0.000340325
AT3G25860	4994.41	-0.353278	0.0999013	-3.53627	0.000405823	0.0169047
AT3G26170	40.8985	2.03261	0.371726	5.46804	4.55034e-08	8.01348e-06
AT3G26200	76.495	-2.07516	0.289592	-7.16581	7.73256e-13	3.05034e-10
AT3G27180	966.921	-0.519895	0.12477	-4.16683	3.08864e-05	0.00229024
AT3G27250	102.383	3.10433	0.305365	10.166	2.81362e-24	3.26447e-21
AT3G27690	2296.27	0.687441	0.123435	5.56928	2.55795e-08	4.62871e-06
AT3G28270	909.081	0.705889	0.182338	3.87132	0.000108247	0.00621249
AT3G28900	1566.65	-0.398419	0.114023	-3.4942	0.000475491	0.0187948
AT3G29575	324.469	2.36581	0.172908	13.6824	1.29298e-42	6.3757e-39
AT3G30775	675.328	-2.41859	0.188986	-12.7977	1.6887e-37	5.55132e-34
AT3G43600	865.932	-0.805803	0.15296	-5.26805	1.37881e-07	2.1932e-05
AT3G43670	536.709	-0.645559	0.143487	-4.49909	6.82457e-06	0.000673039
AT3G44990	204.862	-0.935217	0.246109	-3.80001	0.000144687	0.00778026
AT3G45600	263.628	0.847058	0.170778	4.96	7.04925e-07	9.65552e-05
AT3G45860	200.609	0.825086	0.225003	3.66699	0.00024542	0.0115806
AT3G46740	11934.8	-0.409671	0.11808	-3.46943	0.000521561	0.0201818
AT3G46900	48.2682	1.70199	0.335987	5.06565	4.07008e-07	5.80167e-05
AT3G47470	40568	0.404283	0.118605	3.40865	0.000652856	0.0238235
AT3G48280	169.347	0.81092	0.200581	4.04285	5.28053e-05	0.00351869
AT3G48350	460.738	0.673818	0.15118	4.45705	8.30939e-06	0.000791761
AT3G48360	2461.57	-0.908436	0.136584	-6.65111	2.90892e-11	8.96492e-09
AT3G48500	3906.05	-0.56227	0.13493	-4.16714	3.08447e-05	0.00229024
AT3G48730	13671.8	-0.361199	0.10274	-3.51566	0.000438658	0.0177564
AT3G48870	8868.61	-0.473844	0.14344	-3.30342	0.000955124	0.0316088
AT3G49340	38.138	1.55575	0.402728	3.86303	0.00011199	0.00640259
AT3G50560	122.006	-0.737599	0.234443	-3.14617	0.00165423	0.047198
AT3G51000	331.786	0.802793	0.151923	5.28419	1.2626e-07	2.02468e-05
AT3G51600	4936.34	-0.767681	0.136308	-5.63196	1.78172e-08	3.44535e-06
AT3G51800	4183.82	-0.380049	0.101226	-3.75445	0.000173723	0.00880113
AT3G51870	1177.92	-0.485246	0.115847	-4.18869	2.80573e-05	0.00214497
AT3G52340	1514.4	0.420947	0.115517	3.64403	0.000268404	0.0124422
AT3G52380	15868.5	-0.439424	0.1039	-4.22927	2.34446e-05	0.00189657
AT3G52910	800.949	-0.452073	0.135666	-3.33224	0.000861497	0.0295438
AT3G53260	5360.63	-0.572211	0.116302	-4.92004	8.65254e-07	0.000116551
AT3G53400	1809.32	1.23216	0.132025	9.33282	1.03092e-20	8.47241e-18
AT3G53460	81415.8	-0.751448	0.116168	-6.46863	9.88928e-11	2.78652e-08
AT3G53870	13963.7	-0.370416	0.0982164	-3.77143	0.000162315	0.00838089
AT3G53960	333.509	0.505041	0.151486	3.33392	0.000856317	0.0294764
AT3G53980	39.3716	2.50255	0.404538	6.1862	6.1633e-10	1.5008e-07
AT3G54090	2754.99	-0.404725	0.121472	-3.33183	0.000862766	0.0295438
AT3G54260	163.516	0.822263	0.190774	4.31014	1.6315e-05	0.00139912
AT3G54470	2941.35	-0.389295	0.110031	-3.53803	0.000403123	0.0169047
AT3G55280	2329.35	-0.387302	0.106422	-3.6393	0.00027338	0.0125985
AT3G55500	445.278	-0.771903	0.234139	-3.29677	0.000978037	0.0322589
AT3G55560	147.77	-0.763184	0.200141	-3.81324	0.000137159	0.007494
AT3G55646	93.0902	-1.0194	0.288487	-3.53362	0.000409911	0.0169855
AT3G55970	12.8157	2.25698	0.672177	3.35772	0.000785874	0.0276796
AT3G56080	188.996	1.15646	0.199473	5.79761	6.72661e-09	1.41144e-06
AT3G56090	3709.7	-0.476412	0.104044	-4.57894	4.67349e-06	0.000490318
AT3G56240	3146.28	0.969434	0.111417	8.70099	3.28993e-18	2.09325e-15
AT3G56710	209.985	0.624115	0.188898	3.30398	0.000953221	0.0315989
AT3G56970	64.7521	2.83422	0.364541	7.77477	7.55857e-15	3.54965e-12
AT3G56980	55.0088	2.62871	0.4214	6.23803	4.43111e-10	1.1205e-07
AT3G57150	2525.92	-0.610212	0.147971	-4.12387	3.72553e-05	0.00267209
AT3G57520	2040.39	-1.4617	0.129376	-11.2981	1.3413e-29	2.20466e-26
AT3G57780	489.129	-0.544997	0.136452	-3.99406	6.49522e-05	0.004154
AT3G58070	212.087	-0.594097	0.178753	-3.32357	0.000888737	0.0301193
AT3G58660	1507.96	-0.477035	0.133271	-3.57943	0.000344349	0.0149602
AT3G59040	2341.38	-0.403028	0.12562	-3.20831	0.00133517	0.0404531
AT3G60245	11150.1	-0.547034	0.116815	-4.6829	2.82851e-06	0.000318797
AT3G60415	576.717	0.711611	0.162471	4.37993	1.18718e-05	0.00106436
AT3G61110	3369.49	-0.349222	0.108721	-3.2121	0.00131767	0.0400811
AT3G61210	192.794	0.847704	0.22042	3.84586	0.000120132	0.00669346
AT3G61220	1277.54	0.400764	0.119378	3.35711	0.000787611	0.0276913
AT3G62150	109.592	-1.79737	0.24917	-7.21344	5.45553e-13	2.19602e-10
AT3G62250	10295	-0.34379	0.0977611	-3.51664	0.000437052	0.0177564
AT4G00370	5318.94	-0.331035	0.103067	-3.21185	0.00131883	0.0400811
AT4G00870	70.1997	0.857845	0.264329	3.24536	0.00117301	0.0369593
AT4G00970	94.2566	-1.0784	0.2576	-4.18632	2.83515e-05	0.00215217
AT4G01037	2758.65	-0.493995	0.130003	-3.79988	0.000144766	0.00778026
AT4G01120	687.087	0.508951	0.130997	3.88522	0.000102236	0.0060194
AT4G01610	1725.42	0.408023	0.119244	3.42176	0.000622174	0.0230866
AT4G03190	431.826	0.460496	0.144558	3.18554	0.00144482	0.0425974
AT4G04630	178.932	0.675471	0.207391	3.25698	0.00112602	0.0359026
AT4G04770	4734.58	-0.444855	0.100059	-4.44591	8.75189e-06	0.000827714
AT4G04830	385.747	0.569784	0.177255	3.21449	0.00130678	0.0399757
AT4G05110	74.4887	0.922346	0.265712	3.47122	0.00051809	0.0201818
AT4G06536	28.8858	1.52943	0.428378	3.57028	0.000356594	0.0153569
AT4G08390	3408.58	-0.626958	0.116924	-5.36211	8.22547e-08	1.37491e-05
AT4G08870	1619.29	0.644683	0.167323	3.85293	0.000116715	0.00657737
AT4G09040	5309.21	-0.380751	0.0982375	-3.87582	0.000106266	0.00618288
AT4G09500	459.631	0.466018	0.145464	3.20367	0.00135688	0.0410477
AT4G10450	1679.81	-0.452135	0.117251	-3.85613	0.000115196	0.00652912
AT4G10770	1991.12	0.394331	0.12029	3.27816	0.00104485	0.03384
AT4G11211	580.026	1.36568	0.163886	8.33315	7.87186e-17	4.70499e-14
AT4G11460	143.541	-2.56155	0.252645	-10.1389	3.71098e-24	4.06641e-21
AT4G11960	1109.77	0.448587	0.114826	3.90666	9.35802e-05	0.00559326
AT4G12310	2261.53	-0.436242	0.112518	-3.8771	0.000105709	0.00616865
AT4G12320	2587.54	-0.464606	0.142697	-3.25589	0.00113037	0.0359026
AT4G12910	1606.32	0.427063	0.111516	3.82963	0.000128338	0.00707761
AT4G13250	10087	-0.537133	0.130202	-4.12538	3.70127e-05	0.00266437
AT4G14020	63.7712	2.26768	0.344306	6.58623	4.51139e-11	1.36896e-08
AT4G14550	324.539	0.73862	0.179787	4.10831	3.98566e-05	0.00280761
AT4G15000	8626.51	-0.357459	0.100047	-3.5729	0.000353047	0.0152708
AT4G15210	44.607	1.46654	0.386756	3.79191	0.000149494	0.00784209
AT4G15440	1851.34	0.740368	0.162632	4.55241	5.30353e-06	0.00053921
AT4G15490	704.803	0.675653	0.140049	4.82441	1.40421e-06	0.000176411
AT4G15530	246.163	1.83726	0.249717	7.35738	1.8755e-13	8.40736e-11
AT4G15660	28.6549	-1.32812	0.41659	-3.18808	0.0014322	0.0422885
AT4G15680	8.34583	-2.86697	0.887089	-3.23188	0.00122977	0.0383797
AT4G15700	17.8336	-2.22491	0.573683	-3.87829	0.000105194	0.00616344
AT4G15800	1260.59	0.622491	0.197839	3.14645	0.00165266	0.047198
AT4G16190	7278.95	0.407554	0.111209	3.66475	0.000247576	0.0116544
AT4G16390	3447.93	-0.412315	0.122705	-3.36023	0.000778781	0.0275775
AT4G16520	1204.26	0.408304	0.129011	3.16489	0.00155142	0.045132
AT4G16630	847.965	-0.543233	0.153548	-3.53787	0.000403376	0.0169047
AT4G16720	8459.85	-0.376485	0.0972555	-3.87109	0.00010835	0.00621249
AT4G16857	130.948	1.20224	0.214173	5.61339	1.98402e-08	3.76277e-06
AT4G17030	916.576	0.466379	0.131521	3.54605	0.000391058	0.0165876
AT4G17340	588.514	0.467947	0.136007	3.44062	0.00058039	0.0219303
AT4G17390	9433.19	-0.413846	0.0969973	-4.26657	1.98502e-05	0.00165201
AT4G17470	660.129	1.44628	0.151129	9.56982	1.07096e-21	9.60164e-19
AT4G17480	336.198	0.931731	0.17048	5.46535	4.61982e-08	8.06384e-06
AT4G17520	11309.3	-0.346012	0.0999732	-3.46104	0.000538089	0.0206484
AT4G18100	7256.09	-0.364791	0.096796	-3.76866	0.000164128	0.00845239
AT4G19380	518.521	-0.987413	0.165748	-5.95732	2.56414e-09	5.74718e-07
AT4G19710	3149.81	-0.392685	0.121849	-3.22273	0.00126976	0.0391323
AT4G20320	649.341	1.15937	0.125791	9.21666	3.06489e-20	2.41808e-17
AT4G20960	2381.36	-0.370176	0.105322	-3.5147	0.000440256	0.0177564
AT4G21650	879.817	1.14324	0.120928	9.45388	3.26504e-21	2.79998e-18
AT4G21770	1230.53	-0.503581	0.124918	-4.0313	5.54685e-05	0.00365906
AT4G21850	18.2641	-2.04407	0.580252	-3.52274	0.000427114	0.0176612
AT4G21930	6.99613	3.65274	1.11139	3.28663	0.00101394	0.0330015
AT4G21940	183.069	0.589694	0.182716	3.22738	0.00124928	0.0386825
AT4G21960	57999.8	0.341433	0.0956135	3.57098	0.000355654	0.0153499
AT4G22240	4027.77	0.41702	0.122667	3.39962	0.000674803	0.0244217
AT4G23200	12.585	-2.31569	0.662521	-3.49528	0.000473569	0.0187564
AT4G23260	170.079	0.768305	0.201617	3.81071	0.000138569	0.00755008
AT4G23600	772.499	0.791702	0.22207	3.5651	0.000363714	0.0156294
AT4G23670	24894.1	0.741249	0.114048	6.49947	8.06059e-11	2.37294e-08
AT4G24130	192.616	0.67642	0.192306	3.51741	0.00043578	0.0177564
AT4G25100	10998.9	0.470657	0.111796	4.20995	2.55426e-05	0.00199686
AT4G25630	988.717	-0.58891	0.118335	-4.97663	6.47002e-07	8.9241e-05
AT4G25730	1319.84	-0.561042	0.168094	-3.33766	0.000844864	0.029133
AT4G26370	2505.2	-0.390397	0.107238	-3.64048	0.000272128	0.0125701
AT4G26530	16227	-0.381127	0.113476	-3.35864	0.000783266	0.0276586
AT4G29060	48629.9	-0.526737	0.159362	-3.30529	0.000948769	0.0315042
AT4G29410	2053.15	-0.385682	0.12212	-3.15822	0.00158737	0.0459081
AT4G29700	740.973	1.15614	0.184173	6.27743	3.44204e-10	8.81699e-08
AT4G30190	7377.77	-0.46207	0.12196	-3.78869	0.000151443	0.00792326
AT4G30250	18.3316	-1.87207	0.563877	-3.32	0.000900163	0.0304542
AT4G30270	152.038	-1.3813	0.227815	-6.06326	1.33393e-09	3.13219e-07
AT4G30410	171.059	1.04267	0.218557	4.77067	1.83612e-06	0.000222182
AT4G30460	108.169	1.04307	0.226641	4.60229	4.17871e-06	0.000445518
AT4G30470	954.414	-0.448115	0.119564	-3.7479	0.000178321	0.0089954
AT4G30610	1981.39	-0.510328	0.107537	-4.74559	2.07895e-06	0.000246692
AT4G30660	491.575	0.664404	0.170434	3.89831	9.68664e-05	0.00577219
AT4G30720	2985.84	-0.446267	0.107706	-4.14336	3.42251e-05	0.0025283
AT4G30960	3701.75	0.49599	0.107361	4.61984	3.8403e-06	0.000411664
AT4G31550	830.173	0.50419	0.154053	3.27284	0.00106474	0.0343713
AT4G31700	12090.2	-0.474549	0.101321	-4.68363	2.81838e-06	0.000318797
AT4G33050	745.304	-0.482338	0.137255	-3.51418	0.000441118	0.0177564
AT4G33540	980.071	0.445413	0.130561	3.41152	0.000646016	0.0236906
AT4G34000	813.108	0.528869	0.150197	3.52118	0.000429631	0.0176963
AT4G34740	1239.41	-0.735174	0.143573	-5.12057	3.04608e-07	4.41772e-05
AT4G34760	934.805	0.492328	0.132402	3.71844	0.000200457	0.00998438
AT4G34950	4597.78	-0.459371	0.120941	-3.7983	0.000145693	0.00780884
AT4G36020	1321.75	-0.424584	0.113101	-3.75402	0.000174024	0.00880113
AT4G37310	1278.85	0.37699	0.114539	3.29135	0.000997079	0.0326564
AT4G37610	271.092	-1.79153	0.245958	-7.28388	3.24347e-13	1.36115e-10
AT4G37980	6017.22	0.732256	0.112836	6.48956	8.60876e-11	2.49705e-08
AT4G38740	4358.81	0.461927	0.127065	3.63536	0.000277594	0.0127036
AT4G39070	93.2826	-0.94282	0.255191	-3.69456	0.000220264	0.0107942
AT4G39800	22110	0.524641	0.107868	4.86374	1.1519e-06	0.000149474
AT4G39960	5370.33	-0.425662	0.126593	-3.36246	0.000772509	0.0274046
AT4G39980	4833.08	-0.396107	0.114874	-3.44818	0.00056437	0.0213659
AT5G01040	31.2332	-1.79846	0.409746	-4.3892	1.13766e-05	0.00103885
AT5G01200	124.758	0.736136	0.233395	3.15403	0.00161033	0.0464358
AT5G01590	10517.9	-0.401726	0.109763	-3.65994	0.000252278	0.0118475
AT5G01600	1528.1	-0.664059	0.108767	-6.10531	1.02599e-09	2.43815e-07
AT5G02020	56.9196	1.09089	0.308488	3.53626	0.000405829	0.0169047
AT5G02230	221.308	1.12988	0.201952	5.59478	2.20899e-08	4.1104e-06
AT5G02450	3904.78	-0.368881	0.115498	-3.19383	0.00140399	0.0418119
AT5G02760	496.834	0.722373	0.187546	3.85171	0.000117294	0.00659118
AT5G02870	14284.2	-0.424785	0.101595	-4.18117	2.90011e-05	0.00219164
AT5G03190	3136.43	1.25656	0.117638	10.6815	1.24184e-26	1.74957e-23
AT5G03350	1842.77	0.682262	0.170868	3.99291	6.52668e-05	0.004154
AT5G03850	2002.05	-0.417786	0.120598	-3.46428	0.00053165	0.020481
AT5G03940	10873.7	-0.384802	0.111907	-3.43857	0.000584792	0.0219704
AT5G04080	120.206	0.898959	0.22865	3.93159	8.43868e-05	0.00510566
AT5G04150	34.318	2.86542	0.521064	5.49917	3.81576e-08	6.78036e-06
AT5G05250	1553.87	0.991109	0.159929	6.19717	5.7489e-10	1.43533e-07
AT5G06190	77.8517	0.931418	0.283021	3.29099	0.000998366	0.0326564
AT5G06530	1715.12	-0.581552	0.170832	-3.40424	0.000663488	0.0240563
AT5G08280	17049.7	-0.38232	0.105158	-3.63566	0.000277272	0.0127036
AT5G08610	6523.25	-0.515762	0.151943	-3.39445	0.000687677	0.0247966
AT5G08640	4255.82	-0.423562	0.106886	-3.96276	7.4088e-05	0.00460982
AT5G10946	112.02	0.834925	0.221948	3.7618	0.000168696	0.00864251
AT5G11420	4134.57	0.36765	0.112485	3.26845	0.00108139	0.0347384
AT5G12860	24710.3	-0.381883	0.10766	-3.54713	0.000389456	0.0165552
AT5G12940	115.124	1.28312	0.279626	4.58869	4.46028e-06	0.000472981
AT5G13740	3699.92	0.59224	0.126821	4.66988	3.0137e-06	0.000332079
AT5G14520	1253.82	-0.360922	0.111534	-3.23599	0.00121222	0.0379522
AT5G14550	873.976	0.673083	0.129692	5.18987	2.10444e-07	3.16856e-05
AT5G14570	1318.81	0.916129	0.136003	6.73609	1.62706e-11	5.3487e-09
AT5G15200	18160.1	-0.367415	0.107653	-3.41297	0.000642595	0.0236794
AT5G15230	3957.33	0.479828	0.148009	3.24189	0.00118738	0.0372929
AT5G15970	4575.41	0.765476	0.181002	4.22911	2.34619e-05	0.00189657
AT5G16620	4280.03	-0.363431	0.109608	-3.31573	0.000914031	0.0306576
AT5G17030	28.6298	-1.5861	0.463565	-3.42153	0.000622696	0.0230866
AT5G17040	210.637	-0.676674	0.183593	-3.68572	0.000228055	0.0110758
AT5G17050	1824.59	-0.396753	0.122817	-3.23043	0.00123604	0.0384796
AT5G17920	81627.5	-0.370225	0.103302	-3.5839	0.000338498	0.0147385
AT5G18030	76.257	1.11411	0.265003	4.20415	2.62061e-05	0.00202182
AT5G18060	56.4078	1.208	0.296855	4.06933	4.71476e-05	0.00322896
AT5G18130	405.797	0.614916	0.150193	4.09418	4.23657e-05	0.00295273
AT5G18170	574.531	0.434272	0.129916	3.3427	0.000829674	0.0287601
AT5G18570	6230.98	-0.501986	0.14261	-3.52	0.000431551	0.0176963
AT5G18820	420.202	-0.6922	0.167318	-4.13703	3.51826e-05	0.00257971
AT5G19470	8.77774	3.73738	1.08709	3.43797	0.000586102	0.0219777
AT5G19750	1993.9	-0.641882	0.114793	-5.59164	2.2494e-08	4.14646e-06
AT5G20290	26669.7	-0.376197	0.103572	-3.63223	0.000280982	0.0128289
AT5G20960	204.335	-0.635121	0.181183	-3.50542	0.00045589	0.0182024
AT5G22460	24.8255	2.42621	0.489615	4.95536	7.21978e-07	9.82089e-05
AT5G22580	441.98	0.767945	0.148982	5.1546	2.54168e-07	3.71349e-05
AT5G23070	1453.08	-0.371954	0.117504	-3.16545	0.00154841	0.0451121
AT5G23820	2927.13	0.472926	0.117252	4.03342	5.49706e-05	0.00365064
AT5G23940	2680.27	0.640411	0.174013	3.68026	0.000232999	0.0111817
AT5G24150	4660.27	0.437298	0.117174	3.73205	0.000189928	0.00950798
AT5G24155	519.689	0.421652	0.13089	3.22141	0.00127561	0.0392513
AT5G24160	691.99	1.05247	0.133936	7.85802	3.90268e-15	1.92441e-12
AT5G24380	316.639	1.52675	0.172947	8.82786	1.06694e-18	7.25668e-16
AT5G24420	281.23	0.751764	0.171534	4.38259	1.17277e-05	0.00106109
AT5G24530	838.324	0.82443	0.186431	4.42218	9.7711e-06	0.000909081
AT5G24770	1617.3	4.12615	0.540997	7.62694	2.4039e-14	1.10266e-11
AT5G24780	56.4147	3.41938	0.425472	8.03668	9.2306e-16	4.92066e-13
AT5G25280	1942.56	0.368811	0.117586	3.13653	0.00170959	0.0483094
AT5G25460	3023.54	0.621867	0.119728	5.19401	2.0581e-07	3.12261e-05
AT5G25980	59139.6	0.361164	0.100948	3.57772	0.000346606	0.0150252
AT5G26742	38054.8	-0.346664	0.109236	-3.17355	0.00150587	0.0441742
AT5G27120	903.626	-0.607509	0.136266	-4.45826	8.26277e-06	0.000791141
AT5G27280	535.987	0.560961	0.155353	3.61088	0.000305156	0.0135867
AT5G27330	1020.07	-0.606274	0.190001	-3.19091	0.00141828	0.041962
AT5G27600	359.02	0.61859	0.159175	3.88623	0.000101813	0.00601246
AT5G28030	220.736	0.789315	0.180079	4.38316	1.16971e-05	0.00106109
AT5G28500	24532.3	-0.505919	0.120126	-4.21159	2.5358e-05	0.00199267
AT5G35740	882.166	-0.456484	0.118607	-3.8487	0.000118744	0.00665371
AT5G38430	120668	-0.418912	0.104849	-3.99537	6.45937e-05	0.00414999
AT5G39730	629.64	0.730268	0.187584	3.89301	9.90071e-05	0.00586431
AT5G39740	11707.3	-0.371364	0.0972331	-3.81932	0.000133819	0.00735221
AT5G39860	94.6816	0.921951	0.250736	3.67698	0.000236015	0.0112716
AT5G40450	1957.16	-0.782227	0.185919	-4.20736	2.5837e-05	0.00200634
AT5G40800	21.1801	2.21414	0.534636	4.14139	3.45211e-05	0.00254065
AT5G40850	6055.34	-0.468516	0.131844	-3.55356	0.000380056	0.0162608
AT5G41761	20.1916	-2.76528	0.585411	-4.72365	2.31646e-06	0.000271963
AT5G42020	18952.2	-0.380912	0.114861	-3.31629	0.000912207	0.0306576
AT5G42250	71.8044	-1.21359	0.267146	-4.5428	5.55108e-06	0.000561485
AT5G43450	198.674	0.914414	0.18969	4.82058	1.43144e-06	0.000178694
AT5G43630	2160.13	-0.446136	0.141785	-3.14656	0.00165201	0.047198
AT5G43780	204.154	0.820964	0.175445	4.67933	2.8782e-06	0.000322554
AT5G43850	1275.35	0.555001	0.174908	3.17311	0.00150815	0.0441742
AT5G44340	10957.5	-0.310728	0.0962722	-3.2276	0.00124834	0.0386825
AT5G44580	750.19	0.642377	0.157668	4.07425	4.61628e-05	0.00318362
AT5G44680	3576.21	0.464293	0.117848	3.93977	8.15592e-05	0.00499588
AT5G45080	56.2678	0.935441	0.291406	3.21009	0.00132692	0.040265
AT5G46580	8519.89	-0.389696	0.120482	-3.23448	0.00121865	0.0380931
AT5G46830	124.656	1.22772	0.235801	5.20659	1.92338e-07	2.96381e-05
AT5G47210	20223.8	-0.362236	0.0954945	-3.79327	0.000148678	0.00784209
AT5G47500	12544	0.346294	0.104454	3.31528	0.000915502	0.0306576
AT5G47640	2869.92	0.409681	0.103441	3.96054	7.47807e-05	0.00462374
AT5G47930	4636	-0.4297	0.112999	-3.8027	0.000143127	0.00773437
AT5G48412	579.24	0.470589	0.127904	3.67924	0.000233933	0.0111993
AT5G48880	4139.73	-0.551171	0.102271	-5.3893	7.07315e-08	1.20268e-05
AT5G49330	1599.82	-0.594705	0.146854	-4.04964	5.12954e-05	0.003465
AT5G49470	627.288	-0.464277	0.140796	-3.29752	0.000975438	0.032227
AT5G49910	25403.3	-0.569076	0.126136	-4.51161	6.43361e-06	0.000642563
AT5G50240	325.32	0.633359	0.163547	3.87264	0.000107664	0.00621249
AT5G50790	11.4035	-2.43077	0.719123	-3.38019	0.000724361	0.0258828
AT5G50800	35.799	2.01538	0.477845	4.21765	2.46863e-05	0.00195547
AT5G50915	992.782	-0.519965	0.121843	-4.26748	1.97692e-05	0.00165201
AT5G51720	2711.72	-0.597363	0.111569	-5.35418	8.59441e-08	1.41835e-05
AT5G51890	1234.49	0.516565	0.153904	3.3564	0.000789629	0.0277129
AT5G52010	2812.62	-0.492538	0.116511	-4.2274	2.36409e-05	0.00190324
AT5G52390	22.6989	2.60232	0.530882	4.90189	9.49201e-07	0.0001265
AT5G52640	280.445	0.612005	0.176357	3.47026	0.000519961	0.0201818
AT5G53210	465.333	-0.547678	0.169725	-3.22686	0.00125157	0.0386927
AT5G53390	96.1866	1.39738	0.246181	5.6762	1.37718e-08	2.69836e-06
AT5G53450	6656.81	1.19734	0.148171	8.08081	6.43358e-16	3.52489e-13
AT5G53550	965.779	0.462948	0.135704	3.41145	0.000646194	0.0236906
AT5G54080	263.373	0.512067	0.161744	3.1659	0.00154603	0.0451094
AT5G54160	2567.47	-0.634671	0.133004	-4.77182	1.82572e-06	0.000222182
AT5G54270	20193	0.476661	0.139225	3.42366	0.000617829	0.0229926
AT5G55580	969.621	-0.473676	0.129945	-3.64521	0.000267176	0.0124287
AT5G55920	904.384	-0.495236	0.140675	-3.52044	0.000430839	0.0176963
AT5G55930	526.094	-0.468324	0.134294	-3.48731	0.000487904	0.019132
AT5G56490	222.543	0.634968	0.175252	3.62318	0.000291008	0.0131347
AT5G56840	191.169	-1.02551	0.209762	-4.88892	1.01392e-06	0.000134218
AT5G56870	242.88	-0.526965	0.165633	-3.18153	0.00146501	0.0431281
AT5G57050	489.891	0.52054	0.144066	3.6132	0.000302439	0.0134962
AT5G57120	1597.56	-0.370038	0.10759	-3.43934	0.00058313	0.0219497
AT5G57785	50.8369	1.91206	0.427535	4.4723	7.73831e-06	0.000746423
AT5G57790	118.16	0.853626	0.224953	3.79469	0.000147827	0.00783803
AT5G58250	9081.24	-0.358689	0.103437	-3.4677	0.000524929	0.0202617
AT5G58310	306.862	0.713558	0.193262	3.69219	0.000222334	0.010828
AT5G58420	4632.96	-0.348742	0.098642	-3.53543	0.000407106	0.0169047
AT5G59220	52.0835	1.91955	0.33821	5.67564	1.38174e-08	2.69836e-06
AT5G59510	19.1543	2.59125	0.619001	4.18617	2.83697e-05	0.00215217
AT5G59570	600.615	0.651565	0.153405	4.24735	2.16309e-05	0.0017777
AT5G59850	3240.33	-0.357674	0.101709	-3.51664	0.000437041	0.0177564
AT5G60390	76091.1	-0.425955	0.09937	-4.28656	1.81462e-05	0.00153612
AT5G60780	8.06779	-6.47241	1.37387	-4.71108	2.46408e-06	0.000285892
AT5G60910	181.427	1.28505	0.221954	5.78972	7.05051e-09	1.46383e-06
AT5G61440	556.483	-1.27895	0.19737	-6.47994	9.17575e-11	2.62294e-08
AT5G61820	339.383	0.618428	0.174492	3.54415	0.000393879	0.0166405
AT5G62040	35.7467	1.61836	0.381264	4.24471	2.18874e-05	0.00179132
AT5G62210	1733.64	-0.617105	0.141257	-4.36866	1.2501e-05	0.0011157
AT5G62670	5597.92	-0.557352	0.120005	-4.64442	3.4104e-06	0.000369598
AT5G62730	159.881	-1.03597	0.198641	-5.21528	1.83536e-07	2.87306e-05
AT5G63570	9657.64	-0.343462	0.106728	-3.21811	0.00129037	0.039582
AT5G64050	3748.52	-0.346188	0.103533	-3.34375	0.000826548	0.0287477
AT5G64570	819.606	-1.06912	0.17258	-6.1949	5.83219e-10	1.43793e-07
AT5G64580	5585.13	-0.453921	0.122873	-3.69424	0.000220547	0.0107942
AT5G64770	903.253	0.814149	0.171227	4.75478	1.98658e-06	0.000237475
AT5G65390	464.073	-0.961624	0.209637	-4.58709	4.49458e-06	0.00047407
AT5G66080	129.876	0.762466	0.220222	3.46226	0.000535663	0.0205954
AT5G66470	4246.39	-0.424733	0.107542	-3.94946	7.83273e-05	0.0048279
AT5G66590	174.101	0.839772	0.195642	4.29239	1.76762e-05	0.00150278
AT5G66740	76.2107	1.06832	0.275724	3.87461	0.000106798	0.00619551
AT5G67140	83.9361	0.951847	0.267139	3.56311	0.000366487	0.0157143
AT5G67330	1209.72	0.445688	0.124081	3.59192	0.000328248	0.0143875
AT5G67450	14.1604	1.98356	0.628549	3.15578	0.00160071	0.046226
ATCG00020	501.179	1.45753	0.215426	6.76581	1.32565e-11	4.43172e-09
ATCG00190	1683.1	-0.431234	0.135015	-3.19397	0.00140333	0.0418119
ATCG00270	158.776	0.637568	0.201102	3.17037	0.00152245	0.044487
ATCG00280	242.635	0.764447	0.19832	3.85461	0.000115914	0.00655096
ATCG00490	1085.06	1.3393	0.194126	6.8991	5.23314e-12	1.91145e-09
ATCG00680	256.452	0.767598	0.19203	3.99727	6.40764e-05	0.00413021
ATCG01050	49.8578	1.36599	0.406735	3.35843	0.000783876	0.0276586
ATCG01180	194.159	0.954215	0.284656	3.35216	0.000801824	0.0280909
ATMG00020	988.648	0.795527	0.182174	4.36684	1.26058e-05	0.00111998

## Sheet: D
Supplemental Table 5. Drought responses per sample type used in the Arabidopsis leaf scRNA-seq experiments.
Wald test comparing the WW and MD groups in the D sample.
D = Digested, WW = well-watered, MD = mild drought, FC = Fold Change, lfcSE = log2 fold change Standard Error, adj. = adjusted (P-value)
Gene	baseMean	Log2-FC	lfcSE	Stat.	P-value	P (adj.)	DE in U samples
AT4G08320	611.982	0.909514	0.300263	3.02906	0.00245317	0.0194941	No
AT5G40460	957.859	-0.862923	0.306171	-2.81843	0.00482584	0.0324302	No
AT1G67890	1002.34	0.935347	0.279821	3.34266	0.000829795	0.00839701	No
AT1G22270	340.023	-1.34413	0.31805	-4.22616	2.37716e-05	0.000509927	No
AT4G15700	86.3246	-1.56196	0.508465	-3.07191	0.00212692	0.0173748	Yes
AT5G17350	1234.38	-0.792261	0.269767	-2.93684	0.00331576	0.0244666	No
AT1G67070	599.099	0.996793	0.288818	3.45129	0.000557916	0.00618132	No
AT5G64270	4074.37	1.26435	0.240618	5.25459	1.48355e-07	8.5631e-06	No
AT4G12780	689.114	0.826865	0.285306	2.89817	0.00375342	0.0268493	No
AT4G21940	1213.32	1.41843	0.257143	5.51613	3.46551e-08	2.66708e-06	Yes
AT5G47690	2815.72	0.677114	0.244673	2.76742	0.00565015	0.0365737	No
AT5G01760	474.523	1.5544	0.310562	5.00511	5.58306e-07	2.55119e-05	No
AT3G08530	9170.96	1.02083	0.23564	4.33215	1.47658e-05	0.000346847	No
AT3G11420	2132.04	0.734634	0.248696	2.95394	0.00313742	0.0233966	No
AT1G77300	1529.64	1.38523	0.258444	5.35988	8.32782e-08	5.53516e-06	No
AT1G09590	2727.98	-1.19524	0.242782	-4.9231	8.51845e-07	3.49302e-05	No
AT2G37040	9654.38	0.725893	0.233702	3.10606	0.00189596	0.0159221	Yes
AT2G01450	10228.3	0.632255	0.235516	2.68455	0.00726274	0.04422	No
AT3G44450	77.0867	-1.61721	0.521856	-3.09897	0.00194197	0.0162105	No
AT4G34710	38548.2	1.53469	0.234122	6.55511	5.5601e-11	1.35504e-08	No
AT2G17900	281.342	0.909386	0.340956	2.66717	0.00764939	0.04601	No
AT4G10480	3330.71	-0.946407	0.240041	-3.94269	8.05723e-05	0.00136573	No
AT5G54970	237.935	-1.07608	0.350225	-3.07255	0.00212238	0.0173458	No
AT2G20900	3103.4	0.689113	0.240644	2.86362	0.00418825	0.0289906	No
AT1G34030	2241.98	-1.18996	0.248179	-4.79476	1.62867e-06	5.94142e-05	No
AT3G58750	1824.13	0.74464	0.250502	2.97259	0.00295296	0.0223825	No
AT5G17900	1220.17	0.837851	0.256895	3.26145	0.00110846	0.0105592	No
AT3G48030	606.793	-0.874456	0.302232	-2.89333	0.00381179	0.0271011	No
AT5G13700	819.157	1.6447	0.270668	6.07645	1.22874e-09	1.82465e-07	No
AT2G16850	533.054	-0.806044	0.302937	-2.66077	0.00779627	0.0465627	No
AT3G23390	2414.17	-1.4327	0.25723	-5.56974	2.5512e-08	2.15221e-06	No
AT4G23710	614.003	-0.922971	0.290617	-3.1759	0.0014937	0.0133793	No
AT2G32240	32963.3	1.95305	0.231072	8.45211	2.86084e-17	4.56356e-14	No
AT1G09940	27689.7	0.832935	0.233004	3.57476	0.000350548	0.00431957	No
AT5G44750	658.018	0.78934	0.296179	2.66508	0.0076971	0.0461589	No
AT1G65790	88.0697	1.52073	0.489607	3.10602	0.00189626	0.0159221	No
AT5G61810	1109.63	0.689189	0.258882	2.66217	0.0077638	0.0464162	No
AT5G55400	2366.9	1.36616	0.246636	5.53918	3.03898e-08	2.42386e-06	No
AT2G47110	4240.97	-1.29749	0.242317	-5.35451	8.579e-08	5.68059e-06	No
AT5G15470	620.521	0.785657	0.281467	2.79129	0.0052498	0.0345012	No
AT1G65060	395.205	-0.85147	0.318659	-2.67204	0.00753911	0.0455226	Yes
AT5G19770	4236.33	-0.626444	0.237307	-2.6398	0.00829546	0.048895	No
AT5G17910	1315.07	1.43695	0.255241	5.62977	1.80452e-08	1.61961e-06	No
AT5G59910	3226.4	-0.654544	0.245037	-2.6712	0.00755808	0.0455901	No
AT4G34460	5644.39	0.938796	0.235481	3.98671	6.69961e-05	0.00117912	No
AT5G24105	285.729	-1.18205	0.337395	-3.50345	0.000459277	0.00532646	No
AT3G05545	2799.14	0.673449	0.24329	2.76809	0.00563853	0.0365629	No
AT2G35240	562.435	-0.770611	0.287587	-2.67957	0.0073716	0.0447267	No
AT4G35600	5018.06	0.71985	0.250119	2.87804	0.00400158	0.0280975	No
AT4G21105	2120.21	-0.760571	0.246087	-3.09065	0.00199716	0.0165459	No
AT5G67340	630.413	0.974428	0.281593	3.46042	0.000539337	0.00602787	No
AT5G04050	176.511	1.46661	0.391566	3.74551	0.00018003	0.00252999	No
AT5G05370	1022.77	-0.79344	0.27317	-2.90457	0.00367759	0.0265129	No
AT3G13882	1535.1	-0.884995	0.300535	-2.94473	0.00323235	0.0240229	No
AT5G01460	1664.09	0.686638	0.250303	2.74323	0.00608379	0.0386924	No
AT1G52905	70.3403	-1.60022	0.544389	-2.93948	0.00328768	0.0243048	No
AT5G03350	861.579	-0.923665	0.296391	-3.11637	0.00183091	0.0154786	Yes
AT5G25910	115.391	1.31174	0.461524	2.84219	0.00448042	0.0305194	No
AT2G32060	2344.63	-1.20474	0.244273	-4.93194	8.14168e-07	3.41775e-05	No
AT3G16670	1727.45	-3.80439	0.358784	-10.6036	2.86797e-26	5.03243e-22	Yes
AT4G32190	3112.98	1.11205	0.240372	4.62636	3.72143e-06	0.000115371	No
AT4G36140	1297.31	1.13309	0.26174	4.32905	1.49751e-05	0.000350454	No
AT1G61300	1002.35	0.775978	0.27138	2.85938	0.00424476	0.0293009	No
AT5G49680	402.521	1.59684	0.375945	4.24755	2.16121e-05	0.000474628	No
AT5G49450	516.138	-0.822212	0.298313	-2.75621	0.0058476	0.0374892	No
AT1G48350	12328.6	-0.750858	0.232	-3.23645	0.00121027	0.0113262	No
AT1G53165	633.886	0.897523	0.298483	3.00695	0.00263885	0.0206437	No
AT5G16715	4183.64	0.814682	0.242074	3.36543	0.000764245	0.00787908	No
AT4G36520	961.028	1.8831	0.2649	7.10875	1.17101e-12	5.4073e-10	No
AT1G79400	204.202	1.34011	0.36619	3.6596	0.00025261	0.00329802	No
AT5G47500	4448.91	0.735511	0.239039	3.07695	0.00209132	0.0171399	Yes
AT4G11690	57.7442	1.62605	0.590188	2.75514	0.00586677	0.0375435	No
AT4G02480	4479.81	0.792642	0.250981	3.15818	0.00158758	0.0139993	No
AT1G08620	718.841	1.06063	0.27842	3.80946	0.000139272	0.0020923	No
AT3G22980	1042.35	0.713398	0.261731	2.72569	0.00641676	0.0403132	No
AT5G04040	1423.19	0.895587	0.260205	3.44185	0.000577752	0.00633614	No
AT2G39260	1094.96	0.69975	0.262107	2.66971	0.00759158	0.045745	No
AT3G62810	330.397	-0.93878	0.325363	-2.88533	0.00391003	0.0275652	No
AT4G14440	158.248	-1.30458	0.397703	-3.28028	0.00103705	0.00998741	No
AT1G49400	250.701	-1.174	0.356432	-3.29375	0.000988606	0.00964262	No
AT1G66410	1723.9	-0.849948	0.255283	-3.32943	0.000870243	0.00869599	No
AT5G63670	1046.15	-0.762064	0.273422	-2.78713	0.00531767	0.034895	No
AT3G13030	463.432	1.84832	0.325027	5.68666	1.29546e-08	1.24215e-06	No
AT5G61560	12681.9	1.39561	0.234822	5.94325	2.79422e-09	3.52736e-07	No
AT4G29440	2669.55	1.54045	0.24296	6.34031	2.29297e-10	4.52076e-08	No
AT3G01040	661.503	0.783314	0.282546	2.77234	0.00556541	0.036169	No
AT5G38980	1608.19	-0.852006	0.251813	-3.38348	0.000715723	0.00750674	No
AT2G47990	229.803	1.04014	0.359173	2.89593	0.00378035	0.0269759	No
AT3G21430	734.356	0.850943	0.274018	3.10543	0.00190002	0.0159291	No
AT2G36885	1374.81	-1.11015	0.295385	-3.75831	0.000171068	0.0024439	Yes
AT4G22980	1784.88	1.82778	0.249314	7.33123	2.28051e-13	1.39207e-10	No
AT4G09320	7603.53	-1.19462	0.240436	-4.96858	6.74435e-07	2.96599e-05	No
AT2G23740	553.34	1.07542	0.316855	3.39404	0.000688685	0.00727097	No
AT3G50080	730.4	0.810237	0.273709	2.96022	0.00307423	0.0230037	No
AT4G24200	934.615	0.842168	0.264773	3.18071	0.00146913	0.0132267	No
AT5G46490	1708.89	0.97754	0.264599	3.69443	0.000220383	0.00297466	No
AT1G64780	918.056	1.00644	0.301462	3.33853	0.000842225	0.00847879	Yes
AT4G16190	8368.81	0.614533	0.23338	2.63319	0.00845881	0.0496743	Yes
AT4G39070	54.2603	-2.41342	0.667487	-3.61568	0.00029956	0.00380897	Yes
AT5G23535	318.011	-1.09459	0.328057	-3.33657	0.000848182	0.00851921	No
AT3G21290	772.293	1.14338	0.272113	4.20187	2.64724e-05	0.000558307	No
AT2G33490	1161.02	0.976443	0.259167	3.76763	0.000164806	0.00238209	No
AT1G78240	5757.27	1.24008	0.244608	5.06969	3.98466e-07	1.93681e-05	No
AT2G45570	335.321	2.09408	0.472176	4.43495	9.20928e-06	0.000236943	No
AT5G44050	1414.8	0.888788	0.284865	3.12003	0.00180834	0.0153438	No
AT2G22010	9195.04	1.49115	0.246882	6.03996	1.54155e-09	2.21718e-07	No
AT5G01730	177.34	3.17123	0.499417	6.34985	2.15525e-10	4.34692e-08	No
AT1G27330	2553.4	-0.950897	0.278472	-3.4147	0.000638528	0.00686115	No
AT3G54280	1034.41	0.807029	0.26111	3.09077	0.00199641	0.0165459	No
AT3G12980	3091.23	1.22806	0.241462	5.08592	3.65853e-07	1.82761e-05	No
AT1G10410	2024.28	0.77806	0.278223	2.79654	0.00516538	0.0341768	No
AT5G47400	205.755	0.965648	0.362097	2.66682	0.00765735	0.0460149	No
AT2G28000	25356.8	-0.68928	0.242292	-2.84484	0.00444344	0.0303618	Yes
AT3G24830	6266.93	-0.924979	0.235539	-3.92708	8.59843e-05	0.00143011	No
AT5G10190	720.714	0.764799	0.288353	2.6523	0.00799457	0.0474563	No
AT3G48060	837.4	0.830454	0.269163	3.08532	0.00203332	0.0167885	No
AT2G16920	381.689	0.942562	0.325073	2.89954	0.00373712	0.0267654	No
AT5G10390	169.53	-1.0923	0.39126	-2.79176	0.00524222	0.0344772	No
AT5G25930	6381.12	1.22284	0.265968	4.59769	4.27202e-06	0.000129466	No
AT4G28490	324.811	0.987059	0.329581	2.99489	0.00274544	0.0212217	No
AT3G12930	1167.58	-0.738505	0.278106	-2.65548	0.00791966	0.0471552	No
AT4G14920	990.815	1.19419	0.262966	4.54124	5.59247e-06	0.000160607	No
AT1G07820	990.062	-0.911864	0.272572	-3.34541	0.000821617	0.00835136	No
AT4G08850	5548.57	0.885422	0.235799	3.75499	0.000173352	0.00246699	No
AT2G45180	4680.65	-0.898163	0.298907	-3.00483	0.00265731	0.0207512	Yes
AT1G30700	2429.94	0.936928	0.287357	3.26051	0.00111213	0.0105713	No
AT1G17880	2999.58	-0.667506	0.243512	-2.74116	0.00612222	0.0388382	No
AT5G02380	4514.8	-1.38682	0.237613	-5.83646	5.3323e-09	5.99781e-07	No
AT3G48990	6475.33	0.842457	0.236235	3.56618	0.000362218	0.00442299	No
AT1G62300	4800.72	1.03699	0.26146	3.96616	7.30402e-05	0.00126145	No
AT3G02450	1258.47	-0.735248	0.260094	-2.82686	0.00470072	0.0317978	No
AT1G01930	858.144	0.788519	0.291024	2.70946	0.00673923	0.0418744	No
AT4G29700	1587.58	1.05967	0.343011	3.08933	0.0020061	0.0166121	Yes
AT5G22780	5078.94	1.49351	0.247085	6.04452	1.49852e-09	2.1731e-07	No
AT5G56940	308.241	-0.886093	0.329944	-2.68559	0.00724022	0.0441981	No
AT4G29950	7880.21	1.19283	0.237422	5.02408	5.05852e-07	2.3482e-05	No
AT5G40170	2672.76	0.877495	0.245646	3.57219	0.000354012	0.00434395	No
AT5G56350	2219.82	1.03413	0.251543	4.11114	3.93711e-05	0.000765055	No
AT4G20140	1518.56	1.99409	0.279549	7.13324	9.80348e-13	4.77838e-10	No
ATCG00170	280.982	3.52989	0.363743	9.70434	2.8893e-22	1.26746e-18	No
AT2G38110	160.51	-1.08306	0.393447	-2.75275	0.00590972	0.0377746	No
AT1G50745	4257.46	1.14925	0.275145	4.17688	2.95535e-05	0.000608091	No
AT5G64050	1496.43	-0.777472	0.254433	-3.0557	0.00224534	0.018123	Yes
AT3G48780	1202.81	0.901861	0.257172	3.50683	0.000453471	0.00526957	No
AT1G55175	61.1352	3.19343	0.67665	4.71947	2.36464e-06	8.18369e-05	No
AT5G48620	4645.43	1.08294	0.243184	4.45318	8.46067e-06	0.000221912	No
AT5G65730	278.999	-1.38853	0.366118	-3.79258	0.000149093	0.00221042	No
AT5G45260	818.176	1.14473	0.276368	4.14206	3.44206e-05	0.000687119	No
AT3G57660	621.438	0.821059	0.295603	2.77757	0.00547671	0.0357514	No
AT3G44340	1995.69	0.69086	0.247079	2.79611	0.00517215	0.0341958	No
AT1G58230	578.726	0.810203	0.28335	2.85938	0.00424475	0.0293009	No
AT1G10585	942.469	2.39089	0.334681	7.14377	9.08037e-13	4.55238e-10	No
AT4G14070	2058.4	0.662285	0.248319	2.66707	0.00765148	0.04601	No
AT2G25490	1619.63	1.1604	0.262169	4.42616	9.59238e-06	0.000243585	No
AT4G17610	399.07	0.90577	0.308239	2.93853	0.00329774	0.0243541	No
AT3G57020	3330.09	1.17772	0.263294	4.47302	7.7121e-06	0.000205253	No
AT1G66880	2114.78	0.771034	0.285435	2.70125	0.00690786	0.0427255	No
AT4G30100	5926.12	1.55532	0.235838	6.59487	4.25628e-11	1.1011e-08	No
AT1G79915	387.526	1.65006	0.40322	4.09221	4.27287e-05	0.000817624	No
AT3G14400	1349.95	0.812477	0.262719	3.09257	0.00198434	0.0164708	No
AT3G06670	2495.59	0.740362	0.245787	3.01221	0.00259353	0.0203892	No
AT1G27435	389.489	-1.13585	0.307598	-3.69264	0.000221939	0.00298877	No
AT4G30150	663.151	1.22042	0.293054	4.16447	3.12077e-05	0.000632756	No
AT5G03825	96.8911	3.32724	0.668585	4.97653	6.47338e-07	2.86851e-05	No
AT1G26130	479.507	0.877632	0.294752	2.97752	0.00290588	0.0221652	No
AT5G51770	417.98	0.921214	0.321915	2.86167	0.00421412	0.0291123	No
AT1G47550	1291.77	0.718359	0.262506	2.73655	0.00620873	0.039316	No
AT1G01340	2135.05	0.997319	0.245391	4.06421	4.81955e-05	0.000897498	No
AT2G33220	1883.52	-0.761988	0.27185	-2.80297	0.00506343	0.03368	No
AT1G61380	1031.56	1.47625	0.268022	5.50793	3.63075e-08	2.76024e-06	No
AT1G70320	7170.74	1.83294	0.234915	7.80255	6.06707e-15	5.91438e-12	No
AT1G31870	787.076	0.786079	0.277597	2.83172	0.00462978	0.0313663	No
AT3G22910	929.92	1.03018	0.275522	3.739	0.000184752	0.00258108	No
AT3G13330	8670.67	1.59143	0.242029	6.57535	4.85381e-11	1.2314e-08	No
AT1G70520	1925.91	0.871372	0.246882	3.52951	0.000416333	0.00493608	No
AT1G20980	2978.79	1.64801	0.256683	6.42043	1.35891e-10	2.9079e-08	No
AT3G12810	533.055	0.82071	0.292777	2.80319	0.00505998	0.03368	No
AT5G04480	1784.6	0.671243	0.251764	2.66616	0.00767242	0.0460739	No
AT2G31970	388.763	0.865242	0.31129	2.77954	0.00544363	0.0355487	No
AT1G54260	1528.55	1.01941	0.266587	3.82394	0.000131334	0.00200917	No
AT2G43410	4624.96	1.52767	0.237241	6.43931	1.20021e-10	2.66583e-08	No
AT3G49010	7035.2	-1.2482	0.234937	-5.31293	1.07877e-07	6.67068e-06	No
AT4G30780	1975.86	1.49263	0.317812	4.6966	2.6453e-06	8.87515e-05	No
AT1G11600	95.3189	-1.66484	0.485281	-3.43067	0.000602101	0.00653778	No
AT5G47630	169.693	-1.17054	0.386931	-3.02519	0.00248474	0.019675	No
AT1G67840	1880.29	0.697268	0.248217	2.8091	0.00496796	0.0331834	No
AT3G61800	1265.66	0.741266	0.26158	2.8338	0.00459985	0.0312118	No
AT4G38560	218.357	1.31114	0.36932	3.55015	0.000385011	0.00465274	No
AT5G05140	4180.48	0.926737	0.238158	3.89126	9.97242e-05	0.00162024	No
AT3G60240	1792.43	0.709653	0.252597	2.80942	0.00496305	0.0331758	No
AT2G41520	804.366	0.779127	0.269768	2.88814	0.00387526	0.0274301	No
AT1G74390	908.148	1.72857	0.271729	6.36137	1.99959e-10	4.12573e-08	No
AT2G48160	1842.17	0.970911	0.25267	3.8426	0.000121738	0.00189756	No
AT4G11270	410.497	0.941503	0.305346	3.0834	0.00204648	0.0168627	No
AT1G03870	525.52	-0.839514	0.311859	-2.69197	0.00710323	0.0435805	No
AT3G11120	250.002	-1.94971	0.350934	-5.55578	2.76378e-08	2.28755e-06	No
AT3G54440	1395.21	0.718337	0.270585	2.65475	0.00793667	0.047218	No
AT4G19020	1351.24	1.13983	0.254064	4.4864	7.24381e-06	0.000196884	No
AT1G04200	1307.19	0.775941	0.25851	3.0016	0.00268569	0.0209262	No
AT1G58520	712.105	0.789623	0.28378	2.78252	0.0053939	0.0352633	No
AT4G23040	1780.88	0.863803	0.24822	3.47999	0.000501441	0.00566567	No
AT5G48500	116.669	-1.57619	0.458187	-3.44007	0.000581569	0.00635813	No
AT2G40730	1132.27	0.826458	0.266748	3.09827	0.00194651	0.0162258	No
AT5G06560	1493.16	0.730069	0.251984	2.89729	0.00376404	0.0268814	No
AT5G45670	332.132	-1.33256	0.326738	-4.07837	4.53525e-05	0.000852947	No
AT1G05575	5285.83	-0.779672	0.294641	-2.64617	0.0081408	0.0481249	No
AT1G51820	1997.53	1.31003	0.247754	5.28764	1.23903e-07	7.3699e-06	No
AT3G03150	2387.11	-0.819723	0.244436	-3.35353	0.000797891	0.00814462	No
AT5G66620	973.741	0.745591	0.262861	2.83644	0.00456193	0.0310024	No
AT2G20960	11882.8	0.638926	0.233	2.74217	0.00610354	0.0387899	No
AT5G62580	1242.71	0.736828	0.261709	2.81545	0.00487087	0.0326717	No
AT4G19090	208.261	2.30852	0.370931	6.22358	4.85938e-10	8.4101e-08	No
AT3G19190	1745.14	1.5733	0.257968	6.09883	1.06845e-09	1.63996e-07	No
AT5G16130	4946.82	-1.24222	0.239132	-5.19469	2.05062e-07	1.12797e-05	No
AT4G19110	4394.12	0.753537	0.250243	3.01123	0.00260195	0.0204371	No
AT1G28420	645.807	0.819176	0.292176	2.80371	0.0050518	0.033641	No
AT1G48490	754.992	1.28499	0.278923	4.60696	4.08593e-06	0.000125124	No
AT1G52300	4908.79	-1.51276	0.251216	-6.02175	1.72543e-09	2.42209e-07	Yes
AT4G03560	1878.76	0.80302	0.254861	3.15081	0.00162818	0.0142208	No
AT1G48560	38.1055	2.53816	0.767568	3.30676	0.000943819	0.00928318	No
AT5G09400	396.798	1.03192	0.305629	3.3764	0.000734422	0.0076571	No
AT1G02060	99.5004	1.35365	0.500778	2.7031	0.0068697	0.0425494	No
AT4G34670	4676.33	-0.877584	0.237021	-3.70256	0.000213439	0.00290777	No
AT3G09100	1915.4	0.663411	0.250682	2.64642	0.00813485	0.0481099	No
AT5G53010	246.653	0.972137	0.362863	2.67907	0.00738264	0.0447781	No
AT2G38470	27522.1	0.978655	0.23046	4.24654	2.17101e-05	0.000475356	No
AT3G44630	4494.88	0.840867	0.237681	3.5378	0.000403477	0.00481619	No
AT3G21320	262.626	3.03279	0.376304	8.0594	7.6667e-16	9.60912e-13	No
AT3G61690	1083.31	0.745282	0.261853	2.84618	0.0044247	0.0302809	No
AT1G18710	1208.73	1.16946	0.264121	4.42772	9.52323e-06	0.000242812	Yes
AT1G13040	107.476	2.15228	0.486557	4.42349	9.71207e-06	0.000245559	No
AT5G25560	2173.39	0.815142	0.264467	3.0822	0.00205476	0.0169113	No
AT5G43745	1137.53	0.798834	0.26868	2.97317	0.00294737	0.0223669	No
AT5G40950	12035.1	-0.731682	0.244795	-2.98896	0.0027993	0.0215648	No
AT5G65380	1987.1	0.715988	0.261039	2.74284	0.00609106	0.0387246	No
AT1G34190	1162.98	0.768939	0.259216	2.9664	0.00301307	0.0226814	No
AT1G27450	3676.85	-0.638322	0.238601	-2.67527	0.00746685	0.045164	No
AT1G70100	1388.13	0.717404	0.25447	2.81921	0.00481414	0.0323778	No
AT3G19840	1152.02	0.691999	0.259029	2.67151	0.00755098	0.045563	No
AT4G11350	387.043	0.945259	0.31496	3.0012	0.00268918	0.0209441	No
AT5G42050	21585.5	0.654633	0.23307	2.80873	0.00497369	0.033209	No
AT5G16280	1174.21	0.840231	0.257584	3.26196	0.00110643	0.0105514	No
AT1G16540	400.629	1.03856	0.312099	3.32766	0.000875794	0.00872661	No
ATCG01020	695.462	-1.5692	0.282256	-5.5595	2.70548e-08	2.24991e-06	No
AT3G58680	5057.18	-0.682961	0.252986	-2.6996	0.00694239	0.0428327	No
AT5G66210	11738.1	0.901867	0.233166	3.86791	0.000109772	0.00175275	No
AT3G54500	138.643	1.18677	0.428344	2.77059	0.00559543	0.0363372	No
AT2G30480	296.687	0.94855	0.334028	2.83973	0.00451519	0.0307205	No
AT5G15320	1185.33	-1.10359	0.26266	-4.20157	2.65071e-05	0.000558368	No
AT3G14010	1126.1	0.808553	0.259881	3.11124	0.00186303	0.0157242	No
AT1G04810	1831.81	0.666764	0.248326	2.68504	0.00725215	0.0442006	No
AT1G13540	69.6648	2.36649	0.602163	3.92998	8.4954e-05	0.00142106	No
AT3G20660	1070.03	0.782491	0.285487	2.7409	0.00612715	0.0388555	No
AT1G14410	760.796	-0.793879	0.277321	-2.86267	0.00420084	0.0290434	No
AT5G08180	618.862	-1.08396	0.284303	-3.8127	0.000137457	0.00207391	No
AT5G66630	565.239	0.818061	0.291514	2.80625	0.00501221	0.0334231	No
AT4G30220	704.3	-1.06412	0.279275	-3.81031	0.000138792	0.00209046	No
AT1G08380	34731	-0.673563	0.243413	-2.76716	0.00565464	0.0365737	No
AT5G40910	1746.2	0.719636	0.253518	2.8386	0.00453116	0.0308052	No
AT4G37450	268.41	-1.6111	0.348528	-4.62259	3.78972e-06	0.000117127	No
AT3G17830	167.493	-1.12558	0.388419	-2.89786	0.00375713	0.0268539	Yes
AT3G13990	884.515	0.782123	0.268217	2.91601	0.00354539	0.025803	No
AT1G56220	2300.45	-0.915707	0.247423	-3.70099	0.000214763	0.00291901	No
AT5G56980	6428.03	0.787202	0.235348	3.34485	0.000823284	0.00836005	No
AT3G05670	4531	1.45716	0.237058	6.14687	7.90251e-10	1.27216e-07	No
AT2G30470	1106.3	1.08027	0.287367	3.7592	0.000170456	0.00243963	No
AT2G02180	3492.16	0.655852	0.240487	2.72719	0.00638769	0.0401594	No
AT3G44590	441.107	-1.64341	0.307068	-5.35193	8.70233e-08	5.7406e-06	No
AT1G69620	6419.39	-1.19736	0.246023	-4.86689	1.1337e-06	4.37433e-05	No
AT1G61370	814.03	1.25446	0.272609	4.60169	4.19078e-06	0.000127224	No
AT5G63680	928.397	0.80933	0.277181	2.91986	0.00350188	0.0255287	No
AT4G29000	541.135	0.833898	0.28719	2.90365	0.00368843	0.0265358	No
AT5G46410	2994.25	0.693812	0.241367	2.87451	0.0040465	0.028311	No
AT1G21640	1630.57	0.814446	0.265554	3.06696	0.00216245	0.0175913	No
AT4G29900	3004.11	1.13129	0.251506	4.49806	6.85771e-06	0.000188609	No
AT2G04860	65.0412	1.67882	0.585937	2.8652	0.00416748	0.0289038	No
AT2G19710	1282.24	0.786733	0.256434	3.06798	0.00215512	0.017548	No
AT1G60190	611.013	0.763731	0.285411	2.6759	0.00745293	0.0451265	Yes
AT4G23220	2005.82	0.877442	0.246094	3.56548	0.000363196	0.0044257	No
AT2G40715	64.4053	2.70328	0.656325	4.11882	3.8082e-05	0.000744125	No
AT3G56970	48.1026	2.01815	0.682135	2.95858	0.00309064	0.0230951	Yes
AT4G18010	11980.1	0.751008	0.232193	3.23442	0.00121892	0.0113889	No
AT2G37300	61.5719	-1.52095	0.573338	-2.65279	0.00798285	0.0474027	No
AT3G05880	4494.59	-0.665615	0.239765	-2.77611	0.00550134	0.0358455	No
AT1G80750	436.565	-0.82858	0.299583	-2.76578	0.0056787	0.0366803	No
AT1G27595	1009.69	0.887148	0.261722	3.38965	0.00069981	0.00736185	No
AT5G08280	9827.25	-0.705788	0.233938	-3.01699	0.00255302	0.0201275	Yes
AT1G79075	90.4651	-1.52137	0.495918	-3.06778	0.00215654	0.0175514	No
AT5G45900	654.035	0.796751	0.278208	2.86387	0.00418499	0.0289795	No
AT1G49050	650.114	0.779771	0.278273	2.80218	0.00507585	0.0337499	No
AT4G31985	1560.17	-1.55649	0.251588	-6.18666	6.14507e-10	1.02693e-07	No
AT4G09150	16571.4	1.6715	0.315698	5.2946	1.19275e-07	7.14307e-06	No
AT5G06790	105.759	-1.39258	0.467668	-2.97771	0.00290407	0.0221651	No
AT1G59820	5025.3	1.77802	0.236483	7.51862	5.53553e-14	4.12833e-11	No
AT5G49570	597.16	1.11873	0.311374	3.59288	0.000327048	0.00408159	No
AT4G19530	2529.89	1.50057	0.275615	5.44445	5.19671e-08	3.79944e-06	No
AT2G15000	179.492	-1.19415	0.385088	-3.10097	0.00192886	0.0161324	No
AT4G33210	1772.56	1.15582	0.255519	4.52343	6.08443e-06	0.000171922	No
AT3G56020	438.074	-2.01662	0.303558	-6.64327	3.06795e-11	8.54497e-09	No
AT3G49350	966.443	0.724611	0.268323	2.70052	0.0069231	0.0427779	No
AT1G67350	1340.02	-0.881504	0.260962	-3.3779	0.000730412	0.00763344	No
AT1G10290	2804.87	0.742129	0.243535	3.04732	0.00230891	0.0185675	No
AT3G05730	3899.05	-2.36534	0.319014	-7.41451	1.22074e-13	7.93348e-11	Yes
AT1G04160	1990.05	1.49829	0.249265	6.01082	1.84585e-09	2.51078e-07	No
AT1G06230	1869.75	1.13221	0.248495	4.55627	5.20692e-06	0.000152023	No
AT3G19030	1681.51	-0.760492	0.272323	-2.79261	0.00522847	0.0344514	No
AT1G70200	872.099	-0.769304	0.288675	-2.66495	0.00769994	0.0461602	Yes
AT3G47833	537.388	-0.950776	0.317028	-2.99903	0.00270838	0.0210469	No
AT1G67530	3361.75	0.860936	0.243576	3.53457	0.000408435	0.00485556	No
AT1G64790	2296.18	0.904559	0.245358	3.6867	0.000227184	0.00304306	No
AT2G30570	29660.4	-0.712336	0.240663	-2.95989	0.00307745	0.0230081	No
AT2G44710	1296.51	1.01925	0.264401	3.85495	0.000115751	0.00182981	No
AT2G44840	809.18	-0.781016	0.280811	-2.78129	0.00541442	0.0353843	No
AT5G64510	3433.41	0.917516	0.316107	2.90255	0.00370141	0.0266074	No
AT1G29920	3336.45	-1.338	0.248975	-5.37401	7.70055e-08	5.21705e-06	No
AT4G20440	832.392	-1.05491	0.286385	-3.68354	0.000230015	0.0030716	No
ATCG00110	58.7541	-4.83943	0.884034	-5.47426	4.39353e-08	3.25288e-06	No
AT5G65110	1876.25	0.667522	0.247282	2.69944	0.0069457	0.0428327	No
AT1G69220	915.07	0.814489	0.267468	3.04518	0.00232541	0.0186405	No
AT3G52640	862.847	0.764487	0.267561	2.85724	0.00427342	0.0294755	No
AT5G24110	1402.51	0.732887	0.255864	2.86436	0.00417846	0.0289571	No
AT3G14110	4190.13	-0.67843	0.240115	-2.82543	0.00472168	0.0318904	No
AT1G68590	8610.38	-0.627502	0.23326	-2.69014	0.0071421	0.0437273	Yes
AT3G09070	323.769	0.886453	0.322101	2.75209	0.00592157	0.0378115	No
ATCG00100	351.32	-1.90551	0.330353	-5.76809	8.01752e-09	8.42416e-07	No
AT2G31800	2373.74	0.758604	0.25237	3.00593	0.00264774	0.0206948	No
AT1G74330	4216	1.29271	0.237904	5.43374	5.51851e-08	3.96858e-06	No
AT5G01100	20799.4	1.01832	0.23805	4.27776	1.88782e-05	0.000425231	No
AT3G11930	305.886	-1.03371	0.327888	-3.15262	0.0016181	0.0141982	No
AT2G42920	326.049	1.94015	0.385163	5.03722	4.72336e-07	2.22798e-05	No
AT4G27470	285.522	1.23339	0.347758	3.54668	0.000390117	0.00469827	No
AT5G20680	357.594	0.991794	0.318003	3.11882	0.00181576	0.0153919	No
AT3G01500	191025	0.684901	0.234302	2.92315	0.00346508	0.0253657	No
AT3G21070	24180.8	1.20163	0.247766	4.84987	1.23543e-06	4.67199e-05	No
AT5G43190	2089.46	1.02163	0.289894	3.52417	0.000424817	0.00499951	No
AT2G01250	9889.86	-0.88056	0.239035	-3.68381	0.000229772	0.00307068	No
AT4G13550	1062.46	1.34594	0.264518	5.08827	3.61349e-07	1.8116e-05	No
AT3G41762	1189.32	-1.77509	0.279117	-6.35966	2.02207e-10	4.12573e-08	No
AT4G13170	993.628	-0.808974	0.272469	-2.96905	0.00298725	0.0225645	No
AT5G22880	1023.61	-1.50032	0.263553	-5.69265	1.25081e-08	1.20593e-06	No
AT5G42140	727.301	1.00703	0.273598	3.68069	0.000232602	0.00309437	No
AT1G01710	988.431	0.773608	0.267177	2.89548	0.00378574	0.026981	No
ATCG00160	41.7942	2.02435	0.731468	2.76752	0.00564846	0.0365737	No
AT1G75710	253.161	-0.956117	0.346865	-2.75645	0.00584322	0.0374748	No
AT1G77500	3221.95	0.746847	0.265155	2.81664	0.00485291	0.0325761	No
AT2G42210	1991.19	-0.697626	0.255292	-2.73266	0.00628248	0.0396542	No
AT4G02120	1692.25	0.794534	0.266268	2.98396	0.00284543	0.0218063	No
AT4G21670	696.812	0.751263	0.282953	2.65508	0.00792892	0.0471943	No
AT2G02220	2016.98	1.13711	0.246454	4.61388	3.95221e-06	0.000121666	No
AT3G11670	1788.39	0.822945	0.288699	2.85053	0.00436469	0.0299754	No
AT1G36180	126.757	1.27067	0.440435	2.88505	0.00391358	0.0275789	No
AT1G75660	1737.98	1.26779	0.269795	4.6991	2.61313e-06	8.81779e-05	No
AT4G11830	1333.79	1.00822	0.26922	3.74498	0.00018041	0.0025305	No
AT5G07580	172.727	-1.82407	0.412485	-4.42215	9.77247e-06	0.00024673	No
AT5G46170	3628.45	0.795212	0.271292	2.93121	0.00337649	0.0248208	No
AT2G37710	3025.58	1.28709	0.265219	4.85294	1.21644e-06	4.62046e-05	No
AT5G06220	1227.07	1.03347	0.299425	3.45152	0.000557444	0.00618132	No
AT1G61570	538.234	-1.00848	0.299728	-3.36464	0.000766442	0.00788321	No
AT5G59410	123.362	-1.23993	0.443844	-2.79362	0.00521217	0.0343827	No
AT2G41830	308.953	1.08016	0.324911	3.32447	0.000885879	0.00881208	No
AT5G44800	1696.91	0.952738	0.257487	3.70014	0.000215484	0.00292202	No
AT5G04020	4570.65	2.02748	0.23793	8.52134	1.5772e-17	2.76751e-14	No
AT2G42010	1019.93	1.34091	0.27159	4.93724	7.92346e-07	3.3622e-05	No
AT1G15930	6146.37	-1.11645	0.255995	-4.3612	1.29352e-05	0.000310073	Yes
AT5G41520	5679.16	-1.0062	0.243851	-4.12627	3.68686e-05	0.000725262	No
AT1G75350	12471.4	-0.993555	0.23545	-4.21982	2.44496e-05	0.000522555	No
AT5G56290	1846.24	0.774233	0.249988	3.09708	0.00195435	0.0162546	No
AT2G47830	660.21	0.840838	0.287826	2.92134	0.00348531	0.0254502	No
AT3G22660	227.856	-0.941099	0.353109	-2.66518	0.00769471	0.0461589	Yes
AT2G44230	913.778	0.775201	0.26603	2.91396	0.00356879	0.0258981	No
AT5G66790	511.602	0.863663	0.310973	2.77729	0.0054814	0.0357688	No
AT4G18140	1440.53	1.14813	0.254019	4.51986	6.18802e-06	0.000174008	No
AT3G61420	849.405	0.719343	0.273139	2.63362	0.0084481	0.049628	No
AT3G14075	2853.26	0.705515	0.241403	2.92256	0.00347161	0.0253924	No
AT4G21180	347.924	1.06861	0.354702	3.01268	0.00258948	0.0203665	No
AT1G50732	322.162	-0.93401	0.320842	-2.91112	0.00360133	0.0260695	No
AT4G33200	919.486	0.77532	0.267773	2.89544	0.00378628	0.026981	No
AT5G61590	261.008	-1.0463	0.339183	-3.08478	0.00203704	0.0168048	No
AT4G24560	785.213	0.935944	0.284013	3.29543	0.000982715	0.00960117	No
AT1G20970	3366.57	1.41442	0.241115	5.86619	4.45928e-09	5.11418e-07	No
AT3G18000	2521.62	-1.01243	0.270431	-3.74378	0.000181274	0.00254058	Yes
AT5G49740	891.349	1.01724	0.29257	3.47689	0.000507257	0.00572401	No
AT4G38100	326.954	-1.42667	0.323289	-4.41299	1.01952e-05	0.000255083	No
AT5G22690	1092.09	1.47406	0.267472	5.51107	3.56659e-08	2.73288e-06	No
AT3G11910	1955.03	0.858849	0.252726	3.39834	0.000677972	0.0071838	No
AT4G32200	207.046	1.13783	0.390342	2.91496	0.00355732	0.0258666	No
AT5G43900	1484.01	1.17166	0.263325	4.44948	8.60799e-06	0.000224434	No
AT5G04410	5389.62	0.874553	0.253118	3.45512	0.000550049	0.00611254	No
AT2G30830	79.8865	1.53345	0.513336	2.98722	0.00281527	0.0216262	No
AT5G03650	2700.69	0.663001	0.242466	2.73441	0.0062492	0.039501	No
AT4G28080	18047.4	0.772953	0.23202	3.3314	0.000864102	0.00864447	No
AT5G20500	852.13	-0.864062	0.278776	-3.09948	0.00193859	0.0161906	No
AT3G54460	559.348	0.846429	0.294685	2.87232	0.00407472	0.028463	No
AT2G01480	1000.56	0.765652	0.269314	2.84298	0.00446942	0.0304563	No
AT2G02050	1361.71	-1.02925	0.261505	-3.93587	8.28947e-05	0.00139861	No
AT5G08110	316.139	0.940079	0.34409	2.73207	0.00629376	0.0396825	No
AT4G32300	2993.13	1.45958	0.242021	6.03078	1.63171e-09	2.32778e-07	No
AT1G24300	680.366	0.784679	0.288905	2.71605	0.00660662	0.0411963	No
AT1G31480	224.002	1.09778	0.358677	3.06064	0.00220865	0.017876	No
AT5G16910	6602.02	1.58479	0.238961	6.63203	3.31108e-11	9.07806e-09	No
AT5G05250	993.359	1.58612	0.263579	6.01763	1.76991e-09	2.45527e-07	Yes
AT4G33865	3114.66	-1.33343	0.269489	-4.94799	7.49833e-07	3.22483e-05	No
AT2G26760	158.171	-1.28785	0.419475	-3.07014	0.00213956	0.0174537	No
AT2G30540	92.9054	-1.30899	0.48171	-2.71738	0.0065801	0.0410747	No
AT3G44010	1867.94	-1.39293	0.248269	-5.61057	2.01659e-08	1.76925e-06	No
AT1G01610	307.731	-1.02395	0.329679	-3.1059	0.00189702	0.0159221	No
AT3G04490	1034.8	0.796736	0.261396	3.04801	0.00230364	0.0185337	No
AT5G53000	2244.1	0.711974	0.246027	2.89389	0.00380504	0.0270683	No
AT5G44020	904.829	-1.26951	0.273739	-4.63767	3.52362e-06	0.000110804	No
AT2G26250	957.664	-1.02299	0.289265	-3.5365	0.000405466	0.00482924	No
AT3G17410	3885.21	0.648011	0.241364	2.68479	0.0072576	0.0442184	No
AT5G20700	825.343	-0.874323	0.303944	-2.8766	0.0040199	0.028181	No
AT2G29500	12771.4	0.931003	0.330268	2.81893	0.00481835	0.0323937	No
ATCG00180	366.533	3.33853	0.376153	8.87545	6.96487e-19	2.03688e-15	No
AT5G62530	1229.83	0.781143	0.256276	3.04805	0.00230334	0.0185337	No
AT1G27310	1610.11	-0.837408	0.281677	-2.97294	0.00294962	0.0223669	No
AT3G17160	633.904	-0.816525	0.282088	-2.89457	0.00379675	0.027027	No
AT5G57180	688.085	-0.96216	0.276173	-3.4839	0.000494171	0.00559307	No
AT4G36960	2193.24	0.772671	0.245321	3.14963	0.00163475	0.0142569	No
AT4G36150	392.756	1.14425	0.311012	3.67913	0.000234032	0.00310633	No
AT5G61910	655.161	1.33624	0.284743	4.69281	2.69483e-06	9.0069e-05	No
AT1G23020	523.424	1.86364	0.295968	6.29676	3.03933e-10	5.73452e-08	Yes
AT3G57530	19310.6	0.66981	0.239316	2.79885	0.00512857	0.0340231	No
AT2G25730	1591.51	1.39633	0.253519	5.50779	3.63376e-08	2.76024e-06	No
AT1G77600	567.466	0.916953	0.299014	3.06659	0.00216518	0.0176036	No
AT5G24470	1881.13	0.710388	0.247333	2.87219	0.00407635	0.0284631	No
AT4G35905	161.475	-1.07807	0.393987	-2.7363	0.00621337	0.0393312	No
AT5G27770	2369.2	-1.27868	0.248961	-5.13607	2.80549e-07	1.46949e-05	No
AT4G37270	2321.31	0.713558	0.243812	2.92668	0.00342606	0.0251325	No
AT1G53440	985.74	1.28582	0.289245	4.44543	8.77161e-06	0.000228023	No
AT2G46260	4647.25	0.769552	0.237461	3.24075	0.00119217	0.0112047	No
AT5G64740	7641.03	0.748612	0.237589	3.15087	0.00162785	0.0142208	No
AT1G67800	915.928	0.713557	0.267242	2.67008	0.00758338	0.0457209	No
AT2G27980	1017.77	0.854374	0.269635	3.16863	0.00153157	0.0136281	No
AT5G49015	181.911	-1.11944	0.414226	-2.70249	0.00688216	0.0426063	No
AT1G47510	344.946	1.50076	0.331444	4.52794	5.95603e-06	0.000169111	No
AT2G32660	152.149	1.19208	0.44262	2.69323	0.00707625	0.0434518	No
AT1G29660	602.599	-1.15814	0.311434	-3.71875	0.000200211	0.00277626	No
AT4G31405	45.7771	1.89898	0.686269	2.76712	0.00565547	0.0365737	No
AT4G13930	1965.27	-0.915159	0.252478	-3.6247	0.000289297	0.00369723	No
AT1G31730	1358.49	0.705853	0.254823	2.76998	0.005606	0.0363923	No
AT4G21120	981.831	1.91367	0.308671	6.1997	5.6571e-10	9.54473e-08	No
AT1G05087	64.7542	2.03662	0.65328	3.11753	0.00182375	0.0154372	No
AT3G07590	169.05	-1.19134	0.387666	-3.07312	0.00211833	0.0173208	No
AT5G06660	264.479	-0.941219	0.337552	-2.78837	0.00529744	0.0348012	No
AT5G24350	590.475	1.25313	0.312806	4.0061	6.17287e-05	0.00109965	No
AT5G25210	154.242	-1.30361	0.405649	-3.21363	0.00131069	0.0120777	No
AT5G05400	550.395	1.12162	0.317603	3.53152	0.00041318	0.00490201	No
AT1G03080	1782.56	0.778578	0.261366	2.97888	0.00289309	0.0221102	No
AT5G42190	1011.58	-0.783067	0.262148	-2.98712	0.0028162	0.0216262	No
AT4G31780	18623.8	1.18486	0.233547	5.07331	3.9096e-07	1.91625e-05	No
AT1G09560	5025.72	1.13649	0.305118	3.72476	0.0001955	0.0027161	No
AT1G23100	45.0532	-2.07155	0.662583	-3.12647	0.00176918	0.0151065	No
AT5G57035	2868.2	1.25026	0.241621	5.17445	2.28577e-07	1.23792e-05	No
AT3G10090	193.384	-1.29239	0.383421	-3.37068	0.000749828	0.00777614	No
AT1G30880	1433.66	-1.06266	0.27577	-3.85343	0.000116476	0.0018363	No
AT5G54650	1142.19	1.18713	0.262874	4.51595	6.30339e-06	0.000176124	No
AT3G04780	659.493	-0.913239	0.299844	-3.04572	0.00232124	0.0186156	No
AT1G26560	1872.76	0.790694	0.247915	3.18937	0.00142581	0.0128935	No
AT5G48450	617.156	1.14122	0.283755	4.02184	5.77445e-05	0.00104458	No
AT1G09750	2732.97	-0.693483	0.258353	-2.68425	0.00726932	0.0442378	No
AT1G14450	170.04	-1.19463	0.402466	-2.96827	0.00299485	0.0225998	No
AT5G66060	875.907	0.765096	0.269044	2.84376	0.0044585	0.0304408	No
AT1G30755	5151.16	1.35055	0.237079	5.69663	1.22202e-08	1.18572e-06	No
AT2G34660	4615.21	1.68512	0.246164	6.84553	7.61955e-12	2.72858e-09	No
AT5G53050	7649.91	1.07112	0.233978	4.57788	4.69718e-06	0.000139697	No
AT3G60770	3872.34	-1.125	0.241888	-4.65089	3.30504e-06	0.000105251	No
ATCG00750	77.6989	1.45551	0.532772	2.73195	0.00629608	0.0396829	No
AT1G78955	181.172	1.10544	0.394926	2.7991	0.00512451	0.034009	No
AT1G17440	1030.68	0.818085	0.261287	3.13098	0.00174224	0.0149419	No
AT2G31870	676.712	1.84929	0.293604	6.29858	3.00391e-10	5.7293e-08	No
AT1G22930	5738.03	1.19432	0.239815	4.98016	6.35321e-07	2.82943e-05	No
AT3G07770	1727.2	1.02083	0.324279	3.148	0.0016439	0.0143088	No
AT3G10360	691.074	1.12513	0.289745	3.88319	0.000103093	0.00166266	No
AT3G17820	502.125	-0.849111	0.291497	-2.91293	0.00358059	0.0259301	No
AT3G46040	1776.42	-1.03782	0.263987	-3.93133	8.44764e-05	0.00141712	No
AT2G28830	228.386	1.85666	0.398224	4.66236	3.12598e-06	0.000100461	No
AT2G36390	3879.07	0.647309	0.2397	2.70049	0.00692364	0.0427779	No
AT1G05830	927.499	0.874632	0.276264	3.16593	0.00154588	0.0137275	No
AT1G30230	5753.69	-0.743143	0.235462	-3.15611	0.0015989	0.0140631	No
AT4G13720	858.446	-0.709038	0.269462	-2.63131	0.00850566	0.0499327	No
AT2G14247	268.594	1.33329	0.456554	2.92033	0.00349657	0.0255005	Yes
AT1G01630	245.731	-1.05501	0.356606	-2.95847	0.00309172	0.0230951	No
AT4G16760	13914.6	1.44292	0.233341	6.18371	6.26104e-10	1.03644e-07	No
AT3G02880	14333.7	1.1499	0.233829	4.91771	8.75644e-07	3.57324e-05	No
AT5G58040	5622.83	1.05759	0.238378	4.43663	9.13779e-06	0.000235795	No
AT2G34250	33201.4	0.952497	0.244677	3.89288	9.90617e-05	0.00161246	No
AT4G28070	1728.47	0.965443	0.288729	3.34377	0.000826475	0.00837807	No
AT1G74740	913.791	0.781373	0.266133	2.93602	0.00332454	0.0245211	No
AT1G54580	1020.17	-0.953375	0.26431	-3.60704	0.000309713	0.00391255	No
AT1G77460	663.51	1.74763	0.374029	4.67245	2.97633e-06	9.72544e-05	No
AT4G32940	2392.67	0.745393	0.247202	3.01532	0.00256705	0.0201991	No
AT1G54690	149.768	-1.3904	0.408225	-3.40597	0.000659304	0.00703271	No
AT1G73080	20580.7	0.979223	0.233007	4.20255	2.63924e-05	0.000557962	No
AT5G13560	3753.53	0.711258	0.240746	2.95439	0.00313293	0.0233731	No
AT5G46190	1225.54	0.756193	0.257221	2.93985	0.00328369	0.0242913	No
AT1G66400	599.799	-1.20336	0.319608	-3.76511	0.000166476	0.00240029	No
AT3G07810	1100.27	0.784014	0.270841	2.89473	0.0037948	0.0270241	No
AT5G13760	1269.12	0.738293	0.255324	2.8916	0.00383292	0.0272072	No
AT5G38880	1329.17	1.22175	0.266587	4.58294	4.58473e-06	0.00013705	No
AT1G03980	39.1394	1.85095	0.693508	2.66897	0.00760832	0.0458144	No
AT1G27130	671.952	-0.852743	0.280553	-3.03951	0.00236965	0.0189432	No
AT2G17120	9108.51	0.763988	0.273626	2.79209	0.00523681	0.0344567	No
AT1G28580	427.396	-0.911401	0.300665	-3.03128	0.00243517	0.0193786	No
AT3G50050	965.74	0.86527	0.263919	3.27854	0.00104344	0.010038	No
AT2G13790	2858.48	1.03123	0.241296	4.27371	1.92248e-05	0.000430826	No
AT5G67320	5019.07	0.628863	0.236159	2.66288	0.00774754	0.0463664	No
AT5G19025	540.91	1.07497	0.294184	3.65409	0.000258098	0.0033547	No
AT1G77940	4093.6	-1.27333	0.242724	-5.24601	1.55427e-07	8.88366e-06	No
AT1G53470	1781.59	1.7918	0.311804	5.74656	9.10754e-09	9.34561e-07	No
AT3G63370	441.415	1.2033	0.299128	4.0227	5.75342e-05	0.00104392	No
AT3G46930	1768.86	1.03051	0.249575	4.12905	3.64258e-05	0.000718968	No
AT3G02900	1396.28	-0.784571	0.284523	-2.7575	0.00582457	0.0373962	No
AT1G22870	859.934	0.880193	0.271395	3.24322	0.00118188	0.0111318	No
AT1G20780	4643.46	0.883905	0.239619	3.68878	0.000225328	0.00302744	No
AT2G31260	1274.64	1.21012	0.255676	4.73301	2.21215e-06	7.74782e-05	No
AT3G13320	2155.41	0.758109	0.245623	3.08648	0.00202544	0.0167485	No
AT4G39890	1584.16	0.725418	0.256887	2.82388	0.00474467	0.0320087	No
AT1G21600	3051.22	-0.653689	0.240927	-2.71323	0.00666314	0.0414842	Yes
AT5G67510	828.173	-0.720836	0.268635	-2.68332	0.00728943	0.0443201	No
AT3G47060	448.114	0.850657	0.30993	2.74467	0.00605714	0.0385788	No
AT2G24500	9140.51	1.12608	0.239161	4.70847	2.49584e-06	8.52991e-05	No
AT1G14250	1550.47	0.967178	0.275304	3.51313	0.000442867	0.00516687	Yes
AT1G30380	49939.2	-0.961772	0.268198	-3.58606	0.000335712	0.00416772	No
AT1G28690	64.8463	1.62113	0.569158	2.8483	0.00439529	0.0301384	No
AT3G56090	4917.08	-0.765228	0.247889	-3.08698	0.002022	0.0167359	Yes
AT2G36830	10275.3	-0.792406	0.232579	-3.40704	0.000656706	0.00702201	No
AT2G28190	6815.1	-2.49281	0.255788	-9.74563	1.92581e-22	1.1264e-18	Yes
AT1G01770	566.232	1.09726	0.307456	3.56883	0.000358577	0.00438464	No
AT1G79950	662.947	1.027	0.31235	3.28797	0.00100914	0.00978306	No
AT3G16120	87.2351	-1.57674	0.509396	-3.09532	0.00196603	0.0163343	No
AT1G74060	3527.06	-0.905121	0.239541	-3.77857	0.000157731	0.00230835	No
AT5G03850	1555.21	-1.57312	0.255988	-6.1453	7.98132e-10	1.27317e-07	Yes
AT5G03555	944.539	0.741458	0.265501	2.79267	0.00522742	0.0344514	No
AT1G74310	111688	1.28669	0.340825	3.77523	0.000159858	0.00232976	No
AT4G24090	1197.18	-0.842565	0.257327	-3.2743	0.00105926	0.0101623	No
AT3G59210	1659.64	1.35226	0.252003	5.36602	8.04909e-08	5.39074e-06	No
AT3G10370	1133.65	0.720683	0.267004	2.69915	0.00695175	0.0428459	No
AT3G28640	64.658	1.76384	0.629268	2.803	0.00506304	0.03368	No
AT1G67430	7552.43	-1.27139	0.234305	-5.42622	5.75612e-08	4.1058e-06	No
AT4G12020	3155.34	1.81351	0.268808	6.74647	1.51482e-11	4.80049e-09	No
AT5G08230	1070.13	2.26349	0.264916	8.54418	1.2945e-17	2.52384e-14	No
AT2G27710	4235.76	-1.2991	0.245154	-5.29911	1.16365e-07	7.01672e-06	Yes
AT3G27280	251.667	-0.905693	0.341967	-2.64848	0.00808545	0.0478662	No
AT3G10730	1743.68	0.780148	0.253839	3.0734	0.00211632	0.0173124	No
AT5G16220	679.68	1.0475	0.283068	3.70054	0.000215144	0.00291966	No
AT3G10650	1761.3	1.17489	0.25053	4.68961	2.73726e-06	9.11397e-05	No
AT1G10390	2411.27	0.895405	0.256383	3.49245	0.000478613	0.00547829	No
AT4G27380	178.67	-1.2555	0.380668	-3.29814	0.000973276	0.00952486	No
AT2G24020	5478.77	-0.640072	0.241278	-2.65284	0.00798167	0.0474027	No
AT3G20720	601.272	0.864657	0.284104	3.04345	0.00233879	0.0187306	No
AT5G50900	1413.99	0.89377	0.253246	3.52925	0.000416734	0.0049375	No
AT1G06290	2235.06	0.836253	0.250365	3.34013	0.000837378	0.00844938	No
AT1G55260	295.309	-1.04833	0.362423	-2.89256	0.00382117	0.0271348	No
AT5G01980	869.142	0.837972	0.268188	3.12457	0.00178065	0.0151748	No
AT1G75750	283.305	-3.1425	0.445768	-7.04963	1.794e-12	7.86982e-10	Yes
AT3G47890	502.433	1.36442	0.29329	4.65211	3.2855e-06	0.00010482	No
AT1G73480	3404.31	0.79937	0.241909	3.30442	0.00095173	0.00934527	No
AT5G43020	262.159	-0.953131	0.343594	-2.774	0.00553717	0.0360388	No
AT5G14920	253.37	-0.911149	0.343027	-2.6562	0.00790259	0.0470855	No
AT5G24770	442.509	2.70558	0.396378	6.82575	8.74641e-12	3.06947e-09	Yes
AT1G49975	567.944	-1.59745	0.2914	-5.48199	4.20577e-08	3.14037e-06	No
AT1G49510	514.698	-1.16627	0.291149	-4.00576	6.18181e-05	0.00110012	No
AT1G74453	188.482	-1.07108	0.376492	-2.8449	0.00444254	0.0303618	No
AT4G26630	3407.12	0.768285	0.264907	2.9002	0.00372921	0.0267305	No
AT1G20110	2913.53	0.755455	0.243313	3.10487	0.00190364	0.0159519	No
AT5G08500	1556.21	0.937357	0.259596	3.61082	0.000305225	0.0038642	No
AT1G18485	793.104	0.745138	0.275967	2.7001	0.00693195	0.042799	No
AT4G27280	4492.96	-0.740573	0.258571	-2.8641	0.00418191	0.0289696	No
ATCG00340	502.831	1.05433	0.36948	2.85354	0.00432345	0.0297737	No
AT3G53900	2376.37	-0.725595	0.251522	-2.88481	0.00391644	0.0275881	No
AT4G30650	1404.48	-1.02794	0.265476	-3.87207	0.000107914	0.00172771	No
AT3G02080	4714.41	-1.09287	0.237404	-4.60344	4.15576e-06	0.00012638	No
AT3G53430	4615	-1.32188	0.237274	-5.5711	2.53137e-08	2.14579e-06	No
AT2G23770	4626.87	0.760257	0.246853	3.07979	0.00207146	0.0170248	No
AT3G11130	8247.78	1.31865	0.242016	5.44861	5.07652e-08	3.7271e-06	No
AT4G14342	792.595	-0.808755	0.271433	-2.97957	0.0028865	0.0220793	No
AT2G17410	1500.05	0.707151	0.252692	2.79847	0.0051345	0.0340495	No
AT5G57710	12235.3	1.5558	0.233024	6.67659	2.44566e-11	7.27357e-09	No
AT2G17210	154.467	3.26679	0.530546	6.15742	7.39418e-10	1.20135e-07	No
AT2G05990	5286.98	-0.640225	0.238546	-2.68386	0.00727771	0.0442641	No
AT3G17510	2480.1	0.795408	0.254719	3.12269	0.00179204	0.0152571	No
AT4G17390	6796.75	-1.1646	0.251019	-4.63949	3.49267e-06	0.000110226	Yes
AT2G21340	2385.53	0.717554	0.247735	2.89646	0.00377399	0.0269415	No
AT2G20585	198.779	-1.05165	0.367298	-2.86321	0.00419375	0.0290173	No
AT1G20880	291.951	1.3526	0.33944	3.9848	6.75364e-05	0.00118506	No
AT1G01750	218.291	-1.07107	0.379457	-2.82265	0.00476281	0.0321124	No
AT3G53570	435.947	0.892267	0.327923	2.72096	0.00650923	0.0407483	No
AT5G61140	1331.55	1.14246	0.254528	4.48853	7.17173e-06	0.000196322	No
AT1G15750	4833.75	0.982133	0.239695	4.09743	4.17768e-05	0.00080422	No
AT2G42270	10032.1	1.90582	0.238357	7.99562	1.28921e-15	1.50812e-12	No
AT3G62150	717.557	0.828084	0.297769	2.78096	0.00541983	0.0354064	Yes
AT3G04240	19028.4	1.62191	0.231159	7.01642	2.27621e-12	9.50969e-10	No
AT5G45190	1358.06	0.723379	0.26521	2.72757	0.00638023	0.0401268	No
AT4G12600	567.726	-1.71163	0.287321	-5.95719	2.5661e-09	3.33536e-07	No
AT5G25520	1041.43	0.893341	0.295165	3.02658	0.00247338	0.0196027	No
AT5G28060	5803.52	-1.39975	0.239078	-5.85478	4.77628e-09	5.40705e-07	No
AT4G32440	699.243	1.08535	0.276004	3.93238	8.41084e-05	0.001415	No
AT2G36220	2697.34	0.93141	0.303739	3.06648	0.00216596	0.0176036	No
AT2G30424	94.605	-1.34119	0.479566	-2.79666	0.00516333	0.0341761	No
AT2G15970	1112.95	-0.856212	0.264329	-3.23919	0.00119869	0.0112599	No
AT3G13175	38.293	-2.16293	0.718428	-3.01064	0.00260697	0.0204582	No
AT5G60900	221.27	1.09304	0.368243	2.96825	0.00299502	0.0225998	No
AT5G14910	9951.55	-0.987472	0.238809	-4.13498	3.54979e-05	0.000705415	No
AT3G07430	2560.96	-1.41408	0.244368	-5.78667	7.17936e-09	7.63493e-07	Yes
AT2G43780	165.88	-1.51436	0.399278	-3.79275	0.000148986	0.00221042	No
AT5G02960	5601.32	-1.23987	0.239048	-5.18667	2.14085e-07	1.16663e-05	No
AT5G55620	103.019	-1.32054	0.466162	-2.83279	0.00461431	0.0312736	No
AT2G42840	1308.96	-1.31866	0.255506	-5.16097	2.45672e-07	1.31427e-05	No
AT3G09350	43278	0.831623	0.261772	3.17689	0.00148862	0.0133406	No
AT3G51770	921.704	1.023	0.27192	3.76216	0.000168454	0.00241648	No
AT3G62590	357.008	1.89538	0.318411	5.95262	2.6389e-09	3.35542e-07	No
AT4G26750	1264.79	1.43284	0.258222	5.54887	2.87527e-08	2.35759e-06	No
AT5G43420	755.836	1.04193	0.318042	3.27609	0.00105257	0.0101091	No
AT1G48090	1942.98	1.56912	0.247387	6.34281	2.25619e-10	4.49879e-08	No
AT5G51070	27750.2	1.58736	0.254593	6.23488	4.52133e-10	8.17895e-08	No
AT5G65220	19295.7	-0.93229	0.237583	-3.92407	8.70671e-05	0.00144401	No
AT1G58200	7652.15	0.700028	0.243883	2.87034	0.00410027	0.0285522	No
AT2G17500	1783.17	0.719628	0.268063	2.68454	0.0072629	0.04422	No
AT2G24120	1783.35	0.722183	0.260893	2.76812	0.00563813	0.0365629	No
AT5G18480	2354.06	1.38046	0.244414	5.64801	1.62313e-08	1.50694e-06	No
AT1G71220	1579.28	0.690181	0.251461	2.74469	0.00605682	0.0385788	No
AT2G05220	3640.79	-0.958898	0.246197	-3.89485	9.82609e-05	0.0016024	No
AT1G79010	1937.84	-0.723993	0.249262	-2.90455	0.00367782	0.0265129	No
AT4G09970	284.279	-0.884379	0.333786	-2.64954	0.00806022	0.0477975	No
AT2G37190	1875.53	-1.3132	0.247806	-5.29929	1.16252e-07	7.01672e-06	No
AT4G29735	481.998	-0.876068	0.329363	-2.65989	0.00781668	0.0466528	No
AT1G04047	384.059	1.32263	0.373669	3.53957	0.000400781	0.0047938	No
AT5G55100	3174.62	1.3356	0.240911	5.54396	2.9571e-08	2.3802e-06	No
AT1G32130	1849.53	0.715347	0.258483	2.76748	0.0056492	0.0365737	No
AT4G28060	1135.87	-1.08555	0.322383	-3.36728	0.000759147	0.00785422	No
AT1G67250	1148.71	-1.07185	0.265217	-4.04142	5.31285e-05	0.00097925	No
AT4G17940	2155.38	0.688325	0.244961	2.80994	0.00495506	0.0331477	No
AT2G01130	296.575	0.914239	0.327162	2.79446	0.00519871	0.0343068	No
AT1G68690	858.144	1.02156	0.267833	3.81418	0.000136636	0.00207043	No
AT4G34138	812.278	0.939297	0.324665	2.89313	0.00381427	0.0271077	No
AT3G11500	548.844	-0.907404	0.309781	-2.92918	0.00339858	0.0249414	No
AT3G26240	279.021	1.01658	0.357754	2.84156	0.00448934	0.0305683	No
AT3G56400	1267.75	-0.731162	0.257107	-2.8438	0.00445792	0.0304408	No
AT1G11300	112.358	1.42875	0.46896	3.04663	0.00231423	0.0185921	No
AT5G05570	716.596	1.26176	0.277203	4.55174	5.32034e-06	0.000154307	No
AT1G51800	1789.54	2.05284	0.30874	6.6491	2.94898e-11	8.34608e-09	No
AT1G64570	723.234	1.74395	0.296928	5.87331	4.27187e-09	4.96414e-07	No
AT1G71240	390.609	1.09244	0.339968	3.21336	0.00131191	0.0120777	No
AT5G49550	214.864	-1.28825	0.369301	-3.48835	0.000486008	0.00551972	No
AT5G14720	1739.78	0.690696	0.259053	2.66623	0.00767069	0.0460739	No
AT5G61790	3432.85	-0.659422	0.245578	-2.68518	0.00724907	0.0441981	No
AT4G39050	2146.56	0.780712	0.252399	3.09317	0.00198033	0.0164453	No
AT4G16340	1570.3	0.963858	0.251589	3.83109	0.000127577	0.00196713	No
AT3G07960	1147.42	1.63516	0.278492	5.87146	4.31972e-09	4.98672e-07	No
AT2G13560	2549.32	0.8061	0.274087	2.94104	0.00327112	0.0242187	No
AT2G19740	1089.77	-1.46828	0.275008	-5.33903	9.34472e-08	5.98438e-06	No
AT4G13570	36.9644	2.6668	0.834172	3.19694	0.00138896	0.0126225	No
AT2G42540	572.432	0.813985	0.286306	2.84306	0.00446826	0.0304563	Yes
AT2G17840	54966.3	1.2706	0.230177	5.52013	3.38751e-08	2.61853e-06	No
AT3G12640	756.15	0.935945	0.285804	3.27478	0.00105744	0.0101504	No
AT5G59613	2712.44	-1.31097	0.245219	-5.34611	8.98633e-08	5.84011e-06	No
AT3G04740	1612.01	1.25318	0.250898	4.9948	5.88969e-07	2.64313e-05	No
AT4G20320	610.474	1.09481	0.286773	3.81767	0.000134718	0.00204762	Yes
AT1G20510	18412.3	0.74791	0.241905	3.09175	0.00198982	0.0165007	No
AT2G01505	40.2582	-1.85362	0.703563	-2.63462	0.00842314	0.0495278	No
AT3G14770	571.891	-1.06771	0.285086	-3.74523	0.00018023	0.00252999	Yes
AT4G22970	6344.57	2.10115	0.265204	7.92277	2.32286e-15	2.3976e-12	No
AT4G28390	358.401	0.979097	0.332052	2.94863	0.0031919	0.0237525	No
AT2G27385	515.396	-1.38232	0.292134	-4.7318	2.22543e-06	7.7788e-05	No
AT1G28130	82.4978	1.48498	0.551237	2.6939	0.00706204	0.0433885	No
AT1G78370	1762.83	-1.11844	0.267051	-4.18814	2.81256e-05	0.000584047	No
AT2G02130	462.667	-1.48541	0.301346	-4.92926	8.25407e-07	3.44656e-05	No
AT3G06680	313.829	-1.67712	0.32831	-5.10836	3.24968e-07	1.6722e-05	No
AT1G78280	4645.8	1.39782	0.261538	5.34462	9.06074e-08	5.86615e-06	No
AT2G32800	6316.74	0.80375	0.238772	3.36618	0.000762172	0.0078716	No
AT5G55020	130.444	1.44283	0.4384	3.29113	0.000997841	0.00971649	No
AT1G67310	1819.96	0.776081	0.250976	3.09225	0.00198645	0.0164805	No
AT2G44040	2478.17	-0.65679	0.243205	-2.70056	0.0069222	0.0427779	No
AT5G22770	2976.27	1.38635	0.248485	5.5792	2.41627e-08	2.05817e-06	No
AT1G32580	1153.01	-0.764215	0.262884	-2.90705	0.00364859	0.0263573	No
AT5G25050	1087.96	1.5989	0.298009	5.36526	8.08305e-08	5.3929e-06	No
AT1G80180	674.485	-0.803781	0.281949	-2.85081	0.00436085	0.0299608	No
AT4G08170	8187.03	1.03989	0.25865	4.02045	5.80863e-05	0.0010486	No
AT1G15270	909.407	-0.778887	0.266575	-2.92183	0.00347978	0.0254204	No
AT1G74750	1425.02	1.88385	0.259723	7.25332	4.06687e-13	2.23004e-10	No
AT5G38850	477.543	1.84417	0.296578	6.21815	5.03037e-10	8.5697e-08	No
AT1G17980	1502.66	1.19747	0.260797	4.59158	4.39911e-06	0.000132631	No
AT5G15450	5459.74	1.01842	0.360941	2.82158	0.00477881	0.0321925	No
AT4G34290	1041.26	-1.34273	0.261959	-5.12574	2.96379e-07	1.53863e-05	No
AT1G17210	1445.57	0.700872	0.264645	2.64835	0.00808865	0.047869	No
AT4G16890	5836.39	0.842357	0.235722	3.57352	0.000352214	0.00433098	No
AT1G64563	337.344	2.19611	0.347456	6.32055	2.60641e-10	5.02579e-08	No
AT2G43160	8048.87	1.5023	0.234153	6.41589	1.39999e-10	2.95972e-08	No
AT5G58005	289.009	-0.984956	0.353602	-2.78549	0.00534471	0.03502	No
AT2G20290	321.93	0.91889	0.325794	2.82046	0.00479551	0.0322649	No
AT2G47460	32.5271	-2.0991	0.77543	-2.70702	0.00678905	0.0421243	No
AT1G47278	302.867	-0.919521	0.336534	-2.73232	0.00628895	0.0396771	No
AT2G36620	3229.77	-1.30299	0.240288	-5.42262	5.87323e-08	4.15555e-06	Yes
AT4G25830	115.332	-1.68089	0.446807	-3.76199	0.000168566	0.00241648	No
AT5G57250	197.573	1.24407	0.396517	3.1375	0.00170397	0.0147216	No
AT1G13260	1025.84	-1.04324	0.274548	-3.79984	0.00014479	0.00215857	Yes
AT2G31880	9211.75	1.45311	0.262448	5.53676	3.08118e-08	2.4464e-06	No
AT5G19080	825.68	0.790067	0.28303	2.79146	0.00524702	0.0344959	No
AT5G22450	6445.23	1.44059	0.23956	6.01348	1.8158e-09	2.48921e-07	No
AT1G15950	781.201	0.74924	0.274864	2.72586	0.00641351	0.0403073	No
AT4G28710	754.148	1.06474	0.277843	3.83216	0.000127021	0.00196373	No
AT1G49730	1250.34	0.720349	0.255723	2.81691	0.00484876	0.0325608	No
AT1G71340	947.102	0.717138	0.263848	2.71799	0.00656789	0.0410277	Yes
AT3G19910	1959.09	0.733281	0.246642	2.97306	0.00294846	0.0223669	No
AT1G15240	670.062	0.78756	0.284502	2.76821	0.00563654	0.0365629	No
AT5G23310	1364.36	-0.865787	0.259782	-3.33275	0.000859914	0.00862224	No
AT1G58270	570.425	-0.840949	0.286678	-2.93342	0.00335247	0.0246753	No
AT3G46320	295.546	-1.30776	0.329252	-3.97191	7.12984e-05	0.00123869	No
AT2G25290	784.756	1.46632	0.283615	5.1701	2.33967e-07	1.25933e-05	No
AT3G47550	2955.26	0.678826	0.242882	2.79488	0.00519191	0.0342877	No
AT3G28850	2322.62	0.998606	0.262297	3.80716	0.000140573	0.00210731	No
AT4G38270	728.447	1.52478	0.279264	5.45998	4.76184e-08	3.51076e-06	No
AT1G16710	738.514	0.92645	0.298026	3.10862	0.00187962	0.0158338	No
AT2G32680	276.796	1.40708	0.395145	3.56091	0.000369568	0.00449087	No
AT2G29490	1118.51	0.713502	0.260009	2.74415	0.00606685	0.0386126	No
AT4G10320	2513.8	0.783929	0.256839	3.05222	0.00227154	0.0183174	No
AT4G27940	1347.25	0.706762	0.256627	2.75404	0.00588642	0.0376417	No
AT1G70160	1256.48	0.706573	0.264716	2.66917	0.00760384	0.0458031	No
AT2G01023	495.341	-2.54405	0.308553	-8.2451	1.6502e-16	2.22739e-13	No
AT1G29690	5580.04	0.713544	0.23695	3.01137	0.00260069	0.0204363	No
AT1G65800	726.107	1.23386	0.290815	4.24278	2.20773e-05	0.00048069	No
AT1G76670	6241.01	0.725352	0.237592	3.05293	0.00226621	0.0182829	No
AT4G32470	2761.86	-0.696983	0.259816	-2.6826	0.00730517	0.0443696	No
AT5G17000	27218.2	1.08454	0.241888	4.48365	7.33756e-06	0.000198385	No
AT5G58410	1255.17	1.29857	0.257156	5.04973	4.42437e-07	2.11538e-05	No
AT5G58990	354.886	-1.07706	0.318119	-3.3857	0.000709962	0.00745524	No
AT3G21790	1074.72	0.791668	0.276185	2.86645	0.00415109	0.0288016	No
AT5G59880	3294.61	-0.656094	0.240065	-2.73298	0.00627641	0.0396444	No
AT3G47820	1530.48	0.865573	0.251538	3.44112	0.000579322	0.00634146	No
AT1G05570	915.175	1.09394	0.266423	4.10603	4.02522e-05	0.000777014	No
AT2G25460	8253.45	0.799615	0.234811	3.40536	0.000660765	0.00704039	No
AT2G37600	544.189	-1.41333	0.288214	-4.90375	9.4026e-07	3.76278e-05	No
AT2G18700	12104.7	1.30805	0.234329	5.58208	2.37653e-08	2.04416e-06	No
AT5G15310	125.581	-1.21504	0.43141	-2.81644	0.00485597	0.0325842	No
AT4G01010	356.35	2.12149	0.328144	6.46514	1.01207e-10	2.33669e-08	No
AT5G42220	2591.03	1.14781	0.25635	4.47752	7.55167e-06	0.000202613	No
AT1G13930	3129.42	-1.36389	0.264922	-5.14825	2.62922e-07	1.39803e-05	No
AT1G74350	722.219	2.75755	0.353918	7.79149	6.62259e-15	6.11613e-12	No
AT2G34380	269.018	0.948267	0.338516	2.80125	0.00509054	0.0338347	No
AT4G21445	387.848	-0.866937	0.308939	-2.80617	0.00501337	0.0334231	No
AT1G18160	1498.55	0.963388	0.253053	3.80705	0.000140632	0.00210731	No
AT3G17205	2076.8	1.37213	0.269118	5.09862	3.42131e-07	1.73508e-05	No
AT3G08920	1758.35	-1.02129	0.255501	-3.99722	6.40901e-05	0.00113138	No
AT2G20810	510.744	1.23634	0.294451	4.19879	2.68339e-05	0.000563224	No
AT2G31600	116.366	1.20696	0.450596	2.67859	0.00739321	0.0448268	No
AT3G52240	663.451	0.76399	0.280356	2.72507	0.00642884	0.0403314	No
AT1G63440	485.312	2.2097	0.315788	6.9974	2.60756e-12	1.03988e-09	No
AT1G31812	3086.7	-0.808496	0.247533	-3.26622	0.00108994	0.0104224	No
AT3G01390	2346.47	-0.877429	0.255232	-3.43776	0.000586541	0.00640051	No
AT4G06534	502.295	0.862746	0.296093	2.91376	0.003571	0.0259034	No
AT2G36130	638.873	-0.932331	0.297132	-3.13777	0.00170239	0.0147213	No
AT5G03210	15588.4	-1.03042	0.268687	-3.83502	0.000125556	0.00194641	No
AT4G31840	536.49	-1.01042	0.288525	-3.50202	0.000461747	0.00534098	No
AT1G06010	148.415	-1.11887	0.408147	-2.74134	0.00611883	0.0388308	No
AT3G07560	3878.23	0.682686	0.241954	2.82155	0.00477925	0.0321925	No
AT4G00585	1008.93	-1.03561	0.271569	-3.81343	0.000137053	0.00207317	No
AT2G17695	889.816	-0.840671	0.267574	-3.14182	0.001679	0.0145608	No
AT2G17525	85.2899	2.32873	0.569448	4.08945	4.32401e-05	0.00082471	No
AT2G31820	1021.74	1.03734	0.266215	3.89663	9.75394e-05	0.00159508	No
AT3G02260	4947.62	1.12834	0.249961	4.51406	6.3598e-06	0.000176855	No
AT4G16695	254.409	-0.973043	0.341371	-2.8504	0.00436644	0.0299757	No
AT5G60670	777.294	-1.45212	0.274952	-5.28135	1.28232e-07	7.572e-06	No
AT1G80810	889.951	1.05169	0.292559	3.59478	0.000324661	0.0040613	No
AT3G49910	5080.52	-1.3884	0.23621	-5.87781	4.15729e-09	4.89584e-07	No
AT1G14720	1155.8	-0.740873	0.261385	-2.83442	0.00459091	0.0311752	No
AT3G45850	1468.85	0.939508	0.261144	3.59767	0.000321082	0.00402719	No
AT1G76040	1913.87	1.40926	0.24816	5.67885	1.35606e-08	1.28367e-06	No
AT5G49520	18846.3	0.848748	0.268855	3.1569	0.00159457	0.0140391	No
AT5G04920	1987.79	0.65704	0.24711	2.65889	0.00783985	0.0467593	No
AT3G60530	308.769	-0.953375	0.330621	-2.88359	0.00393174	0.0276847	No
AT3G26600	476.904	0.847756	0.314204	2.69811	0.00697352	0.0429348	No
AT5G14030	1991.17	-0.686307	0.24755	-2.77239	0.00556456	0.036169	No
AT1G21630	1445.32	1.12604	0.270363	4.16491	3.11473e-05	0.000632572	No
AT1G64750	1135.41	-0.884139	0.289054	-3.05873	0.00222274	0.0179735	No
AT1G65390	4997.78	-0.639305	0.236507	-2.70311	0.00686946	0.0425494	No
AT1G58250	1075.43	1.13629	0.261174	4.35069	1.35707e-05	0.000322662	No
AT5G07090	6681.78	-0.913398	0.238095	-3.83628	0.000124913	0.00193969	No
AT5G51010	2397.53	-0.992418	0.247991	-4.00183	6.28544e-05	0.00111292	No
AT3G48320	1631.95	0.795608	0.274316	2.90034	0.0037276	0.0267299	No
AT3G47960	15386.5	1.28497	0.236379	5.43605	5.44741e-08	3.94982e-06	No
AT1G13980	695.11	0.827906	0.277038	2.98842	0.00280426	0.0215904	No
AT5G50380	1672.91	1.41185	0.250029	5.64673	1.63531e-08	1.51025e-06	No
AT5G52800	123.489	2.4332	0.530052	4.5905	4.42194e-06	0.000132863	No
AT3G63200	172.901	-1.08472	0.393424	-2.75713	0.00583116	0.0374111	No
AT3G08520	618.812	-1.68508	0.28604	-5.89108	3.83669e-09	4.64292e-07	No
AT2G26080	26613.6	1.25685	0.232353	5.40923	6.32954e-08	4.42488e-06	No
AT5G47910	19357.2	0.80279	0.231432	3.4688	0.000522791	0.00588039	No
AT5G61220	298.547	-1.01362	0.33477	-3.02782	0.00246326	0.0195402	No
AT2G32970	1177.63	0.736364	0.267511	2.75265	0.0059115	0.0377746	No
AT4G27090	8682.43	-1.15858	0.239302	-4.84149	1.28867e-06	4.85242e-05	No
AT1G61430	630.218	1.09176	0.292597	3.73127	0.000190519	0.00265532	No
AT1G74360	3869.17	1.98438	0.28097	7.06262	1.63392e-12	7.35139e-10	No
AT2G17240	2156.43	-0.894034	0.247989	-3.60514	0.000311989	0.00393281	No
AT2G47000	648.012	1.18923	0.285954	4.15881	3.19917e-05	0.000643021	No
AT1G19130	403.309	-0.916558	0.304871	-3.00639	0.00264374	0.0206728	No
AT4G28780	449.004	-1.19639	0.321246	-3.72423	0.000195911	0.00271966	No
AT5G46790	275.174	-1.03034	0.343694	-2.99783	0.0027191	0.0211022	No
AT5G56600	1085.89	-0.787395	0.267631	-2.94209	0.00326007	0.0241573	No
AT1G53390	739.596	0.92373	0.276477	3.34107	0.000834548	0.00843537	No
AT3G54140	2399.19	1.2623	0.250355	5.04204	4.60601e-07	2.17848e-05	No
AT5G23630	1441.43	1.68569	0.263833	6.38922	1.66729e-10	3.48285e-08	No
AT5G08320	150.068	-1.1274	0.417182	-2.70242	0.00688373	0.0426063	No
AT5G14320	17730.7	-0.738232	0.237691	-3.10584	0.00189737	0.0159221	No
AT3G06700	2137.2	-1.73962	0.264639	-6.57357	4.91243e-11	1.2314e-08	Yes
AT1G21980	22829.4	1.94996	0.259885	7.50315	6.23036e-14	4.37297e-11	No
AT2G36410	399.926	-0.927933	0.331338	-2.80056	0.0051014	0.0338847	No
AT2G19450	6131.06	0.91966	0.247555	3.71497	0.00020323	0.0028052	No
AT5G12010	12847.3	0.762736	0.256431	2.97443	0.00293536	0.0223185	No
AT3G60245	7916.75	-1.3878	0.269474	-5.15005	2.60418e-07	1.38892e-05	Yes
AT5G05100	2321.29	0.670772	0.247859	2.70627	0.00680446	0.0421901	No
AT3G23255	165.93	1.12959	0.390941	2.88942	0.00385954	0.0273409	No
AT3G13050	2823.23	0.916271	0.241829	3.78892	0.000151305	0.00223481	No
AT3G11510	5583.2	-1.44525	0.235984	-6.12434	9.10582e-10	1.43946e-07	No
AT1G30260	903.242	-1.03916	0.332961	-3.12097	0.00180259	0.0153098	No
AT4G28350	3707.51	1.58356	0.261499	6.0557	1.39812e-09	2.0444e-07	No
AT3G13277	252.391	1.929	0.368453	5.2354	1.64627e-07	9.31839e-06	No
AT3G25610	5585.92	1.41148	0.235931	5.9826	2.19603e-09	2.9415e-07	No
AT5G20190	12517.5	0.626135	0.232268	2.69574	0.00702321	0.0431802	No
AT1G07350	5630.8	0.937008	0.252366	3.71289	0.000204902	0.00282134	No
AT3G14570	227.245	1.32905	0.354567	3.74837	0.000177985	0.00251458	No
AT1G52400	323.97	1.98143	0.328847	6.02538	1.68713e-09	2.38742e-07	No
AT3G02560	3944.47	-1.30951	0.249039	-5.25826	1.45425e-07	8.42169e-06	Yes
AT5G58470	2467.65	0.745976	0.245042	3.04428	0.00233239	0.0186879	No
AT3G50370	1655.45	1.56249	0.250791	6.23024	4.6573e-10	8.32106e-08	No
AT5G49730	930.154	1.0795	0.286836	3.76348	0.000167567	0.00241008	No
AT1G67140	1236	0.767771	0.257962	2.97629	0.00291755	0.0222197	No
AT2G40930	561.716	0.838755	0.285002	2.94298	0.00325067	0.024108	No
AT1G11475	336.45	-0.890254	0.319484	-2.78654	0.00532741	0.0349327	No
AT1G18540	4121.17	-1.15749	0.237939	-4.86464	1.14663e-06	4.41227e-05	Yes
AT3G25717	94.4155	-1.70526	0.528292	-3.22787	0.00124715	0.0116156	No
AT3G05220	26402.6	1.45749	0.234223	6.22263	4.88876e-10	8.4101e-08	No
AT5G42890	637.253	-0.818831	0.284887	-2.87423	0.00405013	0.0283251	No
AT4G16820	326.199	1.10815	0.372561	2.9744	0.00293561	0.0223185	No
AT1G65730	509.593	1.43185	0.344212	4.15979	3.18547e-05	0.000641002	No
AT1G01650	5026.65	1.27047	0.238072	5.3365	9.47585e-08	6.04628e-06	No
AT5G07740	3671.48	1.60305	0.239109	6.70426	2.02432e-11	6.12426e-09	No
AT4G33010	70694.2	0.845284	0.230311	3.67018	0.000242375	0.00319771	No
AT4G35570	1516.04	-0.791882	0.287072	-2.75848	0.00580703	0.0373109	No
AT3G49601	1878.83	0.903278	0.25867	3.49201	0.000479405	0.00548021	No
AT1G07957	55.4871	1.9731	0.671134	2.93995	0.00328264	0.0242913	No
AT3G17810	1524.88	1.25189	0.252461	4.95876	7.09445e-07	3.07436e-05	No
AT2G37540	1043.78	1.05707	0.274595	3.84956	0.000118332	0.00186056	No
AT3G21295	993.273	1.62962	0.279886	5.82244	5.79962e-09	6.40038e-07	No
AT2G26780	743.01	0.926351	0.278263	3.32904	0.00087145	0.00869814	No
AT3G46920	232.042	1.27544	0.350908	3.63467	0.000278333	0.00358583	No
AT5G38747	46.0105	2.83655	0.733143	3.86903	0.000109269	0.0017478	No
AT2G27720	6525.31	-1.19973	0.245001	-4.89682	9.73987e-07	3.87541e-05	No
AT4G01040	946.046	0.758819	0.264243	2.87167	0.00408312	0.028499	No
AT1G36310	364.907	-0.831709	0.312187	-2.66413	0.00771866	0.0462566	No
AT3G25180	3655.14	0.952092	0.326139	2.91929	0.00350835	0.0255652	No
AT5G17510	845.656	0.798309	0.268673	2.9713	0.00296541	0.0224478	No
AT1G27720	1425.66	1.46539	0.257861	5.68285	1.32469e-08	1.26328e-06	No
AT1G05630	1575.05	1.91142	0.265417	7.20158	5.95208e-13	3.0718e-10	No
AT3G55020	1768.52	0.680879	0.251748	2.70461	0.00683848	0.042386	No
AT1G52220	6713.22	-0.809241	0.249847	-3.23895	0.00119972	0.0112635	No
AT5G51550	591.252	-1.03054	0.31325	-3.28983	0.00100247	0.0097453	No
AT5G13090	442.971	-0.905844	0.322076	-2.81252	0.00491554	0.0329461	No
AT5G43100	1455.53	0.727168	0.252245	2.88278	0.00394184	0.0277446	No
AT5G41150	314.344	1.34084	0.333564	4.01975	5.82597e-05	0.00105065	No
AT1G17070	674.384	0.91663	0.279238	3.28261	0.00102851	0.009927	No
AT4G02970	178.699	-2.19967	0.389757	-5.6437	1.66434e-08	1.52105e-06	No
AT2G06925	450.329	-0.929667	0.299342	-3.1057	0.00189831	0.0159224	No
AT1G49040	1408.58	0.800064	0.255124	3.13598	0.00171283	0.014769	No
AT2G22910	5520.08	0.760594	0.239993	3.16923	0.00152841	0.0136191	No
AT3G46630	519.209	-0.838566	0.294548	-2.84696	0.00441395	0.0302309	No
AT1G04270	5669.37	-1.00846	0.235861	-4.27566	1.90574e-05	0.000427622	No
AT1G07360	2487.05	0.738426	0.244443	3.02085	0.00252069	0.019925	No
AT4G39260	1367.73	-0.694944	0.257921	-2.69441	0.00705128	0.0433376	No
AT5G57610	1364.18	0.872815	0.268778	3.24735	0.00116485	0.0110068	No
AT5G05200	4216.02	0.665292	0.242638	2.74191	0.0061083	0.038793	No
AT2G39050	960.41	1.1989	0.305203	3.92821	8.55807e-05	0.00142772	Yes
AT2G27020	2319.42	-0.877778	0.256723	-3.41916	0.00062815	0.00676621	No
AT3G52120	1910.19	0.671558	0.25344	2.64977	0.00805467	0.0477807	No
AT5G41685	277.416	-0.987886	0.333563	-2.96162	0.00306029	0.0229286	No
AT3G44730	233.909	1.41074	0.354336	3.98137	6.85182e-05	0.0011975	No
ATCG00080	316.309	-2.0835	0.351955	-5.91979	3.22358e-09	4.01164e-07	No
AT2G04700	5780.01	-0.66641	0.238035	-2.79964	0.00511603	0.0339656	No
AT2G36380	4250.41	1.80268	0.239844	7.51603	5.64655e-14	4.12833e-11	No
AT3G01740	381.257	-0.85519	0.31582	-2.70784	0.00677228	0.04205	No
AT5G07970	709.561	1.09422	0.282291	3.87623	0.000106087	0.00170156	No
AT2G36930	1065.01	-0.779791	0.267523	-2.91485	0.00355856	0.0258666	No
AT5G50460	1387.9	-1.28786	0.265378	-4.85293	1.21653e-06	4.62046e-05	No
AT1G20816	207.499	-0.980696	0.365835	-2.68071	0.00734667	0.0446063	No
AT3G24180	3742.69	1.41283	0.239103	5.90885	3.44497e-09	4.22939e-07	No
AT4G31850	768.152	0.803575	0.281139	2.85828	0.00425942	0.0293905	No
AT1G14740	5322.81	0.685701	0.239507	2.86297	0.00419692	0.0290277	No
AT5G41740	7721.25	1.05944	0.233735	4.53266	5.82448e-06	0.000166182	No
AT1G74560	890.848	-0.993424	0.266615	-3.72606	0.000194496	0.00270429	No
AT5G05440	539.604	-1.0457	0.333535	-3.1352	0.00171736	0.0147791	No
AT2G35860	52.05	-1.83443	0.637793	-2.87621	0.00402483	0.0282044	No
AT2G28720	229.314	-1.0582	0.359772	-2.9413	0.00326838	0.0242087	No
AT3G50380	1240.19	1.32412	0.263044	5.03383	4.80775e-07	2.24964e-05	No
AT3G12920	224.738	-1.09123	0.354617	-3.07722	0.00208944	0.0171399	No
AT5G42280	117.835	1.2237	0.442262	2.76692	0.00565895	0.0365737	No
AT2G46600	1003.09	-0.988544	0.269638	-3.66619	0.000246188	0.00324112	No
AT1G68238	159.211	-1.23066	0.408982	-3.00908	0.00262037	0.0205271	No
AT2G43970	8788.94	0.657248	0.237532	2.76699	0.00565763	0.0365737	No
AT4G39800	16723	0.713753	0.231493	3.08326	0.00204745	0.0168627	Yes
AT1G57660	2866.62	-0.987999	0.24424	-4.04519	5.22806e-05	0.000966667	No
AT5G13550	1306.94	0.763123	0.25574	2.98398	0.00284526	0.0218063	No
AT5G57345	682.263	-0.758258	0.276373	-2.74361	0.00607683	0.0386621	No
AT3G49142	47.0135	2.12817	0.66535	3.19858	0.00138107	0.0125693	No
AT1G33240	1412.79	0.738008	0.265151	2.78335	0.00538003	0.0352251	No
AT5G01560	425.466	0.921889	0.302615	3.04641	0.00231594	0.0185921	No
AT3G49551	37.6119	1.92558	0.724535	2.65768	0.00786803	0.0469114	No
AT3G25890	152.115	-1.24833	0.403072	-3.09705	0.00195459	0.0162546	No
AT5G67100	327.786	1.15092	0.346586	3.32074	0.000897796	0.00889533	No
AT4G23850	8929.25	1.20778	0.256102	4.716	2.40521e-06	8.27534e-05	No
AT2G27660	844.878	1.26039	0.270246	4.66387	3.10324e-06	0.00010015	No
AT1G60000	1214.43	-0.85749	0.258092	-3.32243	0.000892383	0.0088567	No
AT3G13530	660.418	0.863994	0.300982	2.87058	0.00409714	0.0285522	No
AT2G28890	3975.93	0.723032	0.263259	2.74646	0.00602419	0.0384247	No
AT2G04350	1234.61	0.704532	0.26132	2.69605	0.00701665	0.043155	No
AT5G08135	175.082	1.19019	0.383739	3.10157	0.00192497	0.0161075	No
AT4G28370	210.12	1.01114	0.374788	2.6979	0.00697775	0.0429458	No
AT5G55700	1590.68	1.03607	0.250654	4.13344	3.57372e-05	0.000708447	No
AT3G59430	157.429	1.10172	0.405855	2.71457	0.00663629	0.0413666	No
AT1G62540	83.1092	1.89271	0.51648	3.66463	0.000247697	0.00325622	Yes
AT4G00570	2761.43	0.767844	0.25252	3.04073	0.00236006	0.0188837	No
AT5G45590	212.466	-1.06194	0.364346	-2.91464	0.00356099	0.0258736	No
AT1G07180	675.324	0.843016	0.284307	2.96516	0.00302522	0.0227436	No
AT5G19390	1915.8	0.805257	0.259961	3.09761	0.00195087	0.0162544	No
AT3G48440	1588.38	1.35745	0.251769	5.39165	6.98143e-08	4.82296e-06	No
AT2G33400	359.245	-0.99036	0.321827	-3.0773	0.00208884	0.0171399	No
AT1G73177	146.972	-1.2717	0.418321	-3.04001	0.00236571	0.0189203	No
AT5G16660	1408.24	-0.968366	0.258413	-3.74735	0.000178711	0.00252117	No
AT5G22060	12719.7	0.653326	0.241127	2.70947	0.00673905	0.0418744	No
AT3G06880	2534.63	0.833983	0.248558	3.35529	0.000792816	0.00810491	No
AT4G35490	1075.87	-0.846957	0.27261	-3.10685	0.00189094	0.0158986	No
AT1G59610	2161.62	0.908076	0.250873	3.61966	0.000294992	0.00375906	No
AT5G14950	598.244	0.970077	0.288659	3.36064	0.000777631	0.00797973	No
AT1G14370	1517.03	0.718181	0.26308	2.7299	0.00633543	0.039888	No
AT1G67860	151.718	-1.15981	0.412623	-2.81081	0.0049417	0.0330709	No
AT1G11160	238.3	1.00239	0.349251	2.87012	0.00410315	0.0285522	No
AT1G02420	55.7262	2.14024	0.637254	3.35854	0.000783551	0.00802626	No
AT3G07230	709.536	-1.13286	0.276609	-4.09552	4.21226e-05	0.000808671	No
AT5G01940	96.0261	1.34878	0.477163	2.82666	0.00470363	0.0318052	No
AT2G34480	9509.39	-1.41944	0.236315	-6.00656	1.89495e-09	2.55775e-07	Yes
AT3G54230	1243.03	0.69677	0.256015	2.72159	0.00649682	0.0406996	No
AT2G24940	970.595	-1.09642	0.264118	-4.15127	3.30642e-05	0.000662303	No
AT5G52882	5082.15	0.695462	0.236206	2.9443	0.00323687	0.0240361	No
AT5G16960	8284.87	0.815505	0.259693	3.14027	0.00168792	0.0146189	No
AT1G71410	833.853	1.27543	0.27231	4.68376	2.81664e-06	9.34077e-05	No
AT1G56140	7957.99	0.983019	0.234358	4.19452	2.73453e-05	0.0005716	No
AT2G24690	267.895	0.94577	0.354624	2.66697	0.00765392	0.04601	No
AT5G13460	353.003	1.15362	0.318541	3.62158	0.000292814	0.00373673	No
AT3G03140	362.361	0.924202	0.345495	2.67501	0.00747275	0.0451842	No
AT3G46530	741.117	1.19029	0.352768	3.37415	0.000740433	0.00770604	No
AT1G20920	1701.9	1.50266	0.257822	5.8283	5.59939e-09	6.21851e-07	No
AT5G47480	1779.41	1.41057	0.267189	5.27928	1.29692e-07	7.61105e-06	No
AT3G19970	5380.82	1.32626	0.237641	5.58095	2.39206e-08	2.04749e-06	No
AT1G50410	906.829	0.998387	0.266456	3.74691	0.000179027	0.00252117	No
AT1G17680	622.555	0.959118	0.280233	3.42257	0.000620322	0.00670246	No
AT1G58220	217.193	2.28587	0.43932	5.20321	1.9588e-07	1.08085e-05	No
AT3G53870	7783.7	-0.662674	0.233891	-2.83326	0.00460756	0.0312409	Yes
AT2G44670	1011.6	-1.19633	0.269549	-4.43827	9.06835e-06	0.000234694	No
AT3G60860	862.941	0.808466	0.268039	3.01622	0.00255946	0.0201547	No
AT1G70620	2287.94	1.05115	0.244142	4.30547	1.66635e-05	0.000384224	No
AT5G61960	4154.02	0.985003	0.239137	4.11899	3.80538e-05	0.000744125	No
AT5G52050	7277.75	0.732145	0.238883	3.06487	0.00217762	0.0176737	No
AT4G23190	5834.61	1.10078	0.246174	4.47155	7.76561e-06	0.000206147	No
AT5G48490	344.651	-0.964272	0.322561	-2.98942	0.00279507	0.0215488	No
AT3G47730	1517.91	1.09343	0.251498	4.34765	1.37601e-05	0.000325841	No
AT3G62870	5308.69	-0.7261	0.23653	-3.06981	0.00214199	0.0174653	No
AT4G30350	8845.58	1.01927	0.240959	4.23003	2.33662e-05	0.000503393	No
AT2G41060	800.921	1.04437	0.297357	3.51217	0.00044447	0.00517808	No
AT1G19210	675.543	-0.825132	0.2962	-2.78572	0.00534087	0.0350079	No
AT2G46390	630.963	-0.809915	0.280701	-2.88533	0.00391006	0.0275652	No
AT2G26500	13634.4	-0.845176	0.243303	-3.47376	0.000513217	0.00578383	No
AT1G45230	1046.03	-0.716166	0.261208	-2.74175	0.00611132	0.0387972	No
AT2G27210	1102.96	0.741973	0.260377	2.84961	0.00437726	0.0300382	No
AT1G21520	260.296	-1.21738	0.379206	-3.21033	0.00132582	0.0121802	No
AT2G15900	260.78	1.13724	0.421619	2.69731	0.00699023	0.0430076	No
AT5G45510	1515.32	1.42917	0.26352	5.42338	5.8482e-08	4.15459e-06	No
AT1G61780	815.121	-0.772526	0.277618	-2.7827	0.00539094	0.0352614	No
AT1G60140	750.669	0.837575	0.288232	2.9059	0.00366195	0.0264353	No
AT1G45110	127.359	-1.15	0.426161	-2.69851	0.00696501	0.0428975	No
AT4G23270	3716.29	1.13077	0.238578	4.73964	2.14103e-06	7.57432e-05	No
AT4G21620	216.213	-1.12282	0.380038	-2.95448	0.00313193	0.0233731	No
AT3G25520	10183	-0.804171	0.2326	-3.45731	0.000545604	0.00607469	Yes
AT1G52000	623.78	1.90379	0.282634	6.73588	1.62946e-11	5.01616e-09	No
AT5G53430	365.828	1.01279	0.340153	2.97744	0.00290664	0.0221652	No
AT5G17380	3824	0.7092	0.258322	2.74541	0.00604349	0.038527	No
AT1G22960	229.672	1.04255	0.35153	2.96575	0.00301951	0.0227104	No
AT1G57860	1779.64	-1.1113	0.254597	-4.36495	1.2715e-05	0.00030605	No
AT2G47410	3472.67	1.53122	0.256201	5.97663	2.27802e-09	3.02821e-07	No
AT5G58670	990.755	0.81003	0.264373	3.06397	0.00218422	0.017711	No
AT4G39420	1564.77	0.854747	0.251427	3.39958	0.000674893	0.00716416	No
AT4G36210	2059.04	0.736507	0.246188	2.99164	0.00277486	0.0214118	No
AT4G33300	1503.1	0.724223	0.253547	2.85636	0.00428523	0.0295454	No
AT5G61570	743.117	0.798299	0.29997	2.66126	0.00778486	0.0465262	No
AT4G03550	3835.18	1.27071	0.239544	5.30471	1.12855e-07	6.85213e-06	No
AT5G48380	4903.61	0.822949	0.237895	3.45929	0.0005416	0.00604161	No
AT3G57740	159.491	1.16434	0.398614	2.92098	0.00348929	0.0254686	No
AT3G14660	12062.4	0.882793	0.239832	3.68089	0.000232421	0.0030943	No
AT3G02770	539.546	-0.907489	0.312952	-2.89977	0.0037344	0.0267568	No
AT1G75450	403.587	0.875394	0.317207	2.75969	0.00578559	0.0372032	No
AT1G18080	7300.82	-0.863026	0.234037	-3.68757	0.000226405	0.00303958	Yes
AT1G23230	501.591	1.51261	0.292519	5.17097	2.32885e-07	1.25737e-05	No
AT3G02070	1292.7	0.697619	0.259789	2.68533	0.00724583	0.0441981	No
AT1G27950	969.173	-1.20618	0.270167	-4.46459	8.02219e-06	0.000211996	No
AT3G26590	621.746	0.879423	0.292347	3.00814	0.00262848	0.0205718	No
AT4G18730	3832.88	-1.12826	0.247732	-4.55434	5.25499e-06	0.000152918	No
AT5G12400	2414.14	1.552	0.244971	6.33542	2.3669e-10	4.61466e-08	No
AT1G73450	279.514	0.923081	0.343768	2.68519	0.00724895	0.0441981	No
AT1G06515	244.704	-1.00374	0.352978	-2.84363	0.00446022	0.0304408	No
AT4G24160	24195.1	0.67574	0.232689	2.90405	0.00368366	0.0265341	No
AT2G46540	720.782	-0.900838	0.283299	-3.17981	0.00147372	0.0132477	No
AT4G17140	2249.56	0.940424	0.244337	3.84888	0.000118659	0.00186235	No
AT1G67080	547.653	-1.04624	0.294056	-3.55796	0.000373741	0.0045353	No
AT2G30720	809.722	0.76672	0.269847	2.84132	0.00449277	0.0305798	No
AT1G70060	996.005	0.831339	0.269341	3.08657	0.00202479	0.0167485	No
AT5G20480	1595.61	1.23396	0.271936	4.53768	5.68771e-06	0.00016281	No
AT4G27780	585.683	1.04964	0.283379	3.70402	0.000212209	0.00289552	No
AT3G02180	1391.38	-0.685948	0.253305	-2.70799	0.00676918	0.0420456	No
AT5G15540	902.175	1.2145	0.283103	4.28996	1.78702e-05	0.000406703	No
AT1G28050	4463.29	1.27715	0.240293	5.31497	1.06673e-07	6.63756e-06	No
AT5G04240	1611.55	0.940406	0.250308	3.75699	0.000171969	0.00245129	No
AT1G32750	3420	1.64336	0.243429	6.7509	1.46931e-11	4.77443e-09	No
AT1G34300	1267.28	1.13026	0.258364	4.3747	1.21602e-05	0.000295124	No
AT5G24810	8525.57	1.66617	0.243126	6.85311	7.22618e-12	2.64162e-09	No
AT5G43470	2709.75	0.777764	0.255728	3.04137	0.002355	0.0188519	No
AT4G35800	6368.77	1.63373	0.245217	6.66238	2.69423e-11	7.75012e-09	No
AT3G10630	983.172	1.86316	0.289129	6.44402	1.16349e-10	2.6174e-08	No
AT5G44180	1357.86	0.975476	0.255037	3.82485	0.000130854	0.00200628	No
AT1G10320	770.705	0.962911	0.271432	3.54753	0.000388863	0.0046896	No
AT2G16900	21073	0.848047	0.236569	3.58478	0.000337357	0.00418051	No
AT4G22740	1187.36	0.857861	0.278794	3.07705	0.00209062	0.0171399	No
AT2G40590	1267.19	-0.941587	0.261996	-3.5939	0.000325759	0.0040684	No
AT5G08050	2564.67	-0.877982	0.253207	-3.46745	0.00052542	0.00589908	No
AT1G12520	936.112	-1.92964	0.274043	-7.04138	1.90343e-12	8.14623e-10	Yes
AT5G18370	230.045	1.38443	0.354318	3.90731	9.33286e-05	0.00153913	No
AT1G50030	1574.54	1.38737	0.258415	5.36877	7.92747e-08	5.32963e-06	No
AT1G55850	1773.67	0.767956	0.272239	2.82089	0.00478909	0.0322464	No
AT1G28290	91.3807	-1.29198	0.484292	-2.66778	0.00763549	0.0459465	No
AT2G38440	1242	1.22208	0.272759	4.48043	7.44913e-06	0.000200783	No
AT5G59870	1622.52	-1.37957	0.254905	-5.41208	6.22969e-08	4.3725e-06	No
AT2G42160	638.218	0.841907	0.278986	3.01774	0.0025467	0.0200968	No
AT3G12360	1543.37	0.740678	0.251624	2.94359	0.00324433	0.0240712	No
AT1G61670	467.51	0.827601	0.313172	2.64264	0.00822622	0.0485521	No
AT3G25013	68.0319	1.70335	0.565925	3.00984	0.00261383	0.0205029	No
AT3G27670	436.847	1.23782	0.317194	3.90241	9.52396e-05	0.00156623	No
AT5G08139	2414.14	0.879793	0.287535	3.05978	0.00221501	0.0179192	No
AT5G56710	3192.24	-1.727	0.256048	-6.74483	1.53204e-11	4.80049e-09	No
AT2G09990	1211.2	-1.40403	0.260658	-5.3865	7.18446e-08	4.92444e-06	No
AT4G13750	162.091	1.0456	0.39701	2.63369	0.0084462	0.049628	No
AT5G62000	7690.08	1.1355	0.23871	4.7568	1.96683e-06	7.0004e-05	No
AT5G11350	569.721	0.792914	0.299662	2.64603	0.00814423	0.0481249	No
AT5G47070	3485.45	0.766827	0.239343	3.20388	0.00135589	0.0123851	No
AT1G22780	3750.28	-1.30411	0.241267	-5.40524	6.47204e-08	4.50654e-06	No
AT2G30440	8575.84	0.655461	0.234748	2.79219	0.00523532	0.0344567	No
AT3G52150	9808.32	-0.693711	0.240424	-2.88537	0.0039096	0.0275652	No
AT2G37270	2242.22	-0.671118	0.246394	-2.72377	0.00645423	0.0404617	Yes
AT5G55160	1332.38	-0.921163	0.268254	-3.43392	0.000594915	0.00648398	No
AT5G27850	5735.62	-1.25928	0.235451	-5.34837	8.87501e-08	5.78921e-06	No
AT1G27752	814.897	0.849922	0.279858	3.03698	0.00238965	0.0190857	No
AT1G52720	891.569	-0.841283	0.309008	-2.72253	0.00647836	0.0405985	No
AT2G25737	1931.16	0.871992	0.247221	3.52718	0.000420014	0.00496295	No
AT4G25350	3300.93	1.41931	0.240204	5.90877	3.44676e-09	4.22939e-07	No
AT4G16150	3524.12	1.12148	0.242253	4.62935	3.6681e-06	0.000114731	No
AT1G01040	597.25	0.943721	0.29151	3.23735	0.00120644	0.0113041	No
AT4G13395	4461.27	-1.10204	0.25671	-4.29295	1.76314e-05	0.000402588	No
AT3G05380	758.192	0.828615	0.275837	3.004	0.00266454	0.0207984	No
AT1G61040	1150.85	0.68097	0.258448	2.63484	0.00841763	0.0495153	No
AT1G79200	225.579	-0.978554	0.361435	-2.70741	0.00678103	0.0420894	No
AT5G61520	630.023	0.82615	0.281486	2.93496	0.0033359	0.0245842	No
AT2G20560	11126	0.805528	0.295558	2.72545	0.00642139	0.0403134	No
AT3G54560	795.007	-1.2508	0.287292	-4.35376	1.33821e-05	0.000319478	No
AT1G06360	797.119	-1.44355	0.272028	-5.30665	1.11659e-07	6.82679e-06	No
AT3G10525	123.795	-1.44589	0.436203	-3.31473	0.000917325	0.00907345	No
AT1G53430	7506.65	1.20638	0.234447	5.14563	2.66619e-07	1.40915e-05	No
AT5G13930	1530.53	-1.35983	0.259588	-5.23842	1.61958e-07	9.197e-06	No
AT4G08390	1375.4	-1.30176	0.257507	-5.05521	4.29911e-07	2.07243e-05	Yes
AT3G61110	2157.29	-1.30703	0.251038	-5.20651	1.92422e-07	1.06665e-05	Yes
AT3G27850	12724.8	-0.761934	0.237524	-3.20782	0.00133745	0.0122677	No
AT4G24680	1766.38	1.33569	0.257881	5.17946	2.2253e-07	1.2089e-05	No
AT3G55970	1243.72	0.955518	0.279525	3.41836	0.000629995	0.00677479	Yes
AT2G44520	927.358	0.814014	0.270491	3.0094	0.00261766	0.0205237	No
AT5G22390	152.426	-1.14501	0.399414	-2.86672	0.00414755	0.0287915	No
AT1G18250	155.44	-1.2014	0.403518	-2.97731	0.00290789	0.0221652	No
AT2G36050	66.3895	-1.50912	0.553926	-2.72441	0.00644168	0.0403975	No
AT3G24880	359.718	2.02017	0.365247	5.53097	3.18466e-08	2.48361e-06	No
AT1G29930	214508	-0.685468	0.231	-2.96739	0.00300336	0.0226463	No
AT4G34310	1050.01	1.24625	0.261634	4.76333	1.90422e-06	6.81906e-05	No
AT4G15180	1757.1	1.61674	0.251465	6.42928	1.28207e-10	2.77734e-08	No
AT5G55070	3197.43	0.763544	0.257032	2.97061	0.00297205	0.0224884	No
AT5G21930	2547.29	0.72848	0.25088	2.90369	0.00368787	0.0265358	No
AT1G80260	682.679	0.76702	0.277939	2.75967	0.00578603	0.0372032	No
AT4G35110	3695.62	0.739031	0.276505	2.67276	0.00752297	0.0454721	No
AT3G46940	240.74	-1.07802	0.374909	-2.87542	0.00403493	0.0282639	No
AT1G22220	226.641	-0.995035	0.366297	-2.71647	0.00659828	0.0411589	No
AT5G03340	1235.89	0.949973	0.317898	2.98829	0.00280539	0.0215904	No
AT1G73960	1242.26	1.2145	0.276423	4.39364	1.11469e-05	0.000274538	No
AT5G48300	11178.8	0.808388	0.262585	3.07858	0.00207991	0.0170783	No
AT1G56340	4540.48	-0.855506	0.236826	-3.61239	0.000303394	0.00384935	No
AT1G05043	102.991	1.29772	0.465709	2.78654	0.00532733	0.0349327	No
AT2G45910	799.291	1.77768	0.295444	6.01698	1.77705e-09	2.45527e-07	No
AT5G11510	807.83	1.0297	0.269662	3.81849	0.000134273	0.00204344	No
AT4G26540	326.569	-0.99307	0.343295	-2.89276	0.00381872	0.0271283	No
AT1G16670	1951.03	0.658132	0.247486	2.65927	0.0078311	0.046723	No
AT3G55410	22498.5	1.35657	0.233933	5.79897	6.67247e-09	7.22727e-07	No
AT4G32730	919.922	0.734532	0.265442	2.7672	0.00565395	0.0365737	No
AT1G11310	4600.71	0.649449	0.241313	2.69131	0.00711711	0.0436122	No
AT3G15640	1248.99	-1.15408	0.25763	-4.4796	7.47836e-06	0.000201262	Yes
AT5G53940	558.416	-0.790472	0.289434	-2.7311	0.0063124	0.0397715	No
AT3G13580	1785.09	-0.665626	0.250767	-2.65436	0.0079459	0.0472313	No
AT3G51600	647.735	-2.04079	0.31111	-6.5597	5.39154e-11	1.33247e-08	Yes
AT5G47930	3709.9	-1.40057	0.253093	-5.53379	3.13381e-08	2.46059e-06	Yes
AT2G20330	1240.39	0.779039	0.258291	3.01613	0.00256025	0.0201547	No
AT5G40150	152.51	-1.22913	0.414633	-2.96438	0.0030329	0.0227818	No
AT2G47680	1317.28	1.21085	0.268987	4.50151	6.74728e-06	0.000186448	No
AT1G67580	1921.26	0.851308	0.2495	3.41206	0.000644745	0.00691525	No
AT1G33140	2385.06	-1.60411	0.263059	-6.09789	1.0748e-09	1.63996e-07	Yes
AT1G58848	224.911	5.11897	1.81479	2.82069	0.00479204	0.0322539	No
AT5G51060	1698.49	2.10267	0.280834	7.48723	7.03412e-14	4.74722e-11	No
AT1G10760	7569.84	0.755901	0.234096	3.22902	0.00124215	0.0115875	No
AT5G54440	727.371	0.787145	0.277242	2.8392	0.00452263	0.0307591	No
AT4G22780	9636.63	0.68005	0.244346	2.78314	0.00538357	0.0352352	No
AT5G57490	849.139	-0.73354	0.267839	-2.73874	0.00616753	0.0390974	No
AT1G06430	2661.18	0.854115	0.244294	3.49626	0.000471827	0.00542184	Yes
AT3G46450	589.34	0.750528	0.284271	2.64019	0.00828593	0.0488553	No
AT2G36850	10524.6	1.24713	0.233154	5.34898	8.84524e-08	5.78921e-06	No
AT1G45180	1547.42	1.40599	0.253598	5.54419	2.95323e-08	2.3802e-06	No
AT1G72170	520.942	-0.833065	0.294696	-2.82686	0.00470068	0.0317978	No
AT5G03230	458.37	-1.22992	0.307148	-4.00434	6.21922e-05	0.00110454	No
AT5G49930	1487.69	1.15179	0.259815	4.43311	9.28849e-06	0.000237935	No
AT2G19130	779.104	0.79085	0.272167	2.90576	0.00366365	0.0264353	No
AT3G21690	2581.66	0.77536	0.246798	3.14168	0.00167982	0.0145608	No
AT5G53170	4270.18	0.721354	0.251351	2.86991	0.00410589	0.0285522	No
AT4G29410	1329.86	-0.861346	0.254852	-3.37979	0.000725422	0.00759586	Yes
AT1G14670	1705.56	0.680203	0.250928	2.71075	0.00671309	0.0417563	No
AT4G39300	173.605	-1.43061	0.385638	-3.70972	0.000207489	0.00284391	No
AT4G16070	402.148	0.977366	0.304853	3.20602	0.00134583	0.0123253	No
AT4G15475	658.335	0.825564	0.295415	2.79459	0.00519656	0.0343055	No
AT2G04390	2007.36	-0.869845	0.246652	-3.52661	0.000420924	0.00496629	No
AT1G24625	269.735	-0.934198	0.350699	-2.66382	0.00772595	0.0462721	No
AT1G19720	1107.23	2.13385	0.331755	6.43199	1.25942e-10	2.76239e-08	No
AT2G19160	834.691	0.856779	0.269552	3.17853	0.00148026	0.0132928	No
AT5G65180	362.253	1.2008	0.313671	3.8282	0.000129086	0.00198516	No
AT5G01400	1179.16	0.772135	0.265847	2.90443	0.0036792	0.0265129	No
AT1G66345	390.49	0.940408	0.322823	2.91307	0.00357892	0.0259292	No
AT1G30000	868.376	0.718084	0.267023	2.68922	0.00716196	0.0438336	No
AT5G53650	329.622	-1.12129	0.325728	-3.44242	0.000576537	0.00633469	No
AT3G13120	10669.3	-0.717428	0.23372	-3.0696	0.00214345	0.0174692	No
AT5G07300	939.34	0.852404	0.275085	3.0987	0.00194374	0.0162105	No
AT1G33120	2741.43	-1.28557	0.241977	-5.31278	1.07966e-07	6.67068e-06	No
AT1G01170	1182.7	-0.845549	0.283894	-2.9784	0.00289756	0.0221256	No
AT1G25260	637.149	-0.739438	0.280672	-2.63453	0.0084254	0.0495278	No
AT4G02880	6921.52	0.672536	0.237287	2.83427	0.00459303	0.0311775	No
AT4G21380	1777.59	1.58672	0.25479	6.22755	4.73779e-10	8.32106e-08	No
AT1G34150	344.035	0.911086	0.317471	2.86982	0.00410701	0.0285522	No
AT1G56045	1356.29	-1.41497	0.254475	-5.56033	2.69259e-08	2.24985e-06	No
AT1G05910	706.983	0.893846	0.274647	3.25453	0.0011358	0.0107729	No
AT5G45110	7058.27	0.710515	0.237113	2.99653	0.00273075	0.0211552	No
AT4G35985	8853.28	0.753035	0.239448	3.14488	0.00166154	0.0144332	No
AT3G51450	7735.97	1.2906	0.237461	5.435	5.47977e-08	3.95693e-06	No
AT3G03630	1065.69	-0.797812	0.27143	-2.93929	0.00328967	0.0243048	Yes
AT3G03300	403.142	0.865217	0.304312	2.84319	0.00446642	0.0304563	No
AT2G43900	1439.84	1.41967	0.272014	5.21908	1.79811e-07	1.00163e-05	No
AT4G39330	1078.35	-1.33941	0.262331	-5.10579	3.29414e-07	1.6803e-05	No
AT3G14760	68.5041	-1.51845	0.545685	-2.78266	0.0053916	0.0352614	No
AT1G21500	2764.23	-0.686443	0.244319	-2.80962	0.00496007	0.0331685	No
AT2G22125	1894.04	0.719691	0.247966	2.90238	0.00370345	0.0266111	No
AT3G06610	423.67	-0.897116	0.304744	-2.94383	0.00324175	0.0240622	No
AT5G65390	97.3076	-1.37441	0.493089	-2.78734	0.00531421	0.0348853	Yes
AT2G20780	726.161	1.11838	0.277454	4.03086	5.55742e-05	0.00101368	No
AT1G51790	834.521	1.70728	0.28765	5.93526	2.93389e-09	3.67721e-07	No
AT4G34870	3400.93	-0.742589	0.240621	-3.08614	0.00202774	0.0167596	No
AT1G03650	97.2471	-1.30867	0.478415	-2.73543	0.00622984	0.0393928	No
AT1G80820	409.243	1.86399	0.381995	4.87963	1.06283e-06	4.14434e-05	No
AT5G56120	323.795	-0.866459	0.325083	-2.66534	0.00769095	0.0461536	No
AT4G36080	575.901	0.783734	0.288315	2.71833	0.00656132	0.0410012	No
AT3G52770	155.057	-1.16699	0.400604	-2.91307	0.00357899	0.0259292	No
AT5G42965	138.173	-1.23269	0.46133	-2.67205	0.00753903	0.0455226	No
AT5G47490	412.674	0.911346	0.312485	2.91644	0.00354048	0.0257779	No
AT2G33830	493.858	-1.23436	0.294343	-4.19361	2.74545e-05	0.000571727	No
AT1G13450	971.985	0.744876	0.263726	2.82443	0.00473654	0.0319662	No
AT4G28300	4558.34	1.05847	0.263618	4.01518	5.94014e-05	0.00106795	No
AT1G76810	4642.48	0.71741	0.238257	3.01107	0.00260328	0.0204384	No
AT4G30620	1140.24	-1.1481	0.266079	-4.31486	1.597e-05	0.000371161	No
AT5G01380	5899.91	1.24081	0.256585	4.83588	1.32555e-06	4.95937e-05	No
AT5G39600	365.98	-0.881686	0.311022	-2.83481	0.00458532	0.0311493	No
AT5G64840	3813.91	0.908402	0.256175	3.54603	0.000391083	0.00470345	No
AT4G15530	186.816	2.08384	0.387908	5.37199	7.78708e-08	5.25538e-06	Yes
AT4G37370	14071.7	0.982425	0.231821	4.23786	2.25657e-05	0.000490051	No
AT5G45050	457.927	0.873322	0.300746	2.90385	0.00368607	0.0265358	No
AT5G61170	2698.25	-1.30795	0.245341	-5.33114	9.75959e-08	6.18237e-06	No
AT1G11960	5090.65	1.20269	0.236154	5.0928	3.52808e-07	1.78407e-05	No
AT2G24850	3220.39	0.826045	0.280479	2.94512	0.00322831	0.024003	No
AT1G08360	5271.24	-0.959035	0.241306	-3.97436	7.05687e-05	0.00122844	No
AT2G38000	2722.21	0.663323	0.248865	2.6654	0.00768977	0.0461536	No
AT2G09165	62.5017	1.83514	0.582215	3.152	0.00162154	0.0142053	No
AT5G02320	457.215	0.785664	0.29726	2.64302	0.00821702	0.0485142	No
AT1G62180	5419.83	1.17595	0.305685	3.84694	0.000119603	0.00187382	No
AT5G22875	163.369	-1.08167	0.403189	-2.68278	0.00730132	0.0443616	No
AT5G53760	802.213	1.04002	0.270471	3.84523	0.000120439	0.00188187	No
AT5G23150	988.005	1.57062	0.263852	5.95265	2.63843e-09	3.35542e-07	No
AT5G57150	1470.44	0.956361	0.263383	3.63106	0.000282259	0.00362312	No
AT4G32620	1293.48	0.887938	0.261045	3.40148	0.000670228	0.00712757	No
AT1G73510	668.986	-1.0848	0.343021	-3.1625	0.00156419	0.0138551	No
AT2G32720	192.742	-1.08471	0.371187	-2.92228	0.00347484	0.0254	No
AT1G31280	2611.28	1.64929	0.292181	5.64476	1.65408e-08	1.51959e-06	No
AT5G62600	1046.24	0.827919	0.267057	3.10016	0.00193417	0.0161672	No
AT5G05480	471.462	0.969232	0.32351	2.99598	0.0027356	0.0211647	No
AT4G13200	1214.49	-0.796509	0.258337	-3.08321	0.00204778	0.0168627	No
AT1G06740	60.9059	2.02336	0.6928	2.92055	0.00349412	0.0254932	No
AT1G50490	696.898	-0.858484	0.282938	-3.03418	0.00241192	0.0192285	No
AT4G13250	5345.29	-0.66792	0.241535	-2.76531	0.00568682	0.0367132	Yes
AT1G27760	9069.78	0.965552	0.234677	4.11439	3.88205e-05	0.000756432	No
AT2G29960	553.924	-1.02338	0.290623	-3.52134	0.000429364	0.00504288	No
AT1G62310	601.396	1.88816	0.301865	6.25499	3.97548e-10	7.34292e-08	No
AT2G23300	1573.1	0.93351	0.272896	3.42076	0.000624469	0.00673482	No
AT1G32870	2515.72	1.24593	0.24516	5.0821	3.73278e-07	1.85016e-05	No
AT2G22795	1567	0.746159	0.250626	2.97718	0.00290913	0.0221652	No
AT1G64430	3073.6	0.74472	0.246723	3.01845	0.0025407	0.0200638	No
AT3G57300	1579.14	1.45769	0.260784	5.58963	2.27555e-08	1.96695e-06	No
AT5G18790	144.43	-1.14897	0.409664	-2.80467	0.00503685	0.0335669	No
AT5G21274	588.305	-0.758212	0.287723	-2.63522	0.00840837	0.0494774	No
AT3G17700	2663.95	0.753118	0.247022	3.04879	0.00229768	0.0185027	No
AT3G01560	615.399	0.81096	0.280825	2.88778	0.0038797	0.0274504	No
AT1G54410	5139.07	-1.01666	0.238599	-4.26097	2.03545e-05	0.000452102	No
AT1G04780	1834.65	1.03889	0.249212	4.1687	3.06342e-05	0.000625045	No
AT1G21130	1487.67	-1.07854	0.258849	-4.16667	3.09081e-05	0.000629171	No
AT1G60200	2153.84	0.719305	0.24812	2.89902	0.00374333	0.0267989	No
AT2G42150	294.386	0.977548	0.327668	2.98335	0.00285115	0.0218372	No
AT5G58250	3022.15	-1.41288	0.241007	-5.8624	4.56211e-09	5.19814e-07	Yes
AT1G35660	648.481	1.67135	0.318981	5.23966	1.60876e-07	9.16522e-06	No
AT5G44860	763.739	0.726941	0.274785	2.64549	0.00815727	0.0481776	No
AT3G23280	3157.95	0.799019	0.2448	3.26397	0.00109863	0.010493	No
AT3G53180	12478.6	1.27076	0.235211	5.40264	6.5666e-08	4.55431e-06	No
AT4G19100	623.37	-0.887699	0.280373	-3.16614	0.00154477	0.0137246	No
AT5G02450	3943.68	-1.4732	0.247202	-5.95949	2.53028e-09	3.31335e-07	Yes
AT5G13530	1406.85	1.1441	0.253239	4.51789	6.24593e-06	0.000175076	No
AT2G21390	1956.57	0.81994	0.267429	3.06601	0.00216937	0.0176231	No
AT3G26730	1699.67	0.667168	0.251905	2.64849	0.00808521	0.0478662	No
AT2G35470	167.477	-1.20801	0.408107	-2.96003	0.00307611	0.0230079	No
AT3G56040	4038.68	0.724349	0.238601	3.03582	0.00239881	0.0191414	No
AT5G18800	1082.03	-0.795382	0.263269	-3.02117	0.00251797	0.0199201	No
AT2G40770	650.334	1.12659	0.280775	4.01242	6.00992e-05	0.00107608	No
AT2G27730	1771.23	-0.891319	0.284331	-3.13479	0.00171977	0.0147926	No
AT5G13000	2835.61	0.802703	0.242513	3.30994	0.000933174	0.00919394	No
AT5G58300	430.293	0.832187	0.299882	2.77505	0.00551933	0.0359494	No
AT5G39950	1257.35	-0.761383	0.271871	-2.80053	0.00510192	0.0338847	No
AT3G24480	801.12	0.7877	0.275899	2.85503	0.00430331	0.0296544	No
AT4G20030	257.236	-1.04093	0.349808	-2.9757	0.0029232	0.0222531	No
AT4G36130	2288.42	-0.727473	0.246571	-2.95037	0.00317397	0.023629	No
AT3G55280	1320.19	-1.36665	0.255929	-5.33995	9.29732e-08	5.97583e-06	Yes
AT1G04830	766.451	0.943135	0.274752	3.43267	0.000597664	0.00649626	No
AT5G19260	86.9255	-1.34797	0.491618	-2.7419	0.00610846	0.038793	No
AT3G47110	60.3256	2.02227	0.595655	3.39504	0.000686176	0.00725758	No
AT1G02140	2464.48	-0.684096	0.254863	-2.68418	0.00727087	0.0442378	No
AT2G47240	854.666	-0.852033	0.289359	-2.94456	0.00323418	0.0240263	No
AT1G72970	634.396	-0.884621	0.310797	-2.8463	0.00442305	0.0302809	No
AT1G08780	440.169	-0.825747	0.302471	-2.73001	0.00633334	0.039888	No
AT1G25540	1310.13	1.44371	0.256538	5.62765	1.82677e-08	1.62712e-06	No
AT4G01030	276.476	3.8368	0.379367	10.1137	4.80493e-24	4.2156e-20	No
AT4G23600	1186.9	0.821352	0.257304	3.19215	0.00141219	0.0127928	Yes
AT4G24660	381.838	-1.27085	0.313835	-4.04943	5.13428e-05	0.000952339	No
AT4G20860	11195.1	0.873081	0.235419	3.70863	0.000208387	0.00285043	No
AT1G33520	929.138	1.04206	0.277322	3.75759	0.000171556	0.00244739	No
AT1G77740	1531.84	1.05309	0.286644	3.67385	0.000238923	0.00316645	No
AT3G09560	7490.75	1.09361	0.234194	4.66969	3.01652e-06	9.79885e-05	No
AT1G14980	1798.41	-0.88393	0.251294	-3.51751	0.000435608	0.00510255	No
AT5G53150	961.124	1.08912	0.280694	3.88009	0.000104418	0.0016794	No
AT3G24550	4526.18	0.721412	0.23681	3.04637	0.0023162	0.0185921	No
AT3G16785	1006.27	1.25618	0.276359	4.54548	5.48099e-06	0.000158182	No
AT4G31820	3478.43	0.77503	0.248304	3.1213	0.00180056	0.0153074	No
AT1G72770	1281.93	0.950852	0.255728	3.71822	0.000200632	0.00277641	No
AT1G11100	1561.73	2.44428	0.267925	9.12299	7.30775e-20	2.56458e-16	No
AT2G20320	2676.67	2.21154	0.25138	8.7976	1.39777e-18	3.5038e-15	No
AT1G14640	758.809	2.67672	0.309896	8.63745	5.74806e-18	1.26076e-14	No
AT1G23450	809.064	3.41515	0.408364	8.36301	6.11405e-17	8.94027e-14	No
AT5G25350	920.641	2.20206	0.277175	7.94467	1.94702e-15	2.13527e-12	No
AT1G42470	3996.07	1.82848	0.23962	7.63075	2.33386e-14	2.04761e-11	No
AT3G63070	3131.72	2.02688	0.266205	7.61398	2.65792e-14	2.22088e-11	No
AT2G41240	263.422	2.98725	0.395373	7.55552	4.17176e-14	3.32736e-11	Yes
AT1G08830	2418.09	-1.79052	0.244272	-7.33005	2.30068e-13	1.39207e-10	Yes
AT2G01008	1310.73	-1.87629	0.256711	-7.30897	2.69202e-13	1.57456e-10	No
AT1G79710	1929.51	2.27589	0.311887	7.29715	2.9392e-13	1.66368e-10	No
AT5G18475	893.532	2.27964	0.316445	7.20392	5.85064e-13	3.0718e-10	No
AT3G59290	1456.79	1.8014	0.253294	7.11188	1.14471e-12	5.4073e-10	No
AT1G08300	1606.36	1.81545	0.259129	7.00596	2.45293e-12	1.00096e-09	No
AT1G03740	10048.1	1.60906	0.233284	6.89741	5.29577e-12	2.065e-09	No
AT1G59870	124736	1.58515	0.230112	6.88859	5.63468e-12	2.14939e-09	No
AT2G25210	945.096	-1.83392	0.266633	-6.87807	6.06679e-12	2.26498e-09	No
AT1G13210	8407.82	1.58944	0.233573	6.80489	1.01125e-11	3.47931e-09	No
AT5G67310	854.273	2.63184	0.387171	6.79762	1.06363e-11	3.58914e-09	No
AT3G07160	7567.99	1.59216	0.234392	6.79272	1.10036e-11	3.64304e-09	No
AT1G30450	2220.88	1.72055	0.257972	6.66954	2.56611e-11	7.5046e-09	No
AT1G21580	6406.62	1.60876	0.243368	6.61039	3.83313e-11	1.03477e-08	No
AT1G03060	4843.4	1.59541	0.241884	6.59575	4.2312e-11	1.1011e-08	No
AT1G55860	2061.8	1.6315	0.247404	6.59449	4.2671e-11	1.1011e-08	No
AT1G56510	6039.72	1.59974	0.244632	6.5394	6.17681e-11	1.48472e-08	No
ATCG00530	784.641	-1.96245	0.300363	-6.53358	6.42139e-11	1.52265e-08	No
AT1G61690	2055.76	1.6199	0.24985	6.48351	8.96124e-11	2.09657e-08	No
AT5G46460	126.966	2.92878	0.453761	6.45445	1.08609e-10	2.47502e-08	No
AT1G71490	336.783	2.22821	0.35486	6.27913	3.40479e-10	6.35572e-08	No
AT3G23590	1880.45	1.68381	0.269725	6.2427	4.30087e-10	7.86119e-08	No
AT1G24330	804.42	1.68743	0.270968	6.22741	4.74215e-10	8.32106e-08	No
AT4G30210	50356.8	1.42327	0.230369	6.17822	6.48297e-10	1.06315e-07	No
AT5G64140	1515.89	-1.63559	0.267519	-6.11392	9.72114e-10	1.52301e-07	No
AT5G44870	2316.73	1.51228	0.247715	6.1049	1.02868e-09	1.59736e-07	No
AT5G55050	3868.36	1.53012	0.25102	6.09561	1.09019e-09	1.6491e-07	No
AT1G15520	11076.1	1.4874	0.244098	6.09348	1.10483e-09	1.65696e-07	No
AT4G17750	622.085	1.71279	0.281927	6.07532	1.23744e-09	1.82465e-07	No
AT3G05560	3310.3	-1.45008	0.242718	-5.97433	2.31044e-09	3.04822e-07	Yes
AT1G79280	1846.13	1.63811	0.275163	5.95326	2.62854e-09	3.35542e-07	No
AT5G54720	445.414	2.19722	0.372252	5.90252	3.57995e-09	4.36232e-07	No
AT1G34260	5798.05	1.39371	0.236641	5.88957	3.87206e-09	4.65364e-07	No
AT4G18100	4981.85	-1.41276	0.240116	-5.88367	4.01276e-09	4.78993e-07	Yes
AT2G25850	2655.45	1.45622	0.247705	5.87886	4.13096e-09	4.89584e-07	No
AT3G60920	210.264	2.2317	0.379759	5.87661	4.18754e-09	4.89858e-07	No
AT5G59850	1651.19	-1.48597	0.254783	-5.83228	5.46747e-09	6.11068e-07	Yes
AT5G56670	1787.08	-1.54622	0.265625	-5.82104	5.84838e-09	6.41384e-07	No
AT1G70140	5786.97	1.37235	0.235855	5.81859	5.93471e-09	6.4681e-07	No
AT1G77420	816.369	1.66876	0.287846	5.79741	6.73479e-09	7.25002e-07	No
AT1G26880	2039.97	-1.4412	0.248678	-5.79547	6.81308e-09	7.28958e-07	No
AT3G53890	3042.22	-1.47571	0.255225	-5.78198	7.38287e-09	7.80405e-07	No
AT1G05380	1445.89	1.46009	0.25325	5.76541	8.14612e-09	8.50834e-07	No
AT5G53450	4610.61	1.36802	0.237357	5.76357	8.23525e-09	8.55053e-07	Yes
AT1G12290	297.658	1.99487	0.346203	5.76214	8.30534e-09	8.57257e-07	No
AT4G39850	3673.02	1.37245	0.239273	5.73593	9.69763e-09	9.89328e-07	No
AT3G61740	1998.34	1.43385	0.250049	5.73429	9.79231e-09	9.93212e-07	No
AT1G32940	1200.7	1.76253	0.307961	5.72324	1.0451e-08	1.0479e-06	No
AT5G23740	3198.33	-1.46346	0.255689	-5.72359	1.04297e-08	1.0479e-06	No
AT3G28900	1119.38	-1.50174	0.262689	-5.71682	1.08538e-08	1.08212e-06	Yes
AT1G21450	3266.05	1.40006	0.245313	5.70724	1.14821e-08	1.12557e-06	No
AT1G79000	2319.45	1.44211	0.252635	5.70829	1.14116e-08	1.12557e-06	No
AT5G04930	16978.1	1.3707	0.240134	5.70808	1.14255e-08	1.12557e-06	No
AT4G15000	3729.45	-1.37655	0.241649	-5.69648	1.22309e-08	1.18572e-06	Yes
AT5G50210	3304.4	1.37522	0.242191	5.67826	1.3607e-08	1.28367e-06	No
AT2G39460	5514.49	-1.35603	0.239043	-5.67276	1.40512e-08	1.31848e-06	No
AT1G03370	7031.77	1.33966	0.236245	5.67064	1.42263e-08	1.32782e-06	No
AT2G32250	2392.66	1.3953	0.247446	5.6388	1.71237e-08	1.55684e-06	No
AT1G04300	2619.8	1.36672	0.242587	5.63392	1.76158e-08	1.59332e-06	No
AT5G20490	2581.88	1.40461	0.249516	5.62933	1.8091e-08	1.61961e-06	No
AT1G10050	4793.42	1.34292	0.238686	5.6263	1.84112e-08	1.63162e-06	No
AT3G03050	5516.51	1.32661	0.23584	5.62503	1.85473e-08	1.63543e-06	No
AT2G21660	4993.44	-1.32584	0.23675	-5.6002	2.14108e-08	1.86913e-06	No
AT1G17110	1402.33	1.63499	0.292098	5.5974	2.17587e-08	1.8901e-06	No
AT3G14460	98.3976	2.73826	0.492011	5.56545	2.61479e-08	2.19529e-06	No
AT2G45540	1351.81	1.42232	0.256089	5.554	2.7921e-08	2.30014e-06	No
AT4G16680	308.249	2.21395	0.399154	5.54661	2.91268e-08	2.37715e-06	No
AT3G18290	5564.61	1.341	0.241856	5.54461	2.94616e-08	2.3802e-06	Yes
AT3G52250	1264.27	1.49661	0.270168	5.53956	3.03237e-08	2.42386e-06	No
AT5G11700	4609.53	1.32986	0.240333	5.53338	3.14111e-08	2.46059e-06	No
AT5G27700	2408.8	-1.49994	0.271025	-5.53433	3.12421e-08	2.46059e-06	No
AT3G12965	348.778	-1.83121	0.331293	-5.52748	3.2487e-08	2.52234e-06	No
AT2G39800	3976.55	1.32677	0.241106	5.50283	3.73737e-08	2.82671e-06	Yes
AT4G37640	13680.7	1.27638	0.232061	5.5002	3.79363e-08	2.85695e-06	No
AT1G65440	2345.02	1.38653	0.25234	5.4947	3.91377e-08	2.93483e-06	No
AT1G63490	1537.97	1.39442	0.254593	5.47707	4.32434e-08	3.21522e-06	No
AT4G18600	145.324	2.4627	0.452516	5.44223	5.26185e-08	3.83111e-06	No
AT3G58700	641.303	-1.52349	0.280709	-5.42729	5.72153e-08	4.09778e-06	No
AT3G50910	11117.7	1.2653	0.233596	5.41663	6.07312e-08	4.27972e-06	No
AT1G74270	1272.72	-1.41693	0.262914	-5.38935	7.07135e-08	4.86592e-06	No
AT2G42330	4110.07	1.28096	0.23811	5.37968	7.46165e-08	5.09454e-06	No
AT5G51450	3775.98	1.54657	0.287521	5.37897	7.49116e-08	5.09486e-06	No
AT1G10170	17135.2	1.26954	0.237284	5.35031	8.78027e-08	5.77031e-06	No
AT2G20010	1458.98	1.38203	0.258614	5.34397	9.09325e-08	5.86615e-06	No
AT4G23260	608.33	1.58122	0.296395	5.33486	9.5617e-08	6.07896e-06	Yes
AT4G02660	242.939	1.86676	0.350636	5.32393	1.0155e-07	6.40972e-06	No
AT4G27860	126.309	2.54383	0.477988	5.32194	1.02666e-07	6.45693e-06	No
AT3G47070	5670.55	-1.25208	0.235527	-5.3161	1.06013e-07	6.63537e-06	No
AT3G62900	943.275	1.52527	0.286937	5.31568	1.0626e-07	6.63537e-06	No
AT1G17420	129878	1.28644	0.242321	5.3088	1.10349e-07	6.79404e-06	No
AT1G76580	1491.64	1.34181	0.25279	5.30798	1.10847e-07	6.8008e-06	No
AT4G08180	1352.09	1.36588	0.257431	5.30579	1.12186e-07	6.83514e-06	No
AT5G61780	7989.6	1.24365	0.234816	5.29628	1.18183e-07	7.10188e-06	No
AT5G58120	927.745	1.41183	0.266771	5.29229	1.20797e-07	7.20963e-06	No
AT3G19270	245.403	1.87533	0.35492	5.28381	1.26522e-07	7.50026e-06	No
AT1G29350	847.456	1.51384	0.286667	5.28084	1.28595e-07	7.572e-06	No
AT3G46280	234.372	2.23802	0.424833	5.26799	1.37922e-07	8.05039e-06	No
AT4G16590	68.9614	3.07686	0.584092	5.26776	1.38096e-07	8.05039e-06	No
AT3G22230	2244.66	-1.29047	0.245229	-5.2623	1.42263e-07	8.26588e-06	No
AT5G58130	258.039	2.06478	0.393008	5.25378	1.49009e-07	8.57264e-06	No
AT2G47550	1814.38	1.81297	0.345467	5.24788	1.53859e-07	8.82277e-06	No
AT3G23170	1890.28	-1.43682	0.274668	-5.23112	1.68488e-07	9.49304e-06	No
AT3G53740	3837.11	-1.31118	0.250667	-5.23078	1.68794e-07	9.49304e-06	No
AT2G16600	3511.74	-1.25902	0.24084	-5.22764	1.71686e-07	9.62486e-06	No
AT5G47700	4532.49	-1.31534	0.251947	-5.22069	1.78259e-07	9.96149e-06	No
AT3G53020	4503.47	-1.23402	0.237028	-5.20625	1.92698e-07	1.06665e-05	No
AT5G42950	4621.41	1.22913	0.236884	5.18874	2.11724e-07	1.16097e-05	No
AT1G10580	4649.09	1.35744	0.261683	5.18736	2.13296e-07	1.16595e-05	No
AT2G39480	1796.79	1.29252	0.250261	5.1647	2.40827e-07	1.29229e-05	No
AT5G51720	1770.96	-1.83286	0.356187	-5.14579	2.66396e-07	1.40915e-05	Yes
AT1G61610	517.374	1.81205	0.352491	5.14069	2.73728e-07	1.44237e-05	No
AT5G16210	2750.73	1.24618	0.242461	5.13969	2.75197e-07	1.44577e-05	No
AT2G46020	3637.85	1.22871	0.23929	5.13483	2.82406e-07	1.47482e-05	No
AT2G19730	5952.97	-1.20956	0.235659	-5.13266	2.85673e-07	1.48745e-05	No
AT1G04480	5073.47	-1.30028	0.253963	-5.11996	3.05605e-07	1.58184e-05	No
AT4G20770	100.105	2.56578	0.501317	5.11807	3.08674e-07	1.59303e-05	No
AT5G57010	1508.37	1.29257	0.253067	5.10762	3.26243e-07	1.67386e-05	No
AT1G32530	1713.9	1.3837	0.270961	5.10665	3.27928e-07	1.6776e-05	No
AT1G70600	6423.39	-1.20109	0.235317	-5.10414	3.32296e-07	1.69009e-05	Yes
AT1G76700	3359.16	1.23062	0.24179	5.08962	3.58788e-07	1.80391e-05	No
AT3G59540	2405.6	-1.27258	0.250029	-5.08972	3.58587e-07	1.80391e-05	No
AT1G09200	1164.63	-1.35984	0.267395	-5.08552	3.66626e-07	1.82761e-05	No
AT2G19750	1063.97	-1.33117	0.261934	-5.08207	3.73349e-07	1.85016e-05	No
AT3G63500	4437.07	1.23288	0.242617	5.08158	3.74313e-07	1.85016e-05	No
AT4G12010	1122.56	1.3174	0.259384	5.07896	3.79512e-07	1.86535e-05	No
AT5G11670	111602	1.26109	0.248284	5.07922	3.78985e-07	1.86535e-05	No
AT5G24740	1203.6	1.30749	0.257774	5.07225	3.93147e-07	1.9216e-05	No
AT5G13510	2895.99	-1.32148	0.260608	-5.07074	3.96272e-07	1.93149e-05	No
AT1G72150	13172.8	1.17534	0.23214	5.06307	4.12563e-07	1.99979e-05	No
AT1G47560	257.63	1.79967	0.355732	5.05906	4.21337e-07	2.03669e-05	No
AT2G34730	723.532	1.41524	0.280042	5.05366	4.33424e-07	2.08364e-05	No
AT3G13670	2855.06	1.60568	0.317809	5.05235	4.36414e-07	2.09229e-05	No
AT2G05520	1114.36	-1.37184	0.271753	-5.0481	4.46216e-07	2.12765e-05	No
AT5G53440	1245.75	1.43178	0.283715	5.04655	4.49848e-07	2.13916e-05	No
AT5G47010	2892.55	1.25001	0.2479	5.04237	4.59801e-07	2.17848e-05	No
AT1G13350	2876.54	1.29096	0.256426	5.03444	4.79256e-07	2.24964e-05	No
AT2G21580	2620.65	-1.28052	0.254375	-5.03397	4.80417e-07	2.24964e-05	No
AT5G64070	3143.6	1.22672	0.243752	5.03266	4.83712e-07	2.25737e-05	No
AT2G44120	3350.8	-1.21132	0.240778	-5.03085	4.8831e-07	2.27278e-05	No
AT1G02080	2820.84	1.22029	0.242938	5.02305	5.08583e-07	2.35465e-05	No
AT5G09510	2761.24	-1.22755	0.244723	-5.01607	5.27395e-07	2.43531e-05	No
AT2G34930	1916.35	1.24567	0.248433	5.0141	5.3281e-07	2.45386e-05	No
AT3G44750	332.758	-1.61091	0.321471	-5.01107	5.41273e-07	2.48631e-05	No
AT5G24430	3366.29	1.21529	0.242677	5.00786	5.50391e-07	2.52159e-05	No
AT2G41960	1229.48	1.38135	0.276059	5.00381	5.62092e-07	2.56183e-05	No
ATCG00090	160.419	-2.02124	0.404105	-5.00176	5.68088e-07	2.58245e-05	No
AT3G62400	1027.4	-1.45773	0.291834	-4.99504	5.88221e-07	2.64313e-05	No
AT4G08480	348.225	1.77631	0.355588	4.9954	5.87144e-07	2.64313e-05	No
AT5G57050	3022.98	1.20522	0.241204	4.99668	5.83264e-07	2.64313e-05	Yes
AT5G57990	8210.67	1.18394	0.237021	4.9951	5.88038e-07	2.64313e-05	No
AT3G09500	5689.35	-1.17501	0.23537	-4.99217	5.97045e-07	2.67254e-05	No
AT5G63370	24107.3	1.16209	0.233329	4.98047	6.3431e-07	2.82943e-05	No
AT3G45030	2025.05	-1.23231	0.247625	-4.97652	6.47364e-07	2.86851e-05	No
AT2G33180	608.805	-1.45204	0.291993	-4.97285	6.59761e-07	2.91201e-05	No
AT5G49900	606.964	1.5107	0.303803	4.97263	6.605e-07	2.91201e-05	No
AT2G23930	1626.38	-1.35944	0.273865	-4.96391	6.90864e-07	3.02309e-05	No
AT4G10450	798.919	-1.4069	0.283406	-4.96425	6.89675e-07	3.02309e-05	Yes
AT2G44650	4582.19	-1.23892	0.24969	-4.96184	6.98272e-07	3.0479e-05	No
AT3G54420	958.274	1.41187	0.284605	4.96078	7.02093e-07	3.05698e-05	No
AT1G32860	7969.51	1.25208	0.252501	4.95872	7.0959e-07	3.07436e-05	No
AT1G53780	2460.89	1.22154	0.246474	4.95605	7.19409e-07	3.10923e-05	No
AT5G58160	2684.87	1.19914	0.242188	4.95129	7.37244e-07	3.17848e-05	No
AT1G60730	1627.04	1.25065	0.252883	4.94558	7.59175e-07	3.25703e-05	No
AT1G17600	285.276	1.72201	0.348305	4.94396	7.65503e-07	3.27617e-05	Yes
AT3G10800	7799.42	1.19455	0.241815	4.93993	7.81504e-07	3.33651e-05	No
AT3G22380	6363.26	1.15933	0.234718	4.93923	7.84332e-07	3.34046e-05	No
AT1G61140	3360.08	1.1838	0.239804	4.93655	7.95187e-07	3.3622e-05	No
AT4G30790	1125.68	1.34632	0.272721	4.93663	7.94843e-07	3.3622e-05	No
AT1G19220	8295.99	1.16769	0.236574	4.93584	7.98065e-07	3.36626e-05	No
AT5G60410	4257.01	1.17282	0.237787	4.93222	8.13001e-07	3.41775e-05	No
AT1G02890	2667.04	1.22163	0.247874	4.92844	8.28886e-07	3.44656e-05	No
AT4G24020	4091.95	1.34656	0.273216	4.92856	8.28368e-07	3.44656e-05	No
AT5G46910	5276.89	1.1954	0.24252	4.92905	8.26288e-07	3.44656e-05	No
AT4G14320	3617.62	-1.17895	0.239258	-4.92753	8.32743e-07	3.45441e-05	No
AT2G01690	686.796	1.7158	0.34832	4.92592	8.39623e-07	3.47331e-05	No
AT3G17170	1232.18	-1.26632	0.257092	-4.92554	8.41259e-07	3.47331e-05	Yes
AT5G10400	610.321	-1.39908	0.284115	-4.92433	8.46481e-07	3.48667e-05	No
AT3G01550	1136.29	1.30252	0.264576	4.92306	8.52004e-07	3.49302e-05	No
AT4G34430	1251.57	1.26105	0.256366	4.91893	8.70182e-07	3.55923e-05	No
AT3G56910	3626.11	-1.18767	0.241545	-4.91695	8.79015e-07	3.57867e-05	No
AT1G48370	654.694	1.46184	0.297566	4.91266	8.98507e-07	3.64956e-05	No
AT3G55950	824.389	1.32383	0.269602	4.91033	9.0923e-07	3.68459e-05	No
AT3G18535	568.192	1.40357	0.285979	4.90795	9.20323e-07	3.71239e-05	No
AT3G51895	1257.91	1.26092	0.256909	4.90806	9.19815e-07	3.71239e-05	No
AT1G61560	510.625	1.47168	0.299928	4.90679	9.25809e-07	3.72596e-05	No
AT1G01100	5944.63	-1.26535	0.25805	-4.90351	9.41392e-07	3.76278e-05	No
AT5G13590	2304.53	1.19811	0.244321	4.90383	9.39849e-07	3.76278e-05	No
AT1G74250	1515.54	1.25599	0.256356	4.8994	9.61306e-07	3.83364e-05	No
AT1G41880	4031.48	-1.17222	0.239462	-4.89522	9.81934e-07	3.89819e-05	No
AT3G48930	5119.18	-1.21409	0.248072	-4.89409	9.87606e-07	3.91186e-05	No
AT1G66730	953.038	1.33717	0.273303	4.89264	9.94898e-07	3.92303e-05	No
AT4G19960	2238.59	1.19874	0.245002	4.89277	9.94243e-07	3.92303e-05	No
AT5G05600	19165.3	1.23071	0.251771	4.88821	1.01758e-06	4.00346e-05	No
AT3G63160	17580.1	-1.13567	0.23243	-4.88609	1.0286e-06	4.03776e-05	No
AT3G18740	2124.42	-1.19806	0.245463	-4.88084	1.05636e-06	4.13748e-05	No
AT2G35120	214.19	-1.77169	0.363023	-4.88038	1.0588e-06	4.13782e-05	No
AT5G28400	82.1307	2.64791	0.543801	4.86926	1.12018e-06	4.35828e-05	No
AT1G25390	1348.86	1.23756	0.254272	4.86705	1.13276e-06	4.37433e-05	No
AT3G10720	14920.4	1.14507	0.235284	4.86679	1.13428e-06	4.37433e-05	No
AT5G42010	1916.01	1.27086	0.261127	4.86681	1.13417e-06	4.37433e-05	No
AT4G11670	737.882	1.4165	0.291437	4.86038	1.17159e-06	4.49843e-05	No
AT1G61120	88.5168	2.80692	0.578247	4.85418	1.20884e-06	4.62046e-05	No
AT3G58620	2388.23	1.20672	0.248607	4.85392	1.21043e-06	4.62046e-05	No
AT4G25890	788.296	-1.34424	0.276949	-4.85374	1.21154e-06	4.62046e-05	No
AT1G72390	855.971	1.32851	0.273839	4.85143	1.22572e-06	4.64528e-05	No
AT3G18420	633.866	-1.37658	0.284056	-4.84616	1.25877e-06	4.75003e-05	No
AT2G27530	4789.61	-1.15265	0.23828	-4.83737	1.31569e-06	4.94357e-05	No
AT1G30400	6442.75	1.22204	0.252648	4.83694	1.31856e-06	4.94376e-05	No
AT5G35570	1039.56	1.36329	0.282405	4.82744	1.38302e-06	5.16337e-05	No
AT4G38260	352.552	1.65262	0.342741	4.82177	1.42292e-06	5.29509e-05	No
AT5G35980	1959.54	1.19868	0.248608	4.82157	1.42434e-06	5.29509e-05	No
AT1G07770	6855.46	-1.1933	0.247804	-4.81549	1.46837e-06	5.43258e-05	No
AT3G26680	1148.07	1.26715	0.263121	4.81583	1.4659e-06	5.43258e-05	No
AT5G23820	422.487	-1.46601	0.304455	-4.81519	1.47061e-06	5.43258e-05	Yes
AT4G32920	1722.36	1.20471	0.250257	4.8139	1.48015e-06	5.45636e-05	No
AT1G17500	1169.87	1.25524	0.260979	4.80972	1.51143e-06	5.55999e-05	No
AT1G10040	2617.71	1.30336	0.271078	4.80806	1.524e-06	5.5945e-05	No
AT3G62250	5064.47	-1.15632	0.240676	-4.80445	1.55181e-06	5.67283e-05	Yes
AT5G57480	1108.72	1.52122	0.316615	4.80464	1.55031e-06	5.67283e-05	No
AT4G23050	3008.18	1.16579	0.24348	4.78804	1.68418e-06	6.13119e-05	No
AT5G24710	1995.77	1.1879	0.248478	4.78069	1.74693e-06	6.34645e-05	No
AT2G38010	4560.36	1.14979	0.24073	4.77625	1.78594e-06	6.47478e-05	No
AT4G19520	5665.96	1.12382	0.235493	4.77221	1.82215e-06	6.59244e-05	No
AT3G10860	1930.32	-1.22667	0.257253	-4.76836	1.85732e-06	6.70584e-05	No
AT5G13010	2259.45	1.16801	0.245026	4.76688	1.87101e-06	6.74141e-05	No
AT3G10380	3443.98	1.18726	0.249212	4.76407	1.89728e-06	6.81906e-05	No
AT4G00800	986.501	1.26632	0.26583	4.76363	1.90141e-06	6.81906e-05	No
AT2G28290	2360.83	1.16389	0.244385	4.76251	1.912e-06	6.83297e-05	No
AT1G58060	770.721	1.29719	0.272409	4.76191	1.91767e-06	6.83928e-05	No
AT4G21390	6086.92	1.17337	0.247194	4.74676	2.06703e-06	7.34215e-05	No
AT5G05190	7620.08	1.17226	0.247188	4.7424	2.11206e-06	7.48693e-05	No
ATCG00220	174.737	-1.86854	0.394435	-4.73726	2.16628e-06	7.64823e-05	No
AT1G48830	2365.24	-1.16986	0.246972	-4.73683	2.17091e-06	7.64917e-05	No
AT2G33370	2907.09	-1.22174	0.258068	-4.73418	2.19943e-06	7.73163e-05	No
AT4G25520	4158.24	1.13137	0.238996	4.73384	2.20312e-06	7.73163e-05	No
AT4G20850	6165.29	1.16823	0.246923	4.73116	2.2324e-06	7.78766e-05	No
AT4G05020	2885.59	1.17851	0.249116	4.73075	2.23687e-06	7.78777e-05	No
AT3G04400	8856.19	-1.16458	0.246293	-4.72842	2.26274e-06	7.86223e-05	No
AT4G27657	1706.37	-1.17829	0.249268	-4.72702	2.2784e-06	7.90099e-05	No
AT5G04540	2545.58	1.15099	0.243903	4.71907	2.36924e-06	8.18369e-05	No
AT2G30860	4003.4	-1.18878	0.252054	-4.71634	2.40123e-06	8.27534e-05	No
AT4G15020	1506.7	1.19733	0.254033	4.71326	2.43782e-06	8.37111e-05	No
AT1G24460	1414.97	1.21667	0.25822	4.71173	2.45617e-06	8.41766e-05	No
AT3G54100	1356.54	1.20261	0.255427	4.70824	2.49865e-06	8.52991e-05	No
AT5G42870	1085.9	1.24202	0.264031	4.70406	2.55042e-06	8.68976e-05	No
AT1G77800	2107.24	1.15435	0.245491	4.70222	2.57344e-06	8.75121e-05	No
AT1G72020	2001.52	-1.17491	0.249976	-4.70011	2.60016e-06	8.8079e-05	No
AT5G57290	1979.59	-1.18192	0.251464	-4.70014	2.59981e-06	8.8079e-05	No
AT1G17580	1623.45	1.17645	0.250344	4.69932	2.61035e-06	8.81779e-05	No
AT1G43850	309.105	1.85616	0.39521	4.69665	2.64461e-06	8.87515e-05	No
AT2G47800	3099.4	1.14347	0.243452	4.6969	2.64136e-06	8.87515e-05	No
AT4G25940	895.953	1.24992	0.266322	4.69327	2.68877e-06	9.00379e-05	No
AT1G32900	1093.72	1.25271	0.267115	4.68979	2.73483e-06	9.11397e-05	Yes
AT1G02990	719.526	1.29011	0.275405	4.68439	2.80788e-06	9.33142e-05	No
AT5G02310	1517.13	1.1846	0.252956	4.68303	2.82667e-06	9.34077e-05	No
AT5G64390	585.659	1.4777	0.315542	4.68306	2.82628e-06	9.34077e-05	No
AT3G16080	1946.18	-1.16687	0.24921	-4.68225	2.8374e-06	9.35861e-05	Yes
AT3G09920	3021.02	1.1366	0.242834	4.68059	2.86055e-06	9.41728e-05	No
AT5G59970	698.201	-1.34904	0.28827	-4.67979	2.87168e-06	9.43621e-05	No
AT1G52040	147.807	1.93801	0.414367	4.67704	2.91046e-06	9.54133e-05	No
AT3G53730	1801.53	-1.46192	0.312592	-4.67675	2.91455e-06	9.54133e-05	No
AT5G18380	6903.98	-1.11934	0.239627	-4.67119	2.99466e-06	9.76715e-05	No
AT3G05580	7327.74	1.09748	0.235037	4.66938	3.02113e-06	9.79885e-05	No
AT4G17330	3015.18	1.13936	0.243967	4.67012	3.01026e-06	9.79885e-05	No
AT3G53230	6289.14	1.09683	0.235082	4.66572	3.07541e-06	9.95651e-05	No
AT3G25840	1560.05	1.18996	0.25515	4.66376	3.10488e-06	0.00010015	No
AT2G26890	1849.53	1.16056	0.248875	4.6632	3.11326e-06	0.000100236	No
AT1G60950	32723	-1.08465	0.232798	-4.6592	3.17448e-06	0.000101647	Yes
AT3G47370	1342.43	-1.18762	0.254894	-4.65927	3.1733e-06	0.000101647	No
AT3G09040	442.519	1.40368	0.301705	4.6525	3.2794e-06	0.000104815	No
AT4G38200	440.644	1.43373	0.308338	4.64988	3.32123e-06	0.000105575	No
AT5G18490	1868.58	1.15079	0.247533	4.64904	3.33487e-06	0.000105817	No
AT1G47380	3158.02	1.15144	0.247759	4.64741	3.36133e-06	0.000106464	No
AT1G03380	540.779	1.33973	0.288401	4.64537	3.39474e-06	0.000107329	No
AT2G25060	369.769	-1.44939	0.31245	-4.63878	3.50473e-06	0.000110408	No
AT4G12400	35313.4	1.57191	0.33898	4.63719	3.53183e-06	0.000110864	No
AT2G29990	675.341	1.28907	0.278362	4.6309	3.64072e-06	0.000114078	No
AT5G17170	6127.94	-1.12735	0.243552	-4.6288	3.67797e-06	0.000114835	No
AT4G18950	101297	1.07683	0.23271	4.62736	3.70353e-06	0.000115371	No
AT5G27610	507.876	1.36667	0.295409	4.62638	3.72119e-06	0.000115371	No
AT5G64540	140.654	2.04738	0.442489	4.62697	3.71048e-06	0.000115371	No
AT5G52400	2242.22	1.31188	0.283804	4.6225	3.79143e-06	0.000117127	No
AT2G13800	408.261	1.40677	0.304803	4.61533	3.92473e-06	0.000121032	No
AT5G08450	1557.06	1.23648	0.268189	4.6105	4.01698e-06	0.000123443	No
AT1G15130	1860.35	1.14148	0.247708	4.60818	4.06217e-06	0.000124613	No
AT1G27400	4036.63	-1.09937	0.238741	-4.60488	4.1271e-06	0.000126164	Yes
AT1G74730	3355.18	-1.31169	0.284923	-4.60368	4.15095e-06	0.00012638	No
AT4G00060	797.676	1.27978	0.277967	4.60409	4.14266e-06	0.00012638	No
AT3G63480	332.622	1.53426	0.333764	4.59683	4.28958e-06	0.000129775	No
AT1G17290	23787.2	1.07132	0.233121	4.59556	4.31598e-06	0.000130349	No
AT1G02780	16737.7	-1.08162	0.235596	-4.59098	4.41175e-06	0.000132784	No
AT5G23110	712.186	1.26559	0.275761	4.58946	4.44402e-06	0.000133298	No
AT4G21534	774.189	1.36575	0.297998	4.58307	4.58206e-06	0.00013705	No
AT5G48385	2692.03	1.11091	0.242555	4.58003	4.64913e-06	0.000138739	No
AT2G18020	8263.64	-1.06931	0.23353	-4.57891	4.67409e-06	0.000139247	Yes
AT3G06730	1323.96	-1.17461	0.256795	-4.57412	4.78232e-06	0.000141989	No
AT1G17340	2095.85	1.16684	0.255118	4.5737	4.79179e-06	0.00014203	No
AT4G27230	582.814	-1.35651	0.296889	-4.56908	4.89872e-06	0.000144954	No
AT1G72120	908.142	1.61236	0.352984	4.56781	4.92842e-06	0.000145587	No
AT3G24870	356.75	1.51235	0.331356	4.56411	5.01611e-06	0.000147929	No
AT2G16485	871.674	1.26912	0.278091	4.56369	5.02632e-06	0.000147981	No
AT5G45775	2664.59	-1.11576	0.24467	-4.56028	5.10866e-06	0.000150154	No
AT3G52590	8280.56	-1.08055	0.237014	-4.55898	5.14017e-06	0.000150827	No
AT4G16450	1489.94	-1.15974	0.254483	-4.55726	5.18252e-06	0.000151816	No
AT1G08060	542.52	1.32718	0.291269	4.55653	5.20053e-06	0.000152023	No
AT5G04800	2001.51	-1.12426	0.246839	-4.55464	5.24749e-06	0.000152918	No
AT1G21700	946.053	1.26533	0.277986	4.55179	5.31902e-06	0.000154307	No
AT4G26690	2405.7	1.13829	0.25017	4.55005	5.3633e-06	0.000155297	No
AT1G67850	1206.13	1.25049	0.274997	4.5473	5.43391e-06	0.000157082	No
AT3G17800	4415.2	1.13442	0.24962	4.54458	5.50452e-06	0.000158601	No
AT5G27240	225.948	1.76029	0.387493	4.54276	5.55232e-06	0.000159716	No
AT3G48190	757.989	1.28035	0.282039	4.53962	5.63544e-06	0.000161577	No
AT4G25740	2769.72	-1.14066	0.251628	-4.53313	5.81154e-06	0.000166083	No
AT4G19190	701.65	1.26096	0.278356	4.53002	5.89767e-06	0.000167998	No
AT2G40860	1043.87	1.24621	0.275121	4.52967	5.90759e-06	0.000168007	No
AT3G57720	350.664	1.43535	0.317107	4.5264	5.99976e-06	0.00017006	No
AT5G44130	450.042	-1.42179	0.314132	-4.52608	6.00886e-06	0.00017006	No
AT5G02940	4642.89	1.14214	0.252562	4.52221	6.11969e-06	0.00017264	No
AT1G80070	4335.55	1.07644	0.238081	4.52132	6.14554e-06	0.000173091	No
AT5G16680	903.662	1.27171	0.281382	4.51952	6.19795e-06	0.000174009	No
AT3G53170	572.308	1.52846	0.338424	4.5164	6.28984e-06	0.000176025	No
AT4G13520	984.807	-1.21418	0.268931	-4.51483	6.33679e-06	0.000176495	No
AT4G36950	25557.9	1.10837	0.245479	4.51513	6.32794e-06	0.000176495	No
AT4G00440	1149.79	1.21827	0.270262	4.50772	6.55277e-06	0.000181933	No
AT3G63380	2126.81	1.11297	0.246965	4.50659	6.58782e-06	0.000182617	No
AT5G51690	209.515	1.73929	0.386084	4.50495	6.63882e-06	0.00018374	No
AT4G34100	14278.6	1.07757	0.239444	4.50029	6.78613e-06	0.000187227	No
AT2G01020	2021.71	-1.13845	0.253073	-4.4985	6.84348e-06	0.000188513	No
AT5G65360	1241.77	-1.15538	0.256955	-4.49643	6.91026e-06	0.000189756	No
AT1G24340	739.806	1.23913	0.27564	4.49548	6.94142e-06	0.000190314	No
AT1G61400	535.256	1.29758	0.289137	4.48776	7.1977e-06	0.00019642	No
AT2G35630	2905.2	1.08273	0.241253	4.48795	7.19124e-06	0.00019642	No
AT1G15440	996.076	1.21026	0.26973	4.48695	7.22491e-06	0.000196856	No
AT3G54850	1177.25	1.15866	0.25827	4.48626	7.24835e-06	0.000196884	No
AT2G31490	1984.89	-1.19141	0.265642	-4.48501	7.29118e-06	0.000197741	No
AT2G18740	770.563	-1.29808	0.289471	-4.48433	7.31449e-06	0.000198067	No
AT4G03430	14995.1	1.03802	0.231648	4.48101	7.42902e-06	0.000200549	No
AT1G17200	269.86	-1.5301	0.341639	-4.47869	7.5102e-06	0.000201809	No
AT5G08550	681.839	1.31838	0.294508	4.47655	7.58602e-06	0.000203224	No
AT3G17850	1606.53	1.14521	0.255904	4.47515	7.63582e-06	0.000204246	No
AT1G13609	264.977	1.69496	0.37882	4.47432	7.66537e-06	0.000204725	Yes
AT3G10610	770.054	-1.2215	0.273027	-4.47391	7.68034e-06	0.000204813	No
AT1G66920	373.731	1.51106	0.337832	4.4728	7.72023e-06	0.000205253	No
AT4G10120	2903.83	1.16194	0.259885	4.47097	7.78671e-06	0.000206395	No
AT3G16940	4251.22	1.07068	0.239506	4.47037	7.80856e-06	0.000206662	No
AT1G61210	2027.4	1.10413	0.247422	4.46256	8.09866e-06	0.000213695	No
AT1G10330	80.0499	2.36815	0.530755	4.46184	8.12572e-06	0.000214087	No
AT3G05590	8077.92	-1.04271	0.233922	-4.45753	8.2911e-06	0.000218117	Yes
AT1G08260	354.734	1.48773	0.333985	4.45449	8.40936e-06	0.000220897	No
AT1G71010	2193.82	1.09136	0.245113	4.45248	8.48856e-06	0.000222311	No
AT5G07350	5842.03	1.08466	0.243688	4.451	8.54704e-06	0.00022351	No
AT3G14050	19258.8	1.04986	0.235912	4.4502	8.57902e-06	0.000224012	Yes
AT5G44090	3453.11	1.07812	0.242474	4.44634	8.73462e-06	0.000227398	No
AT2G40180	3154.15	1.18922	0.267571	4.44452	8.80884e-06	0.000228652	No
AT4G31700	6032.76	-1.05557	0.237531	-4.44391	8.83396e-06	0.000228965	Yes
AT3G45980	838.979	-1.19163	0.268544	-4.43738	9.10597e-06	0.00023532	No
AT1G79350	2377.28	1.1232	0.253242	4.43527	9.19568e-06	0.000236941	No
AT4G38600	4295.64	1.05381	0.237649	4.4343	9.23702e-06	0.000237309	No
AT3G05680	990.04	1.16483	0.262716	4.4338	9.25849e-06	0.000237513	No
AT5G05490	266.454	1.51384	0.341626	4.43129	9.36732e-06	0.000239604	No
AT1G07160	8064.67	1.10238	0.248917	4.42869	9.48077e-06	0.000242153	No
AT2G27500	7781.21	1.05175	0.237563	4.42727	9.54352e-06	0.000242812	No
AT5G17020	6809.75	1.11626	0.252139	4.42716	9.5481e-06	0.000242812	No
AT2G20340	6378.17	1.0826	0.244643	4.42522	9.63418e-06	0.000244293	No
AT1G51650	1568.97	-1.14508	0.258848	-4.42374	9.70082e-06	0.000245559	No
AT2G17930	1355.53	1.12657	0.254849	4.42052	9.8463e-06	0.000248237	No
AT5G58440	1914.64	1.09335	0.247361	4.42004	9.86844e-06	0.000248438	No
AT3G54900	930.813	-1.1729	0.265398	-4.41941	9.89719e-06	0.000248805	No
AT5G64750	15573.6	1.03046	0.233306	4.41677	1.00187e-05	0.0002515	No
AT5G34930	460.065	1.33094	0.301442	4.41523	1.00901e-05	0.00025293	No
AT5G52530	6452.78	1.04739	0.237354	4.41278	1.0205e-05	0.000255083	No
AT1G20670	1563.52	1.1311	0.256412	4.41126	1.02769e-05	0.000256513	No
AT1G51805	7570.1	1.03709	0.23517	4.40995	1.03394e-05	0.000257708	No
AT4G11175	1149.25	-1.15433	0.261795	-4.40928	1.03715e-05	0.000258141	No
AT3G46560	438.64	-1.32309	0.300206	-4.40727	1.04679e-05	0.000260171	No
AT1G65290	1206.16	-1.13255	0.257069	-4.40562	1.05483e-05	0.000261798	No
AT2G20820	2042.32	-1.09027	0.247732	-4.40101	1.07748e-05	0.000267042	No
AT1G29250	548.272	-1.26399	0.287247	-4.40035	1.08079e-05	0.000267483	No
AT5G19900	6864.48	1.04561	0.237657	4.39967	1.08414e-05	0.000267936	No
AT2G36170	1930.82	-1.08588	0.246989	-4.39649	1.10016e-05	0.000271512	No
AT1G12360	5756.06	1.04765	0.238457	4.39347	1.11555e-05	0.000274538	No
AT1G55120	568.283	1.26997	0.289568	4.38575	1.15587e-05	0.000283666	No
AT5G55040	1881.82	1.09676	0.250069	4.38582	1.15548e-05	0.000283666	No
AT5G44240	1053.52	1.14665	0.261515	4.38463	1.16185e-05	0.000284734	No
AT3G27260	5545.38	1.17349	0.267677	4.38396	1.16542e-05	0.000284787	No
AT4G01290	1397.96	1.1581	0.264184	4.38368	1.16693e-05	0.000284787	No
AT5G19750	1102.45	-1.14949	0.262201	-4.38399	1.16527e-05	0.000284787	Yes
AT4G14370	2084.31	1.08255	0.247072	4.38153	1.17851e-05	0.000287213	No
AT3G15880	3303.88	1.0597	0.241994	4.37904	1.19202e-05	0.000290102	No
AT4G32070	1316.42	1.18877	0.271547	4.37776	1.19906e-05	0.000291411	No
AT1G49410	573.983	-1.42892	0.326755	-4.37306	1.22515e-05	0.000296929	No
AT1G63500	7750.9	1.05908	0.242225	4.37231	1.22941e-05	0.00029755	No
AT2G42890	222.668	1.558	0.356521	4.37001	1.2424e-05	0.000300281	No
AT5G07920	1614.31	1.09319	0.250361	4.36647	1.2627e-05	0.000304767	No
AT4G30010	2538.64	-1.13922	0.26092	-4.36615	1.26458e-05	0.000304803	No
AT5G55310	1567.7	1.18526	0.271612	4.36379	1.27831e-05	0.000307268	No
AT1G55110	3382.5	1.12222	0.257289	4.36169	1.29063e-05	0.000309804	No
AT2G27260	1724.14	1.09663	0.251517	4.36006	1.30027e-05	0.000310842	No
AT5G41360	1424.15	1.11643	0.256058	4.36008	1.30018e-05	0.000310842	No
AT1G12470	993.119	1.2296	0.282522	4.35222	1.34767e-05	0.000320862	No
AT5G43560	1566.81	1.10375	0.253591	4.35246	1.34616e-05	0.000320862	No
AT1G09970	18167.7	1.02434	0.235476	4.35006	1.36101e-05	0.000323163	No
AT1G77750	335.662	-1.44866	0.333102	-4.349	1.36758e-05	0.000324282	No
AT5G23900	3046.53	-1.05961	0.243826	-4.34578	1.38784e-05	0.0003282	No
AT5G16990	2631.34	1.06705	0.245832	4.34057	1.42114e-05	0.000335623	No
AT2G02510	957.196	-1.3052	0.30084	-4.33851	1.4345e-05	0.000338321	No
AT5G62300	3374.56	-1.06715	0.246135	-4.33563	1.4534e-05	0.00034232	No
AT1G67785	1498.03	-1.15873	0.267278	-4.33529	1.45566e-05	0.000342392	No
AT3G07700	1828.52	1.14598	0.264594	4.3311	1.48363e-05	0.000348038	No
AT5G24314	3197.88	-1.085	0.250635	-4.32899	1.49792e-05	0.000350454	No
AT2G09425	46.6389	2.91517	0.674455	4.32226	1.54442e-05	0.000360851	No
AT1G72430	719.246	-1.20191	0.278135	-4.32131	1.55107e-05	0.000361924	No
AT2G44980	356.923	1.36294	0.315728	4.31681	1.58301e-05	0.000368884	No
AT1G72370	8944.96	-1.02002	0.236327	-4.31612	1.58799e-05	0.000369555	Yes
AT3G08970	3146.28	1.47188	0.341236	4.31337	1.60786e-05	0.000373189	No
AT4G33240	1776.96	1.07808	0.250022	4.31194	1.61828e-05	0.000375113	No
AT2G37150	1390.84	1.18646	0.275316	4.30946	1.63657e-05	0.000378851	No
AT1G22590	793.377	-1.1888	0.275926	-4.30839	1.64449e-05	0.000380182	No
AT5G46330	4145.78	1.12539	0.261329	4.30642	1.65915e-05	0.000383068	No
AT5G48150	5154.38	1.24072	0.288451	4.30131	1.6979e-05	0.000390985	No
AT5G46400	313.575	1.39561	0.324515	4.30061	1.70329e-05	0.000391712	No
AT4G18130	1993.7	1.05989	0.24649	4.29994	1.70846e-05	0.000392387	No
AT3G55750	3353.31	-1.03373	0.240558	-4.29722	1.72955e-05	0.000396711	No
AT1G14320	10607.9	-1.00953	0.23508	-4.29439	1.75174e-05	0.000400754	Yes
AT5G18600	230.356	-1.53561	0.357568	-4.29461	1.75003e-05	0.000400754	No
AT4G18490	134.824	1.81828	0.423566	4.2928	1.76435e-05	0.000402588	No
AT5G42390	12407.5	1.03295	0.240647	4.29238	1.76769e-05	0.000402827	No
AT4G39200	8291.59	-1.07931	0.251622	-4.2894	1.79153e-05	0.000407201	No
AT5G46470	2944.92	1.05538	0.246073	4.2889	1.79562e-05	0.000407362	No
AT5G62210	219.358	-1.59465	0.371822	-4.28874	1.79688e-05	0.000407362	Yes
AT2G37760	181.32	1.8906	0.440863	4.2884	1.79964e-05	0.000407461	No
AT1G64300	156.797	1.73919	0.405661	4.28729	1.80864e-05	0.000408971	No
AT5G10680	107.824	2.03882	0.47606	4.28269	1.84645e-05	0.000416983	No
AT3G56340	4532.01	-1.12354	0.262463	-4.28076	1.86256e-05	0.000420081	No
AT1G70300	635.022	1.23379	0.28846	4.27715	1.89302e-05	0.000425857	No
AT5G48180	13586.4	1.11458	0.260673	4.27579	1.90458e-05	0.000427622	No
AT2G47640	531.221	-1.34715	0.315563	-4.26905	1.96309e-05	0.000439367	No
AT5G16780	1834.22	1.08532	0.254466	4.26508	1.99828e-05	0.000446672	No
AT1G19650	2123.32	1.05438	0.247336	4.26294	2.01756e-05	0.000449809	No
AT3G14270	1020.84	1.12116	0.263019	4.26267	2.02e-05	0.000449809	No
AT4G12120	4841.44	1.07136	0.251319	4.26293	2.01762e-05	0.000449809	No
AT5G44290	2879.42	1.03942	0.243936	4.26104	2.03479e-05	0.000452102	No
AT4G34750	118.07	-2.16175	0.507648	-4.25836	2.0593e-05	0.00045682	No
AT4G16860	3511.56	1.04817	0.246169	4.25794	2.0632e-05	0.000457108	No
AT3G46030	1513.55	-1.07448	0.252552	-4.25449	2.09527e-05	0.000463628	No
AT5G08040	713.995	-1.47654	0.347086	-4.25412	2.09875e-05	0.000463812	No
AT4G30160	1674.29	1.21959	0.286863	4.25148	2.12361e-05	0.000468716	No
AT1G55350	2046.41	1.04486	0.245896	4.2492	2.14534e-05	0.000472918	No
AT3G43980	494.089	-1.25473	0.29535	-4.24828	2.15413e-05	0.000474261	No
AT5G15780	1829.79	1.08065	0.254415	4.24757	2.16099e-05	0.000474628	No
AT2G47610	7505.55	-1.00277	0.236124	-4.24677	2.16872e-05	0.000475356	Yes
AT3G19830	4452.33	1.01215	0.238356	4.24637	2.17265e-05	0.000475356	No
AT4G24170	462.583	1.38528	0.326422	4.24383	2.1974e-05	0.000480172	No
AT1G51760	26233.2	1.10802	0.261157	4.24275	2.20799e-05	0.00048069	No
AT5G52650	4759.65	-1.02876	0.242458	-4.24304	2.20516e-05	0.00048069	No
AT5G58550	247.083	1.59819	0.376718	4.24241	2.21128e-05	0.00048081	No
AT3G57750	750.912	1.18642	0.279986	4.23743	2.26093e-05	0.000490391	No
AT1G58602	9086.25	1.02204	0.241386	4.23406	2.29509e-05	0.000497185	No
AT1G24150	2110.03	1.09434	0.258508	4.2333	2.30284e-05	0.000498248	No
AT1G36370	11654.8	0.989315	0.233746	4.23244	2.31168e-05	0.000499544	No
AT2G22170	165.053	-1.66878	0.394364	-4.23158	2.32051e-05	0.000500837	No
AT4G25070	150.137	1.82841	0.43226	4.22989	2.33809e-05	0.000503393	No
AT1G70530	6860.9	0.992009	0.234613	4.22828	2.35488e-05	0.000506385	No
AT3G59840	348.561	-1.36496	0.322957	-4.22646	2.37399e-05	0.000509871	No
AT2G25430	3660.42	1.04186	0.246633	4.22434	2.39638e-05	0.000513422	No
AT1G49450	1359.91	1.45141	0.343611	4.22398	2.40025e-05	0.000513625	Yes
AT2G17110	561.443	1.24824	0.29599	4.21718	2.47378e-05	0.000528071	No
AT3G57630	928.775	1.11618	0.264946	4.21287	2.52151e-05	0.000537606	No
AT2G38310	438.752	-1.29331	0.307107	-4.21129	2.53922e-05	0.000540724	Yes
AT4G34480	3753.68	1.0078	0.239346	4.21063	2.54655e-05	0.000541629	No
AT2G39200	12288.1	1.22836	0.29177	4.21004	2.55321e-05	0.000542387	No
AT5G52960	1472.98	-1.06738	0.253742	-4.20656	2.59292e-05	0.000550157	No
AT3G48050	3991.71	1.00962	0.240102	4.20496	2.61126e-05	0.000553378	No
AT1G64060	1031.31	1.20498	0.286627	4.20402	2.62218e-05	0.000555024	No
AT2G18760	612.891	1.22494	0.29151	4.20206	2.64497e-05	0.000558307	No
AT1G50570	1506.03	1.06141	0.252746	4.19951	2.67492e-05	0.000562701	No
AT2G39390	1269.35	-1.0796	0.257093	-4.19928	2.6777e-05	0.000562701	No
AT2G28320	1179.09	1.15574	0.275394	4.19667	2.70863e-05	0.000567842	No
AT5G28320	70.0776	2.30769	0.5501	4.19504	2.72829e-05	0.000571279	No
AT5G44070	17470	0.989809	0.235985	4.19437	2.73633e-05	0.0005716	No
AT1G25275	3284.57	-1.06989	0.255115	-4.19376	2.74367e-05	0.000571727	No
AT3G04110	510.822	1.22417	0.29192	4.19351	2.74672e-05	0.000571727	No
AT4G16141	536.168	-1.21307	0.289539	-4.18965	2.79381e-05	0.000580842	No
AT3G13870	3844.06	1.02021	0.243847	4.1838	2.86672e-05	0.000593888	No
AT3G52580	1696.67	-1.04288	0.249264	-4.18383	2.86638e-05	0.000593888	No
AT1G32490	1421.4	1.05778	0.252855	4.18334	2.87255e-05	0.000594394	No
AT4G08500	3772.08	1.0202	0.24392	4.18255	2.88263e-05	0.000595778	No
AT2G44410	1900.62	1.03947	0.248547	4.18219	2.88716e-05	0.000596012	No
AT3G43810	2056.07	-1.04364	0.249724	-4.17918	2.92566e-05	0.00060325	No
AT1G01010	2605.21	1.04938	0.251238	4.17682	2.95607e-05	0.000608091	No
AT1G24020	484.133	-1.24714	0.298785	-4.17405	2.99237e-05	0.000614838	No
AT5G61030	385.483	-1.29257	0.309733	-4.17316	3.00405e-05	0.000616515	No
AT2G15880	305.329	1.57629	0.377813	4.17215	3.01737e-05	0.000618526	No
AT1G27180	307.789	1.35787	0.325536	4.17119	3.03009e-05	0.000620408	No
AT3G62420	4166.21	-0.990797	0.237572	-4.17051	3.03923e-05	0.000621316	No
AT5G27520	9546.9	1.07002	0.256579	4.17033	3.0416e-05	0.000621316	No
AT2G03140	706.838	1.14818	0.275498	4.16764	3.07776e-05	0.000627241	No
AT4G38770	2263.02	-1.05371	0.252954	-4.16562	3.10512e-05	0.000631351	No
AT1G05385	280.275	-1.39433	0.334829	-4.16432	3.12285e-05	0.000632756	No
AT1G32950	480.113	1.39637	0.335415	4.16311	3.13938e-05	0.000635324	No
AT5G11160	52.8057	-2.65642	0.63816	-4.16263	3.14608e-05	0.000635324	No
AT5G41990	5036.98	0.983425	0.236252	4.1626	3.14639e-05	0.000635324	No
AT1G14000	5750.41	0.990118	0.237978	4.16054	3.17496e-05	0.000640357	No
AT1G79920	14160.1	1.38111	0.332013	4.15981	3.18515e-05	0.000641002	No
AT4G32160	2016.68	1.026	0.246744	4.15818	3.20794e-05	0.000644048	No
AT2G23450	1220.66	1.06664	0.256938	4.15137	3.30498e-05	0.000662303	No
AT1G30640	1183.11	1.09578	0.264316	4.14571	3.38769e-05	0.000677809	No
AT4G29390	542.818	-1.26299	0.304706	-4.14494	3.39902e-05	0.0006793	No
AT3G11940	7291.7	-0.992498	0.23972	-4.14023	3.46954e-05	0.000691033	No
AT4G25470	219.832	-1.49679	0.361521	-4.14025	3.46934e-05	0.000691033	No
AT1G30250	143.766	-1.79502	0.433846	-4.13745	3.51183e-05	0.000698663	No
AT4G00100	5289.95	-0.981266	0.237384	-4.13366	3.57026e-05	0.000708447	No
AT5G19400	5805.96	1.01612	0.245843	4.13322	3.57716e-05	0.000708447	No
AT1G76200	1984.7	-1.13648	0.27509	-4.13129	3.6073e-05	0.000713612	No
AT3G13300	2480.2	1.08583	0.262854	4.13094	3.61288e-05	0.00071391	No
AT1G50260	1390.25	1.04962	0.254277	4.12787	3.66144e-05	0.00072188	No
AT4G15802	1435.35	-1.10998	0.268992	-4.12642	3.68451e-05	0.000725262	No
AT4G03080	2349.12	1.05612	0.256086	4.12408	3.72212e-05	0.000731377	No
AT3G53780	1044.13	1.14671	0.278156	4.12255	3.74704e-05	0.000735451	No
AT5G63020	387.308	1.38143	0.335259	4.12048	3.78087e-05	0.000741261	No
AT3G04290	484.034	-1.28234	0.311318	-4.11905	3.80436e-05	0.000744125	No
AT3G11040	199.07	1.53214	0.372241	4.11597	3.8555e-05	0.000752531	No
AT5G43970	455.695	-1.22749	0.298349	-4.11427	3.88411e-05	0.000756432	No
AT5G15020	1245.4	1.12415	0.273401	4.11172	3.92727e-05	0.000763989	No
AT3G11960	848.365	1.11041	0.270155	4.11026	3.95208e-05	0.000767045	No
AT4G14870	1671.59	-1.03082	0.250807	-4.11003	3.95609e-05	0.000767045	No
AT5G04140	63754.3	0.943959	0.229739	4.10883	3.97669e-05	0.000770187	No
AT5G24165	3252.81	-1.02059	0.248444	-4.10795	3.99185e-05	0.000771544	No
AT5G54280	578.665	1.18562	0.288618	4.10791	3.99249e-05	0.000771544	No
AT3G06290	862.78	1.09748	0.267735	4.09911	4.14745e-05	0.000799729	No
AT3G56070	285.851	-1.36698	0.333628	-4.0973	4.17991e-05	0.00080422	No
AT1G66340	823.787	1.14157	0.278698	4.0961	4.20177e-05	0.000807541	No
AT3G17710	189.797	1.53601	0.375215	4.09367	4.24591e-05	0.000814239	No
AT1G23170	1513.12	1.04742	0.255904	4.09301	4.2581e-05	0.000815686	No
AT3G20770	3989.21	1.0369	0.25342	4.09162	4.28366e-05	0.000818795	No
AT1G18270	905.111	1.12083	0.273972	4.09103	4.29468e-05	0.000820009	No
AT3G45930	259.121	-1.39486	0.341149	-4.08871	4.33782e-05	0.000826446	No
AT1G09310	1050.49	-1.21639	0.297587	-4.08751	4.36035e-05	0.000828939	No
AT5G55670	999.186	1.08675	0.265869	4.08753	4.35999e-05	0.000828939	No
AT1G59218	188.931	1.56944	0.38414	4.08559	4.39649e-05	0.000834906	No
AT3G10490	934.119	1.08206	0.264971	4.08368	4.4328e-05	0.000840891	No
AT3G13100	351.767	1.32568	0.324806	4.08146	4.47528e-05	0.000847117	No
AT5G66230	324.073	-1.3221	0.323925	-4.0815	4.47455e-05	0.000847117	No
AT3G26020	1697.48	1.02369	0.250905	4.08	4.50351e-05	0.000850141	No
AT4G37910	5468.55	0.96415	0.236318	4.07989	4.50579e-05	0.000850141	No
AT5G60170	2854.99	1.06265	0.260449	4.08005	4.50258e-05	0.000850141	No
AT2G36810	1072.53	1.08843	0.266824	4.07919	4.51927e-05	0.000851769	No
AT1G22020	2035.96	1.00578	0.246599	4.0786	4.53077e-05	0.000852947	No
AT1G11390	2955.23	0.981427	0.240835	4.0751	4.59946e-05	0.000864098	No
AT5G35200	2712.02	0.986543	0.242115	4.0747	4.60743e-05	0.000864668	No
AT4G30330	275.738	-1.46525	0.359688	-4.07367	4.62785e-05	0.000867573	No
AT4G27500	7328.71	1.01897	0.250185	4.07286	4.6439e-05	0.000869653	No
AT3G17712	257.737	1.48268	0.364074	4.07247	4.65173e-05	0.000870192	No
AT1G08720	1943.03	1.03302	0.253784	4.07047	4.69186e-05	0.000876763	No
AT5G28237	183.265	1.82001	0.447383	4.06813	4.73912e-05	0.000884653	No
AT3G20040	635.949	1.15154	0.28322	4.06589	4.78498e-05	0.000892265	No
AT2G38240	33445.2	1.07476	0.264458	4.06403	4.82328e-05	0.000897498	No
AT3G04840	8479.94	-0.969407	0.238637	-4.06227	4.85986e-05	0.000903347	No
AT4G03150	393.324	-1.25218	0.308384	-4.06046	4.89762e-05	0.000909403	No
AT1G61390	106.527	1.93417	0.477692	4.04899	5.14402e-05	0.000953138	No
AT5G08630	1032.79	1.06414	0.262907	4.04759	5.17479e-05	0.000957828	No
AT5G42350	497.806	1.18737	0.293585	4.04438	5.24615e-05	0.000968992	No
AT5G64940	4180.29	1.01076	0.250069	4.0419	5.30199e-05	0.000978276	No
AT1G07510	2574.6	1.02414	0.25345	4.04081	5.32677e-05	0.000980784	No
AT2G14880	1814.49	-1.02626	0.254026	-4.03998	5.34551e-05	0.000983205	No
AT3G58050	979.252	1.14368	0.283169	4.03886	5.3712e-05	0.000986894	No
AT1G10522	720.994	-1.11023	0.275003	-4.03714	5.41073e-05	0.000993119	No
AT2G30550	680.497	1.24742	0.309061	4.03616	5.43335e-05	0.000996228	No
AT3G05360	2298.71	1.21274	0.300529	4.03535	5.45204e-05	0.000998611	No
AT5G65210	680.674	1.15644	0.286637	4.03451	5.47154e-05	0.00100114	No
AT2G43460	2935.05	-0.973614	0.24152	-4.0312	5.54936e-05	0.00101326	No
AT5G57015	4903.28	0.952836	0.236361	4.03128	5.54751e-05	0.00101326	No
AT1G68410	3443.6	0.977975	0.242746	4.02881	5.60604e-05	0.00102043	No
AT5G11530	926.547	1.09101	0.270794	4.02891	5.60357e-05	0.00102043	No
AT5G15200	13337.5	-0.941326	0.233864	-4.02511	5.69492e-05	0.00103553	Yes
AT3G54090	1340.49	-1.03121	0.256217	-4.02477	5.703e-05	0.00103593	Yes
AT3G02065	347.76	1.40678	0.349731	4.02248	5.75892e-05	0.00104392	No
AT4G31390	2240.82	1.10292	0.274232	4.02186	5.77411e-05	0.00104458	No
AT1G53230	84.6791	-2.13428	0.530771	-4.0211	5.7926e-05	0.00104678	No
AT2G17520	1312.08	1.02729	0.255711	4.01739	5.88453e-05	0.00106012	No
AT3G03920	603.977	-1.13278	0.28209	-4.01566	5.92807e-05	0.00106687	No
AT4G28660	8318.09	-0.965829	0.240571	-4.01474	5.95123e-05	0.00106885	No
AT5G09410	1745.58	0.998157	0.248708	4.01337	5.98577e-05	0.00107285	No
AT5G64250	4528.7	0.965326	0.240521	4.01348	5.98294e-05	0.00107285	No
AT2G20450	1682.4	-1.00205	0.249837	-4.0108	6.05134e-05	0.00108239	Yes
AT1G50250	6695	1.00269	0.250042	4.01008	6.06971e-05	0.00108457	No
AT3G01460	564.911	1.143	0.285249	4.00704	6.14837e-05	0.00109751	No
AT5G27889	71.7609	3.08165	0.769222	4.00619	6.17053e-05	0.00109965	No
AT1G15780	1407.41	1.03505	0.258432	4.0051	6.19912e-05	0.00110209	No
AT1G09690	7115.21	-0.946655	0.236442	-4.00375	6.23459e-05	0.00110615	No
AT5G16970	50079.2	0.949981	0.237352	4.00242	6.26976e-05	0.00111127	No
AT1G06830	150.08	-1.63655	0.409222	-3.99919	6.35596e-05	0.00112427	Yes
AT4G03260	4916.91	0.956269	0.239194	3.99788	6.39125e-05	0.00112938	No
AT1G16270	762.757	1.3725	0.344043	3.98932	6.62624e-05	0.00116855	No
AT3G08850	1757.74	1.03701	0.260039	3.98789	6.66631e-05	0.00117444	No
AT1G76970	7489.3	0.978311	0.245425	3.98619	6.71438e-05	0.00118053	No
AT3G52300	3872.02	-0.954202	0.239441	-3.98513	6.74439e-05	0.00118462	No
AT1G55325	762.286	1.09377	0.274519	3.98432	6.76734e-05	0.00118545	No
AT4G25660	750.004	1.09418	0.274626	3.98425	6.76939e-05	0.00118545	No
AT4G38680	1190.99	-1.03141	0.259055	-3.98142	6.85053e-05	0.0011975	No
AT2G13370	1573.88	1.00154	0.251638	3.98007	6.8896e-05	0.0012029	No
AT4G18970	746.177	-1.10043	0.276562	-3.97896	6.92185e-05	0.00120733	No
AT3G01780	1019.39	1.15356	0.290134	3.97596	7.00957e-05	0.00122142	No
AT3G15353	1587.73	-1.03118	0.259489	-3.9739	7.07054e-05	0.0012296	Yes
AT4G26840	1245.48	-1.04757	0.263779	-3.97137	7.14593e-05	0.00124025	No
AT5G62520	8711.85	0.928684	0.23389	3.9706	7.16907e-05	0.00124304	No
AT3G06620	1787.03	1.01331	0.255279	3.96944	7.20411e-05	0.00124788	No
AT1G69200	956.15	-1.06219	0.267711	-3.96769	7.25742e-05	0.00125464	Yes
AT3G12580	138541	1.17739	0.296732	3.96786	7.25204e-05	0.00125464	Yes
AT3G27700	455.794	1.28731	0.324748	3.96403	7.36938e-05	0.00127149	No
AT3G10550	1212.68	1.01751	0.256839	3.96165	7.44325e-05	0.00128171	No
AT5G63450	1814.59	1.18544	0.299223	3.96171	7.44155e-05	0.00128171	No
AT4G00720	2771.12	0.983546	0.24832	3.9608	7.46976e-05	0.00128502	No
AT5G43930	436.01	1.19779	0.302672	3.95738	7.57752e-05	0.00130228	No
AT4G23460	1681.64	0.999225	0.252639	3.95515	7.64877e-05	0.00131324	No
AT2G40030	359.34	1.23719	0.312887	3.95411	7.68194e-05	0.00131764	No
AT2G01190	529.845	1.14413	0.289382	3.95369	7.69564e-05	0.00131871	No
AT4G17520	3785.23	-0.942424	0.238478	-3.95183	7.75565e-05	0.00132769	Yes
AT1G70610	2407.15	0.977889	0.247486	3.95129	7.77308e-05	0.00132831	No
AT2G25625	83.1484	2.05916	0.521141	3.95125	7.77441e-05	0.00132831	Yes
AT5G48870	519.133	-1.24425	0.31496	-3.95052	7.79817e-05	0.00133107	No
AT3G07110	2203.34	-1.02376	0.259172	-3.95012	7.81124e-05	0.00133201	No
AT5G04550	3831.4	0.959849	0.24312	3.94805	7.8791e-05	0.00134228	No
AT1G28480	11364.8	0.954591	0.241917	3.94595	7.94836e-05	0.00135276	No
AT1G17360	3956.57	0.939357	0.238111	3.94503	7.97893e-05	0.00135665	No
AT1G73730	1646.58	0.986271	0.250034	3.94455	7.99498e-05	0.00135806	No
AT5G02610	1351.09	-1.00582	0.255064	-3.94339	8.03362e-05	0.00136331	No
AT2G34640	1513.05	-1.01858	0.258358	-3.94251	8.06349e-05	0.00136573	Yes
AT4G38160	1118.24	-1.03555	0.262899	-3.93897	8.18313e-05	0.00138466	No
AT4G04740	437	1.20314	0.305583	3.93719	8.24422e-05	0.00139251	No
AT4G31860	3172.15	0.995368	0.252814	3.93715	8.24538e-05	0.00139251	No
AT5G45630	992.276	-1.0373	0.263626	-3.93476	8.32803e-05	0.00140377	No
AT1G30530	450.688	-1.21078	0.307852	-3.93301	8.38898e-05	0.00141268	No
AT1G34245	40.4541	-2.83597	0.721329	-3.93159	8.43861e-05	0.00141702	No
AT4G29790	1245.31	1.0482	0.266611	3.93158	8.43897e-05	0.00141702	No
AT1G76720	180.791	1.61074	0.409786	3.93069	8.47037e-05	0.00141958	No
AT5G40340	2984.06	0.965684	0.245695	3.93043	8.47956e-05	0.00141976	No
AT4G17840	2562.52	0.963676	0.245295	3.92865	8.54244e-05	0.00142756	No
AT1G26630	13100	-0.918105	0.233751	-3.92771	8.57595e-05	0.00142772	No
AT4G03210	1434.02	-1.29501	0.329697	-3.92788	8.56967e-05	0.00142772	No
AT4G05420	1412.11	1.12622	0.286719	3.92795	8.56718e-05	0.00142772	No
AT3G45140	38860.8	0.911291	0.232183	3.92488	8.6772e-05	0.00144184	No
AT4G23290	361.732	1.24166	0.316378	3.92461	8.68698e-05	0.0014421	No
AT4G34240	14091.1	0.913736	0.233074	3.92037	8.84144e-05	0.00146497	No
AT2G46915	1912.99	1.0243	0.261548	3.91631	8.99156e-05	0.00148844	No
AT2G41650	292.566	-1.31754	0.336565	-3.91467	9.05265e-05	0.00149714	No
AT5G02160	9597.1	-0.953032	0.243599	-3.9123	9.14197e-05	0.00151049	No
AT3G47780	1775.47	1.01317	0.259128	3.90992	9.23283e-05	0.00152407	No
AT2G27402	980.532	-1.14297	0.292624	-3.90591	9.38697e-05	0.0015466	No
AT5G08410	2738.13	-1.02087	0.26139	-3.90554	9.40155e-05	0.00154755	No
AT2G36590	1233.7	1.08894	0.2791	3.90163	9.55488e-05	0.00156985	No
AT4G32915	912.748	-1.03867	0.266392	-3.89902	9.6582e-05	0.00158534	No
AT5G35740	633.919	-1.13362	0.290779	-3.89855	9.6769e-05	0.00158692	Yes
AT1G22630	1050.12	-1.04581	0.268333	-3.89743	9.72178e-05	0.00159219	No
AT3G14070	235.687	1.37547	0.352929	3.8973	9.72719e-05	0.00159219	No
AT4G13850	1370.07	-0.999302	0.25647	-3.89637	9.76465e-05	0.00159535	No
AT5G52580	2350.11	0.995942	0.255663	3.89552	9.79879e-05	0.00159944	No
AT2G44310	1595.95	-1.00094	0.257078	-3.89352	9.87991e-05	0.00160968	No
AT1G28240	2222.94	0.952334	0.244733	3.89131	9.97035e-05	0.00162024	No
AT1G09140	4021.94	0.937907	0.241047	3.89098	9.9842e-05	0.00162065	No
AT5G65290	2293.75	0.950009	0.244196	3.89035	0.0001001	0.00162335	No
AT1G58030	2985.14	0.938686	0.241381	3.88881	0.000100737	0.00163065	No
AT3G11170	37067.7	0.898506	0.231036	3.88902	0.000100649	0.00163065	No
AT4G28480	2677.52	1.02572	0.263809	3.88813	0.000101019	0.00163371	No
AT4G21410	1778.73	1.06436	0.273814	3.88717	0.000101422	0.00163871	No
AT4G25390	2541.1	0.967733	0.249115	3.88469	0.000102462	0.001654	No
AT4G25630	253.277	-1.33518	0.344065	-3.88061	0.000104196	0.0016789	Yes
AT2G47380	516.086	-1.24079	0.319771	-3.88026	0.000104345	0.0016794	No
AT4G25050	14423.4	-0.924033	0.238185	-3.87948	0.00010468	0.00168208	No
AT3G10500	2012.87	0.958459	0.247073	3.87925	0.00010478	0.00168214	No
AT5G35210	2370.45	0.943877	0.243664	3.87368	0.000107202	0.00171788	No
AT1G62740	4126.03	1.01193	0.261652	3.86745	0.000109978	0.00175275	No
AT3G07400	1142.98	0.998857	0.258267	3.86754	0.000109939	0.00175275	No
AT3G21250	633.269	1.15847	0.299562	3.86723	0.000110078	0.00175275	No
AT4G09680	663.393	1.11264	0.287673	3.86774	0.000109849	0.00175275	No
AT4G21430	644.96	1.07982	0.279365	3.86527	0.000110968	0.00176403	No
AT5G04860	480.767	1.1496	0.29742	3.86522	0.000110987	0.00176403	No
AT1G09060	2025.29	0.954952	0.247428	3.85951	0.000113615	0.00180417	No
AT1G74930	5305.92	-1.01262	0.262412	-3.85889	0.000113902	0.00180708	No
AT4G14090	122.129	1.77365	0.459665	3.85857	0.00011405	0.0018078	No
AT5G27030	2975.4	0.954723	0.247451	3.85824	0.000114209	0.00180868	No
AT4G29520	478.35	-1.15675	0.299839	-3.8579	0.000114366	0.00180954	No
AT4G24380	18836.7	0.891229	0.231232	3.85426	0.00011608	0.00183335	No
AT4G30060	779.018	1.09074	0.283026	3.85387	0.000116267	0.00183465	No
AT5G59500	565.529	-1.11826	0.290361	-3.85127	0.000117508	0.00185091	No
AT1G08910	1235.07	1.00868	0.261991	3.85008	0.000118081	0.00185827	No
AT5G20290	16937.7	-0.897614	0.233191	-3.84927	0.000118471	0.00186106	Yes
AT1G31814	271.132	1.4961	0.388804	3.84795	0.00011911	0.00186776	No
AT1G29070	18615.6	-0.944142	0.245507	-3.84567	0.000120222	0.00188148	No
AT3G21630	3256.2	0.922883	0.23999	3.8455	0.000120307	0.00188148	No
AT1G15165	194.365	1.50623	0.391862	3.84378	0.000121155	0.00189137	No
AT1G55820	391.624	1.18349	0.307998	3.84254	0.000121767	0.00189756	No
AT2G46510	3829.7	0.915387	0.238275	3.84173	0.000122173	0.00190219	No
AT4G03030	659.882	1.07255	0.279552	3.83666	0.00012472	0.00193969	No
AT5G15350	1266.92	-0.981195	0.255767	-3.83629	0.000124907	0.00193969	No
AT1G02670	205.518	1.44131	0.37583	3.83499	0.000125568	0.00194641	No
AT1G47128	25243.4	0.887326	0.231445	3.83385	0.000126154	0.00195378	No
AT5G47890	1214.97	-1.04074	0.271482	-3.83354	0.000126312	0.00195449	No
AT1G77180	4835.52	0.918488	0.239707	3.83171	0.000127255	0.00196433	No
AT5G63260	1366.13	0.997669	0.260375	3.83166	0.000127283	0.00196433	No
AT5G04530	231.592	-1.38163	0.360773	-3.82965	0.000128328	0.00197697	No
AT3G06250	1094.79	0.997461	0.260524	3.82867	0.00012884	0.00198311	No
AT5G58700	1465.31	0.998879	0.261072	3.82606	0.000130209	0.00200069	No
AT5G12430	973.728	1.03117	0.269549	3.82555	0.000130478	0.00200306	No
AT5G58720	7868.78	0.911516	0.238322	3.82473	0.000130917	0.00200628	No
AT3G23730	374.615	-1.42773	0.373315	-3.82446	0.000131059	0.00200672	No
AT3G54210	21784.5	-0.933657	0.244207	-3.82322	0.000131722	0.00201231	No
AT5G52780	416.897	-1.31566	0.344131	-3.82313	0.000131769	0.00201231	No
AT1G02280	2991.18	-0.924116	0.241762	-3.82243	0.000132145	0.00201631	No
AT2G43820	2103.9	1.31479	0.344044	3.82158	0.000132601	0.0020215	No
AT2G19760	1385.04	-1.00052	0.261859	-3.82085	0.000132993	0.00202572	No
AT5G16980	1736.48	0.950434	0.248964	3.81755	0.000134781	0.00204762	No
AT4G29020	1557.62	-1.09325	0.286468	-3.81631	0.000135461	0.00205618	No
AT4G32760	1876.55	0.94394	0.247476	3.81427	0.000136586	0.00207043	No
AT3G09210	1220.07	-1.039	0.27242	-3.81395	0.000136763	0.00207056	Yes
AT1G01790	7238.26	0.903683	0.236996	3.81307	0.000137249	0.00207391	No
AT5G51640	194.189	1.71719	0.450384	3.81273	0.000137443	0.00207391	No
AT3G46430	1083.85	-0.990687	0.259855	-3.81246	0.00013759	0.00207414	No
AT1G15390	909.698	-1.02979	0.270285	-3.81003	0.00013895	0.00209104	No
[truncated: 994 more rows]

## Sheet: FD
Supplemental Table 5. Drought responses per sample type used in the Arabidopsis leaf scRNA-seq experiments.
Wald test comparing the WW and MD groups in the FD sample.
FD = Fixed-Digested, WW = well-watered, MD = mild drought, FC = Fold Change, lfcSE = log2 fold change Standard Error, adj. = adjusted (P-value)
Gene	baseMean	Log2-FC	lfcSE	Stat.	P-value	P (adj.)	DE in U samples
AT1G61580	440.165	-0.911477	0.256473	-3.5539	0.000379568	0.0277783	No
AT4G24570	2299.69	-0.655804	0.170309	-3.85068	0.000117791	0.0119553	No
AT2G01020	5254.11	-1.08367	0.169842	-6.38048	1.7653e-10	1.82591e-07	No
AT3G54830	906.013	0.929315	0.254361	3.65353	0.000258661	0.0211217	No
AT5G61820	1175.44	0.899602	0.190851	4.71363	2.43344e-06	0.000618931	Yes
AT5G01810	1416.51	1.52149	0.228632	6.65475	2.83777e-11	4.00255e-08	No
AT3G53400	589.99	0.875088	0.240923	3.63224	0.000280976	0.0223359	Yes
AT3G04670	558.406	0.824035	0.231772	3.55537	0.000377452	0.0277544	No
AT5G57550	93.1915	2.07798	0.528346	3.93299	8.38944e-05	0.00916635	No
AT1G75380	8014.41	0.682363	0.185008	3.68829	0.000225764	0.0192711	No
AT3G14900	683.659	-1.35962	0.227334	-5.98074	2.2213e-09	1.91464e-06	Yes
AT3G56980	66.4467	1.89446	0.560011	3.3829	0.000717237	0.0413418	Yes
AT1G19670	3322.46	0.586411	0.171904	3.41126	0.000646623	0.0394733	No
AT2G47440	620.927	1.54743	0.241346	6.41165	1.43953e-10	1.5953e-07	No
AT5G03190	844.461	0.850982	0.235363	3.61562	0.000299629	0.0231281	Yes
AT5G47500	9908.98	0.678274	0.18958	3.57778	0.000346531	0.0258482	Yes
AT5G53450	8311.74	0.926533	0.189434	4.89107	1.00291e-06	0.000317554	Yes
AT5G54380	1471.14	1.21596	0.239408	5.07903	3.79369e-07	0.000136209	No
AT2G40400	1342.51	-0.808739	0.198893	-4.0662	4.7785e-05	0.00673985	Yes
AT5G50950	3541.73	0.746236	0.174836	4.2682	1.97056e-05	0.00343519	No
AT3G25760	1615.61	0.853284	0.185553	4.59861	4.25314e-06	0.00095634	No
AT3G23940	5844.47	-0.734059	0.15822	-4.63948	3.49293e-06	0.000846762	Yes
AT1G65060	761.516	-1.10466	0.208319	-5.30272	1.14092e-07	4.91706e-05	Yes
AT3G16670	2987.11	-3.18768	0.946609	-3.36748	0.000758597	0.0427987	Yes
AT2G42530	1108.57	0.828747	0.245952	3.36955	0.000752903	0.0426325	Yes
AT5G42020	6513.76	-0.637848	0.154226	-4.13579	3.53732e-05	0.00548814	Yes
AT1G50420	178.688	-1.28856	0.366811	-3.51288	0.000443284	0.0315025	Yes
AT2G18700	557.695	1.143	0.248403	4.6014	4.19662e-06	0.00095634	No
AT4G08390	2025.3	-1.20851	0.173985	-6.94605	3.75658e-12	6.47593e-09	Yes
AT4G02990	1726.4	-0.605931	0.175246	-3.4576	0.000545014	0.0359825	No
AT3G17170	1937.44	-0.789989	0.184172	-4.2894	1.79156e-05	0.00328798	Yes
AT5G64750	377.069	1.1318	0.282508	4.00625	6.16912e-05	0.00757235	No
AT5G63190	337.433	1.10706	0.286597	3.86279	0.0001121	0.0116727	No
AT3G19680	501.37	1.79176	0.23814	7.52398	5.3132e-14	1.19973e-10	No
AT2G27500	1236.43	0.838716	0.205115	4.08901	4.33218e-05	0.00634093	No
AT5G49730	2950.79	0.584097	0.172478	3.38649	0.000707916	0.0409989	No
AT5G39590	880.581	0.779922	0.20591	3.78768	0.000152059	0.0145629	No
AT4G25490	132.691	-1.42868	0.417496	-3.42202	0.000621581	0.0388445	No
AT1G65390	1353.82	-1.10672	0.207941	-5.3223	1.02465e-07	4.59454e-05	No
AT5G02490	614.47	-1.13742	0.233538	-4.87037	1.11387e-06	0.000338856	No
AT3G16660	494.294	-1.51491	0.247228	-6.12757	8.92286e-10	8.14342e-07	No
AT4G01330	1501.72	0.702774	0.205627	3.41772	0.00063149	0.0388792	No
AT5G50450	564.552	-0.798437	0.226091	-3.53149	0.000413223	0.0296813	No
AT1G51800	175.691	1.90553	0.433623	4.39444	1.11056e-05	0.00218106	No
AT3G51450	1167.02	0.814062	0.191085	4.2602	2.04246e-05	0.00352097	No
AT1G70830	453.215	0.83976	0.246277	3.40981	0.000650073	0.0394733	Yes
AT2G34430	6833.85	0.934577	0.171665	5.44419	5.20409e-08	2.78419e-05	Yes
AT3G56240	1204.89	0.894243	0.194587	4.5956	4.31505e-06	0.000956401	Yes
AT4G03400	1041.73	1.43335	0.213295	6.72002	1.81705e-11	2.81915e-08	No
AT1G50040	70.7493	2.63043	0.630715	4.17055	3.03868e-05	0.00486032	No
AT1G06950	8901.33	-0.566946	0.15446	-3.67051	0.000242064	0.0203007	Yes
AT5G06530	2224.07	-0.613621	0.176333	-3.4799	0.000501599	0.0336897	Yes
AT1G56220	3319.37	0.835877	0.175404	4.76544	1.88442e-06	0.000512927	No
AT3G58120	1208.26	1.06486	0.192658	5.5272	3.25384e-08	1.86975e-05	No
AT3G03630	1463.66	-0.817716	0.183096	-4.46605	7.96763e-06	0.00162655	Yes
AT4G17390	8736.42	-0.575701	0.164443	-3.50093	0.000463644	0.0326974	Yes
AT1G52410	244.297	2.13664	0.385477	5.54284	2.97607e-08	1.77591e-05	No
AT2G16586	656.158	-1.175	0.219621	-5.35013	8.78916e-08	4.13224e-05	No
AT4G23260	312.836	1.1008	0.275352	3.99781	6.39321e-05	0.00763005	Yes
AT2G37040	4546.75	-0.649465	0.160627	-4.04332	5.26999e-05	0.00717227	Yes
AT2G46270	236.354	1.45458	0.378836	3.83961	0.00012323	0.0124079	Yes
AT4G04830	258.14	1.08579	0.31953	3.3981	0.000678562	0.0406482	Yes
AT2G04360	2210.54	-0.668834	0.169605	-3.94348	8.03086e-05	0.00889992	No
AT2G23320	2301.22	0.618182	0.172417	3.58538	0.000336587	0.0252278	Yes
AT3G44260	891.386	-0.755968	0.216807	-3.48682	0.000488797	0.0333474	No
AT1G64370	477.746	1.13162	0.240778	4.69983	2.60384e-06	0.000651591	Yes
AT3G53460	63722.5	-0.586782	0.173499	-3.38206	0.000719451	0.0413418	Yes
AT3G21200	4735.1	-0.551815	0.16063	-3.43533	0.000591841	0.037723	No
AT5G14730	190.004	1.13854	0.340445	3.34426	0.000825018	0.0462099	No
AT1G44350	276.718	1.02968	0.295397	3.48574	0.000490783	0.0333474	No
AT5G48150	751.842	0.715937	0.207572	3.44911	0.000562445	0.0363597	No
AT5G54160	2991.45	-0.705882	0.167897	-4.20425	2.6195e-05	0.00437006	Yes
AT2G40880	834.595	0.763998	0.204508	3.73579	0.000187127	0.0169782	No
AT1G52000	1872.54	2.21997	0.21313	10.416	2.09489e-25	8.12554e-22	No
AT2G01008	693.11	-1.4834	0.262456	-5.65201	1.58582e-08	1.06974e-05	No
AT2G39220	290.883	-1.05474	0.30241	-3.48777	0.000487076	0.0333474	No
AT4G36950	965.848	0.853	0.214326	3.97993	6.89364e-05	0.00810264	No
AT4G23800	1030.23	-0.666436	0.192979	-3.45342	0.000553522	0.0361244	No
AT2G37540	1642.22	0.807059	0.193982	4.16048	3.17584e-05	0.00497709	No
AT5G20290	23485.9	-0.543306	0.15908	-3.41529	0.000637132	0.0390715	Yes
AT3G63200	340.408	-1.0839	0.266119	-4.07299	4.64139e-05	0.00660654	No
AT2G23350	6726.18	-0.55084	0.162305	-3.39385	0.000689182	0.0409989	Yes
AT3G04550	5850.35	-0.61504	0.156209	-3.93728	8.24118e-05	0.00906822	Yes
AT5G48880	1851.45	-0.742614	0.173386	-4.28302	1.84373e-05	0.00328798	Yes
AT4G10450	1228.08	-0.696151	0.187885	-3.7052	0.000211222	0.0182426	Yes
AT1G59990	1895.22	-0.696695	0.172835	-4.03098	5.55457e-05	0.00730332	Yes
AT1G45145	470.963	1.02565	0.255041	4.02149	5.78311e-05	0.00741529	No
AT3G07430	4291.07	-0.846387	0.163383	-5.18039	2.21419e-07	8.80851e-05	Yes
AT5G28500	14448.2	-0.73744	0.155527	-4.74156	2.12081e-06	0.000567315	Yes
AT1G13260	377.172	-1.05305	0.287721	-3.65997	0.000252241	0.0207064	Yes
AT4G37990	195.688	1.55359	0.399978	3.88418	0.000102677	0.0109864	No
AT2G02010	371.224	1.25809	0.306993	4.09811	4.16542e-05	0.00615491	No
AT1G79110	365.286	-1.08659	0.298093	-3.64515	0.000267236	0.0217077	No
AT1G68190	1220.16	0.742813	0.188264	3.94559	7.96022e-05	0.00889992	No
AT2G26190	1623.4	-0.693609	0.20094	-3.45183	0.000556807	0.0361458	No
AT2G27710	5556.32	-0.627463	0.186124	-3.37121	0.00074839	0.0425321	Yes
AT5G25460	1086.65	0.906306	0.211372	4.28772	1.80514e-05	0.00328798	Yes
AT1G14345	6647.56	-0.614351	0.153643	-3.99858	6.37249e-05	0.00763005	No
AT5G25280	1128.31	0.90512	0.194405	4.65584	3.22658e-06	0.00079461	Yes
AT1G08650	309.448	-0.968667	0.28293	-3.42369	0.000617767	0.0388445	No
AT3G07470	1496.12	0.728491	0.215071	3.3872	0.000706091	0.0409989	No
AT5G52010	1037.49	-0.663356	0.196508	-3.37572	0.000736227	0.0419947	Yes
AT1G28330	3140.19	0.762677	0.193353	3.94448	7.99747e-05	0.00889992	No
AT1G22160	789.909	0.922677	0.229841	4.01441	5.95942e-05	0.00753111	Yes
AT1G19660	5200.24	0.888451	0.159202	5.58064	2.39629e-08	1.48714e-05	Yes
AT1G70290	954.158	0.962638	0.211094	4.56023	5.10972e-06	0.00108949	No
AT5G01380	226.951	1.19247	0.359089	3.32081	0.000897556	0.049207	No
AT2G30520	3926.35	0.88687	0.17348	5.11224	3.18364e-07	0.000117605	No
AT1G49130	616.604	1.16568	0.243432	4.7885	1.68032e-06	0.00048278	No
AT4G34740	463.411	-0.977947	0.242804	-4.02773	5.63186e-05	0.00734271	Yes
AT1G52400	2027.03	3.49052	0.870849	4.00817	6.119e-05	0.00757235	No
AT5G61600	1187.82	-0.752464	0.188072	-4.00093	6.30948e-05	0.00763005	No
AT1G01140	2532.71	-0.628502	0.175025	-3.59093	0.000329501	0.0250673	Yes
AT4G29020	2961.05	-0.662042	0.189377	-3.4959	0.00047246	0.0331684	No
AT4G12310	1475.94	-0.671193	0.195416	-3.43468	0.000593259	0.037723	Yes
AT1G36370	2280.32	0.683057	0.190473	3.58612	0.00033564	0.0252278	No
AT5G55280	3794.99	-0.545681	0.159515	-3.42087	0.000624215	0.0388445	No
AT2G28190	8084.17	-2.34167	0.153457	-15.2595	1.42363e-52	2.20876e-48	Yes
AT2G03855	978.641	-0.816776	0.203483	-4.01397	5.97052e-05	0.00753111	No
AT1G02930	1063.12	1.19155	0.204205	5.83506	5.37719e-09	4.3909e-06	No
AT5G41670	5474.53	0.668756	0.176751	3.78361	0.00015457	0.0146976	No
AT3G56090	3955.31	-0.58136	0.163395	-3.55801	0.000373678	0.0276077	Yes
AT1G70600	8215.83	-0.579292	0.167759	-3.45312	0.000554148	0.0361244	Yes
AT4G17470	105.679	1.48638	0.446576	3.32839	0.000873503	0.0480582	Yes
AT2G15960	472.954	1.40435	0.250852	5.5983	2.16467e-08	1.39937e-05	Yes
AT3G06355	30181.6	-0.732348	0.180455	-4.05835	4.94206e-05	0.00690775	No
AT2G34640	1950.04	-0.688481	0.174403	-3.94764	7.89258e-05	0.00889992	Yes
AT2G45660	935.399	0.812806	0.199112	4.08215	4.46211e-05	0.00641015	Yes
AT1G08830	1583.19	-2.02667	0.179562	-11.2867	1.5263e-29	1.18402e-25	Yes
AT1G12520	1261.59	-2.02981	0.190021	-10.682	1.23578e-26	6.39106e-23	Yes
AT1G52040	406.76	2.2317	0.296707	7.52155	5.41292e-14	1.19973e-10	No
AT4G37610	1102.74	-1.2309	0.191369	-6.43209	1.25864e-10	1.50214e-07	Yes
AT5G08640	1242.05	-1.10137	0.205101	-5.36987	7.87921e-08	3.82019e-05	Yes
AT2G25625	144.986	2.08011	0.40028	5.19663	2.02938e-07	8.28573e-05	Yes
AT5G56010	5861.37	-0.849498	0.166028	-5.11659	3.11113e-07	0.000117605	No
AT5G60910	286.622	1.45859	0.294301	4.95612	7.19147e-07	0.000237395	Yes
AT2G20570	4336.23	-0.971247	0.197923	-4.90718	9.23932e-07	0.000298642	No
AT5G41740	1492.59	-0.996915	0.208708	-4.77661	1.78275e-06	0.000493918	No
AT2G38240	435.556	1.12557	0.257208	4.37613	1.20806e-05	0.00233439	No
AT3G28180	1579.6	0.78289	0.178979	4.37421	1.21873e-05	0.00233439	No
AT5G59510	201.511	1.56909	0.361525	4.3402	1.42356e-05	0.00269347	Yes
AT2G39800	2193.79	0.90798	0.209427	4.33554	1.45403e-05	0.00271798	Yes
AT2G47140	703.512	0.94227	0.220357	4.2761	1.90192e-05	0.00335322	No
AT3G45140	70506.1	0.631966	0.150228	4.20671	2.59114e-05	0.00436974	No
AT4G31700	8420.91	-0.653056	0.156535	-4.17195	3.02007e-05	0.00486032	Yes
AT2G19730	7390.28	-0.673405	0.163465	-4.11957	3.79584e-05	0.00577377	No
AT2G43820	216.692	1.49252	0.36221	4.12058	3.7792e-05	0.00577377	No
AT4G16860	4649.64	0.652203	0.158786	4.10743	4.00092e-05	0.00602663	No
AT5G52310	157.916	1.69159	0.412482	4.101	4.11366e-05	0.00613687	No
AT4G25630	415.239	-1.05595	0.262335	-4.02521	5.69235e-05	0.00735973	Yes
AT1G78570	3353.45	-0.671056	0.167482	-4.00675	6.15606e-05	0.00757235	Yes
AT2G29460	174.822	1.56948	0.391867	4.00513	6.19844e-05	0.00757235	No
AT4G23270	1367.52	0.674592	0.183096	3.68437	0.000229273	0.0194381	No
AT1G07187	244.253	-1.32816	0.361437	-3.67466	0.000238169	0.0200826	No
AT3G09440	5818.23	-0.563782	0.155037	-3.63643	0.000276438	0.0222794	No
AT4G16720	7527.58	-0.589073	0.162292	-3.62972	0.000283732	0.0223457	Yes
AT5G25980	59325	0.524491	0.146115	3.58958	0.000331215	0.0250673	Yes
AT4G35110	299.851	1.06745	0.305672	3.49213	0.000479188	0.0332335	No
AT4G16140	1141.84	-0.668182	0.191897	-3.48198	0.000497723	0.0335746	No
AT3G22370	1524.26	0.645242	0.186778	3.4546	0.000551111	0.0361244	Yes
AT5G04040	847.463	0.749807	0.217679	3.44455	0.000572012	0.0367163	No
AT1G76490	7074.11	0.592539	0.173302	3.4191	0.000628282	0.0388445	No
AT3G08940	29475.4	0.5031	0.147147	3.41904	0.000628422	0.0388445	Yes
AT1G14540	519.991	0.853101	0.251921	3.38639	0.000708199	0.0409989	No
AT1G22370	471.425	0.934425	0.275796	3.3881	0.000703785	0.0409989	Yes
AT2G36880	4890.92	-0.529754	0.156326	-3.38877	0.00070206	0.0409989	No
AT2G44840	249.463	-1.0141	0.299366	-3.38748	0.000705369	0.0409989	No
AT3G18000	3713.13	-1.47217	0.161075	-9.13967	6.26429e-20	1.94381e-16	Yes
AT4G15530	477.585	1.85973	0.250265	7.43106	1.07733e-13	2.08935e-10	Yes
AT3G06345	21301.8	-0.99283	0.151793	-6.54069	6.12375e-11	7.91749e-08	No
AT1G74930	895.965	-1.52211	0.2401	-6.3395	2.30519e-10	2.23531e-07	No
AT5G19750	1608.24	-1.02676	0.177556	-5.78274	7.34941e-09	5.70131e-06	Yes
AT2G01010	18398.6	-0.900768	0.15654	-5.75422	8.70422e-09	6.13846e-06	No
AT3G15640	1376.75	-1.10246	0.191333	-5.762	8.31208e-09	6.13846e-06	Yes
AT2G14247	541.246	1.65738	0.302144	5.48539	4.12553e-08	2.28598e-05	Yes
AT1G23020	820.087	1.12592	0.207152	5.43524	5.47237e-08	2.83012e-05	Yes
AT4G12320	1088.42	-1.04719	0.193521	-5.41125	6.25851e-08	3.13228e-05	Yes
AT1G52770	713.632	-1.15187	0.216508	-5.32021	1.03647e-07	4.59454e-05	Yes
AT5G05600	556.916	1.25607	0.23805	5.27649	1.31685e-07	5.52186e-05	No
AT3G41762	542.913	-1.54937	0.301631	-5.13665	2.79672e-07	0.000108478	No
AT5G51720	2661.8	-0.841542	0.165802	-5.0756	3.86284e-07	0.000136209	Yes
AT4G37370	389.149	1.31701	0.26022	5.06114	4.16749e-07	0.000143686	No
AT1G62540	150.768	2.1824	0.43895	4.97187	6.631e-07	0.000223652	Yes
AT5G13930	3679.54	-0.7833	0.160805	-4.87113	1.1096e-06	0.000338856	No
AT1G48630	2598.3	-0.822213	0.170556	-4.82077	1.43002e-06	0.000426668	Yes
AT5G24420	504.306	1.12185	0.233593	4.80256	1.56648e-06	0.000458564	Yes
AT4G39330	1659.52	-0.861258	0.180053	-4.78335	1.72393e-06	0.000486306	No
AT5G17000	1012.82	0.94228	0.199014	4.73474	2.19333e-06	0.000576773	No
AT5G51070	3204.44	0.766581	0.162078	4.7297	2.24847e-06	0.000581416	No
AT4G29700	405.131	1.21673	0.263052	4.62543	3.73822e-06	0.000892285	Yes
AT4G36220	1200.84	-0.93888	0.203444	-4.61492	3.93249e-06	0.000924433	No
AT2G27820	405.704	-1.23281	0.26742	-4.61	4.02661e-06	0.00093243	No
AT3G29575	235.948	1.64954	0.361293	4.56565	4.97959e-06	0.00108815	Yes
AT4G37980	6657.07	0.703587	0.15431	4.55956	5.12617e-06	0.00108949	Yes
AT2G28000	43835.2	-0.685756	0.152938	-4.48388	7.32972e-06	0.00153677	Yes
AT2G23130	573.212	1.18672	0.265051	4.47735	7.55763e-06	0.00156342	No
AT5G48490	793.748	0.917911	0.207546	4.42268	9.74835e-06	0.00196423	No
AT1G64390	1389.79	-0.899823	0.20383	-4.41457	1.01211e-05	0.00201319	No
AT3G41768	142689	-0.626219	0.146145	-4.28492	1.82806e-05	0.00328798	No
AT5G19190	786.963	1.09387	0.258053	4.23896	2.24559e-05	0.00382861	No
AT2G28950	1705.4	-0.738461	0.175907	-4.19801	2.69276e-05	0.00444449	No
AT3G18130	1408.67	-0.797588	0.191096	-4.17376	2.99608e-05	0.00486032	Yes
AT1G33120	3305.75	-0.737173	0.177161	-4.16103	3.16809e-05	0.00497709	No
AT3G44860	578.128	0.931734	0.228112	4.08454	4.41633e-05	0.00640368	No
AT5G08520	1735.81	0.722795	0.178268	4.05454	5.02324e-05	0.00695853	No
AT5G47700	5089.83	-0.70847	0.175065	-4.04689	5.19017e-05	0.00712615	No
AT2G38870	1995.29	0.704214	0.174554	4.03437	5.47498e-05	0.00730332	Yes
AT5G02020	269.926	1.24534	0.308818	4.03261	5.51604e-05	0.00730332	Yes
AT5G38530	552.653	-0.922955	0.228949	-4.03126	5.54781e-05	0.00730332	No
AT3G54090	1734.61	-0.717541	0.17987	-3.98922	6.62916e-05	0.00785125	Yes
AT3G26890	2941.86	0.655804	0.165089	3.97242	7.11465e-05	0.00826313	No
AT3G60245	9428.78	-0.73641	0.185415	-3.97168	7.1367e-05	0.00826313	Yes
AT5G08330	1931.43	0.707476	0.178557	3.96218	7.427e-05	0.00853554	No
AT1G30530	846.398	-0.821737	0.20797	-3.95123	7.77517e-05	0.00886998	No
AT5G58250	5309.28	-0.662022	0.168498	-3.92897	8.53102e-05	0.00925586	Yes
AT3G56200	504.912	1.04882	0.268662	3.90386	9.46693e-05	0.0102	No
AT5G52780	838.728	-0.791167	0.204134	-3.87572	0.000106311	0.0112974	No
AT5G24160	891.398	0.810437	0.209707	3.86462	0.000111264	0.0116639	Yes
AT5G56750	2113.41	0.65758	0.170132	3.86512	0.000111034	0.0116639	No
AT1G18080	11790.5	-0.613749	0.159111	-3.85736	0.000114619	0.0118554	Yes
AT1G19020	1244.51	0.761077	0.197659	3.85046	0.000117896	0.0119553	No
AT3G52380	13896.2	-0.601087	0.155986	-3.85348	0.000116453	0.0119553	Yes
AT1G04800	1941.84	-0.692291	0.180445	-3.83658	0.000124759	0.0124079	No
AT5G49910	20544.2	-0.583346	0.151995	-3.83793	0.000124078	0.0124079	Yes
AT2G43620	112.191	1.78178	0.465057	3.83133	0.000127454	0.012593	No
ATCG00020	2001.19	0.833326	0.21759	3.82981	0.000128244	0.012593	Yes
AT1G67430	9466.12	-0.600037	0.156805	-3.82665	0.0001299	0.0126755	No
AT4G13250	8172.65	-0.591387	0.155315	-3.80767	0.000140284	0.0136032	Yes
AT3G05165	886.703	0.843295	0.222109	3.79676	0.000146598	0.0141271	No
AT4G10770	1232.47	0.703836	0.186159	3.78083	0.000156307	0.0146976	Yes
AT4G20140	243.049	1.18448	0.313174	3.78217	0.000155465	0.0146976	No
AT1G62660	217.325	1.18548	0.314309	3.77171	0.000162132	0.0151137	Yes
AT2G24600	730.042	-0.822593	0.218144	-3.77087	0.000162681	0.0151137	No
AT3G18680	3355.9	-0.618002	0.164679	-3.75276	0.000174899	0.0161521	Yes
AT2G22990	6299.62	0.658008	0.175521	3.74889	0.000177618	0.0163062	No
AT3G25780	1314.4	0.78546	0.209898	3.74211	0.000182482	0.0166541	No
AT5G44680	1305.23	0.860912	0.23061	3.7332	0.000189065	0.0170543	Yes
AT1G56280	7603.5	0.574793	0.154591	3.71814	0.000200692	0.0177928	Yes
AT4G08950	868.211	0.83246	0.223831	3.71914	0.000199903	0.0177928	No
AT5G18820	237.658	-1.1282	0.303239	-3.72049	0.00019884	0.0177928	Yes
AT1G29720	1293.2	-0.68326	0.184161	-3.71013	0.000207155	0.0182426	Yes
AT1G55850	2046.42	0.686712	0.185361	3.70473	0.000211618	0.0182426	No
AT2G04030	13704.9	-0.591798	0.159743	-3.7047	0.000211644	0.0182426	Yes
AT3G55120	260.291	-1.14917	0.309985	-3.70719	0.000209572	0.0182426	No
AT1G33240	4596.16	0.655251	0.177673	3.68796	0.000226061	0.0192711	No
AT4G16390	1542.03	-0.663195	0.180979	-3.66449	0.000247834	0.0206728	Yes
AT3G02170	900.275	0.791993	0.216294	3.66165	0.000250595	0.0206807	No
AT4G19120	1074.04	-0.716545	0.195676	-3.6619	0.000250349	0.0206807	No
AT3G45860	175.99	1.28139	0.352544	3.63468	0.000278327	0.0222794	Yes
AT4G29780	2176.77	-0.626602	0.172407	-3.63444	0.000278582	0.0222794	No
AT5G28540	5331.18	-0.580772	0.159942	-3.63114	0.000282168	0.0223359	No
AT5G17170	9361.97	-0.554565	0.152914	-3.62664	0.000287134	0.0224994	No
AT1G02400	553.261	0.853105	0.235852	3.61712	0.000297898	0.0231281	No
AT5G25610	1366.64	-0.673056	0.186094	-3.61675	0.000298327	0.0231281	No
AT5G07090	9405.54	-0.564595	0.156617	-3.60494	0.000312224	0.023981	No
AT4G13930	3876.12	-0.573063	0.159604	-3.59054	0.00033	0.0250673	No
AT3G09200	18573.1	-0.55432	0.155481	-3.56519	0.00036359	0.0269909	Yes
AT4G02380	830.27	0.767791	0.216251	3.55046	0.000384552	0.0280109	No
AT5G01600	1430.4	-0.683878	0.193129	-3.54105	0.000398541	0.0288942	Yes
AT2G45900	283.951	-1.03949	0.293673	-3.53961	0.00040072	0.0289171	Yes
AT3G06700	2450.17	-0.724381	0.205531	-3.52444	0.000424374	0.0303418	Yes
AT2G36885	2025.71	-0.688908	0.196156	-3.51205	0.00044467	0.0315025	Yes
AT5G40670	1139.52	0.73365	0.209937	3.49462	0.000474733	0.0331778	No
AT1G33140	2322.95	-0.643101	0.184176	-3.49178	0.000479814	0.0332335	Yes
AT2G36620	4277.54	-0.618486	0.177473	-3.48496	0.000492205	0.0333474	Yes
AT5G47930	4214.3	-0.593124	0.169977	-3.48944	0.00048404	0.0333474	Yes
AT1G64720	28127.2	0.550379	0.158292	3.47699	0.00050707	0.0339103	No
AT1G18740	1709.65	-0.722976	0.208664	-3.46478	0.000530666	0.035336	No
AT3G47470	54979.9	0.531193	0.153452	3.46163	0.000536913	0.0355991	Yes
AT3G49340	51.2404	2.11232	0.613293	3.44423	0.000572695	0.0367163	Yes
AT5G48470	1783.66	-0.59699	0.174113	-3.42875	0.000606364	0.038399	No
AT3G52360	1143.54	0.673152	0.196879	3.41912	0.000628241	0.0388445	No
AT1G68590	17645.7	-0.534829	0.156923	-3.40823	0.00065386	0.0394733	Yes
AT2G27720	7994.38	-0.556284	0.163183	-3.40897	0.00065209	0.0394733	No
AT1G55210	793.43	-0.696281	0.204681	-3.40178	0.000669485	0.0402599	No
AT3G13470	21093.3	-0.522994	0.154333	-3.38873	0.000702178	0.0409989	Yes
AT3G56970	54.5138	2.03696	0.60043	3.39251	0.000692552	0.0409989	Yes
AT5G64905	250.603	1.06523	0.315488	3.37646	0.000734257	0.0419947	No
AT2G40300	946.58	-0.662272	0.197571	-3.35207	0.000802104	0.0450893	No
AT1G26380	87.6565	1.70003	0.508717	3.3418	0.000832373	0.0464542	No
AT5G63530	2375.96	-0.58151	0.174389	-3.33455	0.000854382	0.0475116	No
AT1G09210	2745.08	-0.548172	0.164511	-3.33212	0.000861857	0.0476653	No
AT4G32020	3133.65	-0.590282	0.177173	-3.33166	0.00086329	0.0476653	No
AT2G42890	377.574	0.861896	0.259829	3.31717	0.000909355	0.0496783	No
AT2G15480	567.887	0.84138	0.253828	3.31476	0.000917216	0.0497574	No
AT5G60390	69286.5	-0.519608	0.156747	-3.31495	0.000916596	0.0497574	Yes
