# Supplementary material for: Dual and spatially resolved drought responses in the Arabidopsis leaf mesophyll revealed by single‐cell transcriptomics
Source: New Phytol. 2025 Mar 3;246(3):840–58. doi: 10.1111/nph.20446 (PMC11982798; doi:10.1111/nph.20446)
Supplement: Supplementary file 7 — Table S6 Interactions between drought and cell wall digestion responses in Arabidopsis leaves. [file NPH-246-840-s007.xlsx]

## Sheet: LRT_interactions
New Phytologist Supporting Information
Article title: Dual and spatially resolved drought responses in the Arabidopsis leaf mesophyll revealed by single-cell transcriptomics
Authors: Rubén Tenorio Berrío, Eline Verhelst, Thomas Eekhout, Carolin Grones, Lieven De Veylder, Bert De Rybel, Marieke Dubois
Article acceptance date: 13 January 2025
Supplemental Table 6. Interactions between drought and cell wall digestion responses in Arabidopsis leaves.
LRT test for the interactions between the U, D and FD and the WW and MD groups.
U = Undigested, D = Digested, FD = Fixed-Digested, WW = well-watered, MD = mild drought, FC = Fold Change, lfcSE = log2 fold change Standard Error, adj. = adjusted (P-value)
Gene	baseMean	Log2-FC	lfcSE	Stat.	P-value	P (adj.)
AT1G01040	1072.18	0.289069	0.272016	16.2194	0.000300607	0.00842835
AT1G01100	6600.88	-0.309009	0.282167	17.0577	0.000197679	0.00642965
AT1G01170	1229.01	0.000556161	0.354475	14.1663	0.00083911	0.0168485
AT1G01240	146.62	0.151463	0.38027	14.1631	0.000840473	0.0168573
AT1G01320	25796.3	0.167632	0.334883	14.2897	0.000788928	0.0162353
AT1G01650	2668.01	-0.0588235	0.331921	14.7999	0.00061128	0.013736
AT1G01760	122.955	0.541065	0.381351	11.0072	0.00407201	0.0498234
AT1G01930	661.619	0.0583703	0.247353	15.2978	0.000476565	0.0115282
AT1G02080	3770.08	0.020235	0.319431	21.5009	2.1436e-05	0.00146469
AT1G02335	133.726	0.449987	0.537881	13.5746	0.00112802	0.0205713
AT1G02350	45.5946	0.258439	0.459602	12.0271	0.00244542	0.0352918
AT1G02780	21037.1	-0.138361	0.18338	20.7442	3.12931e-05	0.00189122
AT1G02890	2697.71	0.366339	0.316768	17.9352	0.000127474	0.00476388
AT1G03060	3512.59	0.468845	0.488661	15.157	0.000511322	0.0121518
AT1G03380	746.369	0.21761	0.401131	13.4654	0.00119129	0.0213423
AT1G03740	4032.86	0.765819	0.392852	20.1015	4.31539e-05	0.00226428
AT1G04140	2126.13	0.229443	0.212071	19.2858	6.48849e-05	0.00300803
AT1G04160	1141.95	0.163333	0.419483	18.6653	8.84852e-05	0.00372492
AT1G04210	1952.11	0.105149	0.28229	22.67	1.19473e-05	0.00098549
AT1G04270	7899.11	-0.139079	0.22612	13.8712	0.000972533	0.0185704
AT1G04300	2667.82	0.385401	0.404914	16.7465	0.000230964	0.00704902
AT1G04480	5326.71	-0.298121	0.312797	12.3212	0.00211096	0.0324566
AT1G04830	554.715	0.0473621	0.235829	18.8479	8.07676e-05	0.00344315
AT1G04940	140.716	-0.366721	0.411298	13.9127	0.000952577	0.0182847
AT1G05035	24.3495	1.23295	0.824495	19.2078	6.74659e-05	0.00309411
AT1G05380	1306.9	0.523078	0.349805	22.8383	1.09833e-05	0.000922601
AT1G05570	969.588	0.159465	0.320979	16.6193	0.000246131	0.00734064
AT1G05630	1412.43	0.348284	0.31115	44.1292	2.61501e-10	3.99051e-07
AT1G05750	221.825	0.316189	0.34939	14.3122	0.000780092	0.0161911
AT1G05790	643.366	-0.024235	0.219995	11.7243	0.00284509	0.0392019
AT1G05910	908.724	0.154391	0.345702	14.2326	0.000811774	0.0165621
AT1G05960	1839.54	0.236565	0.22725	15.9759	0.000339528	0.00906331
AT1G06230	2038.64	0.362404	0.388428	12.9905	0.00151057	0.0253928
AT1G06290	2391.97	0.129899	0.204764	27.2141	1.23177e-06	0.00021482
AT1G06590	330.062	-0.0639767	0.280513	15.3804	0.000457294	0.011228
AT1G06900	1755.48	0.558933	0.34568	12.137	0.00231462	0.0342366
AT1G07360	1674.32	-0.124596	0.247076	20.954	2.81777e-05	0.00173366
AT1G08060	751.798	0.221104	0.372263	18.0864	0.000118194	0.00450911
AT1G08200	8031.31	0.0109201	0.147985	15.3077	0.000474223	0.0115172
AT1G08260	627.839	0.28137	0.447829	16.477	0.000264284	0.00766969
AT1G08360	6606.34	0.0673299	0.211243	11.0805	0.00392545	0.0485039
AT1G08380	45692.7	-0.098298	0.233307	12.1993	0.00224363	0.0335665
AT1G08420	1727.22	0.318119	0.296497	11.4485	0.00326573	0.0428997
AT1G08480	1009.69	-0.164067	0.288561	16.3227	0.000285472	0.00809219
AT1G08910	1175.54	0.0275862	0.321559	16.9845	0.000205047	0.00653012
AT1G09020	1555.97	0.032428	0.171517	11.5227	0.00314684	0.0417572
AT1G09060	1975.51	-0.00230841	0.248403	20.2145	4.07821e-05	0.00219758
AT1G09470	134.434	-0.805743	0.40583	11.5718	0.00307056	0.041048
AT1G09590	3915.03	-0.266369	0.16642	29.0549	4.90688e-07	0.000124384
AT1G09690	10061.2	-0.208742	0.186215	11.0947	0.00389782	0.0483912
AT1G10050	1897.22	0.00331726	0.311756	21.7875	1.85735e-05	0.00131829
AT1G10090	878.927	0.0249639	0.283869	16.2148	0.000301305	0.00842835
AT1G10320	875.028	-0.136949	0.372062	13.2024	0.00135875	0.0234952
AT1G10330	64.5916	-0.142502	0.643595	18.9848	7.54233e-05	0.00330597
AT1G10390	2982	0.258119	0.274615	18.425	9.97849e-05	0.00404261
AT1G10580	2450.98	0.0863259	0.442421	15.0895	0.000528877	0.0124804
AT1G10760	11033.3	0.301664	0.223616	16.8512	0.000219187	0.00680836
AT1G10820	646.686	-0.10322	0.194764	12.4882	0.00194192	0.0304716
AT1G11100	573.553	0.584836	0.722821	21.8498	1.80046e-05	0.00128789
AT1G11160	158.924	-0.265773	0.409602	13.0761	0.00144729	0.0246263
AT1G11220	83.289	-0.690055	0.437646	13.8541	0.000980906	0.0186719
AT1G11390	1465.78	0.136851	0.319685	11.3826	0.00337517	0.0439463
AT1G11950	570.537	-0.303087	0.388569	13.6091	0.00110873	0.0203477
AT1G11960	2249.75	-0.675281	0.488593	12.2642	0.00217203	0.0329529
AT1G12470	1136.16	0.251158	0.29367	22.5966	1.23941e-05	0.000987507
AT1G12520	1248.74	-0.762528	0.223615	14.137	0.000851518	0.0170345
AT1G13040	124.482	-0.0228663	0.425243	32.6471	8.14296e-08	3.38895e-05
AT1G13190	1827.64	0.311026	0.292098	11.4051	0.00333749	0.0436059
AT1G13210	3739.76	0.176652	0.470219	13.7687	0.00102367	0.0191671
AT1G13220	863.277	0.0875671	0.257546	14.2037	0.000823584	0.016683
AT1G13350	2126.47	-0.0428772	0.39172	16.5257	0.000257918	0.00758876
AT1G13540	32.4034	1.85669	1.60953	15.0808	0.000531177	0.0125025
AT1G13690	364.255	0.0170841	0.238958	15.5194	0.00042658	0.0107301
AT1G14020	564.222	0.0912866	0.290482	11.6472	0.00295695	0.0401844
AT1G14470	64.3094	-0.233498	0.527419	15.5865	0.000412507	0.0104593
AT1G14640	382.452	0.322131	0.746286	14.2313	0.000812275	0.0165621
AT1G14990	222.38	-0.321329	0.321229	16.4514	0.000267687	0.00775615
AT1G15120	1606.64	-0.0925664	0.239934	13.1604	0.00138756	0.0238806
AT1G15165	271.924	0.110629	0.44804	16.5706	0.000252192	0.00747271
AT1G15240	1106.35	-0.0267998	0.254239	11.5581	0.0030916	0.0412034
AT1G15270	1222.23	0.162937	0.191423	12.9416	0.00154797	0.0258528
AT1G15280	2283.93	0.227301	0.263323	12.8073	0.00165554	0.0271166
AT1G15390	1129.64	-0.168675	0.213226	15.4736	0.000436458	0.0109037
AT1G15440	701.679	-0.0908699	0.249943	51.4518	6.72015e-12	3.77701e-08
AT1G16270	1001.63	0.00839454	0.392121	21.1796	2.51718e-05	0.00162305
AT1G16710	1034.07	0.117644	0.349258	11.6506	0.00295189	0.0401844
AT1G16780	726.168	0.0757654	0.239533	13.1233	0.00141352	0.024191
AT1G16916	123.882	-0.0491838	0.419458	13.9816	0.000920298	0.0178145
AT1G16960	236.744	-0.809197	0.414693	11.7374	0.00282661	0.0391239
AT1G17110	1485.51	0.0881417	0.312671	33.7037	4.80099e-08	2.3761e-05
AT1G17260	58.3947	-0.863729	0.537037	14.0166	0.000904349	0.0176928
AT1G17340	1267.32	0.223524	0.362204	11.3818	0.00337661	0.0439463
AT1G17440	1274.84	-0.0883666	0.251971	17.0431	0.000199135	0.00645408
AT1G17455	246.817	-0.28316	0.378458	11.8631	0.00265437	0.0374187
AT1G17500	834.626	0.350639	0.270819	26.0255	2.23166e-06	0.00032693
AT1G17600	275.429	0.183712	0.283175	74.1642	7.86029e-17	7.19688e-13
AT1G17690	642.523	0.07503	0.282452	11.6446	0.00296073	0.0401905
AT1G17980	1135.39	0.293259	0.268493	17.0059	0.000202872	0.00651646
AT1G18150	1148.02	0.153951	0.228719	17.6193	0.000149289	0.00536035
AT1G18250	411.665	-0.229973	0.225167	18.6755	8.80371e-05	0.0037146
AT1G18500	3350.03	0.174065	0.222088	16.0962	0.000319702	0.00869894
AT1G18540	6517.02	-0.0580855	0.234289	12.1762	0.00226966	0.033777
AT1G18800	500.608	-0.0162045	0.238935	14.9711	0.000561129	0.0130137
AT1G19120	424.003	0.0137347	0.25473	16.6515	0.000242198	0.00725881
AT1G19130	476.259	0.00723178	0.286194	15.4222	0.000447822	0.0110519
AT1G19360	478.014	0.0709608	0.28661	16.9677	0.000206785	0.00653997
AT1G19720	2860.67	0.282241	0.536112	18.3731	0.000102407	0.00412149
AT1G19860	581.576	-0.116746	0.272077	11.1183	0.00385205	0.0481458
AT1G19990	278.028	0.249084	0.313636	11.086	0.0039147	0.0484278
AT1G20340	116063	-0.0717222	0.234779	12.3715	0.00205854	0.0318378
AT1G20430	225.567	-0.0175222	0.296997	27.9048	8.72087e-07	0.000177441
AT1G20580	1493.89	-0.0153348	0.208515	13.6781	0.00107114	0.0198529
AT1G20670	1278.53	0.258015	0.365213	14.2839	0.000791225	0.0162614
AT1G20696	3946.95	0.00999366	0.203963	11.725	0.00284408	0.0392019
AT1G20816	219.644	-0.0183974	0.300579	12.6211	0.00181705	0.0291204
AT1G20823	740.758	-1.14237	0.3682	12.9826	0.0015166	0.0254556
AT1G20920	2366.22	0.476017	0.390039	19.1942	6.79244e-05	0.00309411
AT1G20970	2571.08	0.717168	0.449555	13.2807	0.00130657	0.0228833
AT1G20980	2342.61	0.330166	0.388176	25.6592	2.6802e-06	0.000366267
AT1G21190	364.24	-0.444898	0.363208	12.0766	0.00238566	0.0348375
AT1G21500	3883.04	0.123877	0.180187	14.3899	0.000750349	0.01583
AT1G21520	153.272	0.507673	0.509237	12.4358	0.00199345	0.0311202
AT1G21630	2563.74	0.444274	0.301326	20.4746	3.58096e-05	0.00203017
AT1G21640	2289.46	0.318841	0.243229	17.4154	0.000165312	0.00574822
AT1G21660	1463.95	-0.0391426	0.217423	12.1703	0.0022764	0.0338356
AT1G21700	1197.29	0.134164	0.254808	37.4046	7.54551e-09	5.33104e-06
AT1G22020	1276.78	0.0807992	0.21215	29.4833	3.96087e-07	0.00011333
AT1G22140	443.429	0.11389	0.282947	12.6729	0.00177053	0.028492
AT1G22270	414.684	0.0431499	0.297796	20.6158	3.33688e-05	0.00195224
AT1G22410	5456.61	0.0450382	0.325695	11.1109	0.00386636	0.0482294
AT1G22590	872.521	-0.036715	0.200975	16.0552	0.000326331	0.00881383
AT1G22630	1354.05	-0.0145866	0.23498	26.8054	1.51108e-06	0.000244875
AT1G22780	4209.1	-0.226981	0.308076	12.9437	0.00154638	0.0258528
AT1G22860	521.601	-0.0281185	0.283182	19.239	6.64202e-05	0.0030637
AT1G22870	727.145	0.049065	0.250633	17.3806	0.000168212	0.0057672
AT1G22885	198.773	-0.0435623	0.377346	19.9097	4.74977e-05	0.00242954
AT1G23230	873.904	0.0743282	0.348841	25.0558	3.62404e-06	0.000448402
AT1G23450	324.639	0.433406	0.70491	30.9713	1.8822e-07	6.50318e-05
AT1G24330	415.06	-0.442988	0.463355	18.4886	9.6661e-05	0.00394222
AT1G24340	512.778	-0.094911	0.399967	12.6099	0.0018272	0.0291969
AT1G24450	126.25	-0.210679	0.343865	11.4674	0.00323513	0.0426506
AT1G24460	1897.14	0.43957	0.422291	12.8133	0.00165051	0.0270825
AT1G24706	2186.72	0.347037	0.346976	13.5797	0.00112511	0.0205414
AT1G25380	638.911	-0.0458554	0.191823	14.3083	0.000781617	0.0161911
AT1G25390	1084.95	-0.0682752	0.328001	23.0016	1.01218e-05	0.000874291
AT1G25540	1157.23	0.19897	0.296482	31.9303	1.16527e-07	4.31763e-05
AT1G26130	613.459	0.219396	0.251052	15.7352	0.000382947	0.00987681
AT1G26150	5042.81	0.138889	0.252207	18.0311	0.000121507	0.0045877
AT1G26270	2466.28	0.425806	0.267487	13.2386	0.00133438	0.0232053
AT1G26370	502.757	0.0940409	0.223317	14.4802	0.000717226	0.0153254
AT1G26550	2133.68	-0.0589702	0.208916	16.1495	0.000311306	0.00861124
AT1G26630	16356.8	-0.110778	0.217714	14.1054	0.000865052	0.017181
AT1G26820	58.8277	0.937036	0.824091	15.0479	0.00054	0.0126775
AT1G26880	2479.05	-0.147046	0.164393	45.9864	1.03317e-10	1.89193e-07
AT1G27180	243.275	0.289926	0.467523	13.8568	0.000979581	0.0186661
AT1G27320	2809.4	0.268464	0.312589	12.3975	0.00203193	0.0315327
AT1G27400	4963.04	0.0260776	0.193037	16.0331	0.000329949	0.0088715
AT1G27430	1834.68	0.0499082	0.264982	15.1122	0.000522913	0.0123716
AT1G27435	527.967	-0.012413	0.283322	15.9102	0.000350871	0.00932533
AT1G27470	465.311	0.260037	0.33865	19.0079	7.45566e-05	0.00329778
AT1G27595	1377.96	0.0383278	0.296056	13.6087	0.00110895	0.0203477
AT1G27750	988.878	0.286442	0.305199	12.6187	0.00181923	0.0291204
AT1G27752	994.793	0.379551	0.298638	11.4564	0.00325297	0.0427934
AT1G27760	4545.4	0.202253	0.339212	13.0668	0.00145405	0.024677
AT1G27910	643.405	-0.0859122	0.336616	11.6943	0.00288815	0.0396768
AT1G28050	2340.77	0.382084	0.268953	34.3383	3.49566e-08	1.93977e-05
AT1G28060	1680.38	0.076182	0.21297	36.3711	1.26508e-08	7.72208e-06
AT1G28150	1957.23	0.162742	0.268692	17.3598	0.000169969	0.00580684
AT1G28230	300.732	-1.54782	0.499845	14.5067	0.000707783	0.0151945
AT1G28395	279.45	-0.312845	0.2881	11.1221	0.00384476	0.0481238
AT1G28580	795.025	-0.117864	0.261418	13.8245	0.000995519	0.0188326
AT1G28690	58.9315	0.523061	0.486739	23.7019	7.13193e-06	0.000680208
AT1G29070	20006.3	-0.0824898	0.249406	11.7931	0.00274895	0.0383387
AT1G29250	679.63	-0.0475119	0.212081	28.8439	5.45298e-07	0.000126399
AT1G29350	1077.32	0.240711	0.355979	27.8149	9.12177e-07	0.000181563
AT1G29720	1175.94	-0.0676894	0.234153	18.1164	0.000116432	0.00446048
AT1G29940	676.617	0.147873	0.229626	11.9956	0.00248427	0.0356038
AT1G29990	608.673	0.0268335	0.218676	11.7476	0.00281216	0.0389829
AT1G30380	55875.2	0.0482508	0.261776	24.0622	5.95599e-06	0.000616192
AT1G30400	6268.23	0.322935	0.402773	14.3427	0.000768301	0.0160606
AT1G30410	1297.6	0.105534	0.294995	18.0256	0.000121839	0.00459077
AT1G30450	1462.56	0.120459	0.288448	51.0415	8.25034e-12	3.77701e-08
AT1G30460	610.811	0.123388	0.238264	13.4962	0.00117311	0.0211853
AT1G30470	2114.77	0.0402411	0.227091	17.4514	0.000162357	0.00570178
AT1G30480	736.328	0.0633946	0.232226	13.7809	0.00101746	0.0191157
AT1G30510	404.371	0.332035	0.289424	12.089	0.00237082	0.034716
AT1G31160	998.017	-0.0449329	0.230355	12.0917	0.00236767	0.034716
AT1G31170	763.676	-0.189984	0.246265	16.3859	0.000276595	0.00793888
AT1G31280	1188.99	0.110518	0.593464	11.5027	0.00317851	0.0420556
AT1G31480	373.946	0.35347	0.323743	15.2469	0.000488846	0.0117786
AT1G31730	2311.79	0.353526	0.207977	20.2044	4.09893e-05	0.00220116
AT1G31780	930.829	0.168726	0.161231	12.5059	0.00192473	0.0303505
AT1G31812	3681.44	-0.178943	0.24174	14.3468	0.000766709	0.0160457
AT1G31814	217.675	-0.0326049	0.44674	16.7755	0.000227643	0.00700605
AT1G32130	2089.45	0.280912	0.272699	11.1348	0.00382047	0.0479839
AT1G32210	660.828	-0.00546895	0.200502	37.1739	8.46839e-09	5.67617e-06
AT1G32330	496.021	0.0770783	0.202607	33.2278	6.09095e-08	2.85993e-05
AT1G32490	1623.44	0.498165	0.326391	16.2137	0.000301473	0.00842835
AT1G32530	1327.01	0.448978	0.373986	21.2148	2.4732e-05	0.00160033
AT1G32550	2338.21	0.0024351	0.18999	12.4793	0.00195056	0.030581
AT1G32580	1345.22	-0.177327	0.200824	11.8784	0.00263411	0.0372765
AT1G32750	2493.77	0.287952	0.373705	27.1133	1.29545e-06	0.00022135
AT1G32870	1123.7	0.225205	0.217056	30.5035	2.3782e-07	7.77903e-05
AT1G33120	3480.61	-0.439462	0.280244	11.3286	0.00346761	0.0448755
AT1G33140	2722.06	-0.24055	0.271501	19.0914	7.15077e-05	0.00322524
AT1G33680	2673.23	0.310206	0.284992	12.8633	0.0016098	0.0266628
AT1G33810	2353.03	0.0499244	0.207777	13.1253	0.00141211	0.024191
AT1G34030	2651.86	-0.0316729	0.20432	23.1896	9.214e-06	0.000825715
AT1G34150	327.043	0.186188	0.259783	16.1151	0.000316707	0.00867041
AT1G34245	91.0477	-0.606829	0.494421	27.1335	1.28242e-06	0.00022135
AT1G34260	2481.29	-0.0881963	0.360306	25.526	2.86487e-06	0.000382931
AT1G34460	57.9762	-0.0129499	0.680608	11.3294	0.00346622	0.0448755
AT1G34550	1319.24	0.069263	0.305211	17.3253	0.000172927	0.00587502
AT1G35220	895.518	0.128003	0.201735	14.8156	0.000606512	0.0136611
AT1G35510	1428.29	0.173362	0.18028	15.1572	0.000511276	0.0121518
AT1G35660	376.285	0.307388	0.408959	19.5479	5.69149e-05	0.00274994
AT1G41880	5212.45	-0.103158	0.202104	21.5367	2.10551e-05	0.00145494
AT1G42470	2197.12	0.0494627	0.462932	17.4606	0.000161616	0.00569138
AT1G43560	4755.93	-0.10102	0.183312	12.688	0.00175723	0.0284011
AT1G43790	191.008	0.370913	0.639808	21.5088	2.13509e-05	0.00146469
AT1G43850	769.279	0.284595	0.570103	12.1062	0.00235056	0.0346261
AT1G44760	472.439	-0.21794	0.277959	14.9219	0.000575104	0.0131526
AT1G45150	402.249	-0.0443985	0.275198	15.3211	0.000471054	0.0114707
AT1G47278	313.848	0.0365986	0.327663	12.1043	0.00235278	0.0346261
AT1G47380	1761.92	0.0580186	0.386207	12.7954	0.00166542	0.0272053
AT1G47410	98.4948	-0.329884	0.404695	16.491	0.000262438	0.00764031
AT1G47820	113.095	0.322862	0.283181	14.2466	0.000806102	0.0164931
AT1G48090	2802.05	0.444691	0.417714	18.5502	9.37278e-05	0.0038483
AT1G48370	436.541	-0.19016	0.436385	16.085	0.000321511	0.00873518
AT1G48410	3243.09	-0.1382	0.239947	20.399	3.71893e-05	0.00206994
AT1G48490	943.084	0.191573	0.305064	23.7477	6.97021e-06	0.000673967
AT1G48560	32.4897	-0.192535	0.852972	12.7188	0.00173043	0.0280918
AT1G48650	2683.93	0.28407	0.255294	14.9212	0.000575317	0.0131526
AT1G48830	2701.2	-0.066331	0.255409	20.9177	2.86939e-05	0.00175733
AT1G48970	613.834	0.259962	0.283624	12.2521	0.00218522	0.0330164
AT1G49040	1727.92	0.260202	0.27476	15.7992	0.000370891	0.0096337
AT1G49340	1775.97	0.362642	0.328648	11.2139	0.00367229	0.0467317
AT1G49400	331.963	-0.404765	0.29687	15.3153	0.000472416	0.0114886
AT1G49410	676.948	-0.0653932	0.363693	13.4255	0.00121529	0.0216062
AT1G49920	25.0067	-0.961393	0.857349	12.3227	0.00210939	0.0324566
AT1G49975	810.114	0.0288297	0.344374	17.3785	0.000168389	0.0057672
AT1G50030	2397.7	0.300808	0.388393	19.2126	6.7304e-05	0.00309411
AT1G50732	557.743	0.135142	0.307434	12.4436	0.00198567	0.0310518
AT1G51430	204.115	-0.0531797	0.334611	11.5744	0.00306655	0.041048
AT1G51650	1731.33	-0.0439441	0.302303	14.817	0.000606082	0.0136611
AT1G51805	4263.52	0.081715	0.277954	19.0144	7.43142e-05	0.00329649
AT1G52220	8161.42	-0.0658184	0.237312	13.5898	0.00111945	0.0204789
AT1G52300	5847.65	0.029267	0.224288	27.4181	1.11235e-06	0.000201676
AT1G53050	1171.3	-0.00184729	0.233902	11.1843	0.00372696	0.0471326
AT1G53230	209.881	-0.137366	0.47946	24.5306	4.71245e-06	0.000526186
AT1G53390	876.904	0.151388	0.28143	17.7871	0.000137273	0.00498758
AT1G53430	4392.1	0.116076	0.445454	11.6128	0.00300819	0.0406239
AT1G53440	937.912	0.197017	0.582202	11.1506	0.0037903	0.0478016
AT1G53840	4206.79	-0.185166	0.186928	22.8639	1.08437e-05	0.000919301
AT1G54250	241.885	-0.0549281	0.373421	11.5357	0.0031265	0.0415475
AT1G54260	780.839	-0.0366822	0.322863	12.0883	0.00237165	0.034716
AT1G54490	1557.76	0.173559	0.16878	23.0175	1.0042e-05	0.000871509
AT1G54570	1089.47	0.135017	0.186276	20.6995	3.20007e-05	0.00191367
AT1G54850	189.805	-0.414916	0.264413	21.9954	1.67402e-05	0.00122619
AT1G54920	1563.16	0.342927	0.266764	11.4287	0.00329826	0.0432689
AT1G55090	1611.87	0.15932	0.240651	13.5875	0.00112078	0.0204828
AT1G55160	574.34	-0.0258527	0.230055	17.9234	0.000128231	0.00478242
AT1G55320	1175.41	-0.213541	0.292288	12.6201	0.00181796	0.0291204
AT1G55325	1129.39	0.0296002	0.311403	21.3405	2.32258e-05	0.0015289
AT1G55350	3432.15	0.224543	0.329657	17.2586	0.000178794	0.00600747
AT1G55670	13206	0.0330191	0.318237	13.7944	0.0010106	0.0190393
AT1G55690	1306.89	-0.0423114	0.260709	14.4851	0.000715499	0.0153063
AT1G55805	481.339	-0.270235	0.296787	16.9787	0.000205644	0.00653778
AT1G55820	254.487	0.0902371	0.521308	11.4839	0.00320853	0.0423915
AT1G55860	3882.28	0.406963	0.412502	21.7496	1.89292e-05	0.00133637
AT1G55970	450.059	0.145801	0.401866	18.9264	7.76578e-05	0.00334734
AT1G56045	1415.66	-0.309877	0.343956	13.2635	0.00131788	0.0230057
AT1G56220	3185.18	0.471461	0.357415	20.4961	3.54269e-05	0.00201471
AT1G56290	369.18	0.268367	0.442532	11.0275	0.00403087	0.0494727
AT1G56510	3464.88	-0.322845	0.427283	19.5331	5.73384e-05	0.00276311
AT1G56690	99.6424	-0.308292	0.5998	11.659	0.0029395	0.0401104
AT1G56700	625.035	-0.00965068	0.175597	22.2286	1.4898e-05	0.00111808
AT1G57660	4246.22	-0.21521	0.195837	11.8543	0.00266601	0.037525
AT1G57860	2508.67	-0.01653	0.199751	21.9296	1.73003e-05	0.00125024
AT1G58060	924.552	0.389253	0.31306	20.455	3.61626e-05	0.00203577
AT1G58220	260.629	0.0334827	0.550991	20.2349	4.03696e-05	0.00219758
AT1G58250	1793.93	0.142789	0.340841	16.5108	0.000259855	0.00761353
AT1G58590	139.215	0.180261	0.390371	11.8113	0.00272404	0.0381366
AT1G58602	13178.3	0.242309	0.296473	13.6047	0.00111117	0.0203487
AT1G58848	175.14	0.173572	0.961585	23.1654	9.32594e-06	0.000829013
AT1G59610	2513.95	0.335293	0.322043	11.8017	0.00273707	0.0382021
AT1G59820	2477.99	0.252924	0.449595	20.3808	3.75293e-05	0.00207625
AT1G59870	52650.1	0.0338244	0.407944	24.7082	4.31194e-06	0.000487409
AT1G60190	298.208	-1.38791	0.395924	12.3195	0.00211283	0.0324582
AT1G60420	983.408	-0.0633432	0.237214	13.7283	0.00104458	0.0194394
AT1G60660	175.239	-0.204969	0.358521	13.2558	0.00132296	0.0230505
AT1G61040	927.814	0.241738	0.229151	11.6538	0.00294717	0.0401552
AT1G61140	1627.23	-0.00287562	0.349582	18.1264	0.000115851	0.00446048
AT1G61380	805.313	0.158647	0.332158	19.1359	6.99343e-05	0.00316207
AT1G61430	514.651	0.252171	0.355409	17.2108	0.000183111	0.00608553
AT1G62260	89.4512	-0.113687	0.527656	25.8384	2.4505e-06	0.000348306
AT1G62310	783.522	0.32168	0.563709	13.7223	0.0010477	0.0194777
AT1G62390	6304.95	0.269252	0.26342	17.414	0.000165428	0.00574822
AT1G62600	638.398	-0.0238592	0.245554	14.9566	0.000565231	0.0130195
AT1G62610	191.977	-0.579844	0.34254	14.4051	0.000744687	0.0157286
AT1G62740	2217.51	0.00111906	0.246517	32.4288	9.0818e-08	3.53842e-05
AT1G62914	105.753	0.193916	0.629783	11.1302	0.00382926	0.0480477
AT1G63380	21.7526	0.0936635	0.704245	17.5978	0.000150897	0.00539694
AT1G63490	1239.87	0.0750914	0.379665	16.9364	0.000210042	0.00660875
AT1G63640	892.927	0.43464	0.226887	13.9754	0.000923178	0.0178513
AT1G63770	10661.2	0.279742	0.262368	14.4994	0.000710376	0.0152323
AT1G64430	4308.33	0.116093	0.256682	16.356	0.000280765	0.00804597
AT1G64563	151.723	0.000219103	0.591999	19.6043	5.53333e-05	0.00270204
AT1G64570	887.225	0.230415	0.428429	24.3352	5.19621e-06	0.000569779
AT1G64620	30.1583	0.195189	0.744708	11.6701	0.00292323	0.0399778
AT1G64790	3987.53	0.264006	0.34754	15.7809	0.000374296	0.00970837
AT1G65120	44.0789	0.252256	0.576778	13.0474	0.00146821	0.0248315
AT1G65290	1743.65	-0.396801	0.310252	14.7753	0.000618845	0.0138367
AT1G65440	3691.51	0.392904	0.342246	24.9997	3.72729e-06	0.000454093
AT1G65580	1480.37	0.262018	0.2963	14.0751	0.000878286	0.0173684
AT1G65700	291.877	0.0123069	0.297842	15.1691	0.000508243	0.0121342
AT1G66240	1158.19	-0.010272	0.274916	16.5166	0.000259095	0.00760345
AT1G66340	739.236	0.117787	0.324917	15.8177	0.000367483	0.00958597
AT1G66410	2149.22	0.0790982	0.242641	15.0444	0.000540945	0.0126835
AT1G67140	1847.75	0.240204	0.240193	17.8335	0.000134123	0.00490383
AT1G67250	1162.12	-0.167362	0.319473	11.5131	0.00316207	0.0418986
AT1G67350	1606.57	0.025436	0.199907	18.3611	0.000103022	0.00413714
AT1G67430	9473.89	-0.325983	0.271838	12.2823	0.0021525	0.032781
AT1G67550	954.614	0.282876	0.302275	11.5372	0.00312414	0.0415462
AT1G67785	1552.93	-0.128578	0.28565	16.2585	0.000294787	0.00830482
AT1G67840	2885.8	0.138514	0.208993	12.0221	0.00245146	0.0352918
AT1G67890	1130.86	0.20055	0.248969	16.3884	0.000276247	0.00793888
AT1G67960	518.434	0.00918086	0.275904	13.2135	0.00135123	0.0234316
AT1G68220	710.136	0.0867725	0.229443	11.9978	0.00248146	0.0356038
AT1G68690	405.935	0.429784	0.310992	20.7028	3.19487e-05	0.00191367
AT1G68730	320.567	-0.170917	0.271372	11.4753	0.00322225	0.0425115
AT1G68890	3948.84	0.167484	0.312491	15.0996	0.000526213	0.0124336
AT1G69020	158.269	-0.0400574	0.317905	12.5431	0.00188932	0.0300214
AT1G69070	591.245	-0.0524903	0.275945	17.534	0.000155787	0.00552862
AT1G69620	7250.45	-0.0265923	0.267258	12.8536	0.00161762	0.0267587
AT1G70060	1720.77	0.263602	0.300293	11.8764	0.00263678	0.0372837
AT1G70300	296.192	-0.388042	0.416763	13.8414	0.000987148	0.0187517
AT1G70320	7427.02	0.417676	0.440503	25.769	2.53704e-06	0.000354644
AT1G70600	9194.23	-0.224104	0.238695	11.7509	0.00280747	0.0389768
AT1G70610	2724.15	-0.0134443	0.274635	21.3986	2.25606e-05	0.00150777
AT1G70620	3229.58	0.0243815	0.28849	18.2599	0.000108369	0.00429535
AT1G70770	2745.4	0.148929	0.172019	29.4038	4.12147e-07	0.000114352
AT1G71010	1956.2	0.118754	0.321953	16.7566	0.000229796	0.00704863
AT1G71220	2853.41	0.361167	0.262057	17.3345	0.000172132	0.00585889
AT1G71410	1309.48	0.333875	0.36589	18.6375	8.97254e-05	0.00374272
AT1G71490	171.984	-0.10254	0.566649	25.5527	2.82686e-06	0.000382931
AT1G71820	1620.69	0.148822	0.250378	14.4641	0.000723044	0.0153779
AT1G72020	2391.71	-0.330415	0.302501	16.8307	0.000221437	0.00686119
AT1G72170	653.38	-0.167638	0.236591	12.6988	0.00174781	0.0282987
AT1G72390	1147.41	0.188455	0.406839	17.7627	0.000138959	0.00502888
AT1G72630	196.661	-0.41607	0.366905	12.0653	0.00239912	0.0349228
AT1G73230	3874.44	-0.0260113	0.204063	11.4999	0.00318295	0.0420839
AT1G73320	246.77	-0.142713	0.309872	12.1674	0.00227972	0.0338575
AT1G73430	1203.92	0.256079	0.239508	12.5107	0.00192011	0.0303324
AT1G73940	560.996	-0.265378	0.254103	14.2995	0.000785075	0.0162261
AT1G73960	1478.37	0.204654	0.383084	14.2254	0.000814709	0.0165621
AT1G74060	4531.13	-0.0723995	0.218351	13.4856	0.00117935	0.0212436
AT1G74250	1307.12	0.335037	0.33958	23.5719	7.61077e-06	0.00071471
AT1G74270	1526.4	-0.081668	0.225488	28.1015	7.90383e-07	0.000168296
AT1G74350	327.008	0.425884	0.625254	25.1929	3.38397e-06	0.000427361
AT1G74380	1697.43	0.0363549	0.216729	13.8217	0.000996897	0.0188392
AT1G74390	558.211	-0.202767	0.520555	13.5025	0.00116942	0.0211395
AT1G74520	1029.98	-0.13705	0.190347	13.2686	0.00131452	0.0229689
AT1G74630	44.7597	0.207325	0.524479	13.4599	0.00119462	0.0213423
AT1G74730	4090.97	-0.257791	0.33354	13.5729	0.00112899	0.0205713
AT1G74750	699.87	0.575786	0.469544	19.6146	5.50483e-05	0.00269531
AT1G75350	15038.4	0.0896941	0.206055	20.1384	4.23647e-05	0.00225518
AT1G75660	2622.87	0.327315	0.335416	20.8696	2.93924e-05	0.00179411
AT1G76140	2673.81	0.193273	0.23127	16.9405	0.000209612	0.00660657
AT1G76200	2198.72	-0.0941259	0.332737	12.8731	0.00160189	0.0265705
AT1G76400	1122.88	0.313497	0.19075	14.3272	0.000774251	0.0161115
AT1G76580	945.403	-0.183072	0.439359	11.0254	0.00403528	0.0494937
AT1G76720	362.589	0.245932	0.449644	14.526	0.000701014	0.0151357
AT1G76810	4600.89	0.421028	0.303324	12.361	0.0020694	0.0319789
AT1G76850	2125.87	0.134552	0.216008	15.1288	0.000518599	0.0122854
AT1G76860	648.478	0.028972	0.267008	14.0429	0.000892542	0.0175367
AT1G77300	2001.89	0.386006	0.439145	14.957	0.000565092	0.0130195
AT1G77420	460.642	0.153057	0.339338	20.3896	3.73647e-05	0.0020734
AT1G77460	605.79	-0.00167177	0.575811	13.1247	0.00141258	0.024191
AT1G77490	7357.61	0.118023	0.184098	12.0854	0.00237514	0.0347169
AT1G77500	1367.94	-0.0369086	0.342791	13.4105	0.00122445	0.0217269
AT1G77710	1013.65	-0.317552	0.338079	12.4053	0.0020241	0.031438
AT1G77800	2659.94	0.431777	0.363058	14.8726	0.000589456	0.0134088
AT1G77940	4885.26	-0.1675	0.212822	21.9381	1.72267e-05	0.00125024
AT1G78700	617.728	-0.168357	0.176036	11.1025	0.00388263	0.0483008
AT1G78920	2990.95	0.26747	0.195989	15.7608	0.000378083	0.00977889
AT1G78940	156.907	-0.239513	0.425576	11.541	0.00311823	0.0414978
AT1G79000	2361.14	0.256221	0.381888	21.4194	2.2327e-05	0.00149762
AT1G79010	2238.24	-0.229673	0.2409	11.1382	0.00381389	0.0479839
AT1G79040	90872.3	0.216191	0.213487	14.0677	0.000881552	0.0174142
AT1G79090	1381.31	0.163408	0.212616	15.302	0.000475571	0.0115249
AT1G79190	348.986	0.485073	0.28546	14.3644	0.000760012	0.0159699
AT1G79280	2667.23	0.303634	0.382489	27.05	1.33711e-06	0.00022135
AT1G79350	2319.3	0.309326	0.383117	11.9413	0.00255254	0.0364288
AT1G79600	5019.64	0.17914	0.181472	14.9892	0.00055607	0.0129387
AT1G79690	1681	-0.0359681	0.219123	11.8651	0.00265173	0.0374103
AT1G79710	797.62	0.572985	0.51097	24.436	4.94063e-06	0.00054832
AT1G79740	708.303	0.000440362	0.337149	16.1015	0.000318866	0.00868909
AT1G79920	8755.45	0.126886	0.442538	14.4687	0.000721365	0.01536
AT1G79930	4008.38	0.247439	0.37086	12.0438	0.0024251	0.0351889
AT1G80010	593.778	-0.0877422	0.222379	14.2227	0.000815805	0.0165621
AT1G80050	299.807	-0.307573	0.289075	19.7757	5.0788e-05	0.00254107
AT1G80070	7250.27	0.352116	0.329282	16.6517	0.000242169	0.00725881
AT1G80260	1298.96	0.19186	0.209588	16.2466	0.00029655	0.00832891
AT2G01460	496.28	-0.0951484	0.276806	18.3795	0.000102082	0.00411746
AT2G01640	137.797	0.0281492	0.363052	11.331	0.00346341	0.0448755
AT2G01690	1076.98	0.120327	0.372501	27.517	1.05865e-06	0.00019679
AT2G01990	91.4343	-1.09513	0.444839	14.1548	0.000843973	0.016909
AT2G02050	1605.34	-0.135116	0.259608	15.9976	0.000335859	0.00897848
AT2G02130	1312.08	0.0185788	0.410592	14.1098	0.000863156	0.0171619
AT2G02510	947.173	0.0858085	0.346419	16.1088	0.000317708	0.00867043
AT2G02560	1685.22	0.251329	0.244346	12.1522	0.00229715	0.0340462
AT2G03140	1373.47	0.286523	0.361626	14.6937	0.000644612	0.014239
AT2G03150	2398.13	0.154507	0.272888	14.2008	0.000824787	0.0166889
AT2G03680	2257.04	0.0453332	0.17964	11.085	0.00391665	0.0484278
AT2G03820	1695.6	0.103477	0.196397	15.829	0.000365415	0.00955927
AT2G04235	273.691	0.0314201	0.30787	12.283	0.00215172	0.032781
AT2G04390	2685.56	-0.132246	0.147307	23.3121	8.66668e-06	0.000789573
AT2G04410	905.211	0.0869033	0.32204	12.8517	0.00161914	0.0267596
AT2G04700	6090.23	-0.00319546	0.236044	11.4526	0.00325912	0.0428435
AT2G04790	533.072	0.0866256	0.286566	21.5754	2.06521e-05	0.00143251
AT2G04860	104.093	0.17361	0.504177	13.0633	0.00145664	0.0246981
AT2G05220	4794.7	0.00531579	0.164742	25.5344	2.85286e-06	0.000382931
AT2G06510	269.264	0.017388	0.443259	14.6468	0.000659927	0.0144899
AT2G06520	44210.2	-0.0527085	0.240915	16.8064	0.00022415	0.00692181
AT2G07340	516.207	-0.0840602	0.295562	14.6856	0.000647235	0.0142797
AT2G09990	1784.03	-0.2297	0.185954	42.9568	4.69936e-10	5.73698e-07
AT2G11215	193.644	0.640365	0.843812	22.4173	1.35565e-05	0.00103869
AT2G13370	2007.38	0.242093	0.329113	15.0764	0.000532367	0.0125144
AT2G13560	4253.3	0.135644	0.276092	11.191	0.00371449	0.0470399
AT2G13800	281.655	-0.487107	0.362677	24.344	5.17317e-06	0.000569779
AT2G14720	1918.12	0.207261	0.168609	15.86	0.000359783	0.00942538
AT2G14740	2121.51	0.0704906	0.214262	16.3975	0.000274998	0.00793034
AT2G15530	946.582	0.10657	0.255462	11.4595	0.00324797	0.0427583
AT2G16485	1666.67	0.23594	0.379629	19.5632	5.64801e-05	0.0027434
AT2G16600	6114.15	-0.62144	0.399073	11.6766	0.00291381	0.0399085
AT2G16920	627.004	0.336052	0.347557	13.4848	0.00117981	0.0212436
AT2G17110	448.942	0.267465	0.425737	11.383	0.00337451	0.0439463
AT2G17210	113.159	0.417828	0.751298	20.6735	3.24203e-05	0.00192753
AT2G17410	1822.83	0.262849	0.193556	19.4525	5.96953e-05	0.00282465
AT2G17510	1228.88	0.337579	0.295041	15.2837	0.000479937	0.0115945
AT2G17525	181.441	0.553577	0.503311	20.5012	3.53364e-05	0.00201471
AT2G17700	665.68	-0.293191	0.244397	23.3945	8.31646e-06	0.00077305
AT2G17760	800.358	-0.0995062	0.18321	22.7148	1.16827e-05	0.000968023
AT2G17930	2354.45	0.43632	0.358675	14.2944	0.000787049	0.0162302
AT2G18290	275.495	0.07292	0.303843	12.2006	0.0022422	0.0335665
AT2G18400	385.547	0.0369387	0.233571	23.9184	6.39994e-06	0.000643933
AT2G18510	1458.29	0.0202043	0.23809	30.2677	2.67582e-07	8.44821e-05
AT2G18740	815.085	-0.0248028	0.250393	28.0013	8.30999e-07	0.000172923
AT2G18760	556.662	0.279124	0.384515	17.4265	0.000164393	0.00574497
AT2G19120	134.376	-0.245753	0.378969	13.4724	0.00118716	0.021313
AT2G19680	848.119	-0.0108983	0.178847	17.167	0.000187169	0.0061706
AT2G19740	1243.8	0.0786644	0.31632	16.662	0.000240933	0.0072446
AT2G19750	1341.59	-0.0965563	0.214621	32.5727	8.45131e-08	3.43912e-05
AT2G20290	524.147	0.0960299	0.310795	16.9115	0.000212675	0.0066801
AT2G20320	1194.65	0.265751	0.559127	17.0257	0.000200873	0.00648614
AT2G20330	1147	0.31481	0.2305	17.0495	0.000198492	0.00644465
AT2G20580	3662.44	0.0762811	0.214793	11.1718	0.00375034	0.0473957
AT2G20585	237.436	-0.337195	0.290252	12.8741	0.0016011	0.0265705
AT2G20810	582.789	0.435092	0.355561	15.1553	0.000511756	0.0121518
AT2G20820	2231.09	-0.0989464	0.27056	17.1764	0.000186289	0.00615764
AT2G20850	1039.77	-0.125297	0.190443	46.6112	7.55992e-11	1.54967e-07
AT2G21195	292.302	-0.626128	0.454081	14.7901	0.000614272	0.0137513
AT2G21230	821.127	0.268239	0.209429	27.3678	1.14065e-06	0.000202792
AT2G21390	4251.94	0.382391	0.291145	16.0409	0.00032868	0.00885116
AT2G21580	3076.9	-0.107498	0.258017	15.2096	0.000498061	0.0119222
AT2G21870	6242.9	-0.14308	0.215888	14.6724	0.000651536	0.0143573
AT2G21940	415.475	-0.0714519	0.231773	11.9161	0.002585	0.0367234
AT2G22010	4102.84	0.320114	0.343664	28.0319	8.18391e-07	0.000172257
AT2G22640	370.329	0.14142	0.254843	14.8203	0.000605091	0.0136611
AT2G23070	3994.74	0.178407	0.249624	12.1331	0.00231918	0.0342491
AT2G23140	767.605	0.360873	0.293046	11.8388	0.00268687	0.0377315
AT2G23360	383.397	0.441429	0.243378	11.9419	0.00255185	0.0364288
AT2G23450	744.897	0.263425	0.351691	11.6942	0.00288822	0.0396768
AT2G23740	892.602	0.246795	0.383366	12.6782	0.00176593	0.028492
AT2G23930	1638.65	-0.10992	0.254776	21.6818	1.9582e-05	0.00136344
AT2G24090	14691.8	-0.1274	0.19559	14.1275	0.00085556	0.0170665
AT2G24120	2372.32	0.1236	0.27617	17.3443	0.000171287	0.00584099
AT2G24500	3903.56	0.375023	0.332674	20.227	4.05284e-05	0.00219758
AT2G24650	673.978	0.15796	0.308469	12.6753	0.00176848	0.028492
AT2G24940	1522.66	-0.22689	0.278163	25.4725	2.94253e-06	0.000390461
AT2G25060	822.361	-0.671128	0.344894	14.7404	0.000629747	0.0140121
AT2G25210	1035.13	-0.131472	0.246061	41.0021	1.24881e-09	1.27046e-06
AT2G25290	658.306	0.426333	0.373072	20.6211	3.32809e-05	0.00195224
AT2G25430	3229.53	0.496904	0.337391	11.6464	0.00295809	0.0401844
AT2G25490	1896.53	-0.411294	0.310641	21.8743	1.77852e-05	0.00127718
AT2G25610	1108.88	-0.229857	0.204089	12.1031	0.00235417	0.0346261
AT2G25730	2847.82	0.418998	0.312445	29.6462	3.65092e-07	0.000111426
AT2G25930	3599.55	0.179548	0.307743	13.439	0.00120714	0.0214944
AT2G26080	53129.1	0.317179	0.382431	17.4093	0.000165813	0.0057507
AT2G26890	2502.51	0.24802	0.340857	17.5295	0.000156139	0.00553039
AT2G27020	2616.55	0.0107826	0.186966	15.9591	0.000342389	0.00911312
AT2G27170	1113.84	0.226846	0.268865	12.5764	0.00185813	0.0296394
AT2G27330	200.884	-0.0236841	0.25203	12.8626	0.00161037	0.0266628
AT2G27530	6398.19	-0.126492	0.23816	11.9925	0.00248811	0.0356234
AT2G27950	1531.95	0.00540142	0.236235	13.3631	0.00125382	0.0221407
AT2G27980	1521.39	0.086904	0.295766	14.3619	0.000760938	0.0159699
AT2G28290	4208.83	0.540264	0.379217	14.6625	0.000654745	0.0144107
AT2G28320	1299.51	0.0508999	0.323977	18.6202	9.05075e-05	0.00375541
AT2G28430	551.271	-0.102105	0.290481	13.7094	0.00105451	0.0195844
AT2G29190	1562.43	0.140681	0.216809	12.4075	0.00202186	0.0314298
AT2G29700	595.668	-0.0783539	0.251607	12.6145	0.00182303	0.0291557
AT2G29960	779.578	-0.224126	0.291669	17.8329	0.000134164	0.00490383
AT2G30110	6208.24	0.0402	0.253129	21.1083	2.60847e-05	0.00166433
AT2G30160	994.508	0.463574	0.222407	13.0419	0.00147227	0.0248711
AT2G30230	51.8702	-1.72276	0.793454	12.0558	0.00241055	0.0350611
AT2G30410	772.495	-0.203012	0.331323	11.0683	0.00394963	0.0487041
AT2G30470	1128.54	0.302065	0.391692	13.3243	0.00127838	0.0224661
AT2G30480	221.793	-0.295713	0.27827	17.7916	0.000136964	0.00498627
AT2G30570	43222.5	-0.170797	0.215474	16.3484	0.000281837	0.00804844
AT2G30860	9947.97	-0.542423	0.350075	13.2003	0.00136016	0.0234974
AT2G31250	23.3916	1.17136	0.878547	14.4308	0.000735186	0.0155818
AT2G31260	1025.91	0.119899	0.299375	21.0663	2.66387e-05	0.00168792
AT2G31490	2204.81	-0.0960266	0.350264	13.1252	0.0014122	0.024191
AT2G31650	432.339	0.262389	0.318596	18.1341	0.000115408	0.00446048
AT2G31800	1522.51	0.0166151	0.232803	11.5595	0.0030895	0.0412034
AT2G31820	1065.76	0.0811707	0.268292	15.4441	0.000442942	0.0109758
AT2G31870	434.348	-0.0187256	0.366747	31.907	1.17891e-07	4.31763e-05
AT2G31900	34.4687	-0.496564	0.710321	11.3992	0.00334735	0.0436897
AT2G31970	573.544	0.470935	0.250452	16.0242	0.000331429	0.00888599
AT2G32000	917.449	0.0860837	0.206356	16.1107	0.000317401	0.00867043
AT2G32060	3078.71	-0.261896	0.294677	11.162	0.00376877	0.0475628
AT2G32240	12619	0.633722	0.500243	19.4683	5.92261e-05	0.00280971
AT2G32810	1884.84	0.174246	0.180452	14.0491	0.000889761	0.0175009
AT2G33180	889.4	-0.226789	0.355398	11.2865	0.00354128	0.0455713
AT2G33220	2137.09	-0.184624	0.24547	11.5743	0.00306673	0.041048
AT2G33240	235.677	-0.169481	0.381248	14.1355	0.000852133	0.0170345
AT2G33845	106.983	-0.0815141	0.402787	12.2883	0.00214598	0.032781
AT2G34160	573.613	-0.242711	0.246969	20.6944	3.20826e-05	0.00191367
AT2G34240	34.4669	-0.404934	0.585569	14.1935	0.000827807	0.0167028
AT2G34480	11574.3	-0.133844	0.170184	41.4311	1.00775e-09	1.15338e-06
AT2G34520	511.215	-0.0795739	0.173057	27.6949	9.68548e-07	0.00019071
AT2G34585	386.993	-0.0336295	0.274498	13.872	0.000972133	0.0185704
AT2G34660	5098.49	0.434294	0.507426	15.3772	0.000458022	0.011228
AT2G34730	495.492	0.514614	0.498719	12.049	0.0024187	0.0351239
AT2G35110	1393.82	0.247295	0.26082	18.5608	9.32353e-05	0.00384532
AT2G35120	407.773	-0.443335	0.335376	29.4115	4.10555e-07	0.000114352
AT2G35470	355.916	0.237378	0.454735	11.8884	0.00262101	0.0371199
AT2G35630	3875.23	0.275624	0.386594	11.837	0.00268924	0.0377358
AT2G35795	209.281	0.116547	0.337436	15.8782	0.000356527	0.00938034
AT2G35860	131.829	-0.432755	0.527565	12.3807	0.00204914	0.0317461
AT2G36130	686.285	0.116001	0.313652	14.7478	0.000627415	0.0139772
AT2G36380	1886.1	0.322804	0.349265	36.6254	1.11403e-08	7.03454e-06
AT2G36390	5603.14	-0.0201658	0.155048	16.5959	0.000249027	0.00740289
AT2G36620	4306.85	-0.230328	0.247702	12.0359	0.00243467	0.0352718
AT2G36850	6375.27	0.225169	0.313752	23.1516	9.39061e-06	0.000830729
AT2G37120	394.902	-0.315655	0.276986	14.2136	0.00081952	0.0166191
AT2G37190	3029.42	-0.226794	0.236822	16.7611	0.000229281	0.00704461
AT2G37510	42.1679	-0.616833	0.494532	13.4008	0.0012304	0.0217843
AT2G37600	779.311	-0.212372	0.281556	20.0751	4.37271e-05	0.0022878
AT2G38280	1584.84	0.172438	0.237046	14.9598	0.000564303	0.0130195
AT2G38340	114.829	2.32538	0.931711	11.0855	0.0039158	0.0484278
AT2G38440	2068.24	0.320098	0.305859	22.8503	1.09176e-05	0.000921302
AT2G38810	374.143	-0.231451	0.329436	12.0176	0.00245701	0.0353439
AT2G39260	1709.55	0.307645	0.246663	14.0024	0.000910786	0.0177618
AT2G39460	6906.64	-0.173839	0.231111	23.449	8.09315e-06	0.000756132
AT2G39480	1430.47	0.212897	0.410929	15.015	0.00054894	0.0128262
AT2G40030	619.722	0.226428	0.393247	11.5879	0.00304592	0.0409522
AT2G40715	29.8264	-0.351086	0.889529	15.883	0.000355681	0.00937156
AT2G40730	1696.2	0.118483	0.21859	24.3086	5.2657e-06	0.000573961
AT2G40770	622.415	0.301702	0.312233	17.8489	0.000133093	0.00490383
AT2G40860	906.381	0.0772696	0.298295	23.091	9.67932e-06	0.000848075
AT2G40930	789.709	0.144134	0.182787	25.3065	3.19722e-06	0.00041086
AT2G41060	931.829	0.184628	0.308031	12.5412	0.00189111	0.0300214
AT2G41650	420.855	-0.413773	0.270082	26.4175	1.8345e-06	0.000276227
AT2G41830	317.586	0.356565	0.289784	23.8443	6.64151e-06	0.000650371
AT2G41960	1308.14	0.216249	0.399566	19.0432	7.32521e-05	0.00326373
AT2G42010	866.952	0.115405	0.322352	22.2417	1.48006e-05	0.00111535
AT2G42190	1422.84	-0.122103	0.28524	11.2875	0.00353964	0.0455713
AT2G42230	711.242	-0.0347854	0.209437	17.0868	0.000194828	0.00635953
AT2G42270	5109.4	0.19346	0.443138	23.7412	6.99288e-06	0.000673967
AT2G42310	1672.57	-0.0868994	0.312137	12.7589	0.0016961	0.0276325
AT2G42520	1603.4	-0.0154065	0.22719	13.7707	0.00102266	0.0191671
AT2G42920	443.389	0.171865	0.512823	19.5075	5.80774e-05	0.00278407
AT2G43160	6731.63	0.439928	0.454597	14.7626	0.000622795	0.0139081
AT2G43200	100.698	0.533726	0.366431	29.561	3.8098e-07	0.000113277
AT2G43240	334.501	-0.132655	0.247066	16.8145	0.000223247	0.00690556
AT2G43410	2729.22	-0.318336	0.391159	26.4587	1.7971e-06	0.000274237
AT2G43500	571.592	-0.144984	0.303111	13.0325	0.00147923	0.0249656
AT2G43530	642.015	-0.015909	0.374383	11.1188	0.00385115	0.0481458
AT2G43610	74.1989	-1.11638	0.573564	12.674	0.00176963	0.028492
AT2G43780	204.349	-0.143773	0.286571	21.5032	2.14111e-05	0.00146469
AT2G43900	1792.48	0.219256	0.302004	32.7949	7.56289e-08	3.22073e-05
AT2G43950	1989.06	-0.16391	0.157534	11.2047	0.00368927	0.0468827
AT2G43970	13632	0.241847	0.23245	12.0247	0.00244828	0.0352918
AT2G44120	4072.06	-0.161437	0.250337	14.4761	0.000718717	0.0153303
AT2G44200	1072.67	0.219031	0.202948	16.1355	0.000313494	0.00863265
AT2G44520	896.099	-0.136785	0.280013	16.1936	0.00030451	0.00847445
AT2G44620	1619.7	0.00433177	0.280152	11.3036	0.00351128	0.0453125
AT2G44710	1510.63	0.0900379	0.32909	13.278	0.00130837	0.0228833
AT2G44840	371.239	-2.01728	0.625176	12.2321	0.00220712	0.0332327
AT2G44860	868.858	-0.167388	0.221388	12.0653	0.00239913	0.0349228
AT2G45540	2799.65	0.453122	0.380843	19.0135	7.43475e-05	0.00329649
AT2G45640	895.278	-0.154462	0.263851	16.6094	0.000247353	0.00736509
AT2G45910	824.244	0.0744227	0.384255	32.8427	7.38402e-08	3.22073e-05
AT2G46020	3600.78	0.391601	0.382416	13.8501	0.000982839	0.0186892
AT2G46510	2095.49	-0.363753	0.244607	22.9633	1.03177e-05	0.000881212
AT2G46520	2452.93	0.0888578	0.282291	14.2961	0.000786382	0.0162302
AT2G46540	790.104	-0.179265	0.241552	18.652	8.9077e-05	0.00373267
AT2G46915	2171.79	0.0478597	0.225602	29.4945	3.93875e-07	0.00011333
AT2G46980	244.099	0.394882	0.273031	11.6818	0.00290619	0.0398652
AT2G47070	6608.1	-0.192531	0.240785	14.5732	0.000684653	0.01489
AT2G47110	5646.66	-0.160272	0.200707	23.9318	6.35726e-06	0.000643933
AT2G47380	594.244	-0.023556	0.370972	11.2584	0.00359139	0.0459256
AT2G47410	2537	0.187369	0.398258	20.6444	3.28943e-05	0.00194098
AT2G47600	1005.97	0.16631	0.170093	19.982	4.58097e-05	0.00237172
AT2G47610	9125.65	-0.0759095	0.17571	14.6437	0.000660923	0.0144944
AT2G47640	568.764	0.00833594	0.309612	19.0755	7.20788e-05	0.00322552
AT2G47820	359.52	-0.589181	0.399339	14.1925	0.000828209	0.0167028
AT2G47980	1584.35	0.233424	0.223875	21.096	2.62454e-05	0.00166877
AT2G47990	232.851	-0.31983	0.397279	20.1122	4.29234e-05	0.00226428
AT2G48060	1586.71	0.274938	0.334509	13.209	0.00135426	0.0234619
AT2G48160	2785.44	0.338264	0.285133	18.6238	9.03406e-05	0.00375541
AT3G01130	571.402	0.0755196	0.176217	20.022	4.4903e-05	0.00234263
AT3G01280	4141.15	-0.183166	0.179012	11.2522	0.00360251	0.0460357
AT3G01320	1264.01	0.457359	0.34079	13.1565	0.00139025	0.0239044
AT3G01390	2611.88	-0.0134969	0.284471	11.5136	0.00316128	0.0418986
AT3G01460	970.663	0.387204	0.336018	18.2302	0.00010999	0.0043315
AT3G01580	46.488	-0.0900509	0.569712	13.7802	0.00101779	0.0191157
AT3G01610	484.589	0.169695	0.265222	13.9958	0.00091381	0.0177829
AT3G01740	610.095	-0.247958	0.292974	12.1931	0.00225062	0.0336232
AT3G01780	1298.24	0.183775	0.321744	21.4523	2.19626e-05	0.00148405
AT3G01810	1983.14	-0.0159634	0.216956	12.911	0.00157188	0.0261438
AT3G01930	398.507	-0.130511	0.213737	25.3143	3.18478e-06	0.00041086
AT3G02065	368.266	-0.000710428	0.341946	19.4736	5.90687e-05	0.00280952
AT3G02080	5317.56	-0.120897	0.260006	11.8025	0.00273598	0.0382021
AT3G02180	2063.19	-0.0981684	0.260825	11.1294	0.0038308	0.0480477
AT3G02220	930.397	0.073756	0.198702	11.3665	0.00340252	0.0442521
AT3G02560	4177.97	-0.0281959	0.256063	15.0082	0.000550814	0.012849
AT3G02890	1333.69	-0.0532607	0.306449	13.7438	0.00103651	0.0193865
AT3G03050	2529.35	-0.260941	0.281832	34.1436	3.85315e-08	2.07526e-05
AT3G03920	779.385	-0.276133	0.241198	15.7015	0.000389456	0.00997443
AT3G03940	2688.02	0.213072	0.17779	15.5877	0.00041227	0.0104593
AT3G04240	8510.85	0.029443	0.447708	14.711	0.00063907	0.0141546
AT3G04340	5628.21	0.417808	0.244145	12.0251	0.00244785	0.0352918
AT3G04400	11284.9	-0.153605	0.253816	11.9088	0.00259444	0.036829
AT3G04450	275.526	-0.121753	0.221991	18.127	0.000115818	0.00446048
AT3G04740	1209.63	0.220699	0.417624	11.3234	0.00347655	0.0449277
AT3G04810	884.765	-0.190711	0.322141	18.1283	0.000115744	0.00446048
AT3G05070	595.56	0.0812686	0.190602	14.7104	0.000639245	0.0141546
AT3G05220	14740.8	0.113556	0.332201	25.9796	2.28345e-06	0.000331862
AT3G05340	130.039	0.0679638	0.504393	11.5939	0.00303675	0.0408925
AT3G05350	3778.66	0.256314	0.199646	12.2644	0.00217185	0.0329529
AT3G05410	806.775	0.0439803	0.234908	11.2022	0.00369374	0.0469069
AT3G05560	4453.31	0.0225921	0.196242	28.4069	6.78446e-07	0.000151509
AT3G05590	10061.4	-0.154569	0.169954	17.036	0.00019984	0.0064655
AT3G05670	2492.44	0.166452	0.347606	23.3541	8.48629e-06	0.000784853
AT3G05680	1875.75	0.364845	0.317403	23.2253	9.05081e-06	0.000816445
AT3G05810	299.196	-0.236841	0.358927	11.0394	0.00400708	0.0492468
AT3G05945	281.596	0.226428	0.249015	15.5715	0.000415616	0.0105121
AT3G06040	897.458	0.0998515	0.265774	11.2121	0.00367551	0.0467402
AT3G06125	645.209	0.00968939	0.250214	11.2448	0.00361593	0.0461749
AT3G06290	917.133	0.242417	0.351248	13.4689	0.00118925	0.0213297
AT3G06310	404.956	0.123544	0.26346	11.8085	0.00272787	0.0381609
AT3G06320	136.356	0.0156837	0.402035	15.6059	0.000408537	0.0104194
AT3G06550	1686.25	-0.124013	0.146788	18.0756	0.000118831	0.00451458
AT3G06610	513.513	-0.00239201	0.253635	11.4262	0.00330242	0.0432689
AT3G06680	418.968	-0.290888	0.350924	20.2549	3.99682e-05	0.00219131
AT3G06700	2733.93	-0.208243	0.276648	18.8108	8.22806e-05	0.00349588
AT3G06880	4003.82	0.276374	0.319425	13.9392	0.000940033	0.0181008
AT3G07040	701.337	0.0933474	0.318969	11.1939	0.00370915	0.0470049
AT3G07140	470.738	0.271184	0.201943	20.1815	4.14603e-05	0.0022196
AT3G07160	5345.37	0.27575	0.478649	15.4762	0.000435897	0.0109037
AT3G07230	1103.31	-0.167772	0.319211	14.226	0.000814438	0.0165621
AT3G07400	989.947	0.0368406	0.261528	19.5569	5.66587e-05	0.0027448
AT3G07460	2641.16	0.416973	0.355637	13.9972	0.000913164	0.0177829
AT3G07590	175.494	-0.159183	0.393974	12.2848	0.00214974	0.032781
AT3G07610	757.848	-0.0151577	0.275051	20.1128	4.29103e-05	0.00226428
AT3G07660	1720.33	0.185258	0.231978	11.7521	0.00280587	0.0389768
AT3G07700	2029.2	0.182257	0.297987	17.8998	0.000129751	0.00482926
AT3G07770	1432.46	-0.0742445	0.359611	13.9892	0.000916841	0.0177958
AT3G07960	505.708	0.0708909	0.45576	17.4156	0.000165289	0.00574822
AT3G08520	700.3	-0.411083	0.396826	14.3609	0.000761342	0.0159699
AT3G08530	10107.8	0.371262	0.311984	17.7815	0.000137659	0.0049917
AT3G08610	4039.31	-0.0182187	0.189371	24.1568	5.68076e-06	0.000605736
AT3G08630	299.155	-0.624429	0.312887	12.2302	0.00220927	0.0332327
AT3G08850	2757.41	0.341925	0.305993	15.4518	0.000441253	0.0109758
AT3G08920	2170.7	-0.196758	0.259103	12.0329	0.00243831	0.0352918
AT3G08970	1185.28	-0.0303965	0.507014	12.2742	0.00216117	0.0328699
AT3G08980	174.717	-0.345198	0.396285	15.3881	0.000455529	0.0112119
AT3G09060	86.5622	0.299032	0.393512	13.7377	0.0010397	0.0193965
AT3G09070	432.013	0.139293	0.264767	21.9738	1.69216e-05	0.00123454
AT3G09370	777.425	-0.165255	0.24982	16.6302	0.000244794	0.00731266
AT3G09390	6893.84	-0.123858	0.294929	12.0236	0.00244969	0.0352918
AT3G09500	6577.48	-0.307402	0.319433	11.9951	0.0024848	0.0356038
AT3G09560	3302.23	0.146135	0.232678	30.569	2.3016e-07	7.77903e-05
AT3G09735	646.896	0.165455	0.350898	13.7955	0.00101003	0.0190393
AT3G09840	13915.2	0.0886343	0.24139	11.9302	0.00256676	0.036521
AT3G09910	24.6379	-1.84546	0.767578	18.6524	8.90588e-05	0.00373267
AT3G09920	2144.71	0.128161	0.304393	18.9162	7.80534e-05	0.00334734
AT3G10090	231.221	-0.262946	0.346203	14.7992	0.000611487	0.013736
AT3G10360	1187.29	0.0970269	0.29387	19.4922	5.85234e-05	0.00279084
AT3G10370	1359.12	-0.0758331	0.177097	24.0802	5.90283e-06	0.000614163
AT3G10380	3032.05	0.117861	0.358254	17.6085	0.000150096	0.00537879
AT3G10390	681.724	0.311359	0.271517	13.9253	0.000946579	0.0181886
AT3G10550	798.031	0.1862	0.288926	16.4994	0.000261332	0.0076213
AT3G10610	1142.14	-0.134918	0.17218	27.9421	8.55958e-07	0.000176116
AT3G10650	1823.24	0.035214	0.430257	14.3105	0.000780762	0.0161911
AT3G10800	3303.55	0.114438	0.358281	11.3251	0.00347364	0.0449218
AT3G10820	252.892	-0.223499	0.257934	16.9981	0.000203658	0.00651646
AT3G10860	2231.41	-0.0364405	0.255434	33.8712	4.41541e-08	2.31014e-05
AT3G11040	130.252	-0.039092	0.362384	20.3229	3.8631e-05	0.00212672
AT3G11120	257.945	-0.121706	0.345108	19.8986	4.77599e-05	0.00243616
AT3G11130	9013.16	0.417629	0.38491	19.3187	6.38271e-05	0.0029665
AT3G11170	28448.9	0.213858	0.231771	18.6447	8.94037e-05	0.00373781
AT3G11330	842.516	0.266107	0.225266	12.3485	0.00208232	0.0321514
AT3G11510	6410.5	-0.124629	0.172465	43.2386	4.08187e-10	5.33908e-07
AT3G11770	425.497	0.0333895	0.265685	12.1383	0.00231318	0.0342366
AT3G11910	2845.49	0.351151	0.301445	11.8692	0.00264624	0.0373616
AT3G11960	1245.17	0.336465	0.28101	19.8261	4.95247e-05	0.00249834
AT3G12010	1502.49	0.138247	0.153812	20.5366	3.47162e-05	0.00201038
AT3G12050	5111	0.182695	0.316182	14.7973	0.000612088	0.013736
AT3G12210	513.108	0.0222218	0.154458	16.9983	0.000203644	0.00651646
AT3G12260	1703.14	0.041267	0.170787	19.2513	6.60146e-05	0.00305267
AT3G12280	1312.08	0.0299773	0.221475	24.1903	5.58659e-06	0.000601774
AT3G12587	109.13	-0.0476414	0.325629	19.3216	6.3732e-05	0.0029665
AT3G12640	757.431	0.184761	0.299617	13.3835	0.0012411	0.0219373
AT3G12750	256.297	-1.17089	0.418021	12.2537	0.00218348	0.0330164
AT3G12800	3092.31	-0.0460762	0.174097	11.0984	0.0038905	0.048333
AT3G12810	973.833	0.0839259	0.320307	16.1277	0.000314715	0.00864228
AT3G12870	151.948	-0.813341	0.475	11.8479	0.00267467	0.037618
AT3G12965	394.708	-0.151893	0.335504	21.7449	1.89742e-05	0.00133637
AT3G12980	1873.11	0.160611	0.400398	16.1272	0.000314788	0.00864228
AT3G13030	560.743	-0.139227	0.286553	40.7136	1.4426e-09	1.32212e-06
AT3G13225	779.384	-0.0519354	0.234135	15.3407	0.000466456	0.0114042
AT3G13290	795.552	-0.00823887	0.290194	23.5768	7.59198e-06	0.00071471
AT3G13300	3170.31	0.332206	0.301155	22.0332	1.6427e-05	0.00120808
AT3G13330	4247.45	0.261932	0.417585	19.6199	5.49023e-05	0.00269531
AT3G13460	9096.44	0.353836	0.25562	11.7522	0.00280569	0.0389768
AT3G13670	3285.69	0.438177	0.372426	27.4855	1.07547e-06	0.000196939
AT3G13677	137.364	0.252023	0.391885	14.5373	0.000697055	0.0150822
AT3G13870	3819.5	0.254393	0.319476	13.4615	0.00119363	0.0213423
AT3G13930	3847.16	0.197949	0.248779	12.4939	0.00193638	0.0304569
AT3G13990	1177.12	0.0863328	0.248089	14.9701	0.000561423	0.0130137
AT3G14075	1395.27	-0.211607	0.215961	17.2169	0.000182556	0.00607812
AT3G14172	1002.78	0.0200505	0.39334	12.4456	0.00198369	0.0310474
AT3G14205	2800.39	0.19843	0.277913	11.009	0.00406851	0.0498234
AT3G14400	1383.32	-0.073032	0.273775	18.5128	9.54989e-05	0.00390352
AT3G14430	179.099	-0.14085	0.403586	11.9422	0.00255142	0.0364288
AT3G14460	121.72	0.130647	0.638992	20.8523	2.96474e-05	0.00180367
AT3G14470	298.132	0.113353	0.237542	31.8009	1.24313e-07	4.46357e-05
AT3G14570	309.038	-0.477727	0.495701	16.5041	0.000260727	0.0076213
AT3G14760	203.624	0.414336	0.477554	14.9528	0.000566291	0.0130275
AT3G15220	628.857	0.132415	0.162824	14.5809	0.000682022	0.0148504
AT3G15353	2116.55	-0.401338	0.446208	14.6213	0.000668387	0.0146248
AT3G15470	1123.01	0.0660304	0.254115	24.7413	4.24121e-06	0.000487409
AT3G15610	413.249	0.164597	0.195411	27.0672	1.32567e-06	0.00022135
AT3G15680	604.661	-0.775206	0.367019	14.8908	0.000584129	0.0133042
AT3G15730	9190.95	0.0471348	0.193857	17.4046	0.000166204	0.00575338
AT3G15880	3627.21	0.130301	0.287834	16.9903	0.000204455	0.00652262
AT3G16080	2685.2	-0.0787813	0.203471	13.9831	0.000919627	0.0178145
AT3G16120	141.194	-0.483165	0.505799	16.0769	0.000322812	0.00874459
AT3G16270	1414.67	0.220566	0.355858	11.087	0.0039128	0.0484278
AT3G16785	894.36	0.18144	0.413033	12.1819	0.00226324	0.0337496
AT3G17205	1779.84	0.147673	0.322563	21.3431	2.31953e-05	0.0015289
AT3G17300	310.697	-0.105684	0.305534	19.5961	5.55611e-05	0.00270594
AT3G17710	124.051	0.0351132	0.419681	14.9644	0.00056302	0.0130195
AT3G17712	172.294	-0.428977	0.393956	27.5458	1.04353e-06	0.00019679
AT3G17810	1014.44	0.115765	0.30296	18.0211	0.000122114	0.00459167
AT3G17850	2323.96	0.292736	0.327315	14.8945	0.000583041	0.0132959
AT3G17900	1083.84	0.149199	0.227891	12.7733	0.00168392	0.0274831
AT3G18390	10231.5	0.383858	0.290612	16.9678	0.000206768	0.00653997
AT3G18410	2483.86	-0.196215	0.233633	11.0704	0.0039454	0.0486847
AT3G18535	452.771	0.414475	0.376957	14.1679	0.000838462	0.0168485
AT3G18740	3101.67	-0.220499	0.242603	15.7059	0.000388604	0.00996656
AT3G19080	515.301	-0.119638	0.250403	15.8831	0.000355649	0.00937156
AT3G19190	1316.36	0.392903	0.395986	22.5159	1.29043e-05	0.00100555
AT3G19508	117.26	-0.174457	0.485312	12.5592	0.00187418	0.0298566
AT3G19570	956.446	0.137807	0.19988	14.0782	0.000876927	0.0173603
AT3G19770	363.892	-0.0455685	0.227989	12.1043	0.00235282	0.0346261
AT3G19780	477.33	0.0827116	0.261288	11.2662	0.00357756	0.0457807
AT3G19830	2999.5	0.179712	0.291941	22.6309	1.21835e-05	0.000987507
AT3G20720	890.043	0.359343	0.269527	19.8885	4.80021e-05	0.00243701
AT3G21160	638.663	0.172924	0.171188	17.9793	0.000124691	0.00467897
AT3G21290	718.087	0.146394	0.412466	11.6314	0.00298036	0.0403373
AT3G21295	552.992	0.179977	0.439993	21.1673	2.53262e-05	0.00162727
AT3G21690	2670.66	0.135958	0.334123	13.1895	0.00136754	0.0235961
AT3G22230	3383.93	-0.0907417	0.196392	25.447	2.98027e-06	0.000392624
AT3G22380	7842.51	0.0853286	0.44797	11.2005	0.00369696	0.0469153
AT3G22440	5828.81	0.231525	0.23266	12.0683	0.00239559	0.0349228
AT3G22880	266.244	-0.476499	0.297642	11.6703	0.00292303	0.0399778
AT3G23280	2561.85	0.0251246	0.2551	13.4379	0.00120783	0.0214944
AT3G23390	2965.57	-0.105805	0.228552	26.4112	1.84031e-06	0.000276227
AT3G23590	1614.7	-0.0675518	0.460516	21.4803	2.16573e-05	0.00147431
AT3G23660	1144.89	0.0077481	0.174018	14.4087	0.000743344	0.0157184
AT3G24180	2564.19	0.235853	0.523282	11.0538	0.00397831	0.0489588
AT3G24506	758	-0.12836	0.246433	17.1284	0.000190817	0.00625089
AT3G24870	454.54	0.236506	0.321954	33.2279	6.09065e-08	2.85993e-05
AT3G24880	447.881	0.214762	0.405605	32.8193	7.47108e-08	3.22073e-05
AT3G24929	86.7675	0.278356	0.444851	16.0513	0.000326969	0.00881806
AT3G25230	10552.8	0.120089	0.254605	22.9578	1.03463e-05	0.000881212
AT3G25840	2539.48	0.246547	0.264688	27.0701	1.32371e-06	0.00022135
AT3G26360	269.764	-0.293316	0.237697	14.8512	0.0005958	0.0135213
AT3G26395	397.382	-0.134376	0.344287	18.2079	0.000111224	0.00436131
AT3G26990	452.045	-0.0864386	0.196898	40.7117	1.44399e-09	1.32212e-06
AT3G27200	131.114	-0.862859	0.396684	15.4786	0.000435377	0.0109037
AT3G27260	3537.85	0.351932	0.367514	12.8433	0.00162598	0.0268001
AT3G27330	648.703	-0.00589997	0.281357	15.3273	0.000469592	0.0114503
AT3G27360	169.379	-0.200236	0.533306	11.6384	0.00297	0.0402565
AT3G27670	637.486	0.416613	0.322536	16.869	0.000217243	0.00678867
AT3G27700	685.851	0.268937	0.310619	24.2549	5.40898e-06	0.00058609
AT3G27860	78.9909	-0.121586	0.380987	13.8311	0.000992257	0.0187939
AT3G27906	363.688	0.133335	0.189287	15.2358	0.00049158	0.0118134
AT3G28640	100.668	0.188528	0.498655	15.0811	0.000531093	0.0125025
AT3G28900	1355.52	-0.00400004	0.263864	19.0716	7.22184e-05	0.00322552
AT3G29350	748.763	-0.0957246	0.274219	12.0095	0.00246704	0.0354603
AT3G33530	1791.44	0.226144	0.27437	14.0524	0.000888296	0.0175009
AT3G42170	2458.82	0.00502169	0.169858	19.3964	6.13932e-05	0.00289006
AT3G43810	2059.02	-0.168561	0.299478	13.0469	0.00146857	0.0248315
AT3G43980	604.574	-0.186792	0.205147	31.4629	1.47201e-07	5.18373e-05
AT3G44010	2454.31	-0.113686	0.221817	26.6729	1.61459e-06	0.000256631
AT3G44110	11587.8	0.25781	0.181552	11.4265	0.00330187	0.0432689
AT3G44200	507.741	0.162678	0.275415	11.1242	0.00384078	0.048107
AT3G44590	577.604	-0.220987	0.290113	24.1478	5.70665e-06	0.000605736
AT3G44750	477.023	-0.343455	0.380287	11.5422	0.00311629	0.0414978
AT3G45030	2596.89	-0.008087	0.246766	14.3838	0.000752652	0.0158603
AT3G45210	98.3657	-1.92339	0.609099	11.5239	0.00314502	0.0417572
AT3G45630	1306.42	0.0668694	0.203091	13.6115	0.00110737	0.0203477
AT3G45980	1645.35	-0.114766	0.34166	13.559	0.00113685	0.0206939
AT3G46000	1405.46	0.0701505	0.206403	14.5599	0.000689219	0.0149538
AT3G46010	2299.73	0.039134	0.187123	12.9893	0.00151147	0.0253928
AT3G46030	2173.34	-0.176622	0.302074	12.829	0.00163766	0.02692
AT3G46220	418.18	0.0788364	0.220521	18.1871	0.000112387	0.0043975
AT3G46370	181.999	0.653084	0.283411	20.7065	3.18892e-05	0.00191367
AT3G46430	1428.31	-0.196621	0.285437	12.6901	0.0017554	0.0283965
AT3G46560	581.643	-0.0176723	0.22172	29.2981	4.3451e-07	0.000117897
AT3G46580	283.715	-0.0396199	0.280659	13.0838	0.00144175	0.0245823
AT3G46920	328.957	0.186585	0.330752	16.3254	0.00028509	0.00809219
AT3G47060	570.29	-0.100049	0.261947	19.4967	5.83916e-05	0.00279084
AT3G47070	8946.26	-0.159983	0.306621	17.2917	0.000175852	0.0059523
AT3G47110	42.499	0.125858	0.632668	20.1058	4.30612e-05	0.00226428
AT3G47370	1580.01	-0.13714	0.225908	18.3123	0.00010557	0.00420259
AT3G47820	820.59	0.097503	0.263793	18.1265	0.000115847	0.00446048
AT3G47890	1028.68	0.39285	0.303121	27.371	1.13884e-06	0.000202792
AT3G47930	1045.16	0.0352505	0.209287	15.0207	0.000547378	0.0128179
AT3G47960	7250.34	-0.370562	0.402908	12.1792	0.00226634	0.0337683
AT3G48190	1155.84	0.409961	0.386579	13.788	0.00101385	0.0190809
AT3G48560	28985.9	0.190825	0.256395	13.3994	0.00123126	0.0217843
AT3G48930	6159.95	-0.22732	0.272222	13.2153	0.00135001	0.0234316
AT3G49010	8359.14	-0.130828	0.220995	16.7115	0.000235039	0.00710235
AT3G49142	59.3607	-0.167759	0.53871	18.7006	8.69411e-05	0.00367682
AT3G49600	855.77	0.0898069	0.221688	13.4742	0.00118607	0.021313
AT3G49601	2088.96	0.417624	0.346326	12.8403	0.00162841	0.026803
AT3G49910	7659.15	-0.192287	0.24227	19.002	7.47779e-05	0.0032996
AT3G50080	762.028	0.0327927	0.296422	12.1147	0.00234057	0.0345372
AT3G50110	256.083	-0.097665	0.257351	22.6114	1.23028e-05	0.000987507
AT3G50240	4156.34	0.154355	0.308613	14.0966	0.00086888	0.0172383
AT3G50370	3516.15	0.493159	0.41725	22.5611	1.26161e-05	0.00100011
AT3G50380	2007.48	0.273008	0.317398	23.1355	9.46637e-06	0.000833405
AT3G50430	192.569	-0.181208	0.285249	17.5718	0.00015287	0.00544621
AT3G51010	1089.97	0.0964477	0.186739	22.0408	1.63642e-05	0.00120808
AT3G51120	800.711	-0.0855977	0.2843	22.5951	1.24032e-05	0.000987507
AT3G51250	1445.33	0.108389	0.160063	22.6487	1.2075e-05	0.000987507
AT3G51620	692.41	-0.0119475	0.329849	16.08	0.000322311	0.00874393
AT3G51770	933.699	0.335679	0.378919	12.2359	0.00220292	0.033219
AT3G52250	1514.92	0.110272	0.362517	23.9198	6.39566e-06	0.000643933
AT3G52300	4333.21	-0.129562	0.282334	12.4285	0.00200068	0.0312065
AT3G52420	98.1872	-0.40337	0.387545	11.6783	0.00291126	0.0399034
AT3G52640	1136.95	0.284244	0.158768	29.2423	4.46791e-07	0.000118574
AT3G52730	1398.02	-0.0515297	0.255036	16.5596	0.000253584	0.00748973
AT3G52860	194.242	-0.0589979	0.267026	12.2932	0.00214072	0.0327766
AT3G53020	5304.17	-0.148569	0.240197	16.7051	0.000235791	0.00711336
AT3G53090	521.673	0.146158	0.324583	19.791	5.03998e-05	0.00252855
AT3G53170	478.475	0.191218	0.437687	12.9597	0.00153401	0.0257007
AT3G53180	5930.56	0.359779	0.325121	19.1462	6.95769e-05	0.00315369
AT3G53230	2366.92	0.285794	0.278163	20.9826	2.77769e-05	0.00172424
AT3G53430	6584.78	-0.0470961	0.20098	27.2624	1.20238e-06	0.000211711
AT3G53740	4476.57	-0.0702652	0.260253	19.8558	4.87935e-05	0.00246825
AT3G53890	3567.33	-0.38356	0.316078	16.5813	0.000250849	0.00744496
AT3G53980	31.9614	-1.81323	0.900189	11.0876	0.0039117	0.0484278
AT3G54210	25088	-0.0971217	0.201766	13.4529	0.00119876	0.0213954
AT3G54230	1480.11	0.0349886	0.211072	18.9436	7.69926e-05	0.00334097
AT3G54280	1571.25	0.157867	0.298775	14.851	0.000595877	0.0135213
AT3G54610	409.219	0.0913379	0.20992	12.2867	0.00214771	0.032781
AT3G54900	1689.08	-0.0133023	0.323715	14.3396	0.000769458	0.0160665
AT3G54990	83.9883	-1.3297	0.485923	12.2822	0.00215259	0.032781
AT3G55160	380.623	0.247804	0.360883	12.0234	0.00244994	0.0352918
AT3G55280	1839.92	-0.12799	0.231146	17.5657	0.000153337	0.00545226
AT3G55410	11082	0.358169	0.360903	22.2605	1.46618e-05	0.00110945
AT3G55420	280.395	-0.379982	0.384944	11.6493	0.00295382	0.0401844
AT3G55480	1064.92	0.17343	0.247646	11.6018	0.00302485	0.0408188
AT3G55750	4494.55	-0.0985156	0.170559	17.3899	0.000167429	0.0057672
AT3G55950	377.449	0.206674	0.380005	12.2163	0.00222469	0.0333923
AT3G56020	515.318	-0.25973	0.40527	17.1568	0.000188124	0.00618479
AT3G56040	5218.15	0.118801	0.258431	12.2617	0.00217474	0.0329667
AT3G56140	1553.9	0.184616	0.223765	13.7352	0.00104099	0.0193965
AT3G56150	6686.33	0.160557	0.223659	18.5814	9.22783e-05	0.00381445
AT3G56710	2537.12	-0.705849	0.284252	21.2226	2.46366e-05	0.00159981
AT3G56860	3552.71	0.0729877	0.220264	14.0508	0.000888994	0.0175009
AT3G56910	4609.38	-0.0807074	0.299519	14.6106	0.000671985	0.0146493
AT3G57170	751.684	0.0828867	0.205848	15.4601	0.000439428	0.010948
AT3G57300	1858.3	0.387478	0.345067	22.1773	1.52846e-05	0.00114242
AT3G57650	1238.98	0.0488472	0.251592	11.0543	0.0039773	0.0489588
AT3G57660	727.18	-0.333196	0.405336	14.8402	0.000599099	0.0135608
AT3G57720	242.566	0.0279405	0.270993	46.5963	7.61634e-11	1.54967e-07
AT3G57750	550.028	0.0300038	0.328432	14.7944	0.000612965	0.0137388
AT3G57785	100.838	0.00576161	0.431944	15.7094	0.00038793	0.00996322
AT3G58050	1127.7	0.269691	0.379497	14.5239	0.000701739	0.0151357
AT3G58510	1712.4	0.168035	0.293845	16.9957	0.000203906	0.00651646
AT3G58570	1558.43	-0.00651931	0.196451	21.4664	2.18082e-05	0.00147908
AT3G58620	1213.71	0.139678	0.302129	11.3291	0.00346665	0.0448755
AT3G58700	773.9	0.0780902	0.251747	22.6071	1.23291e-05	0.000987507
AT3G59100	800.252	-0.0584628	0.261206	11.5758	0.00306435	0.041048
AT3G59290	995.642	0.136802	0.33483	41.2199	1.11997e-09	1.20641e-06
AT3G59540	2812.81	-0.00223316	0.200141	26.642	1.63968e-06	0.000256631
AT3G59650	221.973	-0.0107598	0.326178	18.6171	9.0645e-05	0.00375541
AT3G59770	1681.69	0.337757	0.332713	12.4665	0.00196309	0.0307512
AT3G59840	527.346	-0.121382	0.275979	26.6728	1.61462e-06	0.000256631
AT3G60240	3528.75	0.235764	0.314869	11.7169	0.00285571	0.0393186
AT3G60770	5004.98	-0.146762	0.19947	20.2135	4.08026e-05	0.00219758
AT3G60840	215.008	-0.634467	0.261021	14.2275	0.00081385	0.0165621
AT3G60920	75.9153	-1.38876	1.50223	11.3324	0.00346101	0.0448755
AT3G61110	2821.39	-0.00497391	0.157976	38.8763	3.61503e-09	2.87819e-06
AT3G61130	2983.89	0.0151497	0.22722	13.5219	0.00115815	0.0209772
AT3G61710	821.237	-0.043005	0.246458	11.0627	0.00396065	0.0488071
AT3G61740	997.746	0.356859	0.436007	15.8837	0.000355553	0.00937156
AT3G62250	7777.71	-0.0385014	0.194817	18.4775	9.71966e-05	0.00395525
AT3G62310	1509.99	0.0675555	0.207044	21.0063	2.74494e-05	0.00171319
AT3G62400	1098.15	-0.0593209	0.396315	14.6187	0.000669264	0.0146248
AT3G62420	2279.85	-0.124869	0.38904	11.9175	0.00258315	0.0367234
AT3G62790	878.277	-0.101349	0.218249	11.5817	0.00305539	0.0410196
AT3G62810	362.497	-0.0530709	0.285187	12.3355	0.00209595	0.0323345
AT3G62820	407.482	-1.00248	0.291435	16.3177	0.000286192	0.00810009
AT3G62840	1710.85	-0.0771963	0.245587	15.4414	0.00044354	0.0109758
AT3G62900	1062.39	0.238891	0.478799	15.8082	0.000369223	0.00961764
AT3G63070	2074.87	0.338911	0.341939	47.9079	3.95306e-11	1.03412e-07
AT3G63260	1465.52	0.1515	0.287876	11.2395	0.00362551	0.0462328
AT3G63340	1249.73	0.111983	0.274629	16.747	0.000230909	0.00704902
AT3G63370	690.868	0.11685	0.300018	21.3483	2.31348e-05	0.0015289
AT3G63460	4188.41	0.115623	0.244258	27.6186	1.00622e-06	0.00019602
AT3G63480	219.648	0.00836429	0.527369	11.9738	0.00251147	0.0359298
AT4G00060	1161.96	0.122639	0.279114	29.012	5.01334e-07	0.000124384
AT4G00585	1055.28	-0.0765385	0.272199	17.3088	0.000174361	0.00591279
AT4G00630	2169.84	0.224873	0.238324	21.4195	2.23265e-05	0.00149762
AT4G00800	1671.29	0.398875	0.360162	15.4615	0.000439118	0.010948
AT4G01030	223.576	0.136779	0.362946	123.085	1.87273e-27	3.42935e-23
AT4G01040	887.304	0.243671	0.229423	12.7299	0.00172086	0.0279613
AT4G01290	2596.67	0.169208	0.287597	22.774	1.13422e-05	0.000948396
AT4G01800	10409.1	0.42886	0.293742	11.4044	0.00333855	0.0436059
AT4G02070	538.718	0.41685	0.326276	22.648	1.20796e-05	0.000987507
AT4G02150	660.543	-0.108571	0.222754	15.2588	0.000485944	0.0117241
AT4G02230	2200.68	-0.23965	0.196531	11.7763	0.00277205	0.0386021
AT4G02560	744.009	0.0156594	0.330918	12.8083	0.00165469	0.0271166
AT4G02570	5054.1	0.300029	0.294263	13.1864	0.00136967	0.0235961
AT4G02660	191.113	0.110168	0.523065	18.1222	0.000116097	0.00446048
AT4G02970	314.127	-1.01877	0.598135	15.8751	0.000357075	0.0093813
AT4G03080	3117.75	0.273165	0.270415	20.2358	4.03503e-05	0.00219758
AT4G03230	264.818	-0.110164	0.332037	15.8181	0.000367399	0.00958597
AT4G03260	4604.37	0.21768	0.285592	16.7192	0.000234137	0.0070868
AT4G03430	6643.11	0.426961	0.312931	16.0304	0.000330404	0.0088715
AT4G03550	2741.53	0.29849	0.425815	12.8267	0.00163948	0.0269258
AT4G04470	343.934	-0.340335	0.283247	11.1044	0.00387896	0.0482984
AT4G04614	398.874	0.044452	0.208815	11.7421	0.00281989	0.0390604
AT4G04740	608.48	0.31547	0.307278	16.7377	0.000231985	0.0070684
AT4G04910	2045.4	0.137764	0.27063	18.9315	7.74618e-05	0.00334734
AT4G04920	719.755	0.152218	0.272755	12.9388	0.00155015	0.0258528
AT4G05420	2079.78	0.258233	0.301041	16.201	0.000303387	0.00845603
AT4G08180	1051.2	0.154389	0.44864	11.7247	0.00284449	0.0392019
AT4G08350	2523.81	0.230258	0.220241	16.3255	0.000285073	0.00809219
AT4G08480	612.836	0.16206	0.463899	15.4937	0.000432107	0.0108542
AT4G08500	2083.86	-0.172912	0.292541	18.949	7.67836e-05	0.00333981
AT4G09150	7898.82	-0.023881	0.431891	15.5681	0.000416324	0.0105155
AT4G09320	8945	-0.308795	0.279671	14.9255	0.000574087	0.0131526
AT4G09550	306.556	-0.203876	0.404786	11.8392	0.00268631	0.0377315
AT4G09680	951.478	0.159575	0.238351	26.6542	1.62973e-06	0.000256631
AT4G10060	4712.76	0.226133	0.239307	11.7801	0.00276678	0.0385581
AT4G10070	700.662	-0.177131	0.288359	12.9196	0.00156512	0.026055
AT4G10110	215.742	0.237672	0.226434	16.7971	0.000225188	0.00694217
AT4G10280	117.429	-0.633484	0.382691	16.7283	0.000233071	0.00707137
AT4G10320	4325.11	0.383964	0.28733	16.2029	0.000303096	0.00845603
AT4G10730	1422.24	0.312798	0.211867	12.7021	0.00174492	0.0282769
AT4G10920	1442.09	0.0700604	0.164732	15.3344	0.000467916	0.0114246
AT4G10930	586.479	0.0731537	0.290009	15.212	0.000497464	0.0119222
AT4G11110	1285.34	0.23319	0.250427	26.3783	1.87078e-06	0.000278518
AT4G11211	264.008	-0.460497	0.387897	12.5217	0.00190965	0.0302312
AT4G11270	975.244	0.376562	0.307242	13.554	0.00113971	0.0207253
AT4G11380	2378.18	0.193026	0.17936	17.2529	0.000179301	0.00601346
AT4G11670	595.433	0.180275	0.255055	43.6238	3.36669e-10	4.74238e-07
AT4G11680	1072.31	-0.118047	0.12532	17.7371	0.000140747	0.00508355
AT4G11690	46.052	-0.322824	0.540997	15.7724	0.000375893	0.00973599
AT4G12340	491.019	0.297241	0.224195	19.3372	6.32392e-05	0.00295418
AT4G12590	969.859	0.0942576	0.175221	16.1506	0.000311134	0.00861124
AT4G12600	771.505	-0.317092	0.382952	14.9415	0.000569492	0.0130683
AT4G12770	1237.81	0.306719	0.26968	17.1869	0.000185317	0.00614769
AT4G12780	1056.29	0.312466	0.292421	12.2467	0.00219116	0.0330787
AT4G13200	1504.88	-3.20492e-05	0.225336	15.8036	0.000370068	0.00962596
AT4G13350	2228.23	0.335015	0.276884	14.6573	0.000656452	0.0144309
AT4G13520	1147.2	-0.104685	0.265131	25.9617	2.30409e-06	0.000332224
AT4G13550	1028.47	0.171565	0.332525	18.0812	0.0001185	0.00451139
AT4G13570	116.059	0.360874	0.672055	11.8749	0.00263869	0.0372837
AT4G13615	2355.43	0.0655679	0.294906	15.5843	0.000412959	0.0104593
AT4G13750	219.243	0.278631	0.380032	12.0065	0.00247065	0.0354844
AT4G13990	64.111	-0.606956	0.531307	11.8942	0.00261339	0.0370406
AT4G14070	3069.84	0.257257	0.196247	16.5482	0.000255043	0.00752068
AT4G14160	2482.09	0.166525	0.176194	16.2466	0.000296551	0.00832891
AT4G14320	4274.78	-0.193927	0.264955	14.3042	0.000783234	0.0162063
AT4G14342	941.923	0.0122873	0.180638	17.2184	0.000182418	0.00607812
AT4G14360	2739.93	0.181668	0.192168	15.301	0.0004758	0.0115249
AT4G15000	6131.66	-0.121525	0.201225	25.1033	3.539e-06	0.000443878
AT4G15020	1054.3	0.035467	0.25683	28.8895	5.33009e-07	0.000126399
AT4G15180	2219.52	0.346598	0.421809	22.5504	1.26835e-05	0.00100112
AT4G15802	1499.94	-0.113721	0.317535	16.8602	0.000218197	0.00679528
AT4G15830	303.527	-1.00038	0.376901	17.2467	0.000179855	0.00602104
AT4G15920	182.552	0.185324	0.354677	14.1334	0.000853025	0.0170345
AT4G15930	1051.99	-0.119736	0.234804	11.0777	0.00393099	0.0485397
AT4G16144	574.301	-0.0612764	0.29225	18.7998	8.27329e-05	0.00350696
AT4G16310	902.246	-0.117973	0.374424	16.1429	0.000312326	0.00862641
AT4G16340	2768.25	0.184375	0.292417	17.8479	0.000133158	0.00490383
AT4G16450	1933.54	-0.0693429	0.197507	33.0764	6.56968e-08	3.0076e-05
AT4G16680	261.669	0.391984	0.639394	18.9201	7.79025e-05	0.00334734
AT4G16760	6547.1	0.0603685	0.371965	15.8943	0.000353669	0.00937156
AT4G16890	7906.13	0.227823	0.28388	14.4322	0.00073468	0.0155818
AT4G16960	52.5407	-0.0324317	0.63789	12.253	0.00218418	0.0330164
AT4G17030	466.231	-0.138167	0.404844	14.0099	0.000907364	0.0177139
AT4G17090	16112.6	-0.163805	0.302768	11.8309	0.00269739	0.0377923
AT4G17140	3867.92	0.513079	0.33508	16.4469	0.000268291	0.00776136
AT4G17330	5133.56	0.404709	0.326814	18.3465	0.000103776	0.00415832
AT4G17390	8531.21	-0.162459	0.201763	12.704	0.00174322	0.0282745
AT4G17610	380.733	-0.0672725	0.268105	21.1146	2.60032e-05	0.00166433
AT4G17620	1103.01	0.354797	0.242201	12.5014	0.00192911	0.0303748
AT4G17750	357.759	0.273935	0.342983	37.3984	7.56919e-09	5.33104e-06
AT4G17960	225.892	0.292691	0.245236	12.0541	0.00241262	0.0350634
AT4G18100	6228.15	-0.147193	0.183892	32.0566	1.09394e-07	4.17336e-05
AT4G18130	2073.27	0.227577	0.307925	13.3547	0.0012591	0.0222125
AT4G18490	105.479	-0.0692429	0.464345	11.1375	0.00381527	0.0479839
AT4G18590	653.831	0.0715383	0.210911	20.5293	3.48425e-05	0.00201038
AT4G18600	400.798	0.790802	0.542442	23.8602	6.58921e-06	0.000649786
AT4G18800	292.443	-0.0186083	0.324694	14.1851	0.000831276	0.0167462
AT4G19020	1691.25	0.346725	0.268284	19.8145	4.98125e-05	0.00250595
AT4G19040	903.346	0.172472	0.314364	14.5206	0.000702905	0.015143
AT4G19090	170.525	0.154758	0.445921	30.4066	2.49621e-07	8.01939e-05
AT4G19120	1818.29	-0.34406	0.394971	13.6046	0.00111122	0.0203487
AT4G19190	605.383	0.616769	0.40165	11.7293	0.00283804	0.0391932
AT4G19210	3143.54	0.141971	0.169346	24.9759	3.77188e-06	0.000454093
AT4G19490	1444.48	0.102095	0.18799	17.8547	0.000132707	0.00490383
AT4G19530	4816.59	0.581656	0.467611	11.2402	0.00362433	0.0462328
AT4G19960	1563.28	-0.0592188	0.376463	13.412	0.00122357	0.0217269
AT4G20030	279.054	-0.166371	0.348459	13.0867	0.00143964	0.0245692
AT4G20150	2929.33	-0.185653	0.212267	21.9248	1.73417e-05	0.00125024
AT4G20770	62.7487	0.211119	0.786261	19.9803	4.58491e-05	0.00237172
AT4G20850	7846.92	0.403783	0.377078	14.9493	0.000567273	0.0130338
AT4G21180	406.555	0.0638628	0.343577	11.6554	0.00294486	0.0401536
AT4G21192	246.114	0.251942	0.305236	12.2061	0.00223603	0.0335075
AT4G21350	437.975	0.00348467	0.18629	12.094	0.00236491	0.034716
AT4G21430	715.654	0.394036	0.255954	24.885	3.94719e-06	0.000469357
AT4G21670	779.111	-0.1159	0.284058	16.8614	0.000218071	0.00679528
AT4G22570	1285.76	-0.0963217	0.231527	14.9614	0.000563853	0.0130195
AT4G22740	1167.49	0.114208	0.232387	12.7992	0.00166222	0.0271773
AT4G22830	772.122	-0.122939	0.210979	11.3603	0.00341305	0.0443576
AT4G22970	2471.99	-0.021926	0.490469	29.283	4.378e-07	0.000117897
AT4G22980	856.886	-0.259781	0.525865	11.4257	0.00330329	0.0432689
AT4G23040	1038.11	0.226503	0.239342	15.2279	0.000493526	0.0118446
AT4G23460	1732.29	0.211265	0.333252	12.5403	0.00189191	0.0300214
AT4G23540	293.104	0.327677	0.310175	29.1142	4.76345e-07	0.000123311
AT4G23710	763.119	0.0991151	0.285662	11.5885	0.00304508	0.0409522
AT4G23850	6545.49	0.141441	0.33776	14.7041	0.000641292	0.0141828
AT4G24020	2989.39	0.28901	0.378996	16.9539	0.000208215	0.00657384
AT4G24130	98.1129	-1.06587	0.485379	13.5518	0.00114096	0.0207275
AT4G24610	588.328	0.0612041	0.339721	12.9399	0.00154929	0.0258528
AT4G24680	2241.3	0.413391	0.371386	19.9978	4.54507e-05	0.00236447
AT4G25070	62.8603	-0.277947	0.737997	26.4831	1.77533e-06	0.000273191
AT4G25270	623.278	-0.544771	0.428738	15.4255	0.0004471	0.011049
AT4G25290	2557.12	0.104035	0.284782	15.4465	0.000442418	0.0109758
AT4G25390	1047.98	0.293469	0.319308	13.8115	0.00100199	0.0189159
AT4G25520	2081.83	0.161207	0.274015	21.2948	2.37631e-05	0.00154857
AT4G25650	5784.43	0.122066	0.236089	12.0944	0.00236445	0.034716
AT4G25660	646.568	0.120501	0.16755	48.0848	3.61837e-11	1.03412e-07
AT4G25740	3290.2	-0.0566818	0.232596	16.3429	0.00028261	0.00804844
AT4G25830	257.871	-0.110958	0.423161	19.0763	7.20502e-05	0.00322552
AT4G25890	1076.13	-0.490832	0.365467	13.7419	0.00103751	0.0193865
AT4G25940	837.397	0.377938	0.32289	21.7095	1.93127e-05	0.001355
AT4G26690	2297.9	0.398214	0.33012	15.2369	0.000491307	0.0118134
AT4G26700	3356.47	0.173133	0.17736	30.5029	2.37891e-07	7.77903e-05
AT4G26750	792.107	-0.104047	0.436047	13.4924	0.00117532	0.0212044
AT4G26840	1733.79	-0.184713	0.246652	22.4432	1.33817e-05	0.00102961
AT4G26970	3461.33	0.18775	0.311571	11.3055	0.00350787	0.0453005
AT4G27090	10137.5	-0.0282178	0.240372	18.2372	0.000109608	0.00432574
AT4G27230	1075.91	-0.226281	0.391444	11.1039	0.0038798	0.0482984
AT4G27380	245.791	0.0417183	0.283366	17.4419	0.000163134	0.00571186
AT4G27860	129.414	0.0573874	0.660204	20.7485	3.12266e-05	0.00189122
AT4G28080	39247	0.370235	0.339735	13.6543	0.00108392	0.0200089
AT4G28370	371.465	-0.0521132	0.239648	22.3957	1.37037e-05	0.0010456
AT4G28480	1579.58	-0.0424253	0.224533	32.4423	9.02095e-08	3.53842e-05
AT4G28710	921.064	0.0634812	0.233905	28.6838	5.9072e-07	0.000135216
AT4G28750	10682.8	-0.0451765	0.294289	21.0023	2.75053e-05	0.00171319
AT4G28760	1646.01	0.351225	0.223971	11.2664	0.00357718	0.0457807
AT4G29000	421.949	0.167317	0.233455	23.8715	6.55179e-06	0.000649786
AT4G29270	62.4999	-0.350683	0.575546	12.7529	0.00170117	0.0276905
AT4G29390	666.129	0.0163969	0.238319	19.9363	4.68681e-05	0.00241081
AT4G29440	1237.94	0.0521863	0.416906	17.2714	0.000177646	0.00597987
AT4G29480	1507.93	-0.0980526	0.219288	11.5817	0.00305541	0.0410196
AT4G29790	1003.26	0.113792	0.314264	15.1532	0.000512298	0.0121518
AT4G29950	3282.8	0.332754	0.354879	11.6342	0.00297626	0.0403116
AT4G30010	2672.25	-0.18912	0.329035	11.4207	0.0033115	0.0433453
AT4G30100	3867.5	-0.0177764	0.417901	21.3134	2.35429e-05	0.0015397
AT4G30160	2012.68	0.207486	0.435266	13.0236	0.0014858	0.0250303
AT4G30220	792.486	-0.261915	0.244891	22.1422	1.55558e-05	0.00115796
AT4G30310	3744.11	0.0252985	0.177849	14.4149	0.000741044	0.0156879
AT4G30330	278.098	-0.401282	0.419067	13.968	0.0009266	0.0178986
AT4G30620	1378.07	0.0625055	0.179645	23.3227	8.6207e-06	0.000789573
AT4G30760	798.234	-0.0521981	0.25867	11.5661	0.00307928	0.041099
AT4G30780	971.018	0.0939014	0.399202	16.8718	0.000216941	0.00678867
AT4G30790	1540.82	0.457329	0.302942	28.113	7.85849e-07	0.000168296
AT4G31130	806.857	0.263452	0.207346	15.9598	0.000342276	0.00911312
AT4G31310	1289.53	0.110774	0.25917	11.1243	0.0038406	0.048107
AT4G31390	3176.11	0.136601	0.321807	13.2055	0.00135666	0.0234813
AT4G31780	11428.3	0.269023	0.235793	40.1642	1.89869e-09	1.58756e-06
AT4G31820	2947.03	0.145285	0.201784	12.7695	0.00168706	0.0275097
AT4G31850	2023.09	0.332506	0.331487	13.1292	0.00140939	0.024191
AT4G31985	1731.91	-0.339302	0.39458	14.2893	0.000789066	0.0162353
AT4G32160	1244.81	0.386324	0.295178	13.4445	0.0012038	0.0214645
AT4G32200	203.952	-0.0232239	0.312977	13.9366	0.000941253	0.0181053
AT4G32410	12042.6	0.343921	0.241516	18.5156	9.5366e-05	0.00390352
AT4G32551	3232.44	0.13041	0.220991	16.4992	0.000261368	0.0076213
AT4G32700	399.065	0.286936	0.348934	17.7985	0.000136494	0.00497905
AT4G32760	2703.5	0.353972	0.291928	12.2291	0.00221043	0.0332327
AT4G32820	588.369	0.214708	0.35764	11.1045	0.00387873	0.0482984
AT4G33010	134292	0.188916	0.269128	13.0564	0.0014616	0.0247593
AT4G33200	1269.65	0.317287	0.288844	11.1965	0.00370426	0.0469754
AT4G33210	2124.3	0.292123	0.254603	24.1422	5.7226e-06	0.000605736
AT4G33240	1933.11	0.12496	0.35839	13.8849	0.000965912	0.0184825
AT4G33640	312.361	0.152385	0.272267	13.6788	0.00107075	0.0198529
AT4G33865	3234.22	0.0127328	0.27486	15.6178	0.000406099	0.0103717
AT4G34100	7818.73	0.269876	0.329037	12.6632	0.0017792	0.0286046
AT4G34140	777.132	-0.0699564	0.204902	14.1183	0.000859515	0.0171266
AT4G34310	716.347	0.0802887	0.39911	14.3308	0.000772877	0.0161012
AT4G34430	1140.88	0.0909977	0.33916	16.8808	0.000215963	0.00677177
AT4G34480	3671.95	-0.112873	0.253178	18.9789	7.56444e-05	0.00330597
AT4G34670	6437.6	0.0153499	0.188297	11.1848	0.0037261	0.0471326
AT4G34750	102.031	-0.410914	0.610688	15.9022	0.000352268	0.00934889
AT4G34870	4944.47	-0.179032	0.188884	13.948	0.000935912	0.0180404
AT4G34890	1210.71	0.340048	0.256491	18.0402	0.000120952	0.00458567
AT4G35905	208.489	-0.216516	0.312459	19.1951	6.7896e-05	0.00309411
AT4G35980	260.892	-0.153343	0.272296	11.0437	0.00399841	0.0491732
AT4G36360	5798.1	0.0551635	0.193286	17.1339	0.00019029	0.0062448
AT4G36520	963.99	0.531527	0.405647	25.8078	2.48829e-06	0.000350504
AT4G36760	1410.75	0.220734	0.2427	19.653	5.40024e-05	0.00265831
AT4G36960	1455.76	0.0387561	0.230367	14.5146	0.000705014	0.0151528
AT4G37910	3880.93	0.0960455	0.21076	37.1247	8.67916e-09	5.67617e-06
AT4G38120	902.604	0.14668	0.246492	12.8464	0.00162346	0.0268001
AT4G38200	833.928	0.152873	0.328755	29.8105	3.36296e-07	0.000104377
AT4G38260	355.436	-0.0642656	0.315514	23.9897	6.17603e-06	0.000635368
AT4G38270	533.816	-0.323507	0.399872	21.3422	2.32058e-05	0.0015289
AT4G38350	2549.17	0.0175928	0.235988	16.1705	0.000308053	0.00854708
AT4G38360	936.579	0.0688377	0.187377	29.1069	4.78107e-07	0.000123311
AT4G38490	560.253	-0.0139163	0.27651	14.2522	0.000803842	0.0164653
AT4G38600	5324.54	0.445554	0.352722	13.6662	0.00107753	0.019911
AT4G38760	1821.06	0.253637	0.287694	14.7115	0.000638908	0.0141546
AT4G39050	2454.78	0.338757	0.260323	14.273	0.000795528	0.0163315
AT4G39080	8056.17	0.251696	0.225078	16.0159	0.000332812	0.00891002
AT4G39140	463.994	0.250695	0.215101	11.0143	0.00405764	0.0497346
AT4G39300	218.672	-0.407877	0.25673	27.5574	1.03752e-06	0.00019679
AT4G39420	2029.73	0.277388	0.333726	12.3827	0.00204703	0.0317403
AT4G39680	4084.15	0.150183	0.142288	29.0068	5.02644e-07	0.000124384
AT4G39850	3077.16	0.275043	0.327399	25.3941	3.06015e-06	0.000400267
AT4G39980	4532.72	0.0588281	0.197125	17.3772	0.000168493	0.0057672
AT4G40042	62.5987	-0.118683	0.432774	14.0619	0.00088411	0.0174459
AT5G01400	1274.05	0.224809	0.316128	12.0314	0.00244015	0.0352918
AT5G01510	467.035	-0.0988441	0.233133	19.1703	6.87412e-05	0.00312354
AT5G01630	417.488	0.212542	0.367447	16.8496	0.000219361	0.00680836
AT5G01650	2349.44	0.0430141	0.20844	13.4817	0.00118162	0.0212553
AT5G01730	100.1	0.459205	0.800749	21.0089	2.74148e-05	0.00171319
AT5G01770	591.135	0.0983963	0.284216	16.9686	0.000206691	0.00653997
AT5G02120	3622.1	-0.0509615	0.250756	13.6756	0.00107244	0.0198569
AT5G02260	155.429	-0.069277	0.36533	12.2652	0.00217096	0.0329529
AT5G02310	2005.68	0.346762	0.348671	14.2524	0.000803769	0.0164653
AT5G02380	7204.03	-0.252945	0.408784	13.2792	0.00130753	0.0228833
AT5G02420	23.1023	-1.21628	1.02159	12.2349	0.00220408	0.033219
AT5G02425	35.1624	-0.0368107	0.666495	13.6679	0.00107661	0.019911
AT5G02450	3918.32	-0.083143	0.29225	15.7376	0.000382499	0.00987681
AT5G02490	3375.76	-0.875563	0.431886	11.7067	0.0028702	0.0394884
AT5G02500	73566.3	-0.108061	0.229188	18.1003	0.000117372	0.0044871
AT5G02502	143.08	0.0416664	0.400805	21.8264	1.82166e-05	0.00129799
AT5G02610	1727.39	-0.0770185	0.261811	11.4067	0.00333474	0.0436059
AT5G02940	6142.45	0.101378	0.268813	15.4454	0.000442663	0.0109758
AT5G02960	7566.61	-0.0518212	0.205789	24.7212	4.28415e-06	0.000487409
AT5G03040	4486.9	0.134162	0.164995	20.119	4.27781e-05	0.00226428
AT5G03345	424.389	0.0653238	0.333273	16.5598	0.000253566	0.00748973
AT5G03560	710.779	0.247265	0.253508	12.1631	0.00228462	0.0339027
AT5G03825	41.5287	-1.53529	1.58638	12.6371	0.00180252	0.0289288
AT5G03850	1729.88	-0.0727524	0.29002	17.2799	0.000176897	0.00596562
AT5G04020	2011.23	0.499713	0.543412	15.5488	0.000420351	0.0106026
AT5G04050	214.421	0.125481	0.422862	14.9786	0.000559044	0.0129914
AT5G04360	2590.68	0.0831896	0.235486	19.7111	5.24554e-05	0.00261023
AT5G04410	3220.85	0.176894	0.222918	18.8458	8.08517e-05	0.00344315
AT5G04540	1532.11	0.286122	0.369157	12.5426	0.00188975	0.0300214
AT5G04550	2827.56	0.113273	0.204702	28.2966	7.16928e-07	0.00015629
AT5G04560	2028.97	0.401538	0.317312	11.1171	0.0038544	0.0481458
AT5G04800	2699.06	-0.0113848	0.178242	23.8914	6.48695e-06	0.00064912
AT5G04870	1676.05	0.192873	0.254601	18.8899	7.90879e-05	0.00338378
AT5G04930	6890.64	0.404646	0.323705	23.7111	7.09897e-06	0.000680208
AT5G05000	737.909	-0.0567652	0.161338	13.0126	0.00149402	0.0251456
AT5G05170	10250.2	0.348458	0.213669	12.225	0.00221496	0.0332734
AT5G05200	5285.16	0.17883	0.179343	18.034	0.000121327	0.0045877
AT5G05570	829.662	0.258587	0.311044	23.816	6.73627e-06	0.000656142
AT5G05730	1956.79	0.17808	0.281344	12.3107	0.00212211	0.0325462
AT5G06120	1286.48	0.0388324	0.303449	11.5941	0.00303644	0.0408925
AT5G06190	63.4445	-0.223466	0.451168	11.2886	0.0035376	0.0455713
AT5G06220	2067.13	0.260507	0.345568	11.5938	0.00303701	0.0408925
AT5G06600	3813.41	0.270335	0.288254	12.5094	0.00192145	0.0303324
AT5G07290	1104.83	0.213577	0.291996	12.5195	0.00191174	0.0302312
AT5G07300	1241.03	0.272188	0.207392	24.5708	4.61874e-06	0.000518885
AT5G07350	5239.39	0.236438	0.446892	11.1703	0.00375316	0.0473985
AT5G07580	667.191	-0.0429543	0.493555	12.4095	0.00201982	0.0314266
AT5G07740	2687.05	0.257839	0.551373	12.4363	0.00199295	0.0311202
AT5G07940	894.65	0.0623784	0.248914	14.8443	0.000597858	0.0135495
AT5G07970	866.323	0.151151	0.341754	15.6299	0.000403647	0.0103234
AT5G08040	513.131	0.0349456	0.508437	14.4749	0.000719131	0.0153303
AT5G08060	1838.49	0.000333354	0.14441	14.3485	0.000766059	0.0160457
AT5G08110	313.652	0.237404	0.310613	14.0278	0.000899308	0.017613
AT5G08230	937.575	0.550354	0.605968	14.7182	0.000636777	0.0141513
AT5G08320	163.643	0.344564	0.357364	15.5964	0.000410469	0.0104541
AT5G08450	2460.42	0.222823	0.286057	26.4969	1.76305e-06	0.000273191
AT5G08490	64.4436	0.286061	0.575287	11.5715	0.00307098	0.041048
AT5G08550	649.984	0.224378	0.296911	24.9847	3.75522e-06	0.000454093
AT5G09330	1389.24	0.350772	0.264228	12.5583	0.001875	0.0298566
AT5G09400	608.776	0.169967	0.211929	23.6862	7.18805e-06	0.000682008
AT5G09410	1729.93	0.143819	0.310558	13.628	0.0010983	0.0202334
AT5G09510	3365.5	-0.190661	0.258435	14.5498	0.000692704	0.0150116
AT5G09650	14961.6	0.0887681	0.183409	13.1051	0.0014265	0.0243904
AT5G10470	5562.49	0.270012	0.293281	13.617	0.00110435	0.0203245
AT5G10946	76.3444	-0.745064	0.457429	14.0106	0.000907039	0.0177139
AT5G11160	127.785	-0.155464	0.57966	13.8307	0.000992445	0.0187939
AT5G11350	553.874	-0.189055	0.239316	16.3462	0.000282142	0.00804844
AT5G11510	622.652	0.0389276	0.367861	17.165	0.000187355	0.0061706
AT5G11690	411.604	0.0598192	0.298857	12.6495	0.00179137	0.0287751
AT5G12290	513.351	0.141926	0.207174	13.2587	0.00132101	0.0230385
AT5G12370	3403.33	0.216371	0.258024	14.5357	0.000697609	0.0150822
AT5G12400	1705.36	0.474129	0.502181	11.2821	0.00354913	0.0455761
AT5G13000	5267.19	0.252127	0.283034	13.9524	0.000933833	0.0180193
AT5G13480	607.778	-0.00170127	0.237012	12.3113	0.00212144	0.0325462
AT5G13510	3868.69	-0.17129	0.249688	22.5396	1.27522e-05	0.00100223
AT5G13530	1497.34	0.39164	0.374063	12.7424	0.00171012	0.0278115
AT5G13590	2100.82	-0.0497953	0.372078	16.1147	0.00031676	0.00867041
AT5G13760	852.005	0.0517824	0.203937	24.8324	4.0523e-06	0.000475678
AT5G14720	2594.65	0.355834	0.1977	17.833	0.000134158	0.00490383
AT5G14910	10567.2	-0.0537438	0.260375	11.7316	0.00283479	0.0391778
AT5G15020	1656.38	0.179895	0.321086	17.058	0.000197653	0.00642965
AT5G15320	1350.56	0.071166	0.245216	20.4269	3.66739e-05	0.00204748
AT5G15350	2022.21	0.390272	0.294884	14.6111	0.000671788	0.0146493
AT5G15400	1421.87	0.119421	0.185542	11.2827	0.0035481	0.0455761
AT5G15520	264.929	-0.0377461	0.31319	17.0036	0.000203103	0.00651646
AT5G15540	1233.38	0.306052	0.426505	12.2139	0.00222731	0.0334041
AT5G15680	1196.14	0.407696	0.304075	15.3661	0.000460572	0.0112754
AT5G15802	270.147	0.00919804	0.251606	23.8569	6.60005e-06	0.000649786
AT5G16130	6219.09	-0.0617382	0.200135	23.9299	6.36353e-06	0.000643933
AT5G16210	2223.35	0.189904	0.304187	22.9618	1.03253e-05	0.000881212
AT5G16220	687.967	0.336615	0.26973	21.3346	2.32942e-05	0.0015289
AT5G16270	2217.04	0.116935	0.276484	16.5237	0.00025818	0.00758876
AT5G16300	1258.27	0.186158	0.314039	17.3801	0.000168252	0.0057672
AT5G16660	1507.69	-0.0452829	0.235057	14.0327	0.000897108	0.0175945
AT5G16680	1037.1	0.282609	0.381548	19.1975	6.7812e-05	0.00309411
AT5G16715	6616.13	0.253112	0.249518	19.9225	4.71939e-05	0.00242077
AT5G16780	1841.17	0.451753	0.338205	14.5633	0.000688035	0.0149458
AT5G16860	39.3143	0.155336	0.623779	16.43	0.000270567	0.00781485
AT5G17020	4317.71	0.123483	0.40905	12.8874	0.00159054	0.0264301
AT5G17870	14064.3	0.127058	0.265023	11.3494	0.00343172	0.0445686
AT5G17890	1266.15	0.192939	0.210276	14.8316	0.000601673	0.0136023
AT5G17910	1151.23	0.209231	0.394374	18.1714	0.000113274	0.00441337
AT5G18190	1700.85	0.185211	0.241713	12.5952	0.00184071	0.0293872
AT5G18230	2957.17	0.0894861	0.204806	13.9099	0.000953922	0.0182913
AT5G18255	65.0435	0.181954	0.53671	11.2761	0.00355986	0.045682
AT5G18380	9365.94	-0.158413	0.210559	13.0886	0.00143827	0.0245686
AT5G18475	389.709	-0.178431	0.447416	35.6368	1.82632e-08	1.07882e-05
AT5G18490	799.348	-0.0800373	0.359391	11.1361	0.00381797	0.0479839
AT5G18525	802.22	0.351762	0.336284	11.0313	0.00402329	0.0494128
AT5G19025	308.498	-0.0830343	0.334411	18.2448	0.00010919	0.00431856
AT5G19390	3467.68	0.181121	0.280094	12.52	0.00191126	0.0302312
AT5G19590	1962.04	0.0487567	0.18719	11.835	0.00269189	0.0377442
AT5G19900	3751.9	0.017355	0.241898	28.8485	5.44027e-07	0.000126399
AT5G20280	10166	0.32278	0.289956	12.1927	0.00225109	0.0336232
AT5G20490	2806.47	0.203557	0.426831	16.3924	0.000275705	0.00793821
AT5G20650	286.756	-0.189123	0.422168	18.9217	7.78419e-05	0.00334734
AT5G22060	6376.44	-0.0201788	0.196832	23.0335	9.96175e-06	0.000868664
AT5G22210	440.078	0.0450894	0.285669	14.4548	0.000726406	0.0154315
AT5G22450	3743.28	0.19888	0.347673	20.6601	3.26368e-05	0.00193412
AT5G22770	2249.53	0.281929	0.2755	34.9854	2.52936e-08	1.44743e-05
AT5G22780	3090.87	0.319824	0.338138	27.8584	8.92514e-07	0.000179601
AT5G22875	189.451	0.218162	0.344866	17.286	0.000176359	0.00595845
AT5G22950	498.919	0.0259851	0.210028	12.0851	0.00237551	0.0347169
AT5G23110	1426.17	0.384526	0.443033	11.6199	0.00299762	0.0405409
AT5G23150	1267.49	0.300079	0.434251	18.4377	9.91526e-05	0.0040259
AT5G23450	2550.04	0.356259	0.299474	13.3526	0.00126045	0.022215
AT5G23520	776.772	0.18717	0.20484	19.5231	5.76244e-05	0.0027696
AT5G23535	411.632	-0.118722	0.267607	17.8902	0.000130378	0.00484275
AT5G23630	1733.58	0.175466	0.273103	49.7202	1.59733e-11	5.85005e-08
AT5G23740	3274.07	-0.327907	0.337675	14.7594	0.000623777	0.013913
AT5G23900	3409.21	-0.0686208	0.25918	14.3718	0.000757205	0.0159379
AT5G24105	371.279	-0.0685897	0.359465	12.1354	0.00231647	0.0342366
AT5G24165	3951.61	-0.123963	0.294878	20.5135	3.51199e-05	0.00201305
AT5G24314	3711.02	-0.105847	0.243819	14.3348	0.000771334	0.0160873
AT5G24350	1194.62	0.450938	0.428736	11.8027	0.00273575	0.0382021
AT5G24710	2607.16	0.324863	0.289219	24.8361	4.04501e-06	0.000475678
AT5G24740	1332.07	0.289997	0.395485	16.4822	0.000263595	0.00766183
AT5G24810	5520.79	-0.17665	0.417298	22.4531	1.3316e-05	0.00102887
AT5G24980	138.857	-0.0277119	0.319498	25.8359	2.45366e-06	0.000348306
AT5G25050	518.656	0.10992	0.471705	15.155	0.000511827	0.0121518
AT5G25100	3276.56	0.0768455	0.168827	11.9399	0.00255432	0.0364288
AT5G25150	623.966	-0.0676898	0.188841	13.6321	0.00109603	0.0202119
AT5G25350	746.953	0.405148	0.636557	13.2271	0.00134204	0.0233164
AT5G25490	123.89	-0.442615	0.343824	20.3207	3.8674e-05	0.00212672
AT5G25520	1569.51	-0.00599004	0.286125	17.5226	0.000156681	0.0055389
AT5G25630	7610.31	0.144697	0.2359	15.3798	0.000457427	0.011228
AT5G26570	10817.4	0.296651	0.311188	13.461	0.00119395	0.0213423
AT5G27240	490.938	0.352712	0.435081	23.1831	9.24375e-06	0.000825715
AT5G27700	2346.31	-0.264789	0.340557	17.0935	0.000194175	0.00634951
AT5G27770	2765.53	-0.0340432	0.252198	20.4647	3.59871e-05	0.00203394
AT5G27850	7375.35	-0.176427	0.195911	24.7965	4.12586e-06	0.000481228
AT5G27889	151.117	0.460478	0.999268	11.1152	0.00385796	0.0481575
AT5G27970	1564.78	0.196774	0.268487	11.6818	0.00290629	0.0398652
AT5G28030	129.688	-1.57717	0.487378	19.681	5.32502e-05	0.00263545
AT5G28060	5960.16	-0.104216	0.286779	15.8684	0.000358271	0.00939923
AT5G28320	168.818	0.186448	0.4733	28.5939	6.1788e-07	0.000139687
AT5G28400	183.882	0.431197	0.646111	20.4445	3.63531e-05	0.00203577
AT5G28490	39.711	-1.51034	0.596669	11.5682	0.00307607	0.0410861
AT5G28530	304.2	0.192275	0.385412	12.4094	0.00201994	0.0314266
AT5G34930	368.979	0.125347	0.26235	28.8669	5.39044e-07	0.000126399
AT5G35210	4261.61	0.302375	0.310562	14.1161	0.000860446	0.0171266
AT5G35450	180.705	-0.394017	0.405685	12.8039	0.00165829	0.0271373
AT5G35560	973.864	0.161931	0.169085	28.3057	7.13651e-07	0.00015629
AT5G35570	902.74	0.257219	0.467882	12.4908	0.00193931	0.0304569
AT5G35910	1113.23	0.264634	0.279116	11.8587	0.00266015	0.0374712
AT5G35980	2971.69	0.300455	0.29953	21.0259	2.7182e-05	0.0017105
AT5G38560	2212.68	0.19185	0.319492	11.4633	0.00324166	0.042706
AT5G38747	34.5855	-0.0441899	0.999312	12.3264	0.00210549	0.0324543
AT5G38850	434.653	-0.0994715	0.387205	27.0431	1.34173e-06	0.00022135
AT5G38865	358.544	0.0809227	0.36356	12.5047	0.00192591	0.0303505
AT5G38880	1476.67	0.404666	0.421213	12.3215	0.00211064	0.0324566
AT5G39570	9981.9	-0.0109725	0.210013	13.7701	0.00102294	0.0191671
AT5G39600	419.993	0.210551	0.234915	20.9549	2.81643e-05	0.00173366
AT5G39790	407.824	-0.289686	0.333624	16.0693	0.000324042	0.00876492
AT5G39950	1310.3	0.0932746	0.222263	24.9642	3.79402e-06	0.000454093
AT5G41110	520.738	0.168803	0.243316	13.081	0.00144373	0.0245931
AT5G41150	424.304	0.541764	0.325332	20.9515	2.82127e-05	0.00173366
AT5G41520	7045.08	-0.107156	0.216151	11.1422	0.00380625	0.0479368
AT5G41685	454.003	-0.121786	0.241029	11.51	0.00316693	0.0419326
AT5G41740	3277.35	-0.940232	0.595139	11.2875	0.00353952	0.0455713
AT5G42140	636.875	0.215166	0.265479	24.9873	3.75037e-06	0.000454093
AT5G42190	1375.49	0.0649371	0.206596	19.0822	7.18369e-05	0.00322552
AT5G42220	2193.1	0.0918507	0.277696	23.3182	8.63988e-06	0.000789573
AT5G42390	14312.3	0.362656	0.299989	20.546	3.4553e-05	0.00201038
AT5G42400	581.702	0.344809	0.25943	13.8943	0.000961385	0.0184151
AT5G42890	804.709	-0.18865	0.276312	12.1514	0.00229801	0.0340462
AT5G43560	1651.99	0.1715	0.37661	11.9333	0.00256287	0.036494
AT5G43670	339.406	0.153825	0.23216	13.988	0.00091739	0.0177958
AT5G43745	1845.52	0.132961	0.272553	17.9709	0.000125217	0.00468912
AT5G43900	1747.71	0.152936	0.310775	23.2584	8.90209e-06	0.000807005
AT5G43930	473.761	0.341355	0.376393	13.4067	0.0012268	0.0217475
AT5G43970	672.899	-0.189729	0.274001	15.8904	0.000354359	0.00937156
AT5G44180	1682.57	0.213381	0.329573	13.0746	0.00144837	0.0246263
AT5G44582	75.1875	-0.791168	0.411559	14.3232	0.000775802	0.0161254
AT5G45050	734.616	0.03162	0.285211	13.9929	0.000915105	0.0177892
AT5G45160	670.741	0.123859	0.214748	17.2333	0.000181067	0.00605054
AT5G45190	1273.57	0.309424	0.27511	11.0882	0.00391052	0.0484278
AT5G45250	926.005	0.285324	0.267164	20.4485	3.62798e-05	0.00203577
AT5G45260	738.088	-0.038998	0.314886	22.119	1.57369e-05	0.00116669
AT5G45510	1955.9	0.429417	0.433353	13.7347	0.00104122	0.0193965
AT5G45775	3684.45	-0.0723531	0.200939	19.4429	5.99832e-05	0.00283096
AT5G46020	2993.33	0.09607	0.242528	11.9337	0.00256229	0.036494
AT5G46400	433.551	0.114928	0.32489	22.5029	1.29886e-05	0.00100783
AT5G46460	107.481	0.0981955	0.805499	16.2942	0.000289567	0.00817034
AT5G46490	1613.71	-0.376188	0.388322	11.0067	0.00407305	0.0498234
AT5G47010	3981.61	0.248861	0.293552	27.0182	1.35852e-06	0.000222118
AT5G47020	2670.73	0.294269	0.302309	15.5845	0.000412912	0.0104593
AT5G47320	1247.42	0.103015	0.179555	27.5071	1.0639e-06	0.00019679
AT5G47400	181.97	0.100889	0.349219	18.213	0.000110943	0.00435963
AT5G47480	2063.95	0.177788	0.324899	24.7184	4.29001e-06	0.000487409
AT5G47630	254.354	-0.298374	0.304143	11.4776	0.0032187	0.0424952
AT5G47890	1298.37	-0.230843	0.347832	14.2238	0.000815343	0.0165621
AT5G47930	4293.98	-0.162645	0.233558	17.3956	0.000166955	0.0057672
AT5G48120	690.8	0.384564	0.278394	15.4045	0.00045182	0.0111356
AT5G48385	3060.17	-0.00347826	0.327553	14.9142	0.00057734	0.0131824
AT5G48500	250.159	-0.442743	0.403397	20.2177	4.07176e-05	0.00219758
AT5G48620	4517.9	0.262054	0.299416	13.3197	0.00128132	0.0224963
AT5G48870	629.196	-0.103617	0.26683	24.0928	5.86572e-06	0.000613789
AT5G49030	8500.54	0.29278	0.233228	11.5716	0.00307082	0.041048
AT5G49470	609.909	0.203335	0.267016	13.345	0.00126523	0.0222777
AT5G49540	715.624	-0.133953	0.319685	11.1458	0.00379941	0.0478835
AT5G49900	339.2	-0.275503	0.458567	13.5317	0.00115248	0.0208953
AT5G49930	1027.12	0.196666	0.316764	20.5287	3.48542e-05	0.00201038
AT5G50380	1385.33	0.438312	0.370128	18.1729	0.000113191	0.00441337
AT5G50810	324.178	-0.14712	0.272381	16.7269	0.000233241	0.00707137
AT5G50970	290.066	-0.213313	0.208594	12.6728	0.00177064	0.028492
AT5G51200	1975.41	0.268155	0.291231	19.3452	6.29873e-05	0.00294993
AT5G51300	1969.24	0.0141662	0.271829	12.9555	0.00153727	0.0257317
AT5G51550	2269.59	1.22709	0.728114	11.7487	0.00281064	0.0389829
AT5G51640	159.601	0.301647	0.495881	14.619	0.000669139	0.0146248
AT5G51690	373.832	0.461595	0.387487	22.5195	1.28808e-05	0.00100555
AT5G51740	682.128	-0.213575	0.281906	12.8395	0.00162908	0.026803
AT5G51960	231.166	-0.158306	0.270749	29.5477	3.83528e-07	0.000113277
AT5G52370	533.158	0.00870432	0.195509	28.8826	5.34843e-07	0.000126399
AT5G52530	3943.26	-0.0893342	0.370696	13.0715	0.00145067	0.0246425
AT5G52800	75.6798	-0.106176	0.592896	19.7584	5.12305e-05	0.00255622
AT5G52960	1770.44	-0.0636654	0.177773	33.7961	4.58424e-08	2.33185e-05
AT5G53050	3442.44	-0.00309295	0.347094	11.3916	0.00335997	0.0438232
AT5G53060	845.064	-0.150291	0.204116	40.1552	1.90729e-09	1.58756e-06
AT5G53430	552.17	-0.0788671	0.381668	13.1863	0.00136974	0.0235961
AT5G53440	1744.92	0.34533	0.38224	18.9819	7.55314e-05	0.00330597
AT5G53650	315.74	-0.00773728	0.409154	11.2838	0.00354618	0.0455761
AT5G53760	630.39	-0.195541	0.334159	13.2901	0.00130046	0.0228104
AT5G54145	66.5657	0.078493	0.749984	18.9811	7.55625e-05	0.00330597
AT5G54200	459.84	-0.0123922	0.301523	19.9663	4.61711e-05	0.00238165
AT5G54280	912.654	0.307205	0.326605	16.7488	0.000230702	0.00704902
AT5G54440	1354.56	0.150332	0.240754	16.3124	0.000286944	0.00810883
AT5G54730	1269.81	-0.255382	0.272055	18.5514	9.36734e-05	0.0038483
AT5G55040	1828.54	0.0779133	0.276522	24.0995	5.84612e-06	0.000613789
AT5G55070	2791.01	-0.0237389	0.286844	16.1745	0.000307435	0.00854287
AT5G55100	2318.06	0.178685	0.317854	20.5254	3.49115e-05	0.00201038
AT5G55125	309.676	-0.167947	0.279521	11.2706	0.00356969	0.045776
AT5G55160	1477.55	0.0606586	0.278772	17.879	0.00013111	0.00486008
AT5G55310	1804.35	0.320115	0.335029	17.6639	0.00014599	0.00526254
AT5G55390	1048.52	0.100906	0.242692	13.3353	0.00127139	0.0223647
AT5G55400	1330.6	0.156669	0.374359	17.8444	0.000133393	0.00490383
AT5G55670	1286.18	0.0292815	0.334082	16.7273	0.000233195	0.00707137
AT5G56670	2012.25	-0.211957	0.29247	22.6037	1.23501e-05	0.000987507
AT5G56710	3990.32	-0.00585829	0.222791	44.6811	1.98441e-10	3.30351e-07
AT5G56730	603.977	-0.244785	0.322325	12.3032	0.00213003	0.0326402
AT5G57140	182.085	-0.129252	0.397511	16.6406	0.000243519	0.00728647
AT5G57250	483.266	0.0876994	0.381182	12.0386	0.00243131	0.0352511
AT5G57330	1238.27	-0.0300811	0.160969	11.6166	0.00300257	0.040578
AT5G57580	2344.29	0.199452	0.193821	13.2495	0.00132712	0.0231009
AT5G57610	1224.58	0.00111572	0.333345	11.7345	0.00283063	0.0391499
AT5G57710	5966.81	-0.0033778	0.547001	15.4826	0.00043451	0.0108996
AT5G57815	399.339	0.0167196	0.261882	14.1809	0.000833038	0.0167633
AT5G57990	4742.11	0.2058	0.360277	19.667	5.36252e-05	0.00264686
AT5G58005	332.706	-0.155195	0.284586	18.2711	0.000107767	0.00428076
AT5G58130	388.747	0.17605	0.509197	20.176	4.1575e-05	0.0022196
AT5G58140	13006.3	0.19175	0.234321	16.346	0.000282173	0.00804844
AT5G58160	1414.87	0.434504	0.38249	18.1206	0.00011619	0.00446048
AT5G58300	676.105	-0.0477466	0.217409	18.9729	7.58722e-05	0.00330803
AT5G58410	1294.96	0.283026	0.351053	18.3903	0.000101531	0.00410426
AT5G58440	1428.45	-0.120427	0.301666	21.042	2.69642e-05	0.00170265
AT5G58450	798.296	0.244955	0.178924	11.6415	0.00296543	0.0402244
AT5G58470	2361.04	0.207179	0.305121	14.9897	0.000555935	0.0129387
AT5G58550	485.027	0.324471	0.508552	12.8447	0.0016248	0.0268001
AT5G58990	437.137	-0.139695	0.287055	14.032	0.000897403	0.0175945
AT5G59410	173.485	-0.262769	0.32722	13.8657	0.000975228	0.0186025
AT5G59613	3073.47	-0.34484	0.39725	14.5181	0.000703793	0.0151444
AT5G59650	65.6636	-0.381464	0.442569	19.3611	6.24858e-05	0.00293395
AT5G59710	1449.27	-0.151255	0.240843	13.8362	0.000989701	0.0187807
AT5G59850	2376.62	-0.228732	0.261638	17.4492	0.000162534	0.00570178
AT5G59870	2387.28	-0.446188	0.393759	11.6672	0.00292754	0.0400068
AT5G60170	2511.65	-0.115308	0.345584	18.327	0.000104798	0.00418095
AT5G60410	3312.11	0.197478	0.423425	11.2256	0.00365082	0.0465065
AT5G60580	315.417	-0.119	0.223428	12.2813	0.00215353	0.032781
AT5G60670	1473.6	-0.1564	0.324811	13.5483	0.00114296	0.0207432
AT5G60780	71.2231	5.66335	1.515	25.0765	3.58681e-06	0.000446815
AT5G60790	6206.76	0.153082	0.275046	12.4097	0.00201956	0.0314266
AT5G61140	1720.12	0.340893	0.363961	12.4918	0.0019384	0.0304569
AT5G61170	3751.21	-0.252769	0.236349	16.1368	0.000313292	0.00863265
AT5G61220	360.356	-0.160044	0.292184	12.2577	0.00217903	0.0330045
AT5G61310	227.301	-0.198285	0.267329	11.6634	0.00293306	0.0400524
AT5G61780	4603.64	0.140472	0.381459	15.5384	0.00042256	0.0106436
AT5G61910	651.646	0.106508	0.392407	16.7016	0.000236206	0.00711417
AT5G61960	3154.33	0.080619	0.347772	12.1848	0.00225998	0.0337284
AT5G62000	8183.65	0.117497	0.325089	12.1754	0.00227061	0.033777
AT5G62200	501.166	-0.269425	0.192037	12.378	0.00205183	0.0317608
AT5G62300	3954.11	-0.126732	0.246235	12.0741	0.00238855	0.0348519
AT5G62530	1355.61	0.00259521	0.230041	17.4931	0.000159006	0.00561024
AT5G62580	925.546	-0.0580541	0.207465	18.3398	0.000104125	0.00416317
AT5G62670	5106.46	0.318395	0.212294	17.5724	0.000152825	0.00544621
AT5G62740	731.384	-0.0870836	0.178288	11.1002	0.00388704	0.0483228
AT5G62980	327.523	0.0462789	0.270647	25.2276	3.32587e-06	0.00042294
AT5G63020	788.311	0.0796798	0.323273	20.6402	3.29644e-05	0.00194098
AT5G63500	132.705	0.110794	0.27458	21.6827	1.95727e-05	0.00136344
AT5G63670	1159.31	0.0445972	0.222005	15.2068	0.000498759	0.0119233
AT5G63840	2514.84	0.201203	0.136043	12.9768	0.00152097	0.0255056
AT5G64070	3115.15	0.29797	0.35857	15.7217	0.000385539	0.00991572
AT5G64140	1688.9	-0.120788	0.266475	27.5092	1.06283e-06	0.00019679
AT5G64220	1383	-0.117309	0.283227	11.2249	0.00365205	0.0465065
AT5G64270	3601.77	0.42748	0.323686	20.5102	3.51778e-05	0.00201305
AT5G64300	5974.32	0.206744	0.243957	11.7604	0.00279421	0.0388811
AT5G64350	3549.1	-0.200737	0.227305	15.7324	0.000383496	0.00987704
AT5G64390	785.859	0.367051	0.493862	11.9058	0.00259829	0.0368551
AT5G65180	382.883	0.211417	0.369656	15.0143	0.000549134	0.0128262
AT5G65290	1060.46	-0.036897	0.298909	14.0882	0.000872533	0.017292
AT5G65620	6161.2	0.188762	0.19717	12.9254	0.00156058	0.026003
AT5G66052	1087.37	-0.105916	0.241419	22.7454	1.15053e-05	0.000957663
AT5G66060	1022.55	0.286383	0.228164	17.1801	0.000185945	0.00615736
AT5G66380	342.998	0.0663614	0.215781	19.6953	5.28709e-05	0.00262377
AT5G66550	903.037	0.157817	0.202319	14.4891	0.000714063	0.0152935
AT5G67100	699.791	0.25447	0.385762	13.0302	0.0014809	0.0249707
AT5G67450	134.292	-1.76059	0.723923	12.5307	0.00190106	0.0301404
ATCG00080	173.581	0.0153945	0.582349	25.7244	2.59433e-06	0.000357198
ATCG00090	86.5494	0.152818	0.657416	17.0226	0.000201186	0.00648614
ATCG00100	186.786	-0.37071	0.822593	13.5124	0.00116364	0.0210559
ATCG00110	22.0881	-3.08707	1.99566	19.8868	4.80428e-05	0.00243701
ATCG00170	414.137	0.720131	0.827452	24.7241	4.27782e-06	0.000487409
ATCG00180	553.141	0.695305	0.630093	38.0465	5.47403e-09	4.17669e-06
ATCG00220	111.44	0.275498	0.529793	25.7473	2.5648e-06	0.000355808
ATCG00530	467.934	-0.180652	0.503338	25.2995	3.20844e-06	0.00041086
ATCG00590	36.1545	0.0452724	0.746748	14.1939	0.000827635	0.0167028
ATCG00630	134.27	0.151712	0.384365	22.2785	1.45305e-05	0.00110408
ATCG00760	44.1188	0.294177	0.555306	17.6423	0.000147581	0.00530944
ATCG00780	238.381	0.532513	0.383097	11.2687	0.00357303	0.0457807
ATCG00810	185.791	-0.170372	0.556099	12.0893	0.00237045	0.034716
ATCG01020	439.687	0.0556768	0.382917	26.3565	1.89129e-06	0.000279302

## Sheet: LRT_geneexp_rlog
Supplemental Table 6. Interactions between drought and cell wall digestion responses in Arabidopsis leaves.
Count data transformed by log2 to minimize sample differences.
U = Undigested, D = Digested, FD = Fixed-Digested, WW = well-watered, MD = mild drought
	WW_U_1_1	WW_U_2_1	WW_U_2_2	MD_U_1_1	MD_U_2_1	MD_U_2_2	WW_D_1	WW_D_2	MD_D_1	MD_D_2	WW_FD_1	WW_FD_2	MD_FD_1	MD_FD_2
AT1G01040	10.2281	10.2632	10.3775	10.259	10.38	9.96237	9.17156	9.37857	9.98643	9.9243	10.0089	9.91989	10.1537	10.0311
AT1G01100	12.5721	12.64	12.4669	12.3937	12.4505	12.6889	13.2594	12.9421	12.1822	12.3301	12.93	12.8406	12.7335	12.4964
AT1G01170	9.74882	9.89899	9.7634	9.99097	9.94882	10.2394	10.8995	10.348	10.0689	10.0648	10.3996	10.1766	10.6981	10.4282
AT1G01240	7.32936	7.2053	7.18039	7.71304	7.27478	7.45218	7.53009	7.46882	6.92513	6.88927	6.21808	6.64265	6.81577	6.74078
AT1G01320	14.7714	14.875	14.9737	14.725	14.7235	14.2054	13.7743	14.0011	14.3498	14.5344	14.9979	14.7996	14.7016	14.7437
AT1G01650	10.2949	10.2352	10.2602	10.4015	10.4226	10.2927	11.7635	11.3093	12.7014	12.3924	10.8216	10.4345	10.8043	10.6252
AT1G01760	6.86932	6.6982	6.92854	6.82753	6.6673	6.3953	6.40979	6.57008	7.19007	7.15588	7.23231	6.91405	7.36716	7.14221
AT1G01930	9.02919	8.93288	8.89982	8.96773	8.94333	8.87922	9.39423	9.52976	10.2332	9.88931	9.21172	9.2327	9.29943	9.17096
AT1G02080	11.9872	11.8725	11.9865	11.9724	12.0092	11.575	11.4116	11.0758	12.2494	12.025	12.003	11.8139	11.8273	11.864
AT1G02335	7.5875	7.30663	7.32147	7.76684	7.43402	7.80759	6.18623	6.45479	5.39205	5.6432	5.70405	5.51651	6.43797	5.62494
AT1G02350	5.46269	5.65065	5.61143	5.41315	5.74938	5.7657	5.57208	5.61396	4.77481	4.80948	5.44414	5.27476	5.67242	5.52011
AT1G02780	14.3046	14.388	14.3621	14.1128	14.248	14.2362	14.6843	14.5576	13.8552	13.9383	14.6182	14.5814	14.4503	14.232
AT1G02890	11.2373	11.0685	11.1466	11.265	11.1851	10.8836	11.0766	10.9847	12.0736	11.786	11.4953	11.1853	11.6739	11.475
AT1G03060	11.5878	11.4817	11.6972	11.529	11.6304	10.889	11.7913	11.2044	12.905	12.5215	10.9699	11.2221	11.0638	11.3786
AT1G03380	9.84077	9.58907	9.72865	9.75425	9.84049	9.4691	8.91498	8.71347	9.91625	9.64698	9.01914	9.40443	9.05792	9.58909
AT1G03740	9.66298	9.51624	9.45491	9.61917	9.54643	9.27212	12.1148	11.9555	13.4686	13.2592	9.89446	9.70919	10.5367	9.89132
AT1G04140	11.1313	11.0992	11.1629	11.2207	11.1432	11.0379	10.4017	10.4374	11.1856	10.9347	11.0899	10.9815	11.2933	11.1121
AT1G04160	9.50456	9.45947	9.56665	9.52085	9.4549	9.10786	10.4265	9.8112	11.5239	11.0534	9.53196	9.24436	9.4189	9.32777
AT1G04210	10.9118	10.8647	10.9628	10.8625	10.8703	10.5908	10.6505	10.6678	11.6267	11.2222	10.7456	10.8847	10.6656	10.847
AT1G04270	12.9661	13.027	12.9756	12.7679	12.7992	13.0895	13.0248	13.141	12.38	12.4546	13.1795	13.1162	13.0272	12.873
AT1G04300	11.1477	11.0239	11.1003	11.1449	10.9951	10.6028	11.1079	10.7138	12.1396	11.7215	11.6219	11.3306	11.7347	11.4549
AT1G04480	12.1734	12.2317	12.2307	11.9738	11.9647	12.3208	13.0079	12.6955	11.9287	12.0288	12.7168	12.5221	12.4337	12.1328
AT1G04830	8.56925	8.52374	8.59916	8.63304	8.58348	8.62162	9.25863	9.1299	10.0787	9.77965	8.97887	8.78742	8.94961	8.99075
AT1G04940	7.0348	6.98873	7.12709	6.90466	7.03175	7.35224	7.56789	7.47795	6.30585	6.73039	7.03191	7.41142	6.95873	7.13082
AT1G05035	4.24895	4.3663	4.62145	4.48281	4.53333	3.94386	2.78343	3.24073	5.02365	4.66316	4.61769	4.01922	5.28555	4.69315
AT1G05380	10.3663	10.1655	10.234	10.3316	10.2127	9.84937	10.1234	9.79521	11.2428	10.8618	9.922	9.98512	10.1721	10.2493
AT1G05570	9.84027	9.94119	9.90336	9.88452	10.006	9.51298	9.61071	9.55894	10.3509	10.4321	9.9485	9.60874	9.75238	9.89426
AT1G05630	10.2426	10.3047	10.346	10.4419	10.3001	10.0062	9.81851	9.8622	11.4045	11.1028	10.23	9.97697	10.2101	10.4204
AT1G05750	7.46515	7.64276	7.60678	7.47498	7.5297	7.43125	7.93068	7.70087	8.76685	8.46954	6.95976	7.32674	7.13303	7.39932
AT1G05790	9.06101	9.06762	9.02323	9.29671	9.17961	9.1994	9.04462	8.96947	9.80545	9.50659	9.45863	9.32361	9.54513	9.56923
AT1G05910	10.012	10.0773	10.1185	9.88857	10.0242	9.58025	9.5643	9.18129	10.2153	9.86235	9.66195	9.63324	9.44565	9.62259
AT1G05960	10.6972	10.8054	10.8755	10.7067	10.817	10.6937	10.8626	10.6518	11.4542	11.2497	10.6313	10.464	10.7082	10.6135
AT1G06230	11.1134	10.9337	11.0043	11.0231	10.9653	10.6156	10.7921	10.3603	11.6856	11.1591	10.9087	10.7094	10.9936	10.8683
AT1G06290	11.1883	11.0435	11.0586	11.0488	11.0718	10.8773	10.934	11.053	11.6735	11.5945	11.3208	11.2526	11.3709	11.1862
AT1G06590	8.2659	8.23524	8.15988	8.08032	8.2198	8.0879	8.30605	8.29071	8.81104	8.98545	8.51365	8.10237	8.21914	8.16386
AT1G06900	10.7762	10.7183	10.7876	10.7088	10.6113	10.312	10.4107	10.2247	11.1694	10.72	10.9707	10.7408	11.1915	10.9016
AT1G07360	10.3398	10.3324	10.4477	10.1842	10.3056	10.24	11.0949	10.8198	11.6164	11.4813	10.1129	10.3697	9.95839	10.1077
AT1G08060	9.77033	9.57664	9.67919	9.68153	9.76518	9.18505	8.89938	8.76338	9.94912	9.62918	9.53553	9.42524	9.38208	9.66476
AT1G08200	12.9544	12.8157	12.8997	12.8976	12.866	12.8456	12.897	12.8558	13.2524	13.2216	13.0441	12.9378	13.0394	12.9141
AT1G08260	9.29223	9.39262	9.52545	9.37826	9.43823	8.72337	8.13022	8.38735	9.38975	9.20882	9.63355	9.2556	9.62867	9.3017
AT1G08360	12.622	12.6543	12.6585	12.4337	12.3853	12.4912	13.0377	12.8024	12.2771	12.2853	13.0104	12.8996	12.9185	12.6492
AT1G08380	15.2096	15.2	15.2347	15.3499	15.2616	15.4339	15.5548	15.6055	14.9487	15.344	15.7213	15.7223	15.7771	15.8053
AT1G08420	10.8099	10.8286	10.8959	10.8874	10.8104	10.485	10.1619	10.1579	10.9137	10.5718	10.8876	10.7319	11.0276	10.8357
AT1G08480	9.8185	9.86575	9.78462	9.78207	9.84227	10.2538	10.3924	10.2176	9.66404	9.67931	9.99901	9.95927	10.0478	9.99452
AT1G08910	10.0085	9.89234	9.99974	9.9638	9.95875	9.65768	9.9134	10.0592	10.5441	10.9653	10.3935	10.1109	10.2629	10.0887
AT1G09020	10.7488	10.7947	10.7856	10.699	10.7513	10.6197	10.079	10.1072	10.5012	10.2762	10.6694	10.715	10.6174	10.644
AT1G09060	10.7666	10.5854	10.7343	10.7842	10.7183	10.562	10.8329	10.6577	11.6102	11.3396	11.0719	10.8911	10.9866	10.9678
AT1G09470	7.50765	7.75217	7.44199	7.26276	7.67991	7.5642	6.42516	6.42397	5.43607	5.65338	6.32728	6.43452	5.70529	5.94123
AT1G09590	12.0737	12.1271	12.1148	11.8439	11.9252	12.0246	12.0994	12.06	11.2551	11.3173	12.0284	12.1411	11.7917	11.6572
AT1G09690	13.379	13.4548	13.3619	13.1631	13.2142	13.253	13.3948	13.4083	12.6962	12.8635	13.5222	13.575	13.319	13.0879
AT1G10050	8.47924	8.44502	8.59125	8.6785	8.61188	8.45709	11.24	10.9577	12.4205	12.011	8.65523	8.54562	8.78623	8.57275
AT1G10090	9.29667	9.15029	9.25725	9.31018	9.25169	9.09681	10.2	9.88841	10.9557	10.6605	8.79033	8.62608	8.68585	8.74313
AT1G10320	9.6091	9.6564	9.71285	9.53203	9.73515	9.33518	9.17762	9.62198	9.86848	10.3739	9.98202	9.9795	9.71069	9.81864
AT1G10330	5.69366	6.04518	5.97756	5.83557	5.90121	5.78956	4.84119	5.60696	6.38736	7.21661	5.46024	5.38897	5.30811	5.24071
AT1G10390	11.4972	11.4171	11.4383	11.4586	11.3797	11.0551	11.1155	11.1509	11.9481	11.6676	11.7734	11.6262	11.7957	11.6907
AT1G10580	10.5005	10.5299	10.5291	10.3251	10.4089	10.193	11.8006	10.9021	12.6268	12.2246	10.124	10.3995	10.0592	10.1886
AT1G10760	13.2745	13.2657	13.3841	13.2123	13.39	13.0776	12.8545	12.9892	13.4293	13.5505	13.7113	13.5977	13.8494	13.7452
AT1G10820	9.35515	9.19108	9.26652	9.26011	9.2848	9.27566	8.79297	9.02669	9.31817	9.34962	9.63776	9.5452	9.50039	9.53703
AT1G11100	5.4407	5.47981	5.2759	5.00842	5.32379	4.9033	8.75255	8.09786	11.0089	9.90933	5.92467	5.35648	6.00393	5.28546
AT1G11160	6.9698	6.95258	6.93177	6.8014	6.99782	6.83717	7.56199	7.2629	8.41022	7.94749	7.00656	6.63169	6.479	6.6987
AT1G11220	6.73175	6.84422	6.64373	6.64724	6.80778	7.08336	6.12126	5.98911	5.2501	5.09773	5.76792	5.61244	5.33744	5.42115
AT1G11390	9.30026	9.44902	9.48863	9.56545	9.46045	9.21901	11.0235	10.731	11.8052	11.5437	9.46573	9.40608	9.68033	9.3741
AT1G11950	7.86607	7.91992	7.94599	7.54898	7.77405	7.61317	9.5415	9.83062	10.0532	10.431	8.57514	7.98764	7.8868	7.80025
AT1G11960	9.10394	9.04482	9.0207	9.144	9.19342	8.98413	11.5701	11.2243	12.5631	12.2076	10.606	9.64574	9.96897	9.62764
AT1G12470	10.1234	10.0237	10.0366	10.1074	10.0671	9.8247	9.5798	9.74332	10.7018	10.4427	10.2844	9.96191	10.357	10.1489
AT1G12520	10.6115	10.6002	10.4365	9.73473	9.57744	9.67321	10.7202	10.4616	9.25923	9.3098	10.8752	10.8373	9.4978	9.35137
AT1G13040	6.94264	7.0032	6.99537	6.79444	7.0878	6.63504	5.72024	6.33177	7.43165	7.53856	7.04354	6.79971	6.80682	6.76993
AT1G13190	10.6491	10.6976	10.6291	10.7253	10.659	10.4042	10.9899	10.6277	11.5957	11.3587	10.3911	10.5935	10.6656	10.6542
AT1G13210	10.4539	10.2322	10.1802	10.4736	10.28	10.0163	12.2265	11.5919	13.499	12.8856	10.5069	10.2782	10.6654	10.2931
AT1G13220	9.94751	9.88463	9.97097	9.76593	9.95412	9.59145	9.49622	9.61883	10.032	10.0878	9.33886	9.55407	9.29199	9.4306
AT1G13350	10.7498	10.7742	10.807	10.8404	10.8173	10.44	10.9064	10.9712	12.0782	11.7867	10.4625	10.7984	10.227	10.801
AT1G13540	2.47571	2.73664	2.45954	2.26935	2.02761	2.02889	3.69213	4.90483	5.89483	6.20196	4.951	3.95939	3.8756	3.86734
AT1G13690	8.35573	8.59723	8.54682	8.59365	8.53697	8.71198	8.66879	8.67111	8.22102	8.12476	8.30642	8.49138	8.5427	8.50792
AT1G14020	9.20927	9.39632	9.43306	9.16413	9.26382	9.12577	8.87597	9.03133	9.57733	9.32585	8.58343	8.87569	8.52711	8.75157
AT1G14470	5.51478	5.7104	6.04455	5.85404	6.03809	5.54513	5.25494	5.49542	6.70309	6.56718	6.17346	5.79868	5.81463	5.98313
AT1G14640	7.3557	7.28125	7.45353	7.56912	7.48729	7.12176	7.8944	7.84543	10.1135	9.56284	7.87706	6.9713	8.21418	7.02317
AT1G14990	7.61507	7.766	7.63249	7.58017	7.76995	7.9567	8.37693	8.08676	7.31809	7.55789	7.77467	7.79413	7.69445	7.64383
AT1G15120	10.45	10.5187	10.4722	10.4592	10.4062	10.5475	11.0882	10.9347	10.3492	10.4662	10.8498	10.714	10.8708	10.521
AT1G15165	8.05767	8.22965	8.40056	8.08165	8.24547	7.78272	6.94165	7.60281	8.20512	8.45068	8.038	8.16241	7.882	8.09797
AT1G15240	10.2341	10.099	10.2291	10.352	10.2328	10.0522	9.3666	9.58151	10.0669	10.0407	10.3069	10.055	10.1613	10.2345
AT1G15270	10.3677	10.4246	10.3515	10.3066	10.2046	10.273	10.4404	10.3076	9.86096	9.87545	10.258	10.2067	10.3475	10.0981
AT1G15280	11.1485	11.0754	11.0783	11.1472	11.1017	10.852	10.5747	10.5763	11.1731	11.1605	11.4633	11.2647	11.6351	11.281
AT1G15390	10.125	9.95864	10.0724	9.84747	9.94542	10.0774	10.3987	10.4002	9.60071	9.82976	10.4242	10.4036	10.1799	10.2136
AT1G15440	9.14749	9.29453	9.27807	8.923	9.17298	8.98954	9.43768	9.41234	10.2172	10.5007	8.92963	9.03177	8.68504	8.75098
AT1G16270	10.1126	10.0813	10.0671	10.016	10.098	9.63697	9.07848	9.41548	10.5463	9.93915	10.0261	9.93355	9.78057	9.88709
AT1G16710	10.2051	10.1753	10.3071	10.1845	10.2659	9.82806	9.3192	9.61759	10.2461	10.061	9.79449	9.906	9.58957	10.0019
AT1G16780	9.62937	9.6662	9.69886	9.63996	9.77168	9.531	8.65253	8.78446	9.16806	9.38128	9.66272	9.43373	9.63575	9.55253
AT1G16916	6.85388	7.0259	6.58478	6.97718	6.76727	7.21783	7.4044	7.12148	6.46265	6.40242	6.98521	6.79754	7.12473	6.92438
AT1G16960	7.8427	8.07744	8.21037	8.31211	8.36118	8.52073	7.1262	7.66217	6.63447	6.97257	7.53117	7.81061	7.33663	7.56196
AT1G17110	10.5283	10.5004	10.5698	10.6084	10.6227	10.2539	9.73776	10.0835	11.2396	10.982	10.393	10.1887	10.2985	10.3644
AT1G17260	5.50511	5.62782	5.40089	5.39774	5.75063	5.49526	6.00269	5.59276	6.87156	6.53586	5.69686	5.32549	5.0719	5.04251
AT1G17340	9.5537	9.39835	9.42108	9.69164	9.45116	9.3542	10.5501	10.2497	11.6174	11.0212	9.84929	9.73588	10.0689	9.92992
AT1G17440	10.2759	10.2591	10.3121	10.2976	10.339	10.0974	9.95982	9.94821	10.5379	10.605	10.3384	10.4997	10.1321	10.49
AT1G17455	7.68319	7.74607	7.58368	7.78904	7.67881	8.10639	8.52272	8.12935	7.71993	7.5623	8.02513	8.01646	8.19807	7.82719
AT1G17500	9.53716	9.44731	9.52788	9.54824	9.58798	9.27078	9.7948	9.47717	10.6715	10.5336	8.82509	8.79037	9.01372	9.01469
AT1G17600	8.07949	8.16181	8.17541	7.88792	7.64301	7.68139	7.36128	7.70391	8.80971	8.7539	8.13757	8.0042	7.7374	7.86328
AT1G17690	9.3341	9.403	9.35454	9.19752	9.33184	9.06518	9.13214	9.02188	9.7533	9.32133	9.36099	9.44232	9.25308	9.33197
AT1G17980	9.59409	9.48285	9.49365	9.68881	9.71738	9.51408	10.077	10.035	11.1379	10.8188	10.0006	9.76228	10.3228	10.1094
AT1G18150	10.0596	10.1698	10.2216	10.0245	10.1224	9.98521	9.99504	10.0188	10.7204	10.3889	10.0067	10.1115	10.0288	10.0944
AT1G18250	9.21641	9.2519	9.18206	9.07997	9.1454	9.11444	8.19933	8.06058	7.2989	7.47027	7.84179	8.0215	7.60476	7.7714
AT1G18500	11.6198	11.5038	11.5451	11.4346	11.4808	11.2081	11.3422	11.4793	11.9163	11.7874	12.0853	11.9671	12.0349	11.9013
AT1G18540	12.8318	12.8857	12.9287	12.5067	12.717	12.7057	12.592	12.8053	11.8462	12.0295	12.7172	12.9454	12.5408	12.581
AT1G18800	9.04904	9.27969	9.25026	8.86986	9.05976	9.14862	9.17122	9.09616	8.34562	8.39588	8.85536	8.92383	8.72372	8.71202
AT1G19120	8.6677	8.65915	8.54744	8.65129	8.67228	8.97211	8.93735	8.82098	8.35988	8.35195	8.80181	8.65722	8.91208	8.87172
AT1G19130	8.75626	8.89416	8.81186	8.85331	8.81237	9.13835	9.2661	9.08488	8.61833	8.5383	8.89983	8.68014	9.01834	8.81777
AT1G19360	8.65377	8.67697	8.66586	8.78854	8.70431	8.76681	8.74294	8.77741	9.87536	9.35976	8.42911	8.52181	8.60158	8.62171
AT1G19720	11.6382	11.54	11.6759	11.7194	11.6426	10.8778	9.36225	10.1409	11.1423	11.1696	11.7262	11.6507	11.7117	11.7812
AT1G19860	9.17369	9.2328	9.24967	9.07211	9.14583	9.072	9.14918	8.93174	9.56477	9.3725	9.0549	9.31114	8.82993	9.12784
AT1G19990	8.21527	8.08023	8.0755	8.0688	8.04257	8.15571	8.58255	8.14193	7.82395	7.71461	7.92593	8.13608	8.08412	8.25538
AT1G20340	16.7074	16.6594	16.7032	16.7801	16.7551	16.9321	16.5219	16.7911	16.1472	16.353	17.1268	17.0298	17.2552	17.069
AT1G20430	7.87353	7.93119	7.90422	8.00744	8.04228	8.1717	8.14297	7.79826	7.04266	7.21997	7.53233	7.53086	7.80716	7.55223
AT1G20580	10.4523	10.4517	10.5131	10.2938	10.4099	10.4534	10.9171	10.7524	10.1522	10.3357	10.7703	10.599	10.6334	10.5461
AT1G20670	10.0485	9.78932	9.90401	9.96698	9.87043	9.60742	10.3369	10.0084	11.3148	10.7648	10.2548	10.2084	10.3763	10.2577
AT1G20696	11.8769	12.0117	11.9156	12.0345	12.0372	12.3088	11.8701	11.8222	11.6206	11.5759	11.8993	11.8387	12.0989	12.0506
AT1G20816	7.54423	7.57041	7.43591	7.40738	7.46411	7.79276	8.25467	8.09138	7.48684	7.58616	7.89915	7.87791	7.92559	7.92841
AT1G20823	7.34848	7.46048	7.56232	7.89323	8.05994	7.87689	10.6721	10.3978	10.1946	10.4165	8.37702	8.00344	8.14582	7.71905
AT1G20920	11.3077	11.2031	11.2363	11.3126	11.3079	10.7715	10.4616	10.301	11.6795	11.2504	11.2037	11.0691	11.5635	11.1791
AT1G20970	11.1702	11.0665	11.1692	11.208	11.1158	10.6736	11.3211	10.8555	12.4606	11.8754	10.5877	10.6611	11.2116	10.7574
AT1G20980	11.11	10.9778	11.083	11.1318	10.9927	10.5992	10.8986	10.7184	12.3369	11.773	10.4893	10.7434	10.6373	10.8079
AT1G21190	8.42602	8.62495	8.55333	8.44765	8.6316	8.89018	8.9208	8.61428	7.80112	8.21293	8.37361	8.46634	8.31772	8.16535
AT1G21500	11.8386	11.8307	11.9059	11.8281	11.7019	11.9222	11.9727	11.9658	11.4456	11.6109	12.0684	12.1532	12.177	12.148
AT1G21520	6.79931	7.00555	6.62805	7.0066	6.77949	6.99647	8.34544	8.10798	7.07548	7.65936	5.7024	5.7129	6.32454	5.80704
AT1G21630	11.5824	11.4337	11.4914	11.5494	11.455	11.0559	10.3932	10.5167	11.3873	11.1375	11.3403	11.2547	11.5391	11.4315
AT1G21640	11.0628	10.9041	11.0575	11.0333	10.9399	10.7266	10.5768	10.7429	11.3621	11.1791	11.4694	11.3457	11.566	11.502
AT1G21660	10.4875	10.4164	10.3845	10.4376	10.4201	10.3153	10.6826	10.5172	11.1337	10.9707	10.0928	10.2942	10.053	10.209
AT1G21700	10.3283	10.3136	10.3709	10.2903	10.3201	10.043	9.60005	9.6428	10.7006	10.397	10.0504	10.2096	10.0404	10.1858
AT1G22020	9.78239	9.74313	9.75492	9.77661	9.78871	9.71494	10.5988	10.3923	11.4246	11.1562	9.71287	9.72298	9.71935	9.82508
AT1G22140	8.57418	8.62903	8.71215	8.86872	8.70188	8.98184	9.12329	8.73558	8.55226	8.54358	8.65227	8.7318	9.0441	8.93596
AT1G22270	8.61592	8.67332	8.65345	8.52956	8.40558	8.87295	8.98131	9.09237	8.09414	8.19089	8.68479	8.81884	8.82379	8.68657
AT1G22410	12.584	12.4585	12.4487	12.3598	12.3489	12.4058	12.2361	12.0977	13.0572	12.387	12.2589	12.2911	12.2306	12.1311
AT1G22590	9.55288	9.59552	9.54703	9.24575	9.26641	9.42167	10.2128	10.148	9.2816	9.47015	10.0973	10.1763	9.92065	9.77031
AT1G22630	10.2189	10.0636	10.1502	10.2475	10.1141	10.3954	10.6246	10.6169	9.79146	10.063	10.6261	10.5948	10.6801	10.7522
AT1G22780	11.9214	11.9462	11.8989	11.5992	11.6745	12.0824	12.57	12.3486	11.5896	11.5524	12.3077	12.2539	12.1234	11.8594
AT1G22860	9.09339	8.95048	8.98941	9.06968	9.05168	8.84069	8.53688	8.76784	9.4157	9.43773	9.0935	8.80277	8.80065	9.02202
AT1G22870	9.205	9.18694	9.19789	9.23633	9.27677	9.00468	9.5112	9.44377	10.2868	10.0302	9.45701	9.32699	9.31762	9.49529
AT1G22885	7.98861	7.95979	7.99078	8.26517	7.8526	8.21446	7.49158	7.25376	6.474	6.43743	6.59139	7.05151	6.98404	6.90912
AT1G23230	9.98247	9.86641	9.90975	9.95199	10.0055	9.5312	8.86791	8.61045	9.92214	9.67656	9.96462	9.67139	9.91204	9.69614
AT1G23450	5.64174	5.91672	5.94907	5.54297	5.86138	5.28045	6.59258	7.67493	10.1045	9.58002	6.68081	5.93293	6.58074	6.1257
AT1G24330	7.15453	7.41784	7.69173	7.61853	7.6419	7.35768	8.66919	8.60023	9.99982	9.90982	8.35416	7.64931	7.98056	7.72735
AT1G24340	8.42947	8.29348	8.362	8.42187	8.47601	8.23688	8.82251	9.11096	9.83066	10.011	9.04643	8.52849	8.99561	8.49131
AT1G24450	7.11817	7.26594	7.08628	7.21376	7.37174	7.47464	6.82333	6.91848	6.17481	6.39734	6.52795	6.74186	6.54404	6.81215
AT1G24460	11.1198	10.9812	11.0438	11.0471	11.07	10.4851	10.4037	10.0456	11.4022	10.8263	10.7496	10.6482	10.8224	10.8993
AT1G24706	11.1421	11.0996	11.1719	11.1258	11.1102	10.5729	10.6705	10.6011	11.5226	11.1749	11.2054	11.0139	11.2064	11.1658
AT1G25380	9.26516	9.34761	9.29859	9.27854	9.29812	9.27322	9.1969	9.24044	9.54288	9.76067	9.17363	9.24329	9.08257	9.22441
AT1G25390	9.98374	9.81545	9.88383	9.77566	9.9166	9.72866	10.0282	9.82043	10.9747	10.7624	9.58446	9.96381	9.4462	9.83443
AT1G25540	9.92113	9.89412	9.888	9.94845	9.9321	9.54958	9.89741	9.74866	11.0307	10.7837	10.1768	9.97128	10.2142	10.0648
AT1G26130	9.37953	9.34334	9.36575	9.42704	9.4163	9.11986	8.88785	8.78583	9.59053	9.38915	9.11231	9.03617	9.1167	9.2684
AT1G26150	12.4399	12.4052	12.4192	12.3702	12.4203	12.0656	11.4172	11.5101	11.9397	12.1499	12.6229	12.4333	12.5513	12.4587
AT1G26270	10.7339	10.6268	10.6673	10.57	10.6517	10.4061	11.7192	11.4822	12.3558	12.0034	10.693	10.656	10.9197	10.7508
AT1G26370	9.09481	9.14612	9.19642	9.10987	9.13875	8.99931	8.19475	8.35128	8.7487	8.82808	9.02986	9.04233	8.89671	9.16729
AT1G26550	10.8968	10.9378	10.9035	10.972	10.9058	11.0753	11.3527	11.2002	10.777	10.807	11.2149	11.1179	11.3267	11.057
AT1G26630	13.9412	13.9804	13.9477	13.7816	13.849	14.0611	14.2873	14.1689	13.6022	13.6339	14.2066	14.1179	14.1393	13.9086
AT1G26820	6.48242	6.12914	5.82225	6.45178	6.35595	6.54248	5.37328	4.94594	4.11731	4.14394	3.80271	3.5577	4.54047	3.76395
AT1G26880	11.3033	11.3354	11.3453	11.0479	11.0822	11.2134	11.6706	11.6172	10.6132	10.724	11.4127	11.5007	11.1901	11.0877
AT1G27180	7.80716	7.81026	7.94214	7.80553	7.87928	7.22002	7.87644	7.54167	8.8713	8.57672	7.3919	7.32671	7.12401	7.57996
AT1G27320	11.6172	11.4518	11.5579	11.6594	11.5831	11.1238	10.66	10.7484	11.4534	11.3306	11.4924	11.5855	11.5583	11.7679
AT1G27400	12.2185	12.2638	12.2315	11.952	11.9559	12.0813	12.5866	12.5383	11.7931	11.8564	12.5772	12.5493	12.4709	12.1817
AT1G27430	10.9711	10.9451	11.0201	10.8742	10.9451	10.564	10.2919	10.3423	10.8328	10.8125	10.9527	11.0559	10.7102	11.0055
AT1G27435	9.04415	9.09465	9.18864	8.92041	9.00599	9.3225	9.2901	9.18072	8.50333	8.47676	9.05699	9.02683	9.1334	8.89312
AT1G27470	8.7391	8.89064	8.94528	8.71161	8.73066	8.40056	8.66813	8.66456	9.65227	9.20856	8.6825	8.63809	8.73669	8.45725
AT1G27595	10.4766	10.2935	10.3893	10.4891	10.3763	10.0924	10.0058	9.86192	10.6647	10.5218	10.7317	10.4589	10.6697	10.4661
AT1G27750	9.91009	9.65831	9.84493	10.0156	9.80478	9.57022	9.46127	9.33177	10.2447	10.0639	10.119	10.0031	10.3734	10.1603
AT1G27752	9.83935	9.73875	9.86797	9.91864	9.78263	9.4567	9.48838	9.68608	10.2774	10.177	10.1488	9.94792	10.3098	10.1716
AT1G27760	10.9143	11.0985	11.0994	10.8819	11.0506	10.8683	12.7056	12.2793	13.5462	13.0116	11.3138	11.17	11.3033	11.2495
AT1G27910	8.72728	8.76696	8.87531	8.81044	8.75985	8.5644	9.84002	9.45782	10.4515	10.1999	8.22699	8.58115	8.22001	8.35587
AT1G28050	10.5925	10.4706	10.4209	10.304	10.4591	10.2859	11.447	11.2778	12.3666	12.3969	9.85812	9.90537	10.1747	9.78241
AT1G28060	10.7733	10.7736	10.7605	10.6932	10.6682	10.379	10.5644	10.506	11.1847	11.2612	10.4719	10.5401	10.4177	10.3477
AT1G28150	10.6408	10.6243	10.6023	10.6242	10.6043	10.8629	11.4174	11.056	10.6051	10.7144	11.1382	10.9549	11.2972	11.2019
AT1G28230	8.24307	8.25149	8.31971	9.02087	8.84491	9.26413	7.06838	7.45637	6.78764	7.0182	7.00901	7.66536	6.73472	7.3138
AT1G28395	8.08646	8.06297	8.16972	7.9186	8.04968	8.05992	8.56975	8.43191	7.51866	7.90777	8.1673	8.36213	8.02921	7.87626
AT1G28580	9.79456	9.87365	9.89962	9.87984	9.87937	10.0172	9.46047	9.418	8.86224	8.8596	9.54707	9.42809	9.67031	9.23876
AT1G28690	5.93272	5.72214	6.16901	5.57979	5.6717	5.46106	5.3315	5.54146	6.70153	6.37591	5.43591	5.69252	5.5271	5.52737
AT1G29070	13.9263	13.9358	13.942	13.7354	13.8479	14.0381	14.7898	14.5429	13.9617	14.0945	14.7128	14.4917	14.5532	14.4246
AT1G29250	9.41552	9.50504	9.47851	9.22009	9.42451	9.47728	9.73931	9.70486	8.88209	8.87639	9.34323	9.52481	9.29394	9.33961
AT1G29350	10.0999	9.8345	10.017	9.90616	9.97457	9.56451	9.3434	9.30569	10.6529	10.191	10.3495	10.1366	10.3726	10.1291
AT1G29720	10.2232	10.2599	10.1787	9.9366	9.79215	9.64594	10.0433	10.0732	10.3221	10.1952	10.7266	10.5127	10.2154	10.055
AT1G29940	9.59048	9.59711	9.65098	9.42626	9.50933	9.18157	8.90147	9.03826	9.34396	9.23775	9.50287	9.51338	9.34139	9.42039
AT1G29990	9.25391	9.28952	9.22714	9.23347	9.31815	9.34113	9.27772	9.38787	8.76197	9.01249	9.29148	9.24216	9.42732	9.2191
AT1G30380	15.3811	15.259	15.333	15.5389	15.3885	15.5441	16.305	15.8971	15.3375	15.5667	15.9936	15.8786	16.1454	16.1522
AT1G30400	12.4941	12.3751	12.4667	12.5067	12.4244	11.9878	12.3691	12.1493	13.4637	12.8596	12.6401	12.4354	12.6928	12.5989
AT1G30410	10.3279	10.4259	10.4529	10.1065	10.2783	9.90455	9.82457	9.98463	10.6058	10.2729	10.7208	10.5272	10.4671	10.3306
AT1G30450	10.0536	10.1235	10.1256	10.0909	10.0885	9.82282	10.3143	10.193	11.7918	11.3454	9.94079	9.89854	9.86335	9.95357
AT1G30460	9.12562	9.28013	9.20672	9.0802	9.28071	9.09765	9.03697	9.04726	9.73495	9.43323	9.18174	9.25497	9.27542	9.23707
AT1G30470	10.9782	11.0375	10.9942	10.9216	10.9397	10.8247	10.7591	10.7961	11.4531	11.1137	11.2704	11.0705	11.1036	11.0863
AT1G30480	9.46036	9.43288	9.42665	9.33945	9.35072	9.09907	9.57985	9.61098	10.0962	9.9037	9.37584	9.48091	9.38788	9.21117
AT1G30510	8.54782	8.52388	8.51797	9.00089	8.62184	8.64831	8.23576	8.26668	7.89421	8.02072	8.60053	8.77345	9.28373	9.05719
AT1G31160	9.71337	9.79623	9.83059	9.75399	9.82285	9.99149	10.2237	10.0458	9.6035	9.76415	10.1771	10.0654	10.2437	10.0951
AT1G31170	9.11365	9.00589	9.02556	9.26764	9.26479	9.56146	9.97846	9.83115	9.48934	9.59702	9.65385	9.68007	9.7852	9.95024
AT1G31280	9.17426	9.11522	9.28882	8.9561	9.2277	8.80725	9.7668	10.6078	11.4645	11.5648	7.37611	8.14102	7.443	7.96803
AT1G31480	8.72123	8.48231	8.60424	8.60698	8.58421	8.2704	7.59792	7.93251	8.47116	8.61321	8.72226	8.59722	8.91129	8.68407
AT1G31730	11.4004	11.3455	11.3779	11.3432	11.2773	11.1057	10.5735	10.5054	11.1373	10.9916	11.1526	11.1309	11.3724	11.1509
AT1G31780	10.1453	10.0388	10.0678	10.0664	10.0456	9.94391	9.15942	9.26984	9.5844	9.52521	9.82162	9.87801	9.89446	9.91763
AT1G31812	11.7568	11.7834	11.7641	11.8086	11.8142	11.9725	12.1929	11.9944	11.5274	11.6	11.9947	11.7152	11.9471	11.7136
AT1G31814	7.53987	7.4058	7.44522	7.40105	7.48062	7.47533	7.37638	7.47577	8.93761	8.13141	7.71761	7.3005	7.55089	7.43481
AT1G32130	11.0172	11.0049	10.9836	11.0358	10.9677	10.7451	10.8427	10.7344	11.5443	11.1368	10.9566	10.9532	11.1551	10.989
AT1G32210	9.22981	9.36921	9.1657	9.40775	9.3877	9.52235	9.58687	9.4763	8.83859	8.97719	9.38317	9.346	9.55242	9.53747
AT1G32330	8.68341	8.65289	8.70498	8.64569	8.63086	8.58675	9.06105	9.05861	9.86037	9.66547	8.44886	8.49734	8.38399	8.54376
AT1G32490	10.5916	10.4999	10.5768	10.5022	10.4962	10.2145	10.3671	10.169	11.1333	10.9582	10.8344	10.5006	11.0613	10.6723
AT1G32530	10.1885	9.95202	10.03	10.0642	9.97805	9.62637	10.2093	10.0844	11.4971	10.9077	10.0836	10.0478	10.3242	10.1128
AT1G32550	10.8231	10.828	10.9313	10.86	10.8229	10.9075	11.5892	11.3759	10.9792	11.1103	11.495	11.3719	11.4774	11.3995
AT1G32580	10.2339	10.244	10.2865	10.1535	10.2065	10.3729	10.6599	10.6427	10.0459	10.2608	10.5334	10.6402	10.4528	10.4566
AT1G32750	11.0227	10.9531	11.0446	11.0569	11.0476	10.4152	11.0638	10.9135	12.4019	12.0779	10.8183	10.7426	10.874	10.8301
AT1G32870	8.6715	8.61713	8.61834	8.8175	8.75649	8.78372	10.4347	10.3793	11.5134	11.334	8.29238	8.53877	8.66572	8.76694
AT1G33120	11.7468	11.868	11.8657	11.4085	11.574	11.8534	11.9913	12.1141	11.1104	11.2648	11.981	12.106	11.6183	11.4326
AT1G33140	11.3873	11.5343	11.5751	11.0808	11.2101	11.3757	11.9947	11.7358	10.6778	10.8636	11.497	11.5939	11.2109	10.9856
AT1G33680	11.4815	11.3021	11.3877	11.4317	11.3718	11.0798	10.5835	10.5079	11.1818	11.1361	11.7186	11.535	11.9307	11.5759
AT1G33810	10.9532	11.0197	11.007	10.8461	10.8572	10.9874	11.545	11.4685	10.8201	11.0387	11.4776	11.4144	11.4825	11.2724
AT1G34030	11.269	11.3006	11.2719	11.0787	11.0847	11.2217	11.7837	11.6528	10.8797	10.9508	11.6375	11.5923	11.5708	11.2876
AT1G34150	8.0229	8.01558	8.03328	7.95576	7.99851	8.03577	8.26916	8.11748	9.03217	8.73349	8.50408	8.27004	8.5458	8.44654
AT1G34245	6.87063	7.20282	6.83153	6.70108	6.7997	7.13511	6.25277	6.32414	4.67943	4.68741	5.38702	5.53571	4.95619	5.13715
AT1G34260	9.73696	9.70239	9.78412	9.70583	9.77966	9.30717	11.6995	11.2278	12.7772	12.4299	9.44905	9.4508	9.28977	9.25581
AT1G34460	6.06731	6.17791	6.17595	6.14391	6.41365	6.08053	4.17264	4.34536	5.98587	4.93615	5.66451	5.00204	5.52853	5.36025
AT1G34550	10.5229	10.6048	10.6691	10.4627	10.634	10.3433	9.55308	10.026	10.4925	10.5918	10.0958	10.1876	10.0029	10.1533
AT1G35220	10.0364	10.0508	10.0839	10.0191	10.0768	9.78822	9.24378	9.242	9.72093	9.64922	9.73316	9.65241	9.68106	9.7118
AT1G35510	10.5504	10.5333	10.514	10.5509	10.5221	10.4023	9.8932	10.1009	10.4192	10.4826	10.5235	10.6026	10.6134	10.683
AT1G35660	7.97491	7.90501	7.95772	8.07599	8.00817	7.62769	8.15214	8.69638	9.77913	9.64746	7.48404	7.69227	7.60032	7.91903
AT1G41880	12.3382	12.4771	12.3504	12.1125	12.2683	12.3323	12.5696	12.6265	11.7264	11.9031	12.4614	12.5957	12.3229	12.2897
AT1G42470	10.0642	9.98886	10.1026	10.2507	10.1698	9.88798	11.1388	10.634	12.6231	11.9976	10.6751	10.103	10.6496	10.3809
AT1G43560	12.0036	12.0221	12.1582	11.9194	12.0457	12.0967	12.3769	12.3572	11.7903	11.9588	12.5092	12.5196	12.4348	12.3625
AT1G43790	7.98697	7.90323	7.74738	8.10607	7.93791	8.6146	6.77493	6.49185	5.35307	5.3322	5.6422	4.95588	6.15945	5.36631
AT1G43850	9.88026	9.8154	9.85842	9.89041	9.85108	9.15639	7.56374	8.50628	9.19269	9.3191	9.52908	9.73277	9.54532	9.78125
AT1G44760	9.23457	9.14678	8.9352	9.25815	9.18552	9.45899	8.63944	8.54868	8.06482	8.03922	8.55033	8.56737	8.45523	8.71452
AT1G45150	8.47192	8.44226	8.40922	8.56316	8.44002	8.46812	8.43407	8.44912	9.37455	8.95772	8.69789	8.49354	8.66241	8.57638
AT1G47278	7.99316	8.24994	8.22443	8.18613	8.26142	8.31467	8.94367	8.44292	8.128	8.04013	8.19572	8.10094	8.33694	8.19516
AT1G47380	9.96326	9.88185	9.92017	10.0329	9.83802	9.76751	11.078	10.8401	12.1201	11.6297	10.3	9.92256	10.3335	9.87998
AT1G47410	6.98455	7.00416	6.88662	7.12374	6.93131	7.33015	6.25203	6.29716	5.42483	5.39318	5.81266	5.83687	5.58083	5.93779
AT1G47820	6.74024	6.82343	6.77122	6.67377	6.66086	6.63244	7.22524	7.02578	6.4243	6.44199	6.84937	6.88406	6.99175	6.93012
AT1G48090	11.5744	11.5057	11.6409	11.632	11.6536	10.9166	10.6906	10.444	11.7928	11.591	11.4726	11.1939	11.619	11.4426
AT1G48370	8.29223	8.46241	8.56416	8.37291	8.58956	8.53624	8.74309	8.45277	10.0988	9.33482	7.82852	7.95084	7.65259	7.96652
AT1G48410	12.0096	11.9689	11.9414	11.9119	11.9809	11.7395	10.8528	11.0967	11.5103	11.5715	11.4459	11.5935	11.2172	11.445
AT1G48490	9.9477	9.83512	9.86016	9.82203	9.94309	9.70039	9.374	9.16871	10.438	9.98338	9.95249	9.75094	10.0054	9.86327
AT1G48560	4.74056	4.90783	4.96085	4.71075	4.67839	4.6818	3.84708	4.59485	5.85041	5.67444	5.2798	4.10724	4.76192	4.30961
AT1G48650	11.4451	11.4124	11.5091	11.2838	11.3914	11.0093	10.6111	10.8078	11.1842	11.1807	11.7739	11.6084	11.7355	11.62
AT1G48830	11.2569	11.3431	11.2901	11.122	11.261	11.4455	11.8859	11.6554	11.0109	10.9734	11.5515	11.4262	11.5429	11.3033
AT1G48970	9.35151	9.23991	9.26618	9.21752	9.24889	9.12357	8.79754	8.81897	9.63728	9.13205	9.28203	9.34214	9.46443	9.34865
AT1G49040	10.7656	10.6851	10.7725	10.6711	10.6433	10.4367	10.4829	10.3165	11.151	10.8609	10.9736	10.6804	10.9435	10.7856
AT1G49340	11.145	11.077	11.183	11.1522	11.167	10.5633	9.92887	9.98041	10.6353	10.508	10.5501	10.5713	10.6385	10.7177
AT1G49400	8.3006	8.42199	8.36208	8.2622	8.48072	8.52825	8.60126	8.58133	7.62216	8.02477	8.40207	8.58784	8.20948	8.34931
AT1G49410	9.40474	9.49905	9.58107	9.17104	9.43033	9.53076	10.0462	9.49712	8.70824	8.9088	9.21181	9.43627	9.08071	9.26343
AT1G49920	4.49683	4.7247	4.68509	3.98234	4.00034	3.74772	4.88646	4.91447	4.85457	5.44764	4.16208	4.42632	3.516	3.1127
AT1G49975	9.78045	9.76479	9.61838	9.53609	9.5445	9.70412	9.7056	10.0295	8.55339	9.06868	9.68929	9.91993	9.63706	9.76757
AT1G50030	11.3137	11.1981	11.2823	11.2684	11.2667	10.6928	10.3746	10.3864	11.489	11.2673	11.5436	11.1793	11.5983	11.2378
AT1G50732	9.08812	8.97251	8.96715	9.11437	8.91062	9.17322	8.89399	9.1095	8.28643	8.52861	9.1306	9.54345	9.5184	9.51541
AT1G51430	7.66591	7.88631	7.78197	7.91552	8.03728	8.24945	7.19393	7.53695	6.98164	6.85572	7.39632	7.38269	7.51373	7.74425
AT1G51650	10.6596	10.6932	10.6588	10.6022	10.5607	10.7798	11.3803	10.9285	10.4466	10.31	10.8435	10.7301	10.8847	10.5689
AT1G51805	11.4828	11.3792	11.3721	11.5134	11.3657	11.2643	12.4237	12.1745	13.3002	12.9594	11.0895	11.1324	11.2559	11.0114
AT1G52220	12.74	12.7449	12.7243	12.7155	12.7183	12.9492	13.2612	13.1729	12.5353	12.831	13.2729	13.1884	13.1651	13.3281
AT1G52300	12.4843	12.6111	12.5734	12.2445	12.2435	12.3625	13.0107	12.8133	11.7925	11.9749	12.7313	12.6507	12.5532	12.3074
AT1G53050	10.3863	10.3611	10.4134	10.3836	10.4041	10.2062	9.70192	9.71083	10.3164	9.97317	10.1219	10.1346	10.0085	10.1388
AT1G53230	7.74514	8.11702	8.18658	8.07542	8.32344	8.42351	7.35426	7.35627	5.79162	6.32222	6.46739	6.94024	6.64269	7.03959
AT1G53390	9.97636	9.98739	10.0311	9.92686	9.96363	9.76217	9.40192	9.38484	10.1817	9.99355	9.2099	9.46191	9.13553	9.51373
AT1G53430	11.3041	11.25	11.3238	11.4004	11.16	10.9161	12.4731	11.9039	13.4584	12.8224	11.7448	11.5061	11.725	11.4421
AT1G53440	9.6918	9.63866	9.69854	9.47346	9.49281	9.14161	9.64678	9.25156	10.8845	9.94295	10.2951	9.58327	10.0956	9.48091
AT1G53840	11.1472	11.2038	11.2645	11.3862	11.3722	11.2669	12.4909	12.306	13.1738	13.0265	11.1577	11.1246	11.2086	11.0907
AT1G54250	7.63738	7.77492	7.76733	7.68621	7.72546	7.92361	8.5968	8.04328	7.64795	7.49361	8.04959	7.86807	8.11195	7.83198
AT1G54260	8.46491	8.75961	8.78404	8.66216	8.71291	8.77291	10.1711	9.68524	10.7793	10.7205	8.54953	8.43852	8.56264	8.45126
AT1G54490	10.6984	10.6673	10.7087	10.7204	10.6964	10.5454	9.92028	10.067	10.5541	10.488	10.7204	10.6485	10.778	10.7712
AT1G54570	10.0132	9.93982	9.95888	9.8769	10.0506	9.82885	9.6601	9.72596	10.2545	10.2064	10.3253	10.2701	10.4081	10.2811
AT1G54850	7.53005	7.42583	7.37521	7.67117	7.58777	7.76	7.85707	7.74828	7.20966	7.12071	7.62836	7.59026	7.42866	7.6627
AT1G54920	10.6775	10.5806	10.6291	10.7769	10.6841	10.5351	9.91722	9.80471	10.6581	10.3729	10.7485	10.5124	11.0363	10.8007
AT1G55090	10.5599	10.4852	10.5339	10.5788	10.5721	10.3864	10.2137	10.2476	10.9729	10.6712	10.9103	10.7064	10.9867	10.8431
AT1G55160	9.05924	9.10571	9.11239	8.99292	9.03023	9.07674	9.55766	9.29262	8.73597	8.72245	9.35397	9.3236	9.38705	9.11888
AT1G55320	10.2212	10.0061	10.0373	10.0993	9.98175	9.8673	10.1734	10.4275	10.7615	10.8332	9.90561	9.95817	9.50813	9.8552
AT1G55325	10.4288	10.29	10.4354	10.2834	10.4363	9.97286	9.45379	9.48154	10.32	10.2101	9.99747	10.0445	9.70315	10.0774
AT1G55350	12.0113	11.981	12.0641	11.935	12.073	11.4338	11.0531	10.883	11.7941	11.6576	11.6505	11.6563	11.6114	11.6733
AT1G55670	13.7224	13.7552	13.6489	13.7083	13.7648	13.8281	13.9606	13.4625	12.8403	13.2224	13.8074	13.6689	13.8194	13.8258
AT1G55690	10.4849	10.6559	10.6174	10.1278	10.5512	10.3511	9.9151	9.89875	10.3133	10.3027	10.5331	10.3492	10.1555	10.2161
AT1G55805	9.00576	9.05001	8.82624	8.92714	8.90127	9.24238	8.83415	8.98179	7.98216	8.2773	9.00109	9.09571	8.93449	8.91997
AT1G55820	7.53386	7.55244	7.7815	7.26602	7.47572	7.31422	8.35877	7.59768	9.27979	8.48913	7.57117	7.48651	7.37577	7.26163
AT1G55860	12.1316	12.089	12.2753	12.2196	12.2123	11.4193	10.772	10.7247	11.9538	11.8259	11.9382	11.7364	12.0134	11.9355
AT1G55970	9.12006	9.00095	9.1991	9.01226	9.02943	8.57244	7.62278	8.2133	8.95407	8.8412	8.77689	8.63459	8.50372	8.68237
AT1G56045	10.3345	10.4751	10.335	10.0578	10.1238	10.6373	11.0306	10.9192	10.0685	9.98647	10.5427	10.601	10.3617	10.1756
AT1G56220	11.7254	11.2469	11.2739	11.8051	11.4191	11.8566	11.8221	11.6749	11.121	11.1692	11.3975	11.4766	12.1562	11.9384
AT1G56290	8.54506	8.43963	8.43399	8.54962	8.6095	8.21999	7.70915	8.11448	9.25486	8.49298	8.42865	8.42074	8.65161	8.57048
AT1G56510	10.8138	10.5887	10.6782	10.9511	10.7833	10.5258	11.8205	11.4602	13.222	12.5618	11.4855	11.289	11.019	11.4176
AT1G56690	6.95846	7.14047	7.22379	6.43491	7.27628	6.64883	5.1012	5.70823	6.3259	6.35623	6.20631	6.54096	5.76332	6.10113
AT1G56700	9.19862	9.16677	9.14797	9.3357	9.21677	9.39366	9.34906	9.43517	8.93701	9.04227	9.34925	9.30822	9.46758	9.47322
AT1G57660	12.0977	12.1923	12.1429	11.8866	11.939	12.0441	12.0147	12.2144	11.4352	11.5	12.317	12.3812	12.097	11.9075
AT1G57860	11.2469	11.3538	11.3384	11.1718	11.1508	11.2492	11.4567	11.4188	10.5967	10.8079	11.4776	11.5531	11.4821	11.2671
AT1G58060	9.74827	9.6273	9.70541	9.81687	9.68014	9.4139	9.32095	9.25618	10.2182	10.2649	10.0875	9.65256	10.1996	10.0437
AT1G58220	8.07095	7.69807	7.97118	7.93068	8.04098	7.39697	6.51837	7.36513	8.62054	8.43514	8.23879	8.02973	8.19493	7.90663
AT1G58250	10.9837	10.9414	11.0606	11.0539	11.0662	10.4598	9.93958	10.0623	10.7857	10.8526	10.8733	10.7373	10.7369	10.8732
AT1G58590	7.25663	7.42033	7.26072	7.33572	7.3152	7.82724	6.80492	6.79381	6.29436	6.0956	6.66308	6.79749	6.99712	7.09101
AT1G58602	13.5565	13.4444	13.5106	13.6841	13.5325	13.2999	13.097	13.005	13.973	13.6393	14.0356	13.7237	14.0615	14.0977
AT1G58848	6.99876	6.79291	6.74247	7.0754	7.08832	6.07194	4.51111	5.85545	8.97638	7.62115	7.35332	6.93698	7.29961	7.2449
AT1G59610	11.317	11.2053	11.2031	11.2453	11.2354	10.9722	11.028	10.8572	11.8077	11.4283	11.371	11.1504	11.5743	11.235
AT1G59820	10.1592	10.1088	10.2024	10.1722	10.1906	9.80066	11.4675	10.8471	12.8842	12.2385	10.3226	9.98218	10.3211	10.1711
AT1G59870	13.9812	13.8741	13.9398	13.9509	13.8007	13.4525	16.0254	15.484	17.2788	16.8184	14.125	13.8467	13.9239	13.7438
AT1G60190	6.09312	5.56735	5.69683	6.57237	6.77326	6.51951	8.61565	8.63899	9.35455	9.16742	7.79399	7.4301	7.60857	7.68129
AT1G60420	9.6851	9.58514	9.56007	9.72694	9.76102	9.75542	9.78871	9.97564	10.5893	10.5957	9.87377	9.6004	9.94949	9.71663
AT1G60660	7.79464	7.90038	7.74054	7.89747	7.72795	7.90014	6.83196	7.08366	5.92346	6.31009	6.92985	7.3313	6.94634	7.12428
AT1G61040	9.5947	9.62793	9.64048	9.68236	9.67443	9.42821	10.0394	9.89918	10.6072	10.4107	9.47604	9.50762	9.70078	9.57523
AT1G61140	9.66222	9.67107	9.70157	9.74783	9.69755	9.32333	11.0785	10.7765	12.0515	11.7166	9.26371	9.35439	9.06104	9.38925
AT1G61380	9.35251	9.14169	9.10268	9.4928	9.25846	9.17442	9.4665	9.30491	10.7038	10.3025	9.42587	9.22433	9.43472	9.66382
AT1G61430	8.77104	8.84656	8.80516	8.53458	8.7607	8.62641	9.00303	8.7617	10.0206	9.40969	8.81335	8.71356	8.66097	8.87882
AT1G62260	6.63331	6.58264	6.85293	6.32418	6.80402	6.23991	5.03008	5.58563	6.86274	6.66361	6.55981	6.33441	6.35773	5.95827
AT1G62310	9.66663	9.53726	9.66667	9.77707	9.69084	9.23645	8.73564	8.50476	10.3093	9.61672	9.8254	8.97402	9.89743	9.39725
AT1G62390	12.6469	12.6395	12.7305	12.3858	12.5159	12.2441	12.3963	12.6522	13.1526	12.8842	12.4437	12.6485	12.5046	12.405
AT1G62600	9.02104	9.10001	8.9839	8.98571	8.97002	9.07186	9.50791	9.16874	10.0414	9.83702	9.1937	9.23453	9.14078	9.20054
AT1G62610	7.43561	7.38811	7.428	7.53833	7.57031	7.83682	7.63199	7.37385	8.41065	8.23986	6.55943	6.79547	6.49995	6.5736
AT1G62740	10.2572	10.302	10.3652	10.1149	10.2324	10.2003	11.3692	11.4349	12.4213	12.0123	10.4088	10.2501	10.171	10.2424
AT1G62914	7.05026	7.01262	7.21053	7.22488	7.28677	6.87615	4.47987	4.64111	5.85694	5.70503	6.56751	5.55058	6.62762	5.97128
AT1G63380	4.18943	4.43148	4.6191	4.27032	4.09433	4.13582	3.69313	4.09341	5.12209	5.16068	4.12781	4.05792	3.96733	3.84802
AT1G63490	9.84674	10.0117	10.0043	10.0675	10.0887	9.67152	10.1931	9.82892	11.3351	10.8006	10.074	9.96356	10.0082	10.1369
AT1G63640	9.9083	9.94663	9.9553	9.88493	9.99897	9.74916	9.0871	9.13541	9.73751	9.54169	9.84378	9.6974	10.1188	9.93262
AT1G63770	13.2373	13.0696	13.1856	13.2447	13.2007	12.9237	12.7607	12.8596	13.4983	13.4496	13.7645	13.515	13.9226	13.6979
AT1G64430	11.9068	11.8353	11.8593	11.7803	11.8086	11.5657	11.4803	11.7197	12.14	12.1861	12.6328	12.2943	12.4423	12.3765
AT1G64563	5.22452	5.4447	5.56091	5.37975	5.46029	5.30053	6.70289	7.09435	8.7146	8.51516	6.54214	5.58171	6.30587	5.90198
AT1G64570	9.88043	9.76226	9.87859	9.82824	9.88538	9.33051	9.03228	8.85053	10.5336	9.85456	9.73198	9.71983	9.61832	9.87775
AT1G64620	5.18381	5.16746	5.18546	5.42342	5.49411	5.48659	4.06584	4.16942	3.16203	3.40678	3.46614	3.33983	3.67393	3.62088
AT1G64790	12.1463	12.0989	12.2233	11.9547	12.0878	11.4764	11.2974	11.133	11.8984	11.8524	12.2536	12.046	12.1814	11.9126
AT1G65120	5.49837	5.54677	5.88863	4.99557	5.54021	5.31274	5.05044	5.04314	6.0987	5.73146	5.11358	5.26738	5.09649	4.93008
AT1G65290	10.7549	10.801	10.7671	10.6647	10.6799	11.1683	10.8578	10.9238	10.1025	10.1832	10.983	10.8334	10.8034	10.6205
AT1G65440	12.0802	12.03	12.1284	12.0323	12.0951	11.4785	10.9716	10.9697	12.0885	11.8424	11.7499	11.7052	11.922	11.7311
AT1G65580	10.5667	10.4763	10.5076	10.4903	10.6392	10.1235	10.0872	10.0914	10.8913	10.6702	10.5996	10.5173	10.7272	10.602
AT1G65700	7.825	7.86797	8.02156	7.76148	7.94932	7.99994	8.884	8.74213	8.04322	8.07885	8.18444	8.05311	8.29519	7.93734
AT1G66240	10.0874	10.0388	10.0442	10.1407	10.0689	10.18	10.7374	10.3029	9.8869	9.86944	10.1985	10.1028	10.3532	10.0664
AT1G66340	9.39412	9.26789	9.40978	9.41249	9.36814	9.31388	9.43188	9.15882	10.4522	9.86603	9.27695	9.25577	9.36582	9.3441
AT1G66410	11.1831	11.2673	11.2172	11.1489	11.253	11.2937	11.4732	11.0634	10.7723	10.6405	10.7213	10.7534	10.8009	10.8037
AT1G67140	10.9682	11.0102	11.0562	10.957	11.0216	10.6321	10.3309	10.3131	10.9569	10.8318	10.8829	10.7848	10.8822	10.8727
AT1G67250	9.91425	10.0103	9.99171	9.7519	9.93248	10.2265	10.8214	10.4927	9.94665	9.91115	10.3505	10.1799	10.2681	10.05
AT1G67350	10.5366	10.598	10.5152	10.5116	10.4547	10.5765	11.0164	10.7989	10.3013	10.3569	10.8357	10.728	10.8516	10.672
AT1G67430	13.1552	13.2591	13.2342	12.8152	12.9714	13.2691	13.4662	13.5521	12.5742	12.7329	13.5072	13.5047	13.1693	12.9971
AT1G67550	9.71766	9.70652	9.74209	9.78358	9.69011	9.33136	9.38128	9.54523	9.98722	10.1713	10.2636	9.99817	10.2783	10.1913
AT1G67785	10.4169	10.562	10.4475	10.4164	10.4027	10.5594	11.2748	10.8639	10.2721	10.2853	10.6974	10.5583	10.6648	10.3612
AT1G67840	11.3048	11.26	11.2995	11.4154	11.3153	11.1999	10.843	11.0669	11.3953	11.5644	11.7989	11.7785	11.8639	11.9671
AT1G67890	9.98263	9.80308	9.82937	9.99045	9.88743	9.73866	9.73095	9.88834	10.6182	10.3914	10.3309	10.2138	10.3605	10.4741
AT1G67960	8.9652	8.87286	8.82244	8.78969	8.90091	8.80755	8.60713	8.90679	9.19872	9.5015	9.14451	9.12488	8.98239	9.17863
AT1G68220	9.48451	9.40384	9.3748	9.3945	9.47153	9.50524	9.60309	9.3621	8.98402	9.0841	9.67175	9.52173	9.80025	9.58698
AT1G68690	7.5387	7.42148	7.45487	7.44054	7.34193	7.15658	9.0716	8.98323	9.92768	9.78288	7.59938	7.27599	7.69131	7.45266
AT1G68730	8.31182	8.37273	8.37389	8.11774	8.336	8.3865	8.48052	8.5682	7.66199	7.96796	8.39526	8.5522	8.35442	8.22062
AT1G68890	11.9856	12.042	12.1516	11.9351	12.0289	11.6486	10.9454	11.2639	11.6293	11.8545	12.3172	12.1053	12.2436	12.0604
AT1G69020	7.12514	7.04107	7.13727	7.23203	7.22647	7.05709	6.79122	7.24021	7.795	7.85011	7.22697	7.27203	7.23634	7.35215
AT1G69070	9.44343	9.49563	9.54523	9.35145	9.36638	9.02758	8.6492	8.6261	9.26305	8.997	9.17966	9.32067	8.90726	9.05557
AT1G69620	12.8033	12.78	12.7671	12.534	12.5778	12.6642	13.3874	13.0191	12.4206	12.3895	13.0812	12.9068	12.929	12.6194
AT1G70060	10.8698	10.7874	10.8178	10.8708	10.8411	10.4223	10.0435	10.0368	10.7697	10.5296	10.9944	10.7779	11.0554	10.9089
AT1G70300	7.03024	7.10135	7.17945	7.37751	7.2705	6.98437	8.27363	8.60866	9.40912	9.45968	6.22849	6.59357	6.09138	6.4698
AT1G70320	12.9592	12.8478	13.0414	12.9401	12.9258	12.125	12.2652	12.0052	13.649	13.3133	12.5276	12.5349	12.5828	12.6163
AT1G70600	13.2414	13.4111	13.4218	12.9752	13.1324	13.2423	13.2369	13.3865	12.4636	12.5621	13.3143	13.3611	13.0593	12.8088
AT1G70610	11.2018	11.0048	11.0716	11.1573	11.0343	10.7836	10.9861	11.1084	11.8026	11.7701	11.883	11.5852	11.5991	11.6711
AT1G70620	11.7527	11.7808	11.8211	11.8543	11.9032	11.4641	11.0434	11.0636	11.805	11.8509	11.7233	11.4077	11.6255	11.5033
AT1G70770	11.314	11.3471	11.3348	11.2583	11.2559	11.1103	11.3793	11.5133	12.0628	11.8923	11.1755	11.2176	11.1861	11.1738
AT1G71010	10.9098	10.9219	11.0106	10.9067	11.0439	10.638	10.8906	10.5858	11.7445	11.3992	10.4618	10.3183	10.4984	10.3001
AT1G71220	11.7702	11.6686	11.7304	11.4541	11.6848	11.2293	10.7638	10.8148	11.308	11.2943	11.6335	11.4735	11.6301	11.4941
AT1G71410	10.6014	10.3731	10.4695	10.4969	10.3614	10.0793	9.60829	9.45575	10.6126	10.2822	10.543	10.2283	10.6608	10.2556
AT1G71490	6.14173	6.64414	6.44756	6.36973	6.3868	6.13259	6.9877	7.02472	9.04217	8.37119	6.8726	6.0934	6.43978	6.26146
AT1G71820	10.9698	10.9193	10.953	10.7595	10.8655	10.658	10.0328	10.2247	10.7615	10.411	10.4921	10.6349	10.4834	10.5007
AT1G72020	11.1013	11.1463	11.1462	11.0726	11.0202	11.4716	11.6925	11.4127	10.7943	10.7282	11.3908	11.2734	11.2661	11.0728
AT1G72170	9.18301	9.1821	9.23066	9.12854	9.25805	9.33576	9.59831	9.50557	8.91961	9.09529	9.6538	9.46937	9.602	9.36996
AT1G72390	10.4015	10.3196	10.4613	10.3102	10.402	9.9006	9.61616	9.26681	10.7049	10.1059	9.87958	9.99628	9.82066	9.98393
AT1G72630	7.67686	7.84482	7.61986	7.59938	7.72618	7.95806	7.7263	7.90754	6.73045	7.21144	7.5712	7.60804	7.25719	7.44889
AT1G73230	11.8469	11.8934	11.9634	11.6709	11.7462	11.94	12.0728	12.0952	11.5325	11.503	12.1353	12.129	12.0946	11.8983
AT1G73320	8.05546	7.97474	7.9814	7.93122	8.05279	7.77478	7.01154	7.3099	7.59244	7.88053	8.39324	8.145	8.04899	8.1362
AT1G73430	10.3131	10.2433	10.3037	10.2426	10.2681	9.99792	9.65941	9.75775	10.3018	10.0678	10.4654	10.2857	10.4905	10.41
AT1G73940	9.16939	9.17225	9.10158	9.00392	9.16777	9.30686	9.18338	9.35496	8.47173	8.74745	9.23638	9.30951	9.12941	9.07767
AT1G73960	10.4165	10.4289	10.3951	10.4853	10.4807	10.0164	10.029	9.95314	11.1459	10.6343	10.7793	10.4089	10.7721	10.6006
AT1G74060	12.1033	12.1448	12.0785	11.8938	12.0077	12.221	12.3777	12.3088	11.7315	11.7578	12.3414	12.3085	12.3055	12.11
AT1G74250	10.2754	10.3063	10.3682	10.285	10.2114	9.74982	10.1438	10.0904	11.192	10.9491	9.80182	10.1178	10.0229	9.96833
AT1G74270	10.5201	10.6243	10.635	10.2845	10.4611	10.5678	10.9751	10.9298	9.88379	10.1063	10.6909	10.7243	10.5581	10.4349
AT1G74350	6.48645	6.44808	6.55673	6.57433	6.53848	6.24761	7.55665	7.51903	10.2747	9.09401	7.40697	6.67165	7.56695	7.09543
AT1G74380	10.5667	10.5664	10.5205	10.5978	10.4566	10.3851	11.0456	10.9469	11.5192	11.429	10.0238	9.93764	10.0617	9.80789
AT1G74390	8.18183	8.13463	8.18489	8.11324	8.22682	8.34383	8.71587	9.09764	10.1295	10.3451	9.23509	8.25973	9.0036	8.49038
AT1G74520	9.90085	9.84913	9.75804	10.0363	9.95987	10.1311	10.0207	10.0429	9.65602	9.85227	10.1423	10.0831	10.2171	10.2341
AT1G74630	5.66133	5.58456	5.71433	5.47454	5.82259	5.42654	4.41321	4.80127	5.79939	5.6179	5.09068	5.40057	5.16778	5.4537
AT1G74730	11.8121	11.9213	11.8755	11.7728	11.7958	12.0306	12.4072	12.2435	11.1797	11.7058	12.1551	12.2869	11.8999	12.1629
AT1G74750	8.26695	8.3965	8.59439	8.55342	8.38151	8.18006	9.51539	8.98778	11.1231	10.3374	8.009	7.94025	8.38936	8.22518
AT1G75350	13.695	13.6737	13.7185	13.5408	13.5827	13.6915	14.2255	14.0796	13.4738	13.5169	14.1733	14.0755	14.2289	13.9457
AT1G75660	11.4248	11.3044	11.2967	11.3497	11.2584	11.0256	10.536	10.6056	11.6628	11.3146	11.6477	11.3736	11.8262	11.3919
AT1G76140	11.2328	11.1805	11.2709	11.0738	11.1112	10.9786	11.4199	11.2207	11.9774	11.6415	11.4676	11.4291	11.4638	11.3526
AT1G76200	11.0133	11.0345	10.9615	10.9614	11.0489	11.019	11.7573	11.2183	10.6985	10.734	11.2917	10.9612	11.2263	10.9079
AT1G76400	10.2321	10.2865	10.245	10.2365	10.1986	10.0155	9.78609	9.81567	10.2903	10.1264	10.0683	10.0225	10.2095	10.1242
AT1G76580	9.44378	9.3853	9.54185	9.67038	9.63772	9.3706	10.0265	9.67791	11.1081	10.6855	8.65234	9.14196	8.62105	9.13025
AT1G76720	8.41249	8.53099	8.5968	8.45746	8.65315	8.1114	6.97867	7.60882	8.35195	8.41684	8.90403	8.55274	8.96688	8.67682
AT1G76810	12.0798	12.085	12.1922	12.029	12.0272	11.6265	12.2018	11.9249	12.6826	12.5438	12.1034	12.014	12.235	12.0395
AT1G76850	11.1498	11.1345	11.2237	11.2099	11.1927	10.9369	10.3456	10.5031	11.0219	10.8648	11.1229	11.1463	11.1925	11.1697
AT1G76860	9.12102	9.17058	9.07923	9.16788	9.15751	9.33173	9.77787	9.53076	9.18466	9.03592	9.42464	9.35753	9.66948	9.33108
AT1G77300	11.0611	10.9562	11.0951	11.0661	11.0389	10.4702	10.4243	10.0506	11.5614	10.9271	10.9635	10.8499	11.0322	11.0374
AT1G77420	7.79432	7.83434	7.97376	8.17124	7.99091	7.98423	8.54881	8.9374	10.0485	10.0261	8.262	7.83045	8.41167	8.30393
AT1G77460	9.47839	9.42918	9.53497	9.24558	9.46832	8.99488	8.05982	9.1594	9.92153	9.88577	7.88221	8.14874	7.53952	8.05258
AT1G77490	12.581	12.4537	12.5699	12.4664	12.4436	12.4138	12.4516	12.6416	12.8557	12.9226	13.3113	13.1995	13.3072	13.1683
AT1G77500	8.69552	8.81244	8.76303	8.60818	8.62035	8.34337	11.2425	10.6758	11.5929	11.5871	8.9115	8.84419	8.49157	8.74138
AT1G77710	9.6578	9.65551	9.64718	9.71467	9.75529	10.2408	10.4322	10.2249	9.7394	9.82041	10.1428	9.95016	10.2065	10.006
AT1G77800	11.4761	11.3719	11.5417	11.475	11.496	10.9163	10.9737	10.6758	11.8185	11.5361	11.2884	11.2018	11.4204	11.4077
AT1G77940	12.2402	12.2422	12.0943	11.9597	11.9733	12.1128	12.7123	12.4992	11.7336	11.7548	12.5411	12.5284	12.3384	12.1166
AT1G78700	8.89232	8.85149	8.85088	9.09765	9.0618	9.03712	9.32279	9.36871	9.90282	9.84946	9.19806	9.00407	9.16292	9.21843
AT1G78920	11.7176	11.674	11.6844	11.6517	11.7325	11.4574	10.8314	10.9723	11.3427	11.403	11.5956	11.5805	11.7604	11.6531
AT1G78940	6.49644	6.76984	6.60337	6.68806	6.76294	6.78201	7.19337	7.5722	8.06534	8.60246	6.4879	6.36725	6.38714	6.38844
AT1G79000	11.2243	11.248	11.3667	11.3176	11.2863	10.7311	10.8042	10.596	12.0124	11.5338	10.8218	10.8646	10.8391	10.9315
AT1G79010	10.9152	10.9478	10.8947	10.9471	10.8955	11.1708	11.4535	11.3176	10.8933	10.9332	11.3918	11.2082	11.3502	11.103
AT1G79040	16.2118	16.1508	16.2239	16.2676	16.2007	16.3844	16.5288	16.5113	16.0371	16.3022	16.7048	16.6071	16.9822	16.8212
AT1G79090	10.5913	10.5824	10.6582	10.4654	10.5812	10.282	9.88026	9.93016	10.409	10.2181	10.5154	10.5348	10.4548	10.5059
AT1G79190	8.50116	8.48626	8.5917	8.38676	8.46318	8.10672	8.20782	8.13964	8.79713	8.65507	8.45392	8.19568	8.42474	8.51387
AT1G79280	11.525	11.4037	11.5515	11.5105	11.48	10.8678	10.3868	10.5217	11.7988	11.4521	11.4663	11.3213	11.5286	11.3465
AT1G79350	10.9303	10.8761	10.9638	10.931	10.9799	10.6261	10.9978	10.7458	11.9919	11.4531	11.3275	10.9569	11.4491	11.151
AT1G79600	12.1959	12.0623	12.1682	12.0792	12.0556	12	11.7993	11.9946	12.2252	12.3411	12.5967	12.6356	12.5927	12.6909
AT1G79690	10.6624	10.5757	10.6396	10.7046	10.6201	10.5721	10.1433	10.3508	10.7894	10.6792	11.088	10.8281	10.9905	10.9009
AT1G79710	7.50233	7.50727	7.32981	7.54228	7.50603	7.24782	9.21149	9.18497	11.5224	10.5342	7.81992	7.53631	8.29766	7.76567
AT1G79740	9.54694	9.65071	9.73533	9.51719	9.71793	9.4294	8.27887	8.79237	9.24067	9.43385	9.67941	9.47182	9.47916	9.51171
AT1G79920	12.5681	12.5534	12.6427	12.3477	12.4896	12.2471	12.5609	13.5686	14.2026	14.0635	12.5516	12.6117	12.4233	12.4687
AT1G79930	11.8844	11.9295	11.9188	11.7037	11.7313	11.594	12.0944	11.7101	12.8853	12.2146	11.7266	11.719	11.7975	11.514
AT1G80010	9.34008	9.3136	9.43764	9.22872	9.39023	9.19897	9.01716	9.03012	9.52076	9.37951	8.89837	9.10875	8.8213	8.90187
AT1G80050	8.69292	8.57092	8.46358	8.56079	8.68423	8.78675	7.87121	7.89412	6.98829	7.21785	7.74816	7.74992	7.46673	7.77947
AT1G80070	13.0371	12.986	13.0779	13.0305	13.0407	12.5212	12.1055	11.9637	12.9201	12.7098	12.8395	12.688	12.9924	12.7421
AT1G80260	10.4012	10.3346	10.3702	10.3998	10.4385	10.1879	9.50798	9.63552	10.1194	10.1418	10.6136	10.4601	10.7198	10.5902
AT2G01460	8.93273	8.92554	9.05407	9.08576	9.05942	8.78208	8.30692	8.42689	9.22493	9.00287	9.16479	8.91647	9.02394	8.95833
AT2G01640	7.02601	7.07847	7.09526	6.85151	7.03563	7.35926	7.64266	7.37795	6.79482	6.77725	6.93987	6.96519	6.99342	7.01956
AT2G01690	10.183	10.1387	10.2146	10.1329	10.149	9.86315	8.71161	9.35112	10.3576	10.111	10.2128	10.1212	10.0801	10.1788
AT2G01990	6.88712	6.64824	6.84219	7.0913	6.92109	7.19805	5.93187	6.03171	5.1668	5.34498	5.85345	6.11975	5.24593	5.79736
AT2G02050	10.6088	10.6426	10.6306	10.5777	10.4891	10.8204	11.1094	10.7995	10.2839	10.2657	10.6896	10.6304	10.653	10.4924
AT2G02130	10.668	10.6426	10.7386	10.7199	10.5639	10.7843	9.84364	9.79637	8.82295	8.96616	10.3989	9.89575	10.4973	9.7874
AT2G02510	9.66076	9.71153	9.65536	9.64737	9.56696	9.7175	10.6899	10.1457	9.45348	9.5934	9.9969	9.79172	10.1128	9.70943
AT2G02560	10.8183	10.7385	10.7771	10.8085	10.7137	10.474	10.0641	10.1965	10.6558	10.5859	10.9675	10.7885	11.0468	10.8601
AT2G03140	10.7091	10.6152	10.8313	10.7008	10.8353	10.1567	9.48983	9.41807	10.3352	10.2028	10.3687	10.1633	10.3	10.4074
AT2G03150	11.3363	11.2751	11.3125	11.2543	11.2687	10.9057	10.5283	10.814	11.2348	11.2187	11.4916	11.3181	11.4048	11.3228
AT2G03680	11.2371	11.1631	11.2463	11.2375	11.2067	11.2863	10.9938	11.0307	10.5317	10.791	11.1719	11.2162	11.2291	11.2794
AT2G03820	10.4195	10.5378	10.5481	10.3284	10.2964	10.2428	11.0739	11.0271	11.3852	11.3153	10.3435	10.5505	10.382	10.2299
AT2G04235	8.07008	8.09835	8.09161	7.98497	8.12029	7.76817	7.96227	7.88975	8.65228	8.35137	8.08774	7.97054	8.0536	7.80019
AT2G04390	11.3755	11.3714	11.3596	11.2292	11.2709	11.3673	11.5412	11.5336	10.9266	11.0064	11.6252	11.6278	11.52	11.3794
AT2G04410	9.61265	9.78944	9.67156	9.74299	9.78122	10.0028	10.3746	9.86805	9.55364	9.59421	9.64254	9.69799	10.0097	9.74888
AT2G04700	12.0761	12.0937	12.1278	12.079	12.0928	12.3517	12.9953	12.8016	12.4632	12.4536	12.9122	12.7033	12.9683	12.8222
AT2G04790	8.93573	8.78726	8.8262	8.90544	8.83166	9.14202	9.44982	9.19475	8.50891	8.69057	9.06036	9.22063	9.22314	9.41862
AT2G04860	6.74684	6.90457	6.97611	6.85984	7.09876	6.45404	5.56001	5.86986	7.04792	6.58241	6.62177	6.4468	6.41713	6.77222
AT2G05220	12.1962	12.1904	12.1876	12.0294	12.0932	12.1569	12.4881	12.3312	11.716	11.834	12.438	12.4376	12.4053	12.2766
AT2G06510	8.01888	7.94484	7.99339	7.96308	8.06346	7.87665	7.61387	7.59894	9.04118	8.20428	8.0374	7.67109	7.95093	7.77377
AT2G06520	15.4889	15.3707	15.4329	15.5663	15.4176	15.5776	15.0894	15.2867	14.4747	14.7939	15.5761	15.69	15.6672	15.7089
AT2G07340	8.71	8.95312	8.82332	8.82941	8.7255	8.93999	9.65905	9.22936	8.668	8.73326	9.09493	9.09569	9.11264	8.95718
AT2G09990	10.9512	10.9948	10.9028	10.8225	10.7812	10.9554	10.9747	10.9427	9.95038	10.1046	10.814	10.978	10.6617	10.6221
AT2G11215	7.75898	7.53743	7.57757	7.58201	7.52606	6.81018	4.51011	5.63194	7.74193	7.0582	8.08947	7.32165	8.20227	7.64095
AT2G13370	11.0733	10.9288	11.0904	11.0635	11.0144	10.5427	10.5832	10.3885	11.3688	11.0916	11.0188	10.912	11.004	11.0014
AT2G13560	12.1995	12.0935	12.1354	12.1784	12.1517	11.9395	11.1755	11.6043	12.0162	11.9481	12.18	12.1359	12.2756	12.1337
AT2G13800	7.52328	7.48918	7.58622	7.61533	7.70668	7.45081	8.16603	7.86967	9.21649	8.95783	8.20689	7.72059	7.78047	7.65245
AT2G14720	11.0407	11.0186	11.0362	11.0483	11.1063	10.8698	10.5473	10.4946	10.9989	10.9471	10.7848	10.736	10.9014	10.8744
AT2G14740	10.6839	10.6873	10.7322	10.736	10.8525	10.6682	11.1225	11.1056	11.8527	11.6842	10.8668	10.6481	10.9518	10.7736
AT2G15530	10.0542	9.88384	9.83076	9.9667	9.93759	9.70556	9.24551	9.45781	9.98707	9.77917	9.99981	10.0402	10.0221	10.0675
AT2G16485	11.0869	10.9639	11.0941	10.9765	11.0438	10.3525	9.67682	9.69038	10.7263	10.4378	10.5307	10.6415	10.4416	10.6336
AT2G16600	12.6888	12.8635	12.7564	12.6312	12.6994	13.2334	12.3555	12.6649	11.5853	11.788	12.4024	12.6135	11.9778	12.3637
AT2G16920	9.54642	9.58656	9.6715	9.5934	9.50589	9.14141	8.59987	8.53761	9.49966	9.00481	8.99054	9.12716	9.07511	9.17888
AT2G17110	8.78146	8.60101	8.75459	8.83998	8.70947	8.46398	8.73302	8.50561	9.84751	9.28491	7.84059	8.30158	8.10248	8.36425
AT2G17210	6.289	6.30027	6.47946	6.15032	6.42012	5.63262	4.9577	6.23609	7.78573	7.93226	6.7996	6.22989	6.71038	6.43352
AT2G17410	10.8003	10.7125	10.787	10.774	10.7774	10.545	10.5251	10.5512	11.1	11.0509	10.9301	10.8147	11.0451	10.9463
AT2G17510	10.2346	10.103	10.1685	10.118	10.0534	9.93125	9.80587	9.66881	10.5779	10.2272	10.5734	10.3549	10.7343	10.3941
AT2G17525	7.69763	7.67735	7.86728	7.83773	7.87312	7.20481	5.57868	6.27057	7.55211	7.25086	7.22978	7.24662	7.49342	7.60399
AT2G17700	9.05482	9.1971	9.13987	9.08025	9.19987	9.08898	9.38956	9.46397	9.98929	10.1864	9.16355	9.14021	8.77068	9.08879
AT2G17760	9.4423	9.4016	9.38647	9.4939	9.51178	9.426	9.78721	9.63462	10.4035	10.237	9.29461	9.2638	9.24098	9.31183
AT2G17930	11.4871	11.3925	11.5277	11.4734	11.5491	10.8711	10.4599	10.2432	11.2237	11.0975	11.0136	10.9928	11.2046	11.157
AT2G18290	8.10706	8.17448	8.20744	8.07758	8.19451	8.39574	8.01205	8.25862	7.4072	7.66701	8.07279	8.06005	8.29911	8.05621
AT2G18400	8.53405	8.63124	8.62111	8.50541	8.57818	8.75715	8.95704	8.81296	8.20499	8.14388	8.53165	8.50095	8.64239	8.48172
AT2G18510	10.085	10.1317	10.1923	9.94389	10.0751	9.92082	10.8448	10.5257	11.5071	11.3293	9.95283	10.0686	9.8365	9.90787
AT2G18740	9.51654	9.61934	9.55587	9.41997	9.53807	9.69748	10.2862	10.0142	9.17356	9.3627	9.60025	9.70782	9.64464	9.61676
AT2G18760	9.00753	9.00936	9.17589	8.89703	9.07673	8.58491	8.80066	8.91177	9.87553	9.67983	8.75073	9.00344	8.60482	9.10537
AT2G19120	6.55758	6.86985	6.93129	6.56173	6.85607	6.65903	7.34599	7.16971	7.91423	7.92716	6.34233	6.45278	6.09907	6.20728
AT2G19680	9.67951	9.70224	9.64592	9.53103	9.52149	9.59523	9.85907	9.94262	9.1686	9.39081	10.0291	9.95682	9.89398	9.81676
AT2G19740	10.3125	10.3413	10.3827	10.0938	10.1343	10.1816	10.965	10.425	9.75304	9.64303	10.2968	10.2922	10.3016	9.95599
AT2G19750	10.3438	10.504	10.3586	10.2473	10.3062	10.444	10.6979	10.7004	9.7484	9.86287	10.4165	10.5639	10.4435	10.2584
AT2G20290	8.93514	9.03437	9.1116	8.88104	8.97148	8.70372	8.39507	8.29148	9.17913	8.83885	9.54012	9.16888	9.30669	9.21555
AT2G20320	8.71959	8.66876	8.71661	8.72003	8.87185	8.39916	10.3622	9.33222	11.9883	11.1999	8.64559	8.59844	8.88449	8.6627
AT2G20330	9.91354	9.85951	9.98874	9.92371	9.89476	9.71	10.1328	10.0642	10.8008	10.6065	10.1415	10.0203	10.3303	10.1191
AT2G20580	11.9245	11.8674	11.899	11.8314	11.8712	11.7398	11.3204	11.4665	11.8843	11.6993	12.1021	11.8774	12.0472	11.8822
AT2G20585	7.85103	7.8027	7.78481	7.80048	7.65457	8.06668	8.25662	8.12571	7.50202	7.50691	7.99224	8.05873	7.89965	7.76144
AT2G20810	9.35654	9.24152	9.24388	9.33883	9.2785	9.07091	8.855	8.49342	9.86332	9.3021	8.73695	8.81992	9.02455	9.04354
AT2G20820	10.8712	10.9045	10.9574	10.8411	10.7966	11.1268	11.6399	11.3984	10.8362	10.7482	11.276	11.2676	11.3459	11.079
AT2G20850	10.065	10.1348	10.1777	10.0163	10.1445	9.90276	9.63378	9.6559	10.4074	10.3029	9.92171	9.97435	9.72767	9.79405
AT2G21195	7.59751	7.91636	7.75503	7.90822	7.9336	8.54834	9.0089	8.55106	7.96141	7.99061	8.15565	7.98151	8.12842	7.96338
AT2G21230	9.61579	9.49811	9.46537	9.51813	9.43542	9.32905	9.38077	9.56986	10.2066	10.1044	9.68186	9.6518	9.81063	9.70196
AT2G21390	12.4145	12.3471	12.3722	12.267	12.295	11.9023	11.0431	11.1901	11.8294	11.5821	12.0877	11.941	12.1991	11.9563
AT2G21580	11.4922	11.5916	11.5716	11.2556	11.3276	11.5117	12.0478	11.8678	11.0074	11.175	11.8149	11.8035	11.6996	11.3688
AT2G21870	12.5101	12.4608	12.5024	12.4277	12.4121	12.6779	12.7389	12.8447	12.2267	12.2612	12.8725	12.7553	12.8281	12.6312
AT2G21940	7.91296	7.9773	7.91409	7.93008	7.92301	8.0667	8.9708	9.22534	9.64895	9.63728	8.12853	8.11209	8.11895	8.106
AT2G22010	10.5004	10.3372	10.4369	10.504	10.3057	9.91713	11.991	12.2811	13.3679	13.3236	10.6397	10.7048	10.6648	10.7866
AT2G22640	8.58475	8.50769	8.52277	8.42307	8.59747	8.73762	8.70226	8.5442	8.03091	8.14047	8.48646	8.53386	8.75729	8.56549
AT2G23070	11.7179	11.5871	11.6203	11.6277	11.5168	11.5233	11.8962	11.7575	12.4834	12.2104	12.2348	12.0684	12.33	12.0393
AT2G23140	9.41487	9.46494	9.42554	9.5322	9.46952	9.28047	9.53266	9.23295	10.2945	9.89624	9.29841	9.4154	9.60318	9.61502
AT2G23360	8.96944	8.95968	8.8712	8.93827	8.97273	8.67328	7.34354	7.47674	7.98226	7.86572	8.29961	8.37522	8.59172	8.57858
AT2G23450	9.19885	9.04793	9.07507	9.20585	9.0601	8.98138	9.88537	9.48608	10.7498	10.3056	8.36785	8.64338	8.73098	8.59781
AT2G23740	9.84299	9.87197	9.86076	9.77789	9.91587	9.4798	9.01262	9.05536	10.0766	9.5456	10.1158	9.75731	10.1475	9.8473
AT2G23930	10.4986	10.5126	10.5478	10.3346	10.4097	10.4245	11.3964	11.034	10.2052	10.3587	10.8573	10.7888	10.7402	10.4689
AT2G24090	13.5178	13.4526	13.4191	13.3395	13.3001	13.5259	14.2248	14.1295	13.529	13.6478	14.2694	14.1979	14.1357	13.9911
AT2G24120	11.1136	11.1994	11.243	10.909	11.1556	10.757	10.708	10.9144	11.4088	11.3093	11.5883	11.4116	11.4364	11.2607
AT2G24500	10.1323	10.2464	10.2137	10.0409	10.0463	9.97131	12.3648	12.1775	13.4069	12.9971	10.401	10.26	10.6249	10.1207
AT2G24650	9.4799	9.43837	9.39275	9.41538	9.57912	9.22273	8.72384	9.13372	9.56205	9.77681	9.36698	9.22323	9.40721	9.36517
AT2G24940	10.5945	10.6135	10.7196	10.9216	10.8158	10.9247	10.6091	10.5864	9.83993	9.9199	10.55	10.168	10.6095	10.2726
AT2G25060	10.1041	10.3191	10.0032	9.84389	10.1318	10.2785	9.49031	9.22213	8.55397	8.29951	9.05738	9.19774	8.51427	8.74237
AT2G25210	9.89231	10.096	10.0774	9.75412	9.84556	9.91088	10.6248	10.4836	9.30875	9.29636	10.1053	10.0865	9.96981	9.6374
AT2G25290	9.2166	9.39772	9.3479	9.41371	9.27993	8.85497	8.88712	9.19602	10.1501	10.1374	8.64957	8.79782	8.72027	9.05985
AT2G25430	11.5545	11.4536	11.4694	11.6423	11.4904	11.2504	11.6011	11.3902	12.5271	12.0636	11.2513	11.2272	11.7171	11.3926
AT2G25490	10.9295	11.2366	11.241	11.4	11.258	11.0967	10.213	10.2669	11.2615	10.9981	8.46121	8.68702	8.48497	8.39279
AT2G25610	9.89705	9.94111	9.92672	9.96234	9.93399	10.1965	10.4252	10.3629	10.0306	9.98545	10.1687	10.2266	10.2198	10.0811
AT2G25730	11.7284	11.7175	11.8062	11.715	11.7467	11.1638	10.4337	10.5075	11.484	11.4374	11.3205	11.3749	11.4829	11.4573
AT2G25930	11.9445	11.7791	11.7805	11.9132	11.8077	11.399	11.1507	11.103	11.8556	11.7002	12.1526	11.9125	12.0339	12.0805
AT2G26080	15.7436	15.3144	15.358	15.5272	15.3407	14.9714	14.5247	14.7194	15.4528	15.5796	16.2965	16.0769	16.3564	16.0915
AT2G26890	11.4922	11.3266	11.4288	11.4388	11.4645	10.8754	10.7143	10.6307	11.6085	11.4416	11.296	11.1256	11.3257	11.1988
AT2G27020	11.2493	11.2683	11.2859	11.1549	11.1896	11.1485	11.8053	11.5358	11.0458	11.136	11.5434	11.4325	11.4181	11.3642
AT2G27170	10.3568	10.2747	10.3222	10.2701	10.2934	9.90275	9.56215	9.43386	10.0957	9.91712	10.2239	10.0991	10.2293	10.1215
AT2G27330	7.69397	7.78625	7.80041	7.68272	7.71355	7.86821	7.7907	7.58354	7.05459	7.12607	7.64081	7.66405	7.6693	7.59589
AT2G27530	12.5904	12.7538	12.6845	12.3049	12.4043	12.6613	12.7916	12.9139	12.0702	12.0983	12.9217	12.942	12.7013	12.5452
AT2G27950	10.7259	10.7643	10.8346	10.5888	10.8407	10.5853	10.021	10.0419	10.56	10.4172	10.561	10.6693	10.3946	10.6392
AT2G27980	10.6844	10.5632	10.6382	10.6339	10.6546	10.2554	10.0312	9.96084	10.7912	10.4636	10.7876	10.6499	10.6169	10.7427
AT2G28290	12.2517	12.1822	12.3269	12.2515	12.2895	11.57	11.2028	11.0907	12.0644	11.8966	12.0178	11.9155	12.2553	12.1069
AT2G28320	10.2234	10.1253	10.1481	10.2141	10.1859	9.95704	9.96321	9.87467	11.0059	10.5205	10.6039	10.2775	10.4204	10.4709
AT2G28430	8.8904	8.94679	8.85278	8.88722	8.97173	9.20271	9.61683	9.21413	8.81834	8.85409	9.19618	9.14129	9.30478	9.15167
AT2G29190	10.8709	10.7664	10.8352	10.7445	10.8506	10.493	9.88764	9.84427	10.2857	10.2481	10.7118	10.7204	10.6736	10.7228
AT2G29700	9.24986	9.26102	9.32597	9.39503	9.33543	9.58181	9.48463	9.24654	8.98053	8.88609	8.8022	9.02241	8.96637	9.07216
AT2G29960	9.73089	9.77293	9.59393	9.7875	9.77635	10.011	9.90892	9.5296	9.11055	8.98466	9.40844	9.3819	9.51079	9.2681
AT2G30110	12.56	12.5383	12.5644	12.5083	12.591	12.3413	12.476	12.2884	13.2759	12.8923	12.5123	12.4245	12.4295	12.4278
AT2G30160	9.77665	9.68295	9.63492	9.59078	9.48814	9.38615	10.1535	10.018	10.452	10.4253	9.9045	9.94302	10.1599	9.90342
AT2G30230	4.16611	4.34623	3.84235	4.83808	4.45808	5.34615	6.76259	6.59794	6.05033	6.15134	3.97927	4.30687	4.07016	3.93563
AT2G30410	9.39898	9.40842	9.32678	9.47088	9.46547	9.95219	9.85579	9.6544	9.28453	9.27678	9.71784	9.53904	9.86986	9.65687
AT2G30470	10.0685	10.1142	10.0859	10.0704	10.076	9.64454	9.88175	9.71951	10.9669	10.2638	9.98499	10.0459	10.0873	10.0867
AT2G30480	7.39713	7.56054	7.54124	7.52378	7.60906	7.60476	7.70786	7.9791	8.56441	8.57547	7.43675	7.30788	7.16278	7.33467
AT2G30570	15.1949	15.1828	15.2443	15.2682	15.2811	15.5049	15.4286	15.3905	14.819	15.085	15.6386	15.6679	15.7169	15.6473
AT2G30860	13.5833	13.3711	13.6192	13.7242	13.4261	13.6437	12.5231	13.086	11.939	12.1679	13.411	13.2521	13.0297	13.0099
AT2G31250	3.83438	3.67939	3.52387	3.01704	2.99702	3.27944	4.32086	4.47434	5.52061	5.53088	3.87396	4.13196	4.25645	3.36553
AT2G31260	9.78613	9.79327	9.70255	9.87125	9.7649	9.5496	10.0046	9.70119	10.9344	10.6181	9.63929	9.68524	9.60767	9.82341
AT2G31490	10.8822	10.8679	10.9395	10.8107	10.7598	11.1913	11.6582	11.3443	10.6453	10.7697	11.3806	11.0772	11.3653	11.0333
AT2G31650	8.91077	8.61618	8.76949	8.59078	8.75684	8.38122	8.29197	8.25232	9.11238	8.9267	8.95203	8.76285	8.99196	8.71101
AT2G31800	9.90601	9.85946	9.88584	10.0134	9.90185	9.94308	10.8571	10.8418	11.6005	11.3187	10.2622	10.0607	10.3538	10.1349
AT2G31820	10.0137	9.72557	9.79748	10.0693	9.95661	9.69102	9.70138	9.81537	10.5753	10.5077	10.0272	10.0067	10.1471	10.1331
AT2G31870	8.0854	8.13579	8.11221	8.15734	8.08085	8.07827	8.2542	8.66837	9.81949	9.91068	8.58	8.06653	8.4793	8.16811
AT2G31900	5.07667	5.17569	5.11093	5.46438	5.35388	4.72296	4.35126	4.23015	5.86595	5.15376	4.95117	4.68561	4.5887	4.69154
AT2G31970	9.257	9.27162	9.37973	9.2977	9.36586	9.03111	8.56833	8.6482	9.30377	9.18141	9.05505	8.91997	9.31633	9.19692
AT2G32000	9.66872	9.65674	9.68134	9.67244	9.61891	9.63152	9.56763	9.50825	10.127	10.0086	10.1507	9.90182	10.1562	9.96826
AT2G32060	11.5806	11.6835	11.5498	11.3093	11.3942	11.724	11.7227	11.9216	10.8887	11.145	11.7935	11.8574	11.6048	11.431
AT2G32240	11.0279	11.042	11.0933	10.9456	11.072	10.7328	13.607	13.2199	15.267	14.8008	10.4939	10.2614	10.9941	10.1468
AT2G32810	10.9055	10.9928	10.9668	11.0438	11.0266	10.8257	10.2839	10.3009	10.777	10.7656	10.9535	10.887	11.1226	10.9936
AT2G33180	9.81221	9.96251	10.0235	9.66513	9.87801	9.87286	9.83636	10.075	8.75057	9.24817	9.77912	10.069	9.52258	9.75799
AT2G33220	10.7793	10.8231	10.8332	10.8878	10.8236	10.9309	11.5158	11.1544	10.7625	10.9115	11.232	11.3007	11.3068	11.0969
AT2G33240	7.85753	7.71091	7.921	7.9605	8.04371	7.60998	7.54636	7.35964	8.47636	8.22702	7.86531	7.59873	7.50389	7.82719
AT2G33845	6.8383	7.17344	7.10315	6.90878	7.06536	7.35661	6.55355	6.61737	5.72717	5.82267	6.17055	6.33568	6.25171	6.29748
AT2G34160	8.94902	9.05488	9.04206	9.08832	8.96166	9.22335	9.57806	9.43868	8.7021	8.91593	9.36596	9.17195	9.18937	9.17603
AT2G34240	4.69344	4.9478	4.90889	4.95273	4.98532	5.14787	4.57748	4.78494	5.98518	5.87342	4.4976	4.38123	4.51108	4.24095
AT2G34480	13.4805	13.5693	13.6074	13.2588	13.3339	13.4093	13.9059	13.8175	12.8498	12.9489	13.6468	13.717	13.4326	13.2979
AT2G34520	9.08312	9.07733	9.05986	9.05935	8.96381	9.11088	9.05601	9.0308	8.31212	8.46438	9.1252	9.10947	9.04862	9.01879
AT2G34585	8.9593	8.83833	8.78619	8.99493	8.8359	9.03241	8.19917	8.31667	7.50621	7.83698	8.23742	8.42444	8.47635	8.32212
AT2G34660	12.2919	12.0337	12.1203	12.2925	12.0753	11.5795	11.7819	11.3645	13.1679	12.4453	12.5012	12.114	12.6035	12.3893
AT2G34730	8.72788	8.46181	8.45896	8.49318	8.58478	8.10384	9.06042	8.50508	10.266	9.45896	8.32098	8.46432	8.59988	8.60959
AT2G35110	10.6701	10.563	10.648	10.6634	10.5962	10.2668	9.71865	9.55907	10.2854	10.3197	10.5685	10.4023	10.6055	10.5123
AT2G35120	8.88018	8.98026	8.84695	8.85704	8.8253	9.29672	8.54073	8.66383	7.41468	7.52896	8.58793	8.39761	8.40805	8.17056
AT2G35470	8.60644	8.85853	8.84581	9.16954	8.75419	8.91508	8.21243	8.12049	7.1803	7.63358	7.39076	7.98779	7.86824	8.21676
AT2G35630	11.9514	11.8836	11.956	11.9068	11.9692	11.4958	11.513	11.1677	12.3289	11.9501	12.1505	11.7989	12.2001	11.9091
AT2G35795	7.42472	7.63309	7.55553	7.63539	7.51842	7.72439	8.16292	7.84638	7.08195	7.42765	7.63817	7.84414	8.01124	7.81664
AT2G35860	7.34163	7.5513	7.31773	7.34996	7.48872	7.74822	6.74561	6.52401	5.32242	5.78566	5.96879	6.60682	5.89568	6.39482
AT2G36130	9.2312	9.27715	9.22903	9.29536	9.26313	9.46967	10.0507	9.53515	9.18321	9.1529	9.40315	9.27797	9.64934	9.38829
AT2G36380	9.63265	9.58817	9.52714	9.52363	9.57178	9.34058	10.9933	10.6076	12.5142	11.9863	8.91457	8.87381	9.13241	8.86402
AT2G36390	12.2442	12.2797	12.343	12.3869	12.4452	12.301	11.9398	12.0688	12.4732	12.5203	12.7131	12.6311	12.7722	12.7284
AT2G36620	12.1128	12.194	12.1966	11.7254	11.9108	12.0132	12.2384	12.3849	11.3772	11.4986	12.2013	12.5183	11.9431	11.9044
AT2G36850	12.0956	12.0293	12.0691	12.0428	12.071	11.6939	12.8609	12.5795	13.7978	13.6042	12.1212	11.84	12.1323	11.9136
AT2G37120	8.26911	8.39402	8.32505	8.36804	8.46286	8.60279	9.14309	8.99318	8.36094	8.59411	8.82822	8.56207	8.71526	8.55036
AT2G37190	11.8176	11.8855	11.7545	11.489	11.5742	11.7468	11.6105	11.6001	10.7163	10.7656	11.5349	11.8195	11.4024	11.2238
AT2G37510	5.35714	5.46747	5.25174	5.30676	5.37939	5.55511	5.87199	5.86367	4.66398	4.92705	5.36877	5.37371	4.82466	5.23943
AT2G37600	9.72982	9.70756	9.5851	9.52231	9.49107	9.76781	9.69051	9.88847	8.75072	8.96046	9.61434	9.91692	9.57793	9.51989
AT2G38280	10.5931	10.5073	10.5804	10.5111	10.4441	10.2221	10.1967	10.444	10.7857	10.8154	10.9218	10.7735	10.8515	10.7627
AT2G38340	3.56183	3.71905	3.64727	3.14148	2.94954	3.40512	7.15014	6.779	7.73161	7.6203	6.42744	6.18778	6.33612	6.80514
AT2G38440	11.3059	11.1888	11.2229	11.2432	11.2364	10.8277	10.0914	10.2336	11.1478	10.9308	11.0133	10.7726	11.101	10.9048
AT2G38810	8.25057	8.36212	8.41008	8.29989	8.36266	8.49173	9.17931	8.90258	8.24192	8.35125	8.72808	8.45159	8.67345	8.25046
AT2G39260	10.8909	10.8631	10.9212	10.8472	10.9143	10.4957	10.1354	10.2583	10.7212	10.7177	10.7224	10.7558	10.8245	10.8437
AT2G39460	12.7231	12.8026	12.8187	12.4786	12.5815	12.813	13.1149	13.0342	12.1048	12.2131	12.9182	12.9657	12.7618	12.5644
AT2G39480	10.4389	10.3116	10.4883	10.3525	10.4282	10.0732	10.5187	9.99904	11.5731	10.9153	9.80859	9.87553	9.86247	9.88109
AT2G40030	9.30655	9.29209	9.38756	9.38511	9.49071	8.99338	8.38231	8.40704	9.23647	9.30346	9.593	9.04623	9.66811	9.29007
AT2G40715	3.47861	3.6314	3.29581	3.29347	3.62608	3.42942	3.78589	4.54814	6.40331	5.72485	4.01662	3.87666	3.90704	3.54886
AT2G40730	10.8669	10.8374	10.9028	10.8314	10.8153	10.6378	10.1768	10.1573	10.9165	10.6422	10.7888	10.7215	10.8151	10.6517
AT2G40770	9.24987	9.12424	9.23161	9.21083	9.24913	8.83139	9.181	8.85615	9.94764	9.78297	9.10044	8.99148	9.13717	9.19649
AT2G40860	9.46939	9.35456	9.43754	9.46372	9.35566	9.29565	9.39743	9.77379	10.5074	10.5507	9.99374	9.68999	9.98326	9.71671
AT2G40930	9.71012	9.61418	9.55774	9.62089	9.7113	9.51208	9.15995	9.10005	9.78788	9.71493	9.67996	9.68716	9.77724	9.77294
AT2G41060	9.78065	9.86152	9.90721	9.92782	9.99072	9.74542	9.39062	9.51068	10.409	10.0214	9.81902	9.50098	9.92098	9.75354
AT2G41650	8.70728	8.96954	8.8509	8.83478	8.91181	9.09285	8.96155	8.78877	7.94267	8.08072	8.49756	8.68584	8.41456	8.40596
AT2G41830	8.35764	8.42393	8.37363	8.16836	8.36968	8.05351	7.92166	8.09288	8.75499	8.8639	7.92259	8.13017	7.96455	8.21735
AT2G41960	10.4466	10.3599	10.4474	10.4329	10.3832	9.99157	9.94794	9.6891	11.1934	10.4895	10.064	10.129	10.0756	10.1587
AT2G42010	9.48076	9.40324	9.48397	9.60125	9.49809	9.17071	9.51457	9.46945	10.6748	10.3351	9.70491	9.48808	9.77919	9.5365
AT2G42190	10.7589	10.7968	10.7205	10.7944	10.6564	10.8411	10.1128	10.152	9.34748	9.6549	10.2067	10.5192	10.1436	10.4276
AT2G42230	9.59652	9.69485	9.76348	9.62427	9.68553	9.55039	8.90893	9.03143	9.45343	9.46226	9.35209	9.43085	9.18684	9.40885
AT2G42270	11.3029	11.2356	11.3649	11.3982	11.363	10.7361	12.3977	11.8762	13.7819	13.4843	11.4356	11.1782	11.4402	11.2499
AT2G42310	10.6524	10.7625	10.7344	10.6494	10.6713	10.9541	11.1448	10.7103	10.2626	10.2392	10.7769	10.5791	10.7869	10.5399
AT2G42520	10.4404	10.4756	10.4703	10.386	10.4454	10.2207	10.7575	10.6413	11.2758	11.0013	10.6369	10.6368	10.4273	10.5991
AT2G42920	8.94469	8.87368	8.8912	8.78306	8.92385	8.28503	7.40568	8.13937	9.19847	9.0652	9.0532	8.54036	8.85302	8.61489
AT2G43160	12.5032	12.3706	12.4296	12.4943	12.2837	12.0707	12.6649	12.0246	13.7758	13.1774	12.5654	12.4212	12.8452	12.4543
AT2G43200	6.59264	6.60124	6.72703	6.0741	5.9426	5.91701	6.59047	6.85887	7.43469	7.20878	6.45282	6.518	6.27462	6.05624
AT2G43240	8.3784	8.49302	8.46506	8.37098	8.3718	8.32327	8.22511	8.13398	8.85739	8.52532	8.37541	8.27187	8.19254	8.09358
AT2G43410	10.7414	10.5213	10.562	10.6632	10.5571	10.3393	11.5623	11.1086	12.7791	12.2728	11.2259	10.8751	10.6655	10.8351
AT2G43500	8.98725	9.05341	8.99364	9.04533	8.97652	8.77333	8.96823	9.14648	9.80477	9.48805	9.19754	9.1662	8.80936	9.17029
AT2G43530	8.86752	8.97555	9.21612	9.57419	9.29688	9.42402	9.33827	9.49315	8.79797	9.19139	9.0122	9.44113	9.53054	9.76112
AT2G43610	6.03958	6.36582	5.93258	6.63024	6.8464	6.68275	5.45996	6.09196	5.04928	5.1202	6.19396	6.13054	6.30548	5.57857
AT2G43780	7.66606	7.72194	7.72688	7.4078	7.71477	7.68074	8.128	7.92947	6.94685	7.12721	7.76514	7.76884	7.63633	7.50469
AT2G43900	10.7923	10.5973	10.6511	10.6776	10.6434	10.236	10.0301	10.2485	11.264	11.0899	11.0127	11.0044	10.9485	11.0791
AT2G43950	10.8266	10.784	10.7714	10.7011	10.7142	10.706	10.9672	10.9214	11.1739	11.0977	11.1687	11.2587	10.9072	11.0989
AT2G43970	13.6501	13.7219	13.7379	13.6763	13.693	13.535	13.291	13.1325	13.6839	13.7312	14.0259	13.8176	14.1745	13.8741
AT2G44120	12.0136	11.9485	11.995	11.6709	11.7035	12.0578	12.2472	12.3799	11.4689	11.5262	12.1915	12.2262	11.9901	11.8661
AT2G44200	9.25605	9.30275	9.2886	9.28212	9.33938	9.17864	10.5066	10.4483	11.1723	10.9207	9.30364	9.39209	9.49409	9.47529
AT2G44520	9.64422	9.73983	9.72787	9.74844	9.62866	9.5645	9.78247	9.56146	10.5241	10.0729	9.71637	9.77817	9.59713	9.59646
AT2G44620	10.5265	10.4749	10.4774	10.5409	10.3944	10.5933	11.2519	10.7755	10.4581	10.418	10.7504	10.6786	10.8352	10.6318
AT2G44710	10.5156	10.4358	10.4299	10.5382	10.4585	10.3218	10.2779	10.0105	11.1675	10.6106	10.6567	10.5468	10.6987	10.5963
AT2G44840	5.16144	5.19348	5.2899	6.08789	5.69912	5.22774	9.34152	9.62727	8.58225	9.2426	7.96935	8.33514	7.15844	7.67775
AT2G44860	9.81446	9.85207	9.8363	9.58129	9.66179	9.86112	9.88502	9.96403	9.25366	9.28161	9.99279	9.89568	9.79844	9.59049
AT2G45540	11.7906	11.6894	11.7824	11.8117	11.8088	11.1114	10.307	10.2646	11.3508	11.2081	11.3368	11.1793	11.5668	11.3276
AT2G45640	9.67067	9.68894	9.70595	9.6307	9.72564	9.93337	10.2255	9.94289	9.40412	9.48493	9.89253	9.88622	9.97835	9.73344
AT2G45910	9.64156	9.47159	9.5402	9.46591	9.4984	9.19563	8.95393	9.05066	10.5018	10.1012	9.99219	9.44454	9.78451	9.48097
AT2G46020	11.8362	11.7013	11.8673	11.8921	11.8201	11.3199	11.6429	11.2875	12.5098	12.2232	11.5704	11.4067	11.7502	11.5667
AT2G46510	9.93742	9.90019	9.95592	10.1188	10.0733	9.78199	11.4003	11.3235	12.1141	12.0936	10.4973	10.6579	10.3094	10.4813
AT2G46520	10.0956	10.259	10.3115	10.1123	10.2886	10.1099	11.6799	11.7374	12.2128	12.5924	9.70338	9.95098	9.88099	9.80204
AT2G46540	9.36155	9.4221	9.35086	9.41831	9.4138	9.63205	10.1126	9.8337	9.35208	9.40739	9.7586	9.73562	9.8229	9.64492
AT2G46915	10.8382	10.8032	10.8842	10.8525	10.8137	10.7556	10.6995	10.7009	11.6244	11.2904	11.3516	11.2188	11.2043	11.3606
AT2G46980	8.16264	8.12783	8.11548	7.91187	8.11497	7.79075	7.56924	7.40997	8.00437	7.90459	7.8414	7.85019	8.03127	7.82889
AT2G47070	12.2128	12.1145	12.1605	12.3103	12.2509	12.0838	12.8334	12.8872	13.5041	13.4455	12.6803	12.3231	12.3828	12.4887
AT2G47110	12.5121	12.5809	12.5932	12.2776	12.2971	12.4953	12.7596	12.6554	11.7791	11.8958	12.7031	12.6167	12.4251	12.2563
AT2G47380	9.24828	9.24984	9.12255	9.12663	9.03794	9.28841	9.84303	9.28471	8.72275	8.77691	9.35588	9.02862	9.2744	8.97716
AT2G47410	10.7485	10.7646	10.8386	10.8038	10.8096	10.4266	11.0584	11.0733	12.4218	12.0526	11.3569	10.8301	11.3565	10.9303
AT2G47600	9.77951	9.69322	9.67468	9.87238	9.86017	9.78356	9.86053	9.97566	10.5044	10.6546	9.6751	9.65548	9.91329	9.89548
AT2G47610	13.1335	13.1685	13.1365	12.8556	12.9261	13.0098	13.4878	13.377	12.7356	12.7869	13.439	13.3799	13.2377	13.0264
AT2G47640	8.97025	9.19952	9.0904	8.86016	9.11423	9.15596	9.7947	9.42349	8.62112	8.81342	9.16647	9.05425	9.12488	9.02801
AT2G47820	7.32786	7.44622	7.45883	7.37215	7.53904	7.17853	9.04714	8.72496	9.61343	9.60122	7.95806	7.35773	7.28736	7.24703
AT2G47980	10.7995	10.7566	10.7815	10.7306	10.8055	10.5097	10.08	10.0486	10.7901	10.5681	10.6547	10.5146	10.6746	10.6513
AT2G47990	7.82181	8.25704	8.12283	7.84485	7.76595	7.80637	7.41273	7.73337	8.33075	8.36061	7.27929	7.72175	6.89814	7.19642
AT2G48060	10.8201	10.8988	11.0331	10.7789	10.96	10.462	9.9376	9.70613	10.6417	10.3179	10.6447	10.4482	10.5658	10.5951
AT2G48160	11.559	11.4627	11.5668	11.5168	11.4968	11.1359	10.8625	10.7405	11.6723	11.3589	11.5544	11.4557	11.6786	11.5462
AT3G01130	9.2831	9.25836	9.24062	9.14338	9.04877	9.1987	9.20824	9.29212	8.66667	8.59042	9.29068	9.24358	9.24758	9.134
AT3G01280	11.9372	11.8887	11.869	11.8871	11.8164	11.9753	12.2877	12.1164	11.7266	11.827	12.2539	12.1969	12.1538	12.0239
AT3G01320	10.4097	10.3365	10.3524	10.306	10.4543	9.92523	9.66513	9.55723	10.4746	10.2332	10.5151	10.1482	10.617	10.4954
AT3G01390	11.2156	11.0293	11.0573	11.0831	10.9705	11.3843	11.742	11.6281	10.9839	11.2135	11.5086	11.4652	11.613	11.4521
AT3G01460	10.2839	10.1532	10.3182	10.2034	10.2438	9.72505	9.18857	8.95723	10.0163	9.76362	9.71616	9.58481	9.78089	9.73122
AT3G01580	5.71833	5.78479	5.66044	5.59901	5.86011	5.38973	4.75404	4.77448	5.8721	5.86464	5.41028	5.11896	4.73518	5.42446
AT3G01610	9.0785	8.99221	9.0251	8.98422	8.99436	8.7655	8.22988	8.51632	9.00668	8.89219	8.94796	9.03638	8.8738	9.11316
AT3G01740	9.26785	9.3786	9.04803	9.29342	9.30709	9.60281	9.2383	9.17056	8.53597	8.77993	9.37182	9.32089	9.39976	9.27898
AT3G01780	10.5355	10.4404	10.5163	10.4796	10.4231	10.0005	9.61619	9.95608	10.7176	10.5526	10.2578	10.2382	10.2648	10.1369
AT3G01810	11.1017	10.9232	11.0336	11.0714	11.0447	10.8516	10.4102	10.4239	10.8969	10.8707	11.1925	10.9989	10.9743	11.1389
AT3G01930	8.63533	8.67344	8.68519	8.66931	8.6642	8.54679	8.47369	8.40337	9.16732	8.93695	8.48942	8.44511	8.29332	8.38767
AT3G02065	8.47651	8.28784	8.33913	8.41593	8.38197	8.31168	7.72304	8.32422	9.05535	9.04452	8.61171	8.43763	8.59746	8.45359
AT3G02080	12.2672	12.1919	12.1858	11.9742	11.9947	12.2892	12.7988	12.6883	12.0159	12.0133	12.7059	12.5857	12.5749	12.2756
AT3G02180	10.9773	10.9373	11.0208	11.071	11.0189	11.2868	10.8628	11.1236	10.4073	10.7062	11.0235	11.0869	11.1703	11.1058
AT3G02220	9.76658	9.86312	9.7082	9.73469	9.60859	9.56538	10.1375	10.0796	9.4713	9.62027	10.0495	10.0969	10.0515	9.90365
AT3G02560	11.9008	11.9292	11.916	11.6063	11.6471	11.7691	12.662	12.3244	11.618	11.6115	12.3024	12.22	12.1364	11.8296
AT3G02890	9.89828	9.81995	9.88043	9.82988	9.92217	9.6957	10.6437	10.3054	11.1935	11.1831	10.4552	10.0094	10.226	10.1071
AT3G03050	10.0286	9.98927	10.0097	10.0794	10.0924	9.86687	11.6534	11.3836	12.7465	12.443	10.029	9.75608	9.78459	9.68732
AT3G03920	9.6059	9.72584	9.67224	9.45863	9.52233	9.75723	9.86563	9.83347	9.10053	9.09703	9.63488	9.82787	9.54326	9.3671
AT3G03940	11.4804	11.3682	11.4235	11.3458	11.3644	11.1877	10.8406	11.0124	11.2678	11.3294	11.5976	11.6002	11.6059	11.6495
AT3G04240	11.2959	11.2614	11.349	11.4683	11.3853	11.174	13.3787	12.766	14.6773	14.0852	12.0321	11.4842	11.9469	11.7695
AT3G04340	12.7726	12.6987	12.8299	12.4692	12.6514	12.2455	11.5718	11.7295	11.9215	11.965	12.5251	12.635	12.5938	12.5729
AT3G04400	13.5526	13.6454	13.3991	13.2344	13.3692	13.4431	13.8379	13.6076	12.8791	13.0051	13.6868	13.5871	13.4623	13.2089
AT3G04450	8.14331	8.22833	8.22373	8.07985	8.242	8.06358	7.76111	7.6996	8.22305	8.25961	8.21765	8.0904	7.96002	8.04531
AT3G04740	10.0273	9.90033	10.0067	10.1749	10.0101	9.56829	10.3389	9.88291	11.3329	10.8112	9.73435	9.69122	9.84059	9.82322
AT3G04810	9.61467	9.64676	9.74846	9.61792	9.74928	9.5516	9.67958	9.70717	10.7329	10.2453	9.30239	9.47291	9.05683	9.38433
AT3G05070	9.03821	9.01041	9.05516	9.03177	9.03737	9.15277	9.53712	9.4141	9.01851	9.11195	9.34778	9.22924	9.45257	9.323
AT3G05220	13.2003	13.2564	13.2353	13.271	13.3118	12.8823	13.8734	13.8728	14.9163	15.1291	12.533	12.9518	12.6899	12.8651
AT3G05340	7.14978	7.20575	7.15686	7.02573	7.16257	6.75305	5.52246	6.38474	7.00622	6.89347	7.03225	7.3876	6.95376	7.21465
AT3G05350	11.6236	11.5412	11.641	11.6731	11.5766	11.4694	11.5709	11.5136	12.067	11.9418	12.2363	12.0588	12.366	12.2408
AT3G05410	9.32306	9.46842	9.59331	9.33799	9.4295	9.53653	9.85077	9.98004	9.28095	9.48001	9.87665	9.83089	9.83158	9.87817
AT3G05560	12.1134	12.3192	12.3033	11.89	11.925	12.0012	12.4169	12.3472	11.3559	11.4604	12.268	12.4017	12.1126	11.9654
AT3G05590	13.2515	13.3423	13.312	13.0055	13.0964	13.1769	13.544	13.5706	12.8092	12.9107	13.5669	13.5749	13.3317	13.1587
AT3G05670	10.6379	10.5827	10.626	10.6851	10.6872	10.2211	11.4991	11.122	12.6297	12.2852	10.1943	10.2298	10.2097	10.3113
AT3G05680	11.1895	11.0393	11.0677	11.0344	11.0239	10.5041	9.9557	9.89536	10.7897	10.719	11.0216	10.8659	11.0688	10.9022
AT3G05810	7.93178	8.13092	8.08349	7.99054	8.07876	8.48695	8.83645	8.52503	8.1042	7.93767	8.16425	8.05993	8.1572	8.04903
AT3G05945	8.37433	8.43797	8.40994	8.50927	8.40653	8.66473	7.66509	7.83682	7.21821	7.38332	7.70396	7.71806	7.93404	8.02873
AT3G06040	9.94621	10.0154	10.0124	9.81487	9.90514	9.97975	9.72342	9.89699	8.9752	9.36393	9.68394	9.89169	9.76587	9.7835
AT3G06125	9.39511	9.45629	9.33906	9.58816	9.40019	9.50749	9.08576	9.14661	8.53023	8.80938	9.26171	9.49371	9.40848	9.57278
AT3G06290	9.92982	9.87803	9.93745	9.97703	9.95704	9.49619	9.67539	9.28405	10.4583	10.1431	9.50524	9.51098	9.59318	9.5947
AT3G06310	8.49894	8.59143	8.66928	8.59494	8.52464	8.69099	9.10361	8.81407	8.4633	8.40428	8.61576	8.60034	8.83329	8.57659
AT3G06320	6.94107	7.17003	7.03647	6.97497	7.06178	7.47065	7.36938	7.55662	6.42423	6.75472	6.88198	6.86166	7.09576	6.93338
AT3G06550	10.9608	10.8945	10.9475	10.9028	10.953	10.8433	10.3683	10.2689	10.6554	10.643	10.6044	10.6212	10.4325	10.5498
AT3G06610	8.82726	9.01135	9.02145	8.83289	8.85547	9.06387	9.36226	9.14424	8.66611	8.67406	9.11143	9.0735	9.14317	8.96185
AT3G06680	8.8057	8.92893	8.70468	8.70907	8.70681	8.95403	8.88174	9.12478	7.70585	8.08576	8.47588	8.88267	8.48297	8.46627
AT3G06700	11.5458	11.5852	11.6328	11.0922	11.2793	11.2968	11.8832	11.6597	10.4903	10.7016	11.4707	11.7605	11.2367	10.9803
AT3G06880	12.0295	12.0205	12.1211	11.8547	11.9987	11.6218	11.1315	11.5457	11.8266	12.0815	12.2637	12.0758	12.108	12.1865
AT3G07040	8.9621	8.88853	8.95866	9.13829	8.88723	8.66592	9.55398	9.57005	10.4315	10.1027	9.09647	9.33564	9.2646	9.26394
AT3G07140	9.04739	9.07994	9.1062	9.07124	9.10262	8.88431	8.29616	8.39202	8.93335	8.91491	8.6167	8.72626	8.79997	8.81631
AT3G07160	12.061	11.9861	12.051	11.9941	12.0329	11.6544	12.435	11.7533	13.6913	12.9258	11.9999	11.7922	12.0913	11.8266
AT3G07230	10.1389	10.1876	10.1493	10.0167	10.0697	10.5308	10.1756	10.1321	9.36314	9.46255	10.0629	10.2847	10.0327	10.221
AT3G07400	9.67192	9.71409	9.76079	9.75211	9.7655	9.57902	9.94843	9.74454	10.6944	10.5305	9.91404	9.63062	9.89264	9.68375
AT3G07460	11.2833	11.4595	11.4793	11.6316	11.4513	11.5559	11.0302	11.4728	10.4996	10.8939	10.9989	11.3332	11.702	11.5181
AT3G07590	7.23384	7.41996	7.41674	7.18748	7.43143	7.76715	8.02532	7.81276	7.15346	7.11215	7.40147	7.11834	7.22919	7.34025
AT3G07610	9.48144	9.36658	9.40721	9.40748	9.41732	9.18123	9.39094	9.2691	10.2349	9.85164	9.58888	9.64057	9.43444	9.60681
AT3G07660	10.8098	10.8918	10.9251	10.8285	10.8811	10.6473	10.6169	10.4448	11.0885	10.9068	10.3972	10.5982	10.5653	10.5255
AT3G07700	10.6732	10.4036	10.4355	10.6686	10.4799	10.3452	10.5142	10.5736	11.5623	11.2461	11.3693	11.1273	11.4279	11.337
AT3G07770	10.2389	10.3025	10.4254	10.076	10.3857	10.2045	10.1351	10.6343	11.4018	10.9378	10.2005	10.2813	10.0642	10.1258
AT3G07960	7.42445	7.21128	7.44559	7.58804	7.31277	7.22837	9.12994	8.827	10.6817	9.89941	7.37432	7.56588	7.43805	7.63921
AT3G08520	9.51039	9.62874	9.27587	9.12016	9.2554	9.71606	9.9764	9.88202	8.72558	8.84623	9.40515	9.59916	9.29858	8.93586
AT3G08530	13.3606	13.2452	13.2954	13.2527	13.2439	12.8539	13.0705	12.8516	13.7523	13.6858	13.352	13.09	13.4453	13.1778
AT3G08610	11.7503	11.8173	11.7787	11.7582	11.8129	11.9381	12.3059	12.1764	11.6446	11.7339	12.2033	12.0471	12.2373	12.1047
AT3G08630	8.52788	8.76037	8.67965	8.75172	8.73495	8.71463	7.47555	7.86072	6.87318	7.20843	7.48602	7.54682	7.14745	7.20267
AT3G08850	11.5524	11.4168	11.4461	11.5457	11.5032	11.1122	10.704	10.7394	11.6082	11.3496	11.5628	11.4161	11.7948	11.5251
AT3G08920	10.855	11.014	11.0923	10.8223	10.9296	11.0804	11.3201	11.3701	10.5106	10.82	11.235	11.3893	11.1194	11.1404
AT3G08970	7.32096	7.18218	7.42618	6.89643	7.45075	7.35412	9.86108	10.6864	11.7428	11.2766	7.21713	7.22736	7.15002	7.15157
AT3G08980	6.7018	6.98757	6.97417	6.53211	6.72864	6.91633	7.42531	7.87215	8.42941	8.31666	7.15293	7.1636	6.67164	6.85333
AT3G09060	6.28001	6.45901	6.59287	6.37968	6.43465	6.14708	5.80528	6.17211	6.91524	6.76242	6.31668	6.36378	6.45137	6.37555
AT3G09070	9.10722	9.19445	9.13382	9.05098	9.09053	8.83135	8.30935	8.17417	9.04329	8.75863	7.91652	7.93999	7.86401	7.90679
AT3G09370	8.42027	8.43265	8.48535	8.52413	8.57098	8.50348	10.1097	9.9307	10.864	10.6148	8.6761	8.42838	8.48013	8.58751
AT3G09390	12.1771	12.1509	12.2462	12.6542	12.4224	12.6718	13.4377	12.9394	12.9659	12.8609	12.5065	12.6332	12.8121	12.9657
AT3G09500	12.496	12.5732	12.4706	12.2304	12.3731	12.8172	13.0627	13.0365	12.2506	12.2572	12.9291	12.9481	12.8059	12.593
AT3G09560	10.0821	9.98142	10.0641	10.0915	10.0333	9.88143	11.9939	12.1089	12.8491	13.0584	10.3963	10.17	10.3999	10.2959
AT3G09735	9.06204	9.20331	9.11976	9.20634	9.11789	9.35937	10.0699	9.46574	9.16343	9.04956	9.30739	9.08255	9.50837	9.32652
AT3G09840	13.7299	13.7061	13.7131	13.6233	13.6872	13.6098	13.5722	13.6922	14.285	13.9526	13.7989	13.6256	13.8193	13.5722
AT3G09910	3.05953	3.13797	3.15559	4.09488	3.83888	4.18294	5.45163	5.20996	4.9581	4.69294	4.20338	4.18659	4.39965	4.48747
AT3G09920	10.6805	10.4245	10.4237	10.6409	10.4758	10.2342	11.2066	10.9326	12.0141	11.8914	10.9303	10.7693	10.8718	10.9038
AT3G10090	7.73232	7.81949	7.78424	7.74566	7.67524	8.08849	8.26976	8.1252	7.19772	7.497	7.86175	7.95969	7.94046	7.64476
AT3G10360	10.3245	10.0954	10.2284	10.2134	10.337	9.99387	9.37917	9.367	10.3637	9.99582	10.5061	10.3212	10.4142	10.499
AT3G10370	10.3302	10.3773	10.4449	10.4351	10.3806	10.3742	10.1119	10.127	10.7869	10.5441	10.4263	10.4072	10.3736	10.3762
AT3G10380	11.4025	11.3553	11.394	11.3644	11.3412	11.1134	11.462	11.1893	12.5121	11.9473	11.5459	11.2651	11.5216	11.2441
AT3G10390	9.45541	9.48717	9.54468	9.42282	9.51648	9.09516	8.99138	8.99184	9.6591	9.46543	9.46869	9.35477	9.54001	9.45083
AT3G10550	8.9505	9.0146	9.06475	8.94705	9.07672	8.88065	9.94934	9.56984	10.7242	10.3904	9.31739	9.26211	9.41225	9.3455
AT3G10610	10.3552	10.2607	10.3258	10.1422	10.1018	10.1451	10.2737	10.2719	9.4078	9.52835	10.2248	10.4297	10.0719	10.0315
AT3G10650	10.8242	10.9566	11.0571	10.8903	10.9033	10.4095	10.6479	10.2238	11.595	11.0385	10.472	10.6695	10.2688	10.5391
AT3G10800	9.83593	9.75063	9.88729	10.0499	9.92153	9.75484	12.0934	11.887	13.2146	12.741	9.98028	9.86664	10.3003	9.83518
AT3G10820	7.64141	7.46099	7.56358	7.54091	7.56452	7.57759	8.12903	7.96037	8.76691	8.53567	8.04534	7.90511	7.82066	7.83128
AT3G10860	10.957	11.0155	10.9173	11.002	11.1351	11.1693	11.6632	11.3119	10.684	10.663	11.1658	11.0457	11.3414	11.0911
AT3G11040	6.59049	6.41128	6.56909	6.48087	6.74131	6.76737	6.91582	6.84748	8.17692	7.87421	6.37732	6.28211	6.40793	6.48158
AT3G11120	7.85748	8.066	8.1223	7.55407	7.64341	7.97747	8.66005	8.5696	7.25193	7.35303	8.0061	8.18697	7.86441	7.58938
AT3G11130	13.2497	13.1172	13.2031	13.1439	13.1031	12.682	12.769	12.4768	13.884	13.3241	13.0356	12.8774	13.1708	12.9373
AT3G11170	14.1643	14.0088	14.159	14.1647	14.0983	13.9943	14.969	14.7007	15.6214	15.4606	14.821	14.747	14.9985	14.8199
AT3G11330	9.84783	9.88622	9.69959	9.92161	9.76757	9.65031	9.12761	9.20413	9.75872	9.61839	9.69278	9.72059	9.92604	9.80627
AT3G11510	12.5822	12.6424	12.6252	12.3057	12.3834	12.5177	13.1042	13.0457	12.0763	12.1032	12.8521	12.8882	12.6436	12.483
AT3G11770	8.49399	8.39695	8.33109	8.57623	8.46493	8.55507	9.28676	8.93853	8.59358	8.71395	8.83978	8.66673	8.96715	8.84702
AT3G11910	11.5378	11.4464	11.5439	11.5165	11.5335	11.2099	10.9641	10.8825	11.7077	11.4146	11.6366	11.3757	11.8229	11.528
AT3G11960	10.4024	10.3374	10.3122	10.429	10.3918	10.0173	9.64913	9.57506	10.5242	10.318	10.3481	10.1456	10.4793	10.3882
AT3G12010	10.6046	10.6257	10.6081	10.6286	10.6043	10.4927	9.93729	10.0917	10.4813	10.4449	10.6986	10.6479	10.7354	10.7376
AT3G12050	11.4048	11.3939	11.3632	11.2384	11.2851	11.2644	12.2943	12.9599	13.4198	13.4488	11.4546	11.5697	11.5796	11.4407
AT3G12210	8.96142	8.94692	8.96562	8.98067	8.97605	9.01541	8.96729	8.95044	8.62823	8.50927	9.19919	9.15645	9.25056	9.20432
AT3G12260	10.6376	10.6404	10.6789	10.707	10.6494	10.8614	10.7969	10.7885	10.3975	10.4217	10.8466	10.7738	10.9889	10.8711
AT3G12280	10.4097	10.3555	10.3312	10.3114	10.3564	10.175	10.0252	10.036	10.7937	10.5117	10.3935	10.3632	10.2232	10.4033
AT3G12587	6.7676	6.76167	6.75922	6.74825	6.83121	7.02035	7.15549	6.97541	6.27901	6.23984	6.68825	6.58972	6.81796	6.60702
AT3G12640	9.43629	9.34374	9.46568	9.42346	9.43132	9.31399	9.4087	9.25702	10.3045	9.78298	9.48867	9.45083	9.66125	9.48102
AT3G12750	6.32773	6.22807	6.45217	6.51294	6.22166	6.26391	8.89634	8.63524	8.72959	9.19246	6.78614	6.75469	5.9201	6.13234
AT3G12800	11.5216	11.4655	11.4246	11.4014	11.3775	11.445	11.7093	11.7425	11.183	11.3627	11.8829	11.8622	11.6822	11.8603
AT3G12810	10.3049	10.2543	10.3291	10.0921	10.2599	9.67802	9.0511	9.28145	9.73897	9.78679	9.85605	9.87745	9.60828	9.73388
AT3G12870	7.53367	7.93029	7.55997	7.3991	7.67716	7.87746	7.017	6.83869	6.1588	5.51567	6.64977	6.61777	6.01843	6.18056
AT3G12965	8.58742	8.78949	8.71241	8.41752	8.37121	8.74868	9.18794	9.0526	7.74879	8.02721	8.50243	8.7423	8.46724	8.22251
AT3G12980	10.3498	10.3344	10.4727	10.2715	10.3877	9.88417	11.2125	10.6692	12.1277	11.6818	10.2398	10.1251	10.0687	10.1502
AT3G13030	9.09486	9.16356	9.11962	9.34469	9.31659	9.20037	8.08807	8.46635	9.66509	9.52873	9.01486	8.68758	8.92847	8.92034
AT3G13225	9.59032	9.67131	9.74492	9.56668	9.69255	9.41756	9.31364	9.20677	9.77703	9.69516	9.74962	9.68385	9.45867	9.67784
AT3G13290	9.90642	9.69906	9.83527	9.809	9.81337	9.42387	8.91733	9.16278	9.77716	9.89652	9.534	9.59496	9.42368	9.45851
AT3G13300	11.7011	11.6809	11.7235	11.6683	11.6478	11.2262	11.0781	11.1202	12.0851	11.7228	11.6634	11.5731	11.7159	11.6547
AT3G13330	10.9885	10.9134	10.9769	10.9621	10.9315	10.5415	12.402	11.7389	13.5222	13.146	11.0681	10.7587	11.0452	10.8884
AT3G13460	13.2163	13.1925	13.2154	13.0651	13.0616	12.9469	13.0379	12.8879	13.5907	13.1807	13.0941	13.0739	13.2516	13.0442
AT3G13670	11.7091	11.608	11.7443	11.5614	11.622	11.2077	10.7344	11.2229	12.3647	11.935	11.5881	11.6804	11.766	11.706
AT3G13677	7.09042	6.82984	7.03403	6.95882	6.92124	7.13254	7.65593	7.22424	6.39246	6.78266	7.06612	7.0861	7.37425	7.15207
AT3G13870	11.7961	11.7505	11.732	11.8266	11.7528	11.5664	11.7644	11.506	12.645	12.1775	11.8963	11.615	11.978	11.8283
AT3G13930	11.7842	11.7028	11.788	11.7386	11.5863	11.5292	11.5842	11.8145	12.2909	12.051	12.1726	12.0141	12.1809	12.0009
AT3G13990	10.2612	10.0878	10.2403	10.2261	10.2561	9.92392	9.80621	9.75438	10.4565	10.2799	10.3477	10.2387	10.2876	10.3158
AT3G14075	9.18375	9.18493	9.25438	9.2935	9.25005	9.23524	11.0621	10.8479	11.6618	11.4236	9.59642	9.46123	9.44256	9.43683
AT3G14172	10.2759	10.2603	10.3607	10.1799	10.2968	9.84344	9.64245	9.30324	10.4454	9.94169	9.35192	9.49953	9.09831	9.43187
AT3G14205	11.34	11.2089	11.3208	11.1259	11.1885	10.8883	10.9442	11.1388	11.4408	11.4934	12.0397	11.6624	11.8328	11.7346
AT3G14400	10.2805	10.5595	10.6629	10.3819	10.4982	10.2853	10.257	10.2409	11.0167	10.7329	10.1787	10.2373	10.0026	10.0784
AT3G14430	7.46563	7.69874	7.58603	7.75991	7.69875	7.88952	7.48502	7.55866	6.84646	6.75665	6.87345	7.50908	7.15785	7.48003
AT3G14460	6.50832	6.45391	6.55205	6.58391	6.8137	5.62118	5.58227	5.62785	7.49891	7.33484	7.47346	6.89207	7.31297	7.18704
AT3G14470	8.00619	8.03339	8.01915	8.02565	7.99713	7.7347	7.89662	7.9945	8.79575	8.71032	8.26963	8.28391	8.26508	8.25632
AT3G14570	8.64347	8.59051	8.65226	8.52072	8.57338	8.21703	7.83405	7.16616	8.79439	8.09818	7.96199	7.69858	7.42991	7.28428
AT3G14760	8.04786	8.08541	8.03676	7.96997	8.10589	8.35613	6.78717	7.29366	5.96449	6.33006	6.47478	7.13575	7.15635	7.27801
AT3G15220	9.35491	9.34789	9.32487	9.46237	9.34804	9.31442	8.80152	8.79401	9.318	9.21341	9.32798	9.3135	9.45623	9.44176
AT3G15353	10.8784	10.875	10.8994	11.2739	11.1689	11.616	11.5024	10.8866	10.6508	10.3674	11.0111	10.5621	11.1931	10.7727
AT3G15470	10.3839	10.2022	10.2482	10.1298	10.2585	10.024	9.66435	9.60006	10.4862	10.155	10.1807	10.036	10.0584	9.98018
AT3G15610	8.82203	8.82353	8.85625	8.89737	8.93224	8.93016	8.62167	8.49611	8.00191	8.03906	8.60973	8.46953	8.82327	8.65431
AT3G15680	9.58406	9.78613	9.77448	9.71053	9.77064	9.98686	7.93475	8.41	7.19426	7.56404	8.13953	8.35938	7.77527	7.90551
AT3G15730	13.3466	13.2676	13.3012	13.3227	13.3278	13.1129	12.6936	12.6118	13.2192	13.0496	13.2328	13.127	13.2072	13.1283
AT3G15880	11.6962	11.6036	11.6856	11.7803	11.682	11.4765	11.539	11.3846	12.3826	12.1087	12.0163	11.6662	11.9761	11.8987
AT3G16080	11.3982	11.5404	11.5179	11.1167	11.2201	11.3199	11.5576	11.5809	10.7076	10.8791	11.6334	11.6953	11.4227	11.2506
AT3G16120	7.07571	7.03441	6.89014	7.08369	7.15921	7.84007	7.24606	7.17289	6.01688	6.4342	7.13632	7.12316	7.02083	7.36634
AT3G16270	10.3273	10.3238	10.3511	10.3077	10.3494	10.1611	10.4902	10.2153	11.4393	10.7423	10.0337	10.1621	10.2038	10.1866
AT3G16785	9.65299	9.51308	9.62095	9.6678	9.70857	9.35017	9.68081	9.33323	10.7962	10.0736	9.61961	9.51739	9.6923	9.67431
AT3G17205	10.507	10.4451	10.4237	10.6089	10.5447	10.2615	10.4868	10.508	11.7577	11.3141	10.761	10.4894	10.8688	10.6425
AT3G17300	8.10454	8.05478	8.09865	8.13535	8.02246	8.42768	8.79334	8.51135	7.89283	7.88967	8.3446	8.3059	8.46049	8.28534
AT3G17710	6.52663	6.4144	6.50562	6.76091	6.60583	6.42137	6.92733	6.67561	8.13793	7.74666	6.32032	6.0853	6.47807	6.20157
AT3G17712	6.98934	7.06251	7.15722	7.02313	7.17247	6.87156	7.20821	7.36042	8.60593	8.19298	6.90092	6.93919	6.36873	6.79088
AT3G17810	9.51738	9.42759	9.40521	9.61473	9.46485	9.4438	10.1353	9.84005	11.051	10.8653	9.63668	9.23808	9.67943	9.50322
AT3G17850	11.1984	11.0781	11.1043	11.197	11.1848	10.8687	10.4771	10.5357	11.4104	11.2766	11.4677	11.0666	11.639	11.2508
AT3G17900	10.1926	10.2012	10.2246	10.3128	10.187	9.96318	9.59993	9.45646	10.0607	10.0247	10.1159	10.0691	10.2176	10.0918
AT3G18390	13.6882	13.6523	13.724	13.2955	13.4299	13.007	12.1438	12.4231	12.5851	12.7964	13.461	13.6269	13.4141	13.3759
AT3G18410	11.0438	11.1972	11.1027	11.168	11.0489	11.2434	11.5681	11.4079	10.9467	11.0283	11.5812	11.4048	11.516	11.2639
AT3G18535	8.58496	8.44578	8.41138	8.67484	8.48719	8.35241	8.79465	8.35146	9.82283	9.43404	8.4149	8.40474	8.88766	8.54009
AT3G18740	11.6444	11.6897	11.6951	11.4053	11.494	11.7074	11.6694	11.7792	10.8669	10.9947	11.7919	11.9003	11.6808	11.4119
AT3G19080	8.75272	8.85504	8.84571	8.79354	8.75096	8.66834	8.92024	8.82173	9.58823	9.19116	9.20613	9.16161	9.01677	9.01608
AT3G19190	10.1241	9.93957	10.0474	10.0718	10.0423	9.51677	10.1825	9.93808	11.5226	10.9867	9.96624	10.0193	10.0773	10.1846
AT3G19508	6.57388	7.00019	6.89205	6.50517	6.87691	7.11688	7.5307	7.40612	6.27819	6.52686	6.37624	6.74446	6.53452	6.4391
AT3G19570	9.87708	9.91573	9.9172	9.82765	9.85265	9.68725	9.41424	9.52012	9.81471	9.93233	10.2096	10.039	10.1853	10.0348
AT3G19770	8.57129	8.66628	8.5523	8.59885	8.66478	8.53117	8.17457	8.22894	8.61373	8.7856	8.34594	8.40553	8.22746	8.45201
AT3G19780	8.97178	8.96315	8.97788	8.98739	9.04451	8.80022	8.79043	8.43384	9.19445	9.18817	8.76494	8.62963	8.77133	8.69743
AT3G19830	10.8568	10.9062	10.9733	10.7803	10.8455	10.5426	11.6074	11.7134	12.4426	12.4722	11.5806	11.1824	11.4461	11.2096
AT3G20720	9.93142	9.86474	9.97207	9.8771	9.77813	9.45858	9.21604	9.25942	9.9168	9.83194	9.96674	9.76366	9.97567	9.86175
AT3G21160	9.26886	9.34824	9.33012	9.38188	9.34096	9.32105	8.88223	8.90234	9.51896	9.3427	9.35882	9.2652	9.45256	9.48233
AT3G21290	9.42643	9.32189	9.40405	9.52935	9.34835	8.89261	9.42161	9.02609	10.3234	9.84726	9.31219	9.28526	9.29162	9.31627
AT3G21295	8.31541	8.24976	8.26611	8.19398	8.31171	7.964	9.16123	8.82018	10.6461	9.86751	8.5529	8.27718	8.54458	8.31008
AT3G21690	11.499	11.4196	11.3073	11.3756	11.1638	10.9877	11.2981	11.1045	11.9877	11.6144	11.1483	11.4878	11.1208	11.2796
AT3G22230	11.8729	11.9158	11.9075	11.5839	11.6761	11.8113	11.7553	11.9128	10.9259	11.0338	11.8765	11.9053	11.6994	11.5394
AT3G22380	13.1218	13.0858	13.2234	13.1727	13.167	12.5476	12.5114	12.2874	13.3587	13.163	12.394	12.8762	12.3097	12.7952
AT3G22440	12.7945	12.7609	12.7602	12.8468	12.7714	12.6747	11.2772	11.5651	11.9131	12.0089	12.4569	12.3924	12.6966	12.4634
AT3G22880	8.21631	8.39023	8.26122	8.20189	8.39389	8.59019	7.80011	7.89063	7.3501	7.17431	7.9961	7.81267	7.70179	7.68173
AT3G23280	10.9449	10.9386	10.9616	10.9735	10.9555	10.932	11.4852	11.2349	12.2071	11.7687	11.1838	11.203	11.2428	11.19
AT3G23390	11.4891	11.5454	11.6039	11.2125	11.4134	11.4672	11.975	11.7979	10.8222	11.0131	11.7353	11.7261	11.5546	11.3902
AT3G23590	10.5667	10.5646	10.6734	10.6128	10.5939	10.3089	10.3327	9.91947	11.8383	10.9311	10.2965	10.119	10.1911	9.95478
AT3G23660	10.2564	10.274	10.284	10.1991	10.3282	10.2689	9.66191	9.71632	10.1663	10.0615	10.0775	10.2779	10.1814	10.1846
AT3G24180	10.8732	10.8307	10.9331	10.835	10.8259	10.5041	11.5466	10.7201	12.6695	11.7647	11.0266	10.8258	10.9468	10.9464
AT3G24506	9.57913	9.75678	9.62683	9.48668	9.52137	9.76995	9.77011	9.57157	8.85475	9.00073	9.68104	9.68901	9.57387	9.4991
AT3G24870	9.01748	8.94813	9.07393	8.91633	8.99697	8.59433	8.03387	8.15909	9.33608	9.02871	8.59863	8.63442	8.46053	8.758
AT3G24880	8.97497	8.99681	9.03041	8.92494	9.03677	8.51415	7.57481	8.07149	9.38829	9.11487	8.47359	8.5152	8.31801	8.64553
AT3G24929	6.51692	6.44314	6.70666	6.43794	6.4186	6.09205	5.43968	5.84952	6.77613	6.39888	6.62141	6.46781	6.6172	6.36822
AT3G25230	11.777	11.7893	11.8305	11.55	11.7716	11.547	13.8435	13.9021	14.7848	14.3452	11.6721	11.6751	11.6203	11.5453
AT3G25840	11.4875	11.2756	11.2892	11.416	11.3654	11.0166	10.4931	10.5071	11.4329	11.2827	11.47	11.3975	11.5581	11.514
AT3G26360	7.98325	8.00329	8.05449	8.05092	8.06457	8.11303	8.40181	8.19041	7.78979	7.64228	8.28046	8.10075	7.99683	8.10305
AT3G26395	8.36965	8.34935	8.36001	8.4375	8.54463	9.04795	8.8585	8.86587	8.16723	8.2806	8.62945	8.59643	8.84779	8.89971
AT3G26990	8.75901	8.81412	8.71035	8.65824	8.71218	8.57751	8.58659	8.63347	9.36886	9.21044	8.84533	8.81136	8.60068	8.7083
AT3G27200	7.69173	7.4798	7.36969	7.67339	7.33383	7.55923	6.334	6.392	5.35231	5.55039	6.18331	6.07685	5.61071	5.62744
AT3G27260	11.1039	11.0543	11.0429	11.1632	11.1073	10.8469	11.8469	11.8294	13.0521	12.4707	11.4915	11.1609	11.7233	11.3846
AT3G27330	7.75393	7.8061	7.67651	7.66353	7.71416	7.79081	9.98999	9.73868	10.5656	10.4893	7.37633	7.14051	7.30278	7.17497
AT3G27360	7.59049	7.82649	7.78702	7.46575	7.96313	7.90054	7.61171	7.40767	6.39389	6.42535	6.09983	6.6598	5.93274	6.63359
AT3G27670	9.43143	9.35369	9.38984	9.54361	9.41367	9.02813	8.43885	8.75011	9.53003	9.43972	9.1721	9.25609	9.40026	9.53065
AT3G27700	9.45318	9.53947	9.59508	9.5012	9.56588	9.15562	8.55827	8.71614	9.75185	9.36742	9.44686	9.41701	9.49846	9.52971
AT3G27860	6.10867	6.35382	6.29083	6.11205	6.33771	6.12623	5.7821	5.99913	6.57753	6.77062	6.3668	6.39643	6.12429	6.34494
AT3G27906	8.73977	8.64126	8.71442	8.72216	8.71009	8.7822	8.12802	8.22205	7.80154	7.71661	8.48833	8.37789	8.53719	8.59517
AT3G28640	6.70923	6.80067	6.9005	6.57788	6.94278	6.58549	5.33361	5.93538	7.09524	6.47491	6.61794	6.52941	6.62359	6.60086
AT3G28900	10.4062	10.5429	10.4632	10.0998	10.203	10.3023	10.8524	10.7164	9.73935	9.79849	10.5618	10.5805	10.4896	10.0695
AT3G29350	9.24755	9.33847	9.23301	9.28418	9.27948	9.54361	9.97841	9.78234	9.38264	9.31216	9.79265	9.54467	9.82239	9.59258
AT3G33530	10.9442	10.9111	11.0053	10.889	10.9424	10.6411	9.99623	10.1355	10.6607	10.6369	11.084	10.7479	11.0776	10.8473
AT3G42170	11.0854	11.0643	11.184	11.0507	11.1382	11.0491	11.2455	11.374	11.7544	11.8017	11.056	11.158	11.1424	11.0131
AT3G43810	10.8907	11.0293	10.9609	10.8499	10.8501	11.2375	11.665	11.3117	10.8403	10.7131	10.8277	10.8096	10.7875	10.6762
AT3G43980	9.20092	9.13134	9.11331	9.07625	9.03572	9.21849	9.58594	9.53938	8.66298	8.78863	9.37612	9.5127	9.34742	9.2013
AT3G44010	11.3838	11.3674	11.2798	11.1086	11.1203	11.2921	11.5147	11.5621	10.5981	10.6083	11.4073	11.4255	11.3187	10.9921
AT3G44110	13.0281	13.0449	13.126	12.9345	13.0671	12.97	13.7401	13.9293	14.2585	14.1214	13.1932	13.1571	13.3061	13.2373
AT3G44200	9.28015	9.16061	9.29184	9.15435	9.19087	8.87241	7.99484	8.2785	8.69569	8.5191	9.03998	9.13972	9.01842	9.06842
AT3G44590	9.13989	9.44164	9.30425	9.0433	9.08125	9.36982	9.5673	9.41711	8.3306	8.46237	9.21674	9.23249	9.03895	8.84014
AT3G44750	9.03055	9.0956	9.19729	8.7103	8.89995	9.1343	8.90533	9.28514	7.86621	8.2045	8.82271	9.10654	8.69022	8.40442
AT3G45030	11.3078	11.4287	11.3794	11.0665	11.0855	11.3071	11.5798	11.6439	10.6985	10.8761	11.5484	11.5868	11.4878	11.1794
AT3G45210	6.53821	6.85699	7.09179	6.72692	7.13542	7.21213	6.88817	6.36831	6.15227	5.8439	5.63825	6.10692	4.88863	5.06738
AT3G45630	10.4722	10.4456	10.4709	10.4689	10.4943	10.2101	9.87761	9.87199	10.3048	10.3174	10.3847	10.4627	10.3439	10.4673
AT3G45980	10.9039	10.9973	11.0019	10.7442	10.9785	11.28	10.4465	10.523	9.68376	9.75375	10.1823	10.6234	10.3161	10.4696
AT3G46000	10.2938	10.2819	10.2853	10.3861	10.2761	10.4805	10.8958	10.6259	10.3483	10.3921	10.4244	10.3639	10.5868	10.4967
AT3G46010	11.0937	11.1286	11.111	11.0362	11.0857	11.1984	11.3839	11.2316	10.8176	10.9443	11.2892	11.2459	11.3749	11.2052
AT3G46030	11.2533	11.3517	11.3377	11.0979	11.3051	11.5554	11.3333	11.0421	10.5572	10.397	10.6823	10.8855	10.627	10.7404
AT3G46220	8.76529	8.76383	8.8382	8.78306	8.88096	8.81853	7.99444	8.15326	8.86956	8.61063	8.74222	8.62092	8.78609	8.76805
AT3G46370	7.48725	7.49284	7.68401	7.42324	7.27897	7.21759	6.43639	6.72547	7.20242	7.32046	7.69417	7.79421	8.001	7.90651
AT3G46430	10.435	10.4491	10.4189	10.321	10.313	10.7521	10.7093	10.6306	10.0459	9.98534	10.6876	10.5294	10.5924	10.4385
AT3G46560	9.16245	9.34929	9.41695	9.17273	9.23246	9.26048	9.43445	9.43892	8.54947	8.569	9.08508	9.21277	9.1408	8.94699
AT3G46580	8.00329	8.02326	7.86612	8.07073	8.10812	8.26593	8.44331	8.08317	7.79105	7.79234	8.26757	8.19071	8.31369	8.46315
AT3G46920	8.39865	8.38494	8.3275	8.49636	8.4567	8.15852	7.80347	7.49858	8.73141	8.38307	8.40021	8.31003	8.38034	8.60219
AT3G47060	9.24739	9.18567	9.26169	9.1663	9.25936	9.05045	8.76064	8.72174	9.57431	9.17733	9.13428	9.20741	8.96344	9.09569
AT3G47070	13.0694	13.0708	13.1241	12.9615	12.9819	13.363	13.0383	13.3066	12.1999	12.4958	13.2949	13.4498	13.2724	13.3049
AT3G47110	5.21934	5.07543	5.10633	4.82907	5.13271	4.61494	4.96626	4.89193	6.63708	5.93411	4.89532	5.18763	4.87292	4.87863
AT3G47370	10.4537	10.6587	10.5751	10.3661	10.3414	10.5748	10.9704	10.9838	10.1295	10.2249	10.8178	10.8716	10.7116	10.5004
AT3G47820	8.92185	9.01813	8.9963	8.93268	8.9454	8.843	10.1582	9.93846	10.8163	10.6857	8.425	8.76066	8.67407	8.52442
AT3G47890	10.2936	10.2347	10.364	10.3392	10.2874	9.81399	8.90292	8.87815	9.90256	9.77914	9.86409	9.85507	10.084	9.93751
AT3G47930	10.0265	10.0607	10.1137	9.93139	9.98792	9.89001	9.43513	9.69693	10.0756	9.87705	10.2958	10.2684	10.2091	10.1393
AT3G47960	11.2943	11.3015	11.4027	11.7319	11.382	11.2552	12.7157	13.3399	13.8323	14.3023	11.8041	11.804	11.6814	11.7098
AT3G48190	10.042	10.1292	10.2575	10.1676	10.2992	9.7256	9.42191	9.32066	10.4937	10.0919	10.3727	10.1124	10.6231	10.3367
AT3G48560	14.7946	14.5904	14.5408	14.6079	14.5989	14.3184	14.1562	14.3514	14.7399	14.8005	15.2655	15.1936	15.3065	15.1548
AT3G48930	12.5236	12.5795	12.468	12.253	12.3084	12.6075	12.989	12.851	12.0003	12.2019	12.8767	12.8216	12.6815	12.4223
AT3G49010	12.9063	13.0125	13.0563	12.6397	12.7254	12.9257	13.3719	13.3936	12.5505	12.5255	13.3505	13.2712	13.0934	12.8734
AT3G49142	5.96508	5.97264	5.77655	5.80129	6.19236	5.52252	4.75169	5.17262	6.39018	6.21256	6.03384	5.70033	5.73536	5.74061
AT3G49600	9.86851	9.86429	9.88321	9.78887	9.86467	9.58316	9.34631	9.43336	9.92545	9.70877	9.76893	9.72599	9.65019	9.73155
AT3G49601	11.2176	11.1134	11.057	11.0778	11.0359	10.664	10.7261	10.7147	11.5639	11.2498	10.5476	11.0146	10.9175	10.9037
AT3G49910	13.0576	13.1437	13.1405	12.7692	12.86	13.0566	12.9609	13.0982	12.0263	12.1887	12.9478	13.1285	12.7908	12.5884
AT3G50080	9.72175	9.63928	9.61285	9.75037	9.63497	9.37096	9.42301	9.32734	10.0731	9.91677	9.041	9.40873	9.18694	9.2178
AT3G50110	7.77735	7.89889	7.87362	7.85166	7.86033	7.62795	7.78672	7.88366	8.46332	8.59045	8.03309	7.97698	7.77371	7.95777
AT3G50240	11.7698	11.7013	11.7511	11.5999	11.6091	11.3457	11.7203	11.6481	12.336	12.1795	12.64	12.1686	12.4454	12.1621
AT3G50370	12.1425	12.083	12.2313	12.0707	12.0864	11.3804	10.6513	10.3602	11.7762	11.4013	11.6688	11.5666	11.7883	11.6335
AT3G50380	10.9785	10.958	11.0716	11.0748	11.0712	10.5204	10.0663	10.1369	11.1212	10.9779	11.1375	11.0648	11.2215	11.2017
AT3G50430	7.44881	7.73564	7.63969	7.68041	7.77822	7.74342	6.89232	7.08181	7.75068	7.88778	7.52974	7.49023	7.39515	7.60076
AT3G51010	9.80982	9.94468	9.96195	9.83738	9.86901	9.9087	10.5191	10.3569	9.78114	9.93963	10.2267	10.1785	10.2341	10.2358
AT3G51120	9.8574	9.74171	9.81054	9.84897	9.89799	9.53459	8.75556	8.97337	9.7537	9.59888	9.62792	9.7025	9.44276	9.68937
AT3G51250	10.3867	10.2963	10.3208	10.3186	10.2802	10.3667	10.4132	10.3799	10.9971	10.822	10.482	10.4555	10.5731	10.4915
AT3G51620	9.55512	9.49276	9.53907	9.54763	9.54879	9.26369	9.02804	8.92766	9.98755	9.49632	9.25136	9.38519	9.0948	9.37706
AT3G51770	9.98511	9.82762	9.88174	9.84905	9.86915	9.52898	9.74321	9.3939	10.6456	10.0359	9.51118	9.65356	9.66259	9.69781
AT3G52250	10.7144	10.6531	10.7333	10.7679	10.7693	10.2904	9.93893	9.81644	11.2131	10.7296	10.4042	10.1352	10.3074	10.2657
AT3G52300	11.8902	11.8454	11.8379	11.8467	11.7849	12.036	12.5731	12.2624	11.8715	11.6993	12.3635	12.1442	12.3311	12.0596
AT3G52420	6.61018	6.8939	6.8266	6.71748	6.74377	6.97877	6.84874	6.74316	6.09278	5.81115	6.35606	6.56187	6.10373	6.35209
AT3G52640	10.1073	10.2107	10.2267	10.1609	10.1888	10.0969	9.71776	9.78551	10.3219	10.333	10.0637	10.122	10.3222	10.1986
AT3G52730	10.2983	10.3392	10.2994	10.2817	10.2614	10.4616	11.0514	10.6422	10.2187	10.167	10.4901	10.431	10.5166	10.3809
AT3G52860	7.28205	7.33331	7.32977	7.55585	7.43527	7.76261	7.80231	7.81376	7.41024	7.53599	7.58147	7.58383	7.81687	7.83768
AT3G53020	12.3616	12.3216	12.3796	11.9942	12.1821	12.3797	12.7126	12.7562	11.8599	11.9395	12.4891	12.6443	12.3765	12.2233
AT3G53090	9.16971	9.09899	9.22505	9.14752	9.21947	8.92642	7.75957	8.26541	8.98522	8.88401	9.16615	9.05835	9.05744	9.2477
AT3G53170	8.5575	8.46647	8.54747	8.53915	8.59226	8.30383	8.10597	8.97137	9.62804	9.72263	8.88888	8.67026	8.85284	8.90544
AT3G53180	11.1516	10.983	11.1237	11.0817	11.0828	10.957	12.852	12.6568	13.9555	13.6094	11.5954	11.3349	11.8749	11.4288
AT3G53230	8.21515	8.10814	8.15145	8.18306	8.21772	8.03592	11.5811	11.4722	12.5323	12.3924	8.44728	8.05524	8.46344	8.4171
AT3G53430	12.7314	12.8511	12.8454	12.5315	12.5976	12.7074	12.8012	12.9183	11.8853	12.0727	12.7851	12.9312	12.6714	12.5873
AT3G53740	12.0078	12.1389	11.9969	11.809	11.881	12.0823	12.6465	12.3733	11.5786	11.6619	12.3843	12.2528	12.2633	12.0193
AT3G53890	11.772	11.8762	11.7204	11.4644	11.5771	11.9778	12.3183	12.0968	11.1232	11.2846	11.9377	12.007	11.6842	11.5154
AT3G53980	4.16951	3.79128	3.93696	5.55312	5.11517	5.4946	4.45843	4.96509	3.97721	4.76115	4.21141	5.23533	4.96384	5.51969
AT3G54210	14.4025	14.369	14.4049	14.2228	14.2462	14.3564	15.032	14.8051	14.2368	14.3635	15.0004	14.8977	14.8415	14.6705
AT3G54230	10.5735	10.5474	10.5431	10.587	10.4992	10.3287	10.3546	10.1696	10.852	10.7309	10.5498	10.5188	10.4197	10.5389
AT3G54280	10.8126	10.8162	10.9391	10.7528	10.8548	10.361	10.1321	9.96434	10.7443	10.5512	10.5647	10.5622	10.4301	10.5591
AT3G54610	8.65781	8.58574	8.66389	8.66238	8.68793	8.48765	8.33436	8.3027	8.82842	8.77433	8.8712	8.69823	8.80553	8.85797
AT3G54900	10.8117	10.7322	10.8129	10.852	10.7127	10.841	10.3961	10.7947	9.66817	10.0072	10.7313	11.0043	10.7457	11.007
AT3G54990	7.05298	6.73005	6.76611	6.68409	6.84763	6.94894	5.54033	5.37991	5.97251	5.5867	5.60649	5.63546	4.96243	4.75699
AT3G55160	8.92798	8.84289	9.04754	8.804	8.88244	8.32641	7.43911	7.722	8.11837	8.26898	8.48707	8.59775	8.39723	8.55316
AT3G55280	10.8643	11.0762	11.068	10.6498	10.7456	10.8221	10.9304	11.1656	10.0561	10.2181	10.9912	11.0942	10.6526	10.7206
AT3G55410	12.2489	12.2942	12.3317	12.2424	12.2029	11.8812	13.7032	13.4815	14.8678	14.4942	12.5539	12.3134	12.7151	12.2598
AT3G55420	8.32657	8.54006	8.39603	8.73528	8.56804	8.9387	7.70815	7.62121	6.7691	7.35389	6.98869	7.18427	7.08794	7.18079
AT3G55480	10.0143	10.0268	10.0483	10.1075	10.0904	9.76332	9.53908	9.71793	10.2506	10.1126	10.1728	10.1212	10.2841	10.1926
AT3G55750	12.196	12.2519	12.1399	11.9292	11.9791	12.0696	12.3151	12.3175	11.5763	11.6857	12.3514	12.4034	12.1858	12.0111
AT3G55950	7.27753	7.22583	7.30191	7.54749	7.36842	7.27114	8.88895	8.63055	9.98484	9.668	6.57532	7.00314	7.19428	6.92324
AT3G56020	9.15447	9.31199	8.89118	8.65632	8.74503	9.24363	9.50569	9.47541	8.12197	8.14443	9.0422	9.04786	8.82015	8.44383
AT3G56040	12.2843	12.128	12.2306	12.2312	12.2274	11.9978	11.8942	12.0525	12.3849	12.6664	12.6145	12.5043	12.4717	12.6903
AT3G56140	10.6027	10.5265	10.6141	10.6915	10.557	10.4485	9.81802	10.0694	10.4342	10.5778	10.8317	10.7447	10.8838	10.9375
AT3G56150	12.858	12.8147	12.8879	12.6432	12.7447	12.4447	12.3989	12.3616	12.9307	12.6739	12.7703	12.7938	12.7087	12.6105
AT3G56710	8.11363	8.06798	7.91933	8.48034	8.24724	8.4841	12.398	12.4347	11.8154	11.9828	9.72041	9.38073	9.51115	9.52701
AT3G56860	11.9983	12.0098	11.9885	11.9973	12.0201	11.8075	11.1519	11.3665	11.8612	11.6467	11.7391	11.6478	11.736	11.6501
AT3G56910	12.0439	12.1055	12.0808	11.8207	11.9215	12.3317	12.4554	12.4252	11.5752	11.7135	12.3811	12.3583	12.3864	12.1647
AT3G57170	9.49813	9.65876	9.56788	9.4792	9.55232	9.57059	9.29394	9.10397	9.79445	9.61523	9.59577	9.59179	9.55545	9.66198
AT3G57300	10.7986	10.6526	10.7141	10.8546	10.7486	10.331	10.2706	10.1646	11.4851	11.089	10.9665	10.749	11.1318	11.0343
AT3G57650	10.3635	10.4238	10.267	10.3977	10.3327	10.1855	9.89595	9.86659	10.5715	10.1779	10.295	10.2594	10.2828	10.2524
AT3G57660	9.68385	9.81215	9.84229	9.56677	9.71053	9.1061	9.04522	9.30825	9.85597	9.74175	9.17561	9.47508	8.60537	9.01741
AT3G57720	7.74894	7.68549	7.71285	7.57405	7.7246	7.73624	7.81452	7.75106	8.81523	8.92235	6.9004	7.12211	7.08301	6.92029
AT3G57750	8.8315	8.75233	8.69163	8.98431	8.75905	8.75723	9.15067	8.92468	10.1986	9.69851	8.54608	8.60958	8.76871	8.57565
AT3G57785	6.52943	6.79386	6.64449	6.63299	6.54614	7.11131	6.93614	7.00893	5.90115	6.15411	6.46611	6.43327	6.55675	6.60426
AT3G58050	10.1984	10.162	10.2074	10.178	10.1758	9.85622	9.77781	9.55248	10.8286	10.154	9.92462	10.0494	10.0283	10.1078
AT3G58510	10.7291	10.8847	10.9447	10.6829	10.764	10.5516	10.4096	10.4063	11.2495	10.7911	10.6853	10.6516	10.7022	10.4921
AT3G58570	10.6124	10.6966	10.6453	10.5989	10.676	10.5141	10.3027	10.3657	10.992	10.7324	10.588	10.5216	10.5115	10.4833
AT3G58620	9.0951	9.21004	9.24596	9.4978	9.36634	9.33492	10.5406	10.3915	11.6125	11.2588	8.91279	9.02784	9.451	9.07152
AT3G58700	9.51724	9.67521	9.74654	9.39187	9.38759	9.37643	9.88126	10.0749	8.82656	9.07922	9.62612	9.86127	9.5752	9.49896
AT3G59100	9.66026	9.67589	9.84962	9.65704	9.81317	9.4077	9.43588	9.46256	9.89627	9.9318	9.60241	9.48918	9.44522	9.38426
AT3G59290	9.50563	9.49777	9.62212	9.59493	9.50375	9.10481	9.77477	9.48892	11.1561	10.8452	9.56577	9.47086	9.50753	9.4747
AT3G59540	11.3846	11.438	11.43	11.1724	11.1811	11.3299	11.9331	11.7311	10.9391	11.0019	11.686	11.6251	11.5604	11.3567
AT3G59650	7.82621	7.79913	7.96062	7.64696	7.82386	8.00823	8.08821	8.15594	7.03908	7.31553	7.61581	7.79569	7.79884	7.53698
AT3G59770	10.8175	10.6965	10.7902	10.8921	10.8024	10.3802	10.2186	10.1115	11.1226	10.7021	10.6585	10.6179	10.814	10.831
AT3G59840	9.10758	9.24602	9.20653	9.13014	9.1792	9.3921	9.27234	9.04318	8.22314	8.30535	8.80566	9.03297	8.77345	8.99558
AT3G60240	12.0819	12.0697	12.2267	12.0176	12.0859	11.586	11.0214	10.9624	11.6294	11.3976	11.5899	11.8267	11.6183	11.7309
AT3G60770	12.2501	12.2491	12.3375	12.0746	12.1095	12.2522	12.5178	12.5394	11.6734	11.8827	12.5106	12.5588	12.378	12.2065
AT3G60840	8.06382	8.17687	8.18615	8.02985	8.24613	8.10198	7.37589	7.34783	6.80407	6.65552	7.41378	7.52878	7.0845	6.9912
AT3G60920	1.97711	1.93966	1.95925	1.66557	2.35921	1.93797	5.90007	5.40002	7.78743	7.74161	2.78212	2.76612	2.61446	2.0971
AT3G61110	11.5747	11.5436	11.5422	11.2466	11.3099	11.3971	11.7671	11.6877	10.7695	10.9321	11.6187	11.6673	11.4034	11.4047
AT3G61130	11.8621	11.8454	11.8645	11.8072	11.8068	11.73	10.7251	10.9844	11.4212	11.2202	11.2658	11.4569	11.2309	11.3714
AT3G61710	9.50993	9.36164	9.35183	9.44104	9.44479	9.37928	9.5957	9.45818	10.2219	9.87167	9.89487	9.76852	9.83418	9.79746
AT3G61740	8.90873	8.74409	8.86123	8.73609	8.84447	8.41293	10.3714	9.72464	11.4185	10.9549	9.17321	8.8417	9.11432	9.08365
AT3G62250	13.0905	13.1376	13.1348	12.853	12.8689	12.9392	12.8331	13.132	12.1574	12.2823	13.0791	13.104	12.8549	12.8072
AT3G62310	10.5381	10.528	10.6192	10.4862	10.5133	10.403	10.1278	10.1413	10.8165	10.5139	10.7965	10.6604	10.675	10.6919
AT3G62400	9.92723	9.95889	9.90168	9.87057	9.78639	10.0178	10.8862	10.216	9.61857	9.54832	10.2813	10.1229	10.3351	9.87211
AT3G62420	10.3461	10.4023	10.4077	10.852	10.3507	10.5994	12.4081	11.9595	11.6781	11.2684	9.87518	10.1215	10.0123	10.2639
AT3G62790	9.65189	9.80185	9.8231	9.80818	9.78439	9.98086	9.76172	9.7717	9.43079	9.28522	9.80876	9.92341	9.97341	9.8123
AT3G62810	8.41962	8.32897	8.43306	8.45396	8.3656	8.43582	9.08435	8.62077	8.29982	8.16207	8.52918	8.49538	8.54977	8.44785
AT3G62820	9.19007	9.09596	9.35909	9.21525	9.20529	9.12	7.74422	7.92196	7.10638	7.35379	7.43594	7.64642	6.90234	6.88568
AT3G62840	10.4957	10.7053	10.714	10.5287	10.6043	10.8201	11.1891	10.98	10.4695	10.4475	10.766	10.7961	10.7943	10.6865
AT3G62900	10.2045	10.1695	10.2382	10.2325	10.2328	9.65364	9.51962	9.22369	10.8843	10.0914	9.56023	9.77026	9.56546	9.83208
AT3G63070	10.5791	10.5263	10.5851	10.527	10.5366	10.0298	10.4035	10.7786	12.1747	12.0873	10.5833	10.4233	10.576	10.5554
AT3G63260	10.0237	9.92416	9.94814	10.1493	9.96879	9.93619	10.3597	10.3611	11.2611	10.9129	10.761	10.4467	10.8943	10.6623
AT3G63340	10.3269	10.1751	10.2073	10.3039	10.3164	10.1083	9.79604	9.7186	10.6593	10.3656	10.5065	10.1611	10.418	10.4532
AT3G63370	9.52676	9.48062	9.64454	9.59213	9.67302	9.15836	8.70226	8.62305	9.57147	9.47814	9.47675	9.41611	9.45373	9.49296
AT3G63460	12.1831	12.1501	12.1594	12.0988	12.1177	11.8037	11.4659	11.46	12.3072	12.0234	12.1534	12.0121	12.0255	12.0131
AT3G63480	7.13304	7.12705	7.08918	6.86314	7.22195	6.99804	7.34609	7.88261	8.67476	8.87355	7.78926	7.22321	7.76738	7.0502
AT4G00060	10.2162	10.1524	10.2773	10.2655	10.2369	9.91617	9.46794	9.40018	10.5221	10.195	10.3607	10.1925	10.2932	10.3088
AT4G00585	9.82144	9.85167	9.74182	9.81872	9.80499	9.9535	10.6335	10.3214	9.76167	9.79089	10.2415	10.0006	10.2668	9.97314
AT4G00630	11.1146	11.0391	11.1384	11.1166	11.0675	10.7771	10.3368	10.4061	11.0572	10.9933	11.3872	11.2231	11.4419	11.2891
AT4G00800	10.7812	10.631	10.7795	10.8214	10.805	10.2976	9.82998	9.80757	10.8053	10.6412	10.9629	10.6024	11.1538	10.8652
AT4G01030	7.61528	7.68237	7.76255	7.63302	7.83191	7.31011	5.9952	6.34349	8.81182	8.82469	6.98832	7.07129	6.9848	7.10937
AT4G01040	9.48021	9.45045	9.45229	9.50317	9.43707	9.45742	9.66356	9.77776	10.1975	10.4221	9.86234	9.66014	10.0581	9.82011
AT4G01290	11.6088	11.5856	11.6722	11.5862	11.6692	11.4134	10.4767	10.3109	11.4554	10.9873	11.1566	11.1517	11.2761	11.1484
AT4G01800	13.3118	13.1207	13.2456	13.1501	13.1321	12.7897	12.6155	12.85	13.2161	13.2627	13.7963	13.5782	13.921	13.6792
AT4G02070	9.26063	9.12972	9.15721	8.97792	9.15773	8.63222	8.24828	8.34529	9.14648	9.12939	9.36252	9.05045	9.33013	9.2113
AT4G02150	9.44857	9.46068	9.46301	9.1981	9.43841	9.34564	9.06232	9.24854	9.642	9.48115	9.45649	9.31758	9.1946	9.1836
AT4G02230	11.1263	11.1326	11.1199	10.9886	11.0657	11.2118	11.1809	11.2346	10.5856	10.8026	11.2422	11.3259	11.1159	11.042
AT4G02560	9.66412	9.73054	9.74277	9.76626	9.80782	9.45639	9.17098	8.94484	9.97586	9.61421	9.09345	9.34107	9.07994	9.32662
AT4G02570	12.089	11.9968	12.0546	12.037	12.0324	11.8266	12.3395	12.0624	13.0842	12.6851	12.2641	12.1361	12.4498	12.2103
AT4G02660	7.42083	7.39776	7.54628	7.42451	7.53748	6.98434	7.35097	6.79565	8.71378	8.15212	7.22715	6.77358	7.07549	6.8859
AT4G02970	8.4105	8.35098	7.96075	8.14416	8.05678	8.99023	8.2995	8.41827	6.94947	6.96078	8.78371	8.30255	8.33149	7.72136
AT4G03080	11.4297	11.4252	11.4638	11.4753	11.4291	11.1654	10.9084	11.1964	11.8332	11.8353	11.9078	11.7171	12.0462	11.8177
AT4G03230	8.16573	8.28421	8.2981	8.07284	8.27687	7.88762	7.76773	7.73717	8.58468	8.1923	7.81974	7.65386	7.4877	7.54068
AT4G03260	12.0603	12.1002	12.1952	12.0001	12.1247	11.9331	12.1276	11.8933	12.7738	12.7147	11.7823	11.9907	11.7217	12.1343
AT4G03430	11.3142	11.2479	11.2471	11.2569	11.2988	10.9017	13.1769	13.0054	13.9944	13.8899	11.1142	10.995	11.4025	11.0361
AT4G03550	11.2205	11.2679	11.3189	11.2507	11.2669	10.8294	11.6309	10.9869	12.5656	12.0129	10.5941	10.595	10.7102	10.619
AT4G04470	8.20211	8.3606	8.17672	8.31959	8.33061	8.65933	8.55007	8.54648	7.95896	8.18967	8.63043	8.56351	8.5526	8.56397
AT4G04614	8.6973	8.79424	8.7449	8.67768	8.63015	8.78754	8.73715	8.65853	8.09085	8.29454	8.67523	8.61985	8.67871	8.5871
AT4G04740	9.30888	9.29557	9.39939	9.51773	9.39264	9.09282	8.62439	8.54414	9.61561	9.29514	9.09124	9.01891	9.17003	9.39722
AT4G04910	10.7776	10.722	10.6593	10.6854	10.69	10.6041	11.078	10.9	11.9718	11.493	10.7325	10.6853	10.8054	10.6819
AT4G04920	9.53065	9.65663	9.65588	9.49199	9.62633	9.30442	9.11275	9.07248	9.72607	9.52526	9.59762	9.35388	9.55216	9.35275
AT4G05420	11.1073	10.9744	11.1105	11.1238	11.1025	10.8272	10.103	10.5711	11.1861	11.124	11.0454	11.0355	11.2214	11.1483
AT4G08180	9.81069	9.79818	9.80695	9.76769	9.82088	9.63525	10.19	9.40411	11.1563	10.5059	9.63071	9.5972	9.65722	9.66343
AT4G08350	11.4853	11.4077	11.4687	11.411	11.4287	11.1639	10.6584	10.6006	11.2141	11.0412	11.4737	11.3204	11.5093	11.3909
AT4G08480	9.33008	9.23835	9.24725	9.36494	9.42393	8.85356	7.71468	8.44727	9.22987	9.37561	9.47476	9.34724	9.36322	9.61919
AT4G08500	9.97443	9.97735	9.9756	10.0793	10.0203	9.83577	11.3758	11.1836	12.2992	11.8992	10.6836	10.4137	10.5188	10.362
AT4G09150	11.6476	11.5178	11.5674	11.7467	11.6764	11.3745	12.4897	13.3783	14.3356	14.1864	11.9609	11.7703	11.9625	11.8042
AT4G09320	12.9517	13.0177	13.0437	12.8312	12.8665	13.1908	13.4196	13.5317	12.5042	12.8355	13.3131	13.4184	13.1522	13.0736
AT4G09550	8.11982	8.11776	7.94164	8.04552	8.07413	8.41012	8.96105	8.34567	7.92521	7.81369	8.3424	8.24639	8.42357	8.11773
AT4G09680	9.92477	10.0087	10.0254	10.0336	10.0546	9.77997	9.16899	9.32919	10.1235	9.9958	9.85063	9.82022	9.81915	10.0201
AT4G10060	12.2223	12.1559	12.3286	12.2192	12.1655	11.9567	11.4965	11.6843	12.0471	12.0418	12.5188	12.3553	12.5796	12.3786
AT4G10070	9.28389	9.28793	9.38435	9.29229	9.36554	9.12635	9.39919	9.31542	9.83937	10.0063	9.62066	9.2972	9.43712	9.12518
AT4G10110	7.68049	7.67198	7.66996	7.71137	7.70824	7.74281	8.01313	7.97463	7.58543	7.46142	7.59656	7.74835	7.81227	7.95464
AT4G10280	6.90801	6.94015	6.67384	7.02649	7.10086	7.45652	6.79566	6.9171	6.09995	6.19211	6.71295	6.94179	6.71868	6.80333
AT4G10320	12.2414	12.162	12.2102	12.0559	12.1121	11.735	11.338	11.447	12.0753	11.8678	12.3359	12.1675	12.4466	12.1423
AT4G10730	10.3593	10.385	10.3155	10.3749	10.3135	10.1629	10.1046	10.3259	10.726	10.6482	10.6413	10.4813	10.7356	10.702
AT4G10920	10.4603	10.4187	10.3723	10.4222	10.335	10.4723	10.572	10.5871	10.1509	10.2016	10.6339	10.6625	10.7748	10.602
AT4G10930	9.05551	9.02422	9.11371	9.08343	9.26198	8.77721	9.00768	9.05041	9.86046	9.70612	9.02887	8.9229	8.96122	9.07814
AT4G11110	10.4688	10.4005	10.4302	10.3139	10.421	10.1132	9.60469	9.76658	10.5366	10.3108	10.5075	10.2975	10.4401	10.4199
AT4G11211	7.86254	7.93387	7.92969	9.01363	8.69103	9.07719	6.84482	6.47976	6.57625	6.70865	7.00295	6.53223	7.49791	7.297
AT4G11270	10.1931	10.1599	10.2157	10.2066	10.2117	9.73427	8.73933	8.98144	9.44897	9.59151	9.94389	9.88583	10.0202	10.1152
AT4G11380	11.3991	11.2899	11.3496	11.2831	11.2951	11.139	10.7324	10.6972	11.2026	11.0473	11.3333	11.2438	11.3786	11.2625
AT4G11670	8.97886	8.97887	8.91963	8.92337	8.95482	8.75807	8.92023	8.99908	10.2018	9.85462	9.00739	8.88044	8.93133	9.05151
AT4G11680	10.0331	10.0153	9.95305	10.0271	10.0112	9.98687	10.0272	9.99796	10.312	10.3349	10.0636	10.0667	9.9894	9.98954
AT4G11690	5.27368	5.33003	5.62112	5.22166	5.50746	5.44794	5.07893	5.29292	6.36775	6.2098	5.0097	5.02583	4.60503	4.99155
AT4G12340	9.10617	9.03711	9.08697	9.01949	9.00041	8.94502	9.07722	8.99988	8.57921	8.23902	8.82165	8.88542	9.03467	8.91382
AT4G12590	9.97577	10.014	9.98632	9.93241	9.98445	10.1042	10.0788	9.91682	9.63314	9.54111	9.84371	9.84636	9.94067	9.91658
AT4G12600	9.53319	9.74636	9.82548	9.40696	9.49357	9.80748	9.70116	10.0346	8.5579	8.9019	9.48949	9.9032	9.36131	9.37192
AT4G12770	10.3795	10.3296	10.3759	10.3994	10.2941	10.0632	9.99118	9.85245	10.7535	10.425	10.0401	10.1035	10.248	10.1222
AT4G12780	10.3421	10.2838	10.3565	10.3858	10.2763	9.99057	9.40665	9.49915	10.1617	9.96897	9.58787	9.82482	9.701	9.95485
AT4G13200	10.3823	10.3433	10.3016	10.2626	10.3395	10.5861	10.7979	10.7181	10.2043	10.2749	10.8071	10.6749	10.8534	10.757
AT4G13350	11.0582	11.1277	11.1654	11.0999	11.054	10.9309	10.7987	10.7806	11.5022	11.3905	11.1239	10.9434	11.3945	10.9305
AT4G13520	10.0841	10.0656	9.96092	10.0044	10.0242	10.3278	10.6217	10.4396	9.67082	9.75455	10.2411	10.1525	10.3284	10.0886
AT4G13550	9.57649	9.45204	9.53117	9.69416	9.60607	9.34606	9.71336	9.47598	10.8127	10.3917	10.2518	9.95567	10.3374	10.2139
AT4G13570	6.89589	6.95226	6.98794	7.4218	6.96246	6.92551	4.53808	5.1302	6.74727	5.87868	6.99154	6.13592	7.12955	7.01239
AT4G13615	11.0097	11.053	10.9437	11.0109	10.9967	11.1936	11.857	11.3355	10.9254	10.9634	11.2517	11.1233	11.3843	11.2201
AT4G13750	8.01445	7.95503	8.19233	8.02405	8.1142	7.54108	7.14162	7.29475	8.03765	7.90295	7.26031	7.44707	7.38547	7.44042
AT4G13990	6.46931	6.43487	6.40685	6.41052	6.66538	6.49273	4.83524	4.80356	3.77839	3.96477	4.4459	5.11188	4.4591	4.65992
AT4G14070	11.4978	11.4122	11.5383	11.4833	11.4795	11.2934	11.0143	11.1783	11.572	11.6218	11.8611	11.7599	11.9918	11.8764
AT4G14160	11.3098	11.2773	11.35	11.2863	11.3031	11.0807	10.6824	10.8031	11.1673	11.1332	11.4885	11.4772	11.5312	11.5029
AT4G14320	11.9276	11.9426	11.9456	11.6332	11.7779	12.0687	12.4094	12.4026	11.5743	11.6454	12.4214	12.2444	12.1834	12.0019
AT4G14342	9.76876	9.85334	9.77098	9.73202	9.71046	9.81754	10.1983	10.0637	9.59797	9.60845	10.0084	9.99108	10.052	9.86802
AT4G14360	11.6521	11.5975	11.6216	11.6244	11.5672	11.3878	10.832	10.8517	11.3678	11.1559	11.4155	11.3959	11.4627	11.4236
AT4G15000	12.7792	12.8845	12.8549	12.5391	12.5773	12.6664	12.5922	12.6383	11.612	11.8072	12.6022	12.8281	12.4307	12.3525
AT4G15020	9.71097	9.68187	9.71415	9.75396	9.77378	9.56185	10.1286	9.91636	11.1229	10.7758	9.44646	9.50461	9.44871	9.54545
AT4G15180	11.2991	11.2475	11.3699	11.303	11.285	10.5685	10.4444	10.1962	11.6899	11.2932	10.9284	10.8473	10.8679	10.9902
AT4G15802	10.218	10.3339	10.3546	10.2848	10.332	10.6071	11.2121	10.7818	10.2382	10.2442	10.675	10.4973	10.7561	10.4751
AT4G15830	8.55312	8.80547	8.55636	8.32127	8.70008	8.88653	8.0839	7.96908	7.10103	7.00186	7.69534	7.93079	7.07086	7.26946
AT4G15920	7.74329	7.62929	7.63392	8.08936	7.75239	8.17273	7.09129	7.01605	6.36527	6.76057	6.96607	6.9362	7.28981	7.50263
AT4G15930	9.85	9.83773	9.81731	10.0078	9.90451	10.1491	10.243	10.024	9.74112	9.84605	10.2518	10.0486	10.3289	10.1934
AT4G16144	8.58818	8.41193	8.46197	8.55342	8.47323	8.2462	9.4291	9.16039	10.0287	10.1065	9.1333	8.84387	8.89516	8.89198
AT4G16310	10.0867	10.0171	10.1517	10.1033	10.2283	9.62305	8.68827	9.01954	9.82207	9.5928	9.89029	9.62914	9.59826	9.62795
AT4G16340	11.681	11.6884	11.7644	11.6587	11.7122	11.3207	10.5531	10.7397	11.2736	11.4167	11.4782	11.1762	11.4097	11.2572
AT4G16450	10.9066	10.9512	10.9256	10.8503	10.8742	11.0003	11.2215	11.1027	10.3615	10.4166	11.0574	10.9148	11.0281	10.8032
AT4G16680	7.42578	7.39214	7.36762	7.22388	7.00484	6.62285	6.74245	7.72396	8.84039	8.85263	8.5892	7.9383	8.41705	7.74839
AT4G16760	11.3467	11.2819	11.275	11.455	11.3309	11.2909	13.095	12.4969	14.1957	13.7175	11.5755	11.3309	11.6738	11.4375
AT4G16890	13.0493	13.0255	13.1327	13.053	13.0937	12.674	12.5596	12.3981	13.2174	13.0035	12.9469	12.8396	12.853	13.0261
AT4G16960	5.52774	5.51767	5.61361	5.57882	5.70568	5.07417	4.67044	5.4271	6.43066	6.31154	5.86596	5.32228	5.50745	5.56801
AT4G17030	9.19156	8.98521	9.12387	9.53037	9.32527	9.51925	7.79553	8.1974	7.11351	7.58212	8.45382	8.0831	8.68278	8.33679
AT4G17090	13.7454	13.5477	13.7203	13.4618	13.5466	13.3834	14.1515	13.9575	14.5343	14.4272	14.051	14.3145	13.6057	14.06
AT4G17140	12.1731	12.237	12.3774	12.012	12.2711	11.6096	11.206	11.1167	11.8852	11.8098	11.7464	11.6965	11.8952	11.7442
AT4G17330	12.4535	12.3794	12.4973	12.4218	12.4651	11.9216	11.4284	11.5597	12.3118	12.3184	12.5161	12.275	12.6428	12.4362
AT4G17390	13.0912	13.0643	13.1132	12.7912	12.8222	12.8168	13.4237	13.242	12.4427	12.6604	13.3412	13.4064	13.0692	12.8664
AT4G17610	8.52036	8.5948	8.69373	8.42344	8.70232	8.39372	8.36147	8.4783	9.1315	9.08344	8.16729	8.34667	8.10354	8.15303
AT4G17620	9.9454	9.86295	9.80335	9.82974	9.72131	9.63532	9.89013	9.99889	10.4123	10.42	10.403	10.1266	10.4925	10.2616
AT4G17750	7.90705	7.8994	7.9521	7.87945	7.91355	7.57039	8.45288	8.22394	9.77142	9.54362	7.6963	7.32382	7.65721	7.51625
AT4G17960	7.73197	7.95627	7.89958	7.93985	7.86719	7.85073	7.87964	7.69938	7.38718	7.34264	7.84265	7.72419	8.01587	8.00135
AT4G18100	12.5738	12.7302	12.7086	12.3287	12.4846	12.4611	12.9882	12.8858	11.9333	12.0304	12.7905	12.8632	12.5388	12.405
AT4G18130	10.9793	10.8755	10.8959	11.0359	10.9847	10.7157	10.8824	10.5152	11.659	11.3362	10.9384	10.7526	11.0214	11.0051
AT4G18490	5.92071	5.96506	5.84453	6.38314	6.26416	5.91916	6.46998	6.05863	7.69045	7.44246	6.78101	6.37033	6.98023	6.74711
AT4G18590	9.26955	9.31506	9.34701	9.18802	9.2187	9.26829	9.66666	9.47359	8.77364	8.98435	9.56307	9.47183	9.55279	9.40784
AT4G18600	8.77503	8.64837	8.86928	8.80094	8.76913	7.83441	6.49342	6.96923	8.36757	8.21493	8.84737	8.60689	9.20033	8.96294
AT4G18800	8.15363	8.30902	8.30164	8.32623	8.16408	8.44844	8.56264	8.20135	7.80125	7.51207	8.07653	8.05976	8.22023	8.00187
AT4G19020	10.706	10.6363	10.6983	10.8773	10.7239	10.3912	10.2211	10.1784	11.0515	11.0314	10.7006	10.5744	10.8479	10.9269
AT4G19040	9.76689	9.71558	9.72414	9.82021	9.65955	9.56599	9.70021	9.47575	10.6109	10.0788	9.64309	9.57615	9.63022	9.73161
AT4G19090	7.08528	7.00698	6.99424	7.10129	7.18017	6.804	6.70142	6.63263	8.4112	8.22896	7.44555	6.83777	7.5054	7.04945
AT4G19120	10.8865	11.1761	11.254	10.6677	11.0757	10.8373	10.3802	10.5943	11.1942	10.9636	10.4239	10.7477	9.87034	10.3433
AT4G19190	9.03185	8.86137	9.10987	9.16487	8.99172	8.75152	9.17616	8.79353	10.185	9.639	8.79464	8.89429	9.32057	9.15961
AT4G19210	11.5716	11.5068	11.5573	11.4351	11.3986	11.3344	11.4993	11.4585	11.9131	11.9006	11.8071	11.6476	11.7593	11.5785
AT4G19490	10.6665	10.6242	10.6307	10.6343	10.606	10.3944	9.83274	9.95169	10.3235	10.359	10.6409	10.5796	10.6331	10.5518
AT4G19530	12.1955	11.9817	12.1379	12.4256	11.971	11.6323	10.8541	11.3409	12.1458	12.1536	12.4625	12.3646	13.0025	12.5309
AT4G19960	9.74945	9.54665	9.75635	9.90183	9.67098	9.476	10.5501	10.6002	11.5009	11.5211	10.867	10.3307	10.7606	10.4048
AT4G20030	7.75421	7.85938	7.70585	7.73256	7.8813	8.19215	8.5236	8.49794	7.98458	7.65884	8.36526	8.14005	8.22131	8.41877
AT4G20150	11.2988	11.3577	11.3234	11.3332	11.3624	11.4576	11.8829	11.7389	11.1147	11.2553	11.7717	11.6315	11.7509	11.497
AT4G20770	5.17913	5.46465	5.59674	4.93614	5.44066	4.38981	5.17279	5.33009	7.28993	6.81774	5.95138	5.24184	5.60243	5.01613
AT4G20850	12.8452	12.64	12.7653	12.8085	12.6751	12.2788	12.4073	12.2999	13.4258	13.014	13.265	12.999	13.4395	13.1057
AT4G21180	8.48312	8.5008	8.6321	8.70694	8.58504	8.36191	8.08717	8.37091	9.22928	8.80566	8.82492	8.58289	8.81544	8.73417
AT4G21192	7.56121	7.49515	7.60036	7.57457	7.58706	7.83783	8.54886	8.26164	8.0167	7.89142	7.81343	7.85214	8.24603	8.01371
AT4G21350	8.5894	8.51542	8.47242	8.5037	8.54068	8.56283	8.88474	8.87962	9.31038	9.31269	8.55168	8.71226	8.67832	8.61575
AT4G21430	9.50996	9.32036	9.40991	9.42261	9.42357	9.06705	9.07766	9.14583	9.89334	9.9151	9.40108	9.42863	9.59574	9.58689
AT4G21670	9.71282	9.57972	9.60148	9.61527	9.53063	9.31207	9.40286	9.32421	10.1117	9.76496	9.71584	9.57217	9.32138	9.52005
AT4G22570	10.5414	10.3856	10.3379	10.6281	10.4128	10.7035	10.1541	10.0501	9.68638	9.6416	10.3238	10.2458	10.4531	10.2973
AT4G22740	10.0618	10.0196	9.92712	10.0944	10.1371	10.0025	9.89813	10.1592	10.7777	10.598	9.96214	10.0893	10.1037	10.2582
AT4G22830	9.49541	9.48524	9.52681	9.32971	9.31576	9.53813	9.81541	9.78116	9.08202	9.30888	9.84131	9.92346	9.70231	9.67431
AT4G22970	8.85153	8.92065	9.06058	8.77419	8.86312	8.40382	11.4532	10.5108	12.8831	12.5248	8.73777	8.54309	8.29335	8.48248
AT4G22980	8.61555	8.47946	8.55199	8.76033	8.74824	8.90989	9.94072	9.23231	11.3962	10.6658	7.80768	8.4547	8.13994	8.35938
AT4G23040	9.06574	9.07762	9.13714	9.12344	9.04271	9.1421	10.4248	10.2149	11.1228	10.9055	9.6188	9.39757	9.76011	9.59994
AT4G23460	10.6996	10.6958	10.7364	10.7472	10.6845	10.5196	10.6192	10.3214	11.4574	10.9968	10.708	10.4354	10.7962	10.5343
AT4G23540	8.21889	8.20152	8.29342	8.14201	8.18883	7.81261	7.53562	7.71661	8.75398	8.4375	8.09474	8.20123	8.1977	8.20051
AT4G23710	9.6219	9.62463	9.59693	9.51513	9.53061	9.69706	10.0216	9.56246	9.24535	9.14048	9.57986	9.45932	9.63604	9.48019
AT4G23850	12.1357	12.0654	12.0372	12.2154	12.0486	12.0658	12.5816	12.6202	13.7422	13.3322	12.6839	12.2229	12.7695	12.4281
AT4G24020	11.125	10.7846	10.8788	11.1542	10.7639	10.6105	11.3122	11.4764	12.6438	12.2202	11.344	11.4269	11.4492	11.5823
AT4G24130	6.7146	6.72534	6.8141	7.26988	7.07176	7.37957	6.12638	6.40336	5.60313	5.67922	5.54283	6.22631	5.52847	5.86574
AT4G24610	9.40639	9.49148	9.39761	9.20694	9.53014	9.15726	8.43008	8.60855	9.27843	9.11913	9.36376	8.885	9.12919	9.01488
AT4G24680	11.2455	11.1408	11.2374	11.2286	11.1738	10.6214	10.5528	10.3993	11.6712	11.2374	11.0822	11.0245	11.1515	11.206
AT4G25070	4.12929	3.90592	3.86981	3.47579	3.69947	3.54293	5.78748	5.74401	7.57465	6.80093	4.80542	4.89098	3.9727	4.35798
AT4G25270	9.11485	9.20095	9.28375	8.97203	9.18098	8.93403	8.58412	9.31766	9.61048	9.84925	9.63955	9.39827	8.77837	9.13507
AT4G25290	11.4203	11.2747	11.3912	11.3784	11.2407	11.0338	10.2797	10.604	11.0113	11.0893	11.7761	11.5547	11.5444	11.6646
AT4G25390	8.26877	8.36703	8.21838	8.40621	8.21379	8.04462	10.2761	10.6506	11.1911	11.3555	7.6999	7.81142	7.91517	7.86075
AT4G25520	9.96437	9.89028	9.88481	10.0098	9.96271	9.69495	11.4515	11.1554	12.2952	12.1348	10.1004	9.94261	10.1857	10.046
AT4G25650	11.9373	11.7456	11.7802	11.9795	11.8655	11.7832	12.4849	12.3114	13.0925	12.9866	12.7939	12.559	12.9018	12.756
AT4G25660	9.18566	9.11797	9.06887	9.12968	9.18047	9.20455	9.17382	9.21312	10.0695	9.98293	9.03641	8.99437	9.10351	9.18571
AT4G25740	11.6008	11.6682	11.6983	11.4155	11.4496	11.6582	12.1281	11.8994	11.1985	11.2922	11.8631	11.853	11.7786	11.554
AT4G25830	8.38326	8.28949	8.3404	8.56153	8.34142	8.5322	7.50451	7.92771	6.48434	6.86875	7.06837	7.63292	7.32469	7.55139
AT4G25890	10.0895	10.1599	9.86896	9.96053	9.86797	10.4272	10.2637	10.3227	9.25628	9.54127	10.1455	10.366	10.0269	9.92671
AT4G25940	9.47088	9.33094	9.38496	9.55972	9.15185	9.01514	9.40948	9.39833	10.3643	10.3252	9.63332	9.8076	9.77003	9.94199
AT4G26690	11.0522	11.0973	11.1474	11.2574	11.0263	10.795	10.9167	10.8722	11.8911	11.6237	10.8068	10.8344	11.2384	10.8053
AT4G26700	11.2019	11.0828	11.2063	11.0902	11.0759	10.9631	11.795	11.8753	12.4751	12.3363	11.8037	11.6596	11.7256	11.7359
AT4G26750	8.90358	8.91001	8.83131	9.04878	8.91425	8.73432	9.86679	9.23859	10.9089	10.4121	9.41158	9.08722	9.37055	9.03105
AT4G26840	10.7537	10.8508	10.7561	10.799	10.7723	11.0942	10.9653	10.8434	10.1332	10.2955	10.7593	10.7262	10.8074	10.6277
AT4G26970	11.6431	11.5657	11.6856	11.6634	11.5742	11.3288	11.7924	11.4279	12.4361	12.0554	11.7262	11.6364	11.7569	11.6667
AT4G27090	13.2919	13.2265	13.312	13.0841	13.1837	13.2135	13.8167	13.4817	12.9195	12.8397	13.4629	13.3933	13.4096	13.1594
AT4G27230	10.2488	10.3572	10.3978	10.2069	10.3367	10.5081	9.85133	10.0626	8.82369	9.33839	9.61966	10.1403	9.72254	9.81894
AT4G27380	7.80958	8.12717	8.08835	7.95551	7.86894	8.05539	8.0938	8.18107	7.22993	7.41887	7.94185	7.98751	8.01319	7.86124
AT4G27860	6.94205	6.96514	7.08896	6.86609	7.14919	6.62772	5.95294	5.8081	8.11249	7.09118	6.88236	6.57787	7.03074	6.17332
AT4G28080	15.4849	15.3778	15.5286	15.3644	15.2879	14.7291	14.3531	14.335	14.9405	14.8663	15.583	15.457	15.5739	15.3844
AT4G28370	8.72782	8.65875	8.67311	8.69712	8.78235	8.53162	7.62581	7.85769	8.54863	8.36623	8.60888	8.57287	8.53662	8.54854
AT4G28480	9.9819	9.90528	9.98998	9.9221	9.96244	9.9117	10.7904	10.887	11.8344	11.4771	10.0296	9.98584	10.0203	9.87843
AT4G28710	9.84293	9.81469	9.81886	9.90457	9.83016	9.58613	9.35341	9.41349	10.2483	10.0963	9.96705	9.77913	9.85311	9.90195
AT4G28750	13.0526	13.1044	13.1596	13.2978	13.1311	13.4407	13.8138	13.3813	12.7851	13.0365	13.5807	13.4716	13.676	13.7073
AT4G28760	10.8092	10.6769	10.7347	10.8388	10.7531	10.4848	10.0345	10.1305	10.5542	10.5801	10.7232	10.7737	10.9493	10.9748
AT4G29000	8.57935	8.41068	8.46573	8.45969	8.34138	8.27661	8.83779	8.75249	9.43893	9.44793	8.38385	8.47649	8.30206	8.52634
AT4G29270	6.20912	6.06394	6.12877	6.36526	6.69608	6.72304	5.16697	5.83254	4.75913	4.80056	4.6237	5.00779	5.11175	4.89787
AT4G29390	9.40854	9.48786	9.39112	9.2508	9.24114	9.31371	9.84305	9.54794	8.76725	8.93464	9.49442	9.45061	9.42445	9.2117
AT4G29440	8.92258	9.00968	8.96383	9.13026	9.04832	8.67635	10.5717	10.1056	11.8398	11.3058	9.05142	8.72251	9.00843	8.86063
AT4G29480	10.5031	10.4193	10.512	10.4307	10.2891	10.558	10.6364	10.7171	10.0859	10.1583	10.8717	10.7834	10.8168	10.5896
AT4G29790	9.80174	9.76912	9.87265	9.82997	9.86353	9.58	9.73672	10.074	10.6848	10.7391	9.44249	9.6014	9.34374	9.72925
AT4G29950	9.86176	9.62806	9.74702	9.98647	9.70956	9.58029	12.2406	11.7349	13.1253	12.8256	9.70688	9.79753	10.0229	9.96984
AT4G30010	11.2692	11.2582	11.1644	11.1034	11.0879	11.4089	12.0574	11.5991	11.0541	11.0474	11.5683	11.4113	11.4914	11.1546
AT4G30100	11.555	11.465	11.5757	11.4382	11.5905	11.1992	12.0104	11.4519	13.2496	12.6089	11.3826	11.2105	11.0908	11.259
AT4G30160	10.9106	11.0061	11.0281	11.007	10.9824	10.6181	10.5017	10.2673	11.7186	10.8554	11.0046	10.8685	11.0352	10.9351
AT4G30220	9.4827	9.48467	9.44953	9.51292	9.4382	9.742	10.009	9.98234	9.20188	9.38254	9.80627	9.62228	9.70382	9.55899
AT4G30310	11.6935	11.6726	11.6446	11.6798	11.6334	11.5968	11.4555	11.5434	11.9306	11.881	12.2976	12.1131	12.2801	12.0983
AT4G30330	7.81436	8.09267	7.88368	7.67333	7.98666	8.34245	8.84687	8.47798	7.55411	7.79204	8.09039	8.17596	7.95139	7.95536
AT4G30620	10.3222	10.3924	10.392	10.0925	10.1636	10.2141	10.7671	10.7139	9.85664	10.0855	10.6398	10.7245	10.501	10.5197
AT4G30760	9.53609	9.69543	9.63053	9.5896	9.63168	9.96141	9.68456	9.7571	9.25667	9.25197	9.55285	9.71325	9.6966	9.73575
AT4G30780	8.73809	8.60632	8.84534	8.95511	8.68055	8.53708	9.7265	10.2573	11.3995	10.9617	8.76685	8.97023	8.9785	8.90278
AT4G30790	10.713	10.4052	10.5602	10.5057	10.5567	10.1943	9.86104	9.86615	11.01	10.673	10.7057	10.6086	10.9084	10.7868
AT4G31130	9.67784	9.7285	9.56199	9.70694	9.60845	9.68837	9.79621	9.60983	9.20202	9.34827	9.69503	9.60926	9.91333	9.78605
AT4G31310	9.86322	9.70658	9.66818	9.99472	9.77058	10.0267	10.6935	10.6114	10.2045	10.4146	10.5262	10.4042	10.8599	10.6228
AT4G31390	11.3166	11.0967	11.1897	11.3859	11.2123	10.9997	10.7795	11.1572	11.837	11.7232	12.1411	11.9281	12.2452	12.0394
AT4G31780	12.5697	12.477	12.5884	12.4354	12.4339	12.3287	13.5767	13.5662	14.5744	14.4444	13.3233	13.1389	13.4336	13.0811
AT4G31820	11.3228	11.3357	11.4296	11.4328	11.5087	11.4241	11.4916	11.5997	12.2083	12.0656	10.9011	11.1313	11.1676	11.2345
AT4G31850	11.3797	11.3673	11.4443	11.1318	11.3387	10.9019	9.75313	9.96515	10.452	10.4012	10.6699	11.1119	10.7807	11.0027
AT4G31985	10.6395	10.7615	10.676	10.3463	10.4579	11.0834	11.2064	11.271	10.1452	10.2065	10.8211	10.8556	10.7054	10.4442
AT4G32160	9.64774	9.46852	9.53115	9.75198	9.53133	9.35999	10.5545	10.3606	11.3967	11.142	9.80137	9.61466	10.0353	9.94192
AT4G32200	7.55782	7.61781	7.51694	7.5813	7.66682	7.67871	7.17021	7.58267	8.31738	8.10949	7.3429	7.51221	7.41039	7.56695
AT4G32410	13.8463	13.6976	13.7501	13.7654	13.7646	13.4856	12.6494	12.6816	13.3182	13.2595	13.5968	13.4955	13.8445	13.554
AT4G32551	11.4841	11.4948	11.5415	11.547	11.5345	11.3	11.5871	11.411	12.132	12.0381	11.7255	11.5735	11.7735	11.6289
AT4G32700	8.82338	8.81859	8.97377	8.77383	8.80427	8.23143	8.05548	7.93646	8.73825	8.7928	8.66867	8.50804	8.51128	8.59451
AT4G32760	11.3552	11.2021	11.225	11.4349	11.2471	11.017	10.8816	10.7555	11.5938	11.4417	11.6013	11.4934	11.9371	11.6186
AT4G32820	9.43177	9.41666	9.48598	9.47224	9.49246	8.99559	8.38505	8.16468	8.99745	8.95674	9.36503	8.96076	9.31565	9.14193
AT4G33010	17.0338	16.8035	16.9753	17.0278	16.9956	16.6752	16.1442	16.2859	16.7072	16.9566	17.3473	17.3671	17.4617	17.4664
AT4G33200	10.3938	10.2241	10.3021	10.2957	10.3332	9.99045	9.90215	9.79992	10.5598	10.3051	10.5089	10.2504	10.5939	10.4443
AT4G33210	11.0089	10.8777	10.9198	11.0729	10.9792	10.674	10.5447	10.5712	11.5161	11.3153	11.1088	11.0081	11.2594	11.2479
AT4G33240	11.0213	10.8587	10.997	10.9896	11.0259	10.5281	10.6827	10.4136	11.5307	11.1511	10.7073	10.7614	10.6456	10.8104
AT4G33640	8.22303	8.28043	8.28402	8.33062	8.33681	8.50192	8.45532	8.21237	7.7776	7.94216	8.33485	8.08958	8.54238	8.36245
AT4G33865	11.5696	11.6298	11.504	11.3562	11.3232	11.4063	12.3294	11.9655	11.1663	11.3399	11.8561	11.7409	11.74	11.4334
AT4G34100	12.1465	12.0241	12.0788	12.153	12.1142	11.8523	13.437	12.9082	14.1656	13.9039	12.1347	12.0665	12.343	12.1487
AT4G34140	9.25653	9.34643	9.38703	9.28677	9.39103	9.29464	9.59894	9.72507	10.2181	10.0638	9.6409	9.46651	9.54416	9.45731
AT4G34310	9.06657	9.0597	9.07187	9.01908	9.09237	8.80678	9.72869	9.15336	10.6586	10.1454	8.99066	9.11681	8.88454	9.14735
AT4G34430	10.0114	10.0048	10.0373	10.1132	10.1213	9.77144	10.0542	9.6689	10.9812	10.641	10.0071	9.74888	10.0061	9.87957
AT4G34480	11.4114	11.318	11.3793	11.5095	11.4032	11.4086	11.6746	11.5313	12.4795	12.2661	12.2115	11.8415	12.1087	11.9557
AT4G34670	12.6879	12.6875	12.6549	12.4631	12.4516	12.582	12.8138	12.7251	12.1943	12.1928	12.879	12.9282	12.8646	12.5892
AT4G34750	6.46149	6.6772	6.62074	6.81302	6.22843	7.00521	7.74145	7.03762	5.73316	6.17298	5.83102	6.16676	5.8237	5.93922
AT4G34870	12.4313	12.4583	12.5097	12.3982	12.454	12.5768	12.3402	12.2462	11.8932	11.7354	12.1585	12.0698	12.0765	11.9205
AT4G34890	10.348	10.2268	10.2896	10.3828	10.3296	10.0529	9.66589	9.53028	10.4665	10.1874	10.2559	10.188	10.4401	10.4412
AT4G35905	7.37705	7.6542	7.55636	7.66946	7.71349	7.93408	7.92276	7.93029	7.12946	7.33337	7.79886	7.6792	7.9608	7.69627
AT4G35980	7.91536	7.95994	7.99181	7.99487	8.12942	8.14479	8.19454	8.21267	7.47746	7.91603	8.0627	8.00714	8.0587	8.06965
AT4G36360	12.7886	12.634	12.6546	12.6206	12.6634	12.4262	12.1742	12.251	12.636	12.6169	12.3054	12.3865	12.2189	12.3167
AT4G36520	9.89037	9.69624	9.82978	9.90568	9.85268	9.30683	9.27691	9.14146	10.645	10.5265	9.81501	9.44782	10.1152	9.71525
AT4G36760	10.3766	10.3613	10.385	10.3418	10.3211	10.1619	9.83891	10.0817	10.655	10.5745	10.7715	10.5604	10.8447	10.6056
AT4G36960	9.94843	9.93776	9.99622	9.91051	10.0179	9.977	10.8826	10.6221	11.4506	11.2891	10.1919	10.0008	10.2176	10.048
AT4G37910	11.5901	11.6119	11.7297	11.4865	11.6532	11.3971	11.9794	12.0588	12.733	12.7658	11.4454	11.5072	11.4907	11.3358
AT4G38120	9.83859	9.81637	9.8322	9.7859	9.84578	9.63385	9.12205	9.29338	9.6607	9.81989	10.1858	9.85994	10.078	10.0592
AT4G38200	10.0928	10.0675	10.0907	9.98496	10.0739	9.60339	8.57719	8.66397	9.71812	9.53037	9.32224	9.56516	9.20932	9.53845
AT4G38260	8.17173	8.05064	8.09831	8.33813	8.28335	8.36701	7.8068	7.9548	9.2979	8.86958	8.56597	8.24133	8.67898	8.51117
AT4G38270	8.80373	8.79416	8.81641	8.78767	8.83668	8.80234	9.10548	8.52183	10.152	9.78075	8.75507	8.31272	8.44209	8.23321
AT4G38350	11.3387	11.3461	11.3269	11.4293	11.4946	11.2479	10.5469	10.5859	11.3004	11.155	11.5776	11.3044	11.615	11.4176
AT4G38360	9.66109	9.66003	9.69555	9.76772	9.76426	9.71459	9.63013	9.81727	10.5562	10.4217	9.61334	9.60292	9.64759	9.81088
AT4G38490	8.83437	8.95723	8.97176	8.75005	8.90374	9.1441	9.48885	9.50619	8.73167	8.93743	9.23796	9.27044	9.34594	9.1801
AT4G38600	12.4793	12.333	12.3965	12.4457	12.3731	11.8771	12.0383	11.7529	12.7908	12.568	12.4105	12.2399	12.5769	12.4188
AT4G38760	10.9816	10.9486	11.0481	11.0048	10.97	10.5069	10.0712	10.0238	10.6693	10.647	11.0175	10.8893	10.9443	11.0397
AT4G39050	11.3516	11.1453	11.2247	11.2439	11.2303	10.9251	10.9573	11.0273	11.6595	11.5076	11.262	11.119	11.4166	11.2374
AT4G39080	12.9175	12.8355	12.8887	12.8416	12.7668	12.5983	12.5095	12.6639	13.1565	12.9982	13.2964	13.1414	13.3511	13.159
AT4G39140	8.63747	8.39673	8.56153	8.56272	8.5149	8.49502	8.57807	8.4478	9.009	9.02043	9.20672	9.03882	9.30321	9.28806
AT4G39300	7.78269	7.72323	7.7737	7.65423	7.76851	7.88389	8.11911	8.06712	7.11419	7.20117	7.85547	7.96038	7.51416	7.74937
AT4G39420	11.012	11.152	11.2848	11.0941	11.1506	10.6154	10.5363	10.5761	11.1203	11.2759	10.8222	10.9109	10.7628	11.0014
AT4G39680	12.0041	12.1142	12.1217	12.0254	12.0187	11.9297	11.7154	11.7166	12.2157	12.0953	11.939	11.9584	11.9573	11.9756
AT4G39850	11.3371	11.1925	11.2528	11.2621	11.2592	10.8394	11.4456	11.1791	12.5161	12.1913	11.5784	11.3718	11.5724	11.5218
AT4G39980	12.0711	12.0859	12.2392	11.7643	11.9802	11.8651	12.3628	12.2128	12.578	12.5727	11.9862	12.0847	11.8388	11.7985
AT4G40042	5.953	6.08764	5.88404	6.26705	6.22935	6.45852	5.756	6.15541	5.2982	5.29946	5.51129	5.77947	5.8897	5.91928
AT5G01400	10.3119	10.3308	10.4033	10.315	10.3178	9.86595	10.117	10.0862	10.5477	10.826	10.2826	10.1444	10.1126	10.2966
AT5G01510	8.79858	8.78513	8.86524	8.66954	8.72581	8.75146	8.68007	8.71517	9.32646	9.12965	9.06771	8.7749	8.80572	8.71268
AT5G01630	8.51957	8.46211	8.48024	8.23051	8.40078	8.215	8.29753	8.63693	9.26095	9.36749	8.9534	8.51157	8.89694	8.45158
AT5G01650	10.8894	10.9318	10.868	10.9095	10.9275	11.1482	11.4934	11.3962	11.0134	11.1151	11.3943	11.26	11.5348	11.3961
AT5G01730	5.59599	5.3096	5.38538	5.56347	5.0472	4.89434	5.17683	5.88149	8.21993	7.45721	6.61525	5.54685	6.50963	5.93575
AT5G01770	9.2072	9.12857	9.18498	9.24126	9.27012	8.84829	8.75444	8.81073	9.46924	9.58969	9.29778	9.14486	9.17572	9.32849
AT5G02120	11.6963	11.5242	11.6284	11.6748	11.4842	11.7452	12.0406	11.9888	11.2534	11.5646	12.0174	12.1505	12.0191	12.1208
AT5G02260	7.54928	7.58017	7.62024	7.58176	7.76824	7.72671	7.29387	6.92275	6.50502	6.32406	6.78595	6.61358	6.94619	6.53764
AT5G02310	11.1014	10.9508	11.037	11.1554	11.0782	10.6721	10.4902	10.2177	11.4125	11.0338	10.9396	10.7182	11.0777	10.9957
AT5G02380	13.0151	12.9194	12.8944	13.0591	12.8026	13.2005	12.9891	12.7606	12.0177	11.898	12.9727	12.4843	12.9275	12.3125
AT5G02420	4.51892	4.62482	4.74168	4.89026	4.92206	5.36943	4.20913	3.60795	3.11958	2.50493	3.56043	2.86357	3.16646	2.99277
AT5G02425	4.84054	4.8107	5.00953	4.98387	5.22792	4.75469	3.60761	4.5865	5.82566	5.60106	5.13074	4.93762	5.06187	5.20161
AT5G02450	11.7797	11.9126	11.8081	11.436	11.6253	11.7203	12.6831	12.3003	11.5355	11.4617	12.155	12.0184	11.9096	11.6504
AT5G02490	10.8124	10.9913	10.9201	10.3532	11.0149	10.8056	12.3857	12.2606	12.9653	12.451	10.1827	10.3002	9.35377	9.73592
AT5G02500	15.959	16.1068	16.1876	15.7883	16.0325	16.0357	16.1906	16.2873	16.8213	16.6248	15.9967	15.944	15.8106	15.7215
AT5G02502	6.74133	7.08086	6.94933	6.99972	7.11444	7.33496	7.82598	7.41561	6.79031	6.5613	7.129	6.86049	7.28064	7.23603
AT5G02610	10.5855	10.8161	10.6939	10.4621	10.5351	10.8503	11.0015	10.9567	10.2773	10.3457	10.9651	10.9557	10.8955	10.7606
AT5G02940	12.3264	12.1033	12.4562	12.5338	12.4754	12.2766	11.8871	12.0945	12.8978	12.7709	12.8114	12.6874	12.915	13.0018
AT5G02960	12.8796	12.9726	12.9621	12.701	12.7243	12.9147	13.1298	13.0781	12.206	12.3436	13.0321	13.1217	12.9817	12.778
AT5G03040	12.2147	12.2471	12.2614	12.2744	12.1755	12.1298	11.6432	11.6907	12.1629	12.0909	12.1558	12.1269	12.286	12.0877
AT5G03345	8.51404	8.53522	8.48475	8.5177	8.46476	8.8651	9.32729	9.01883	8.5118	8.35273	8.79245	8.51802	8.92173	8.73173
AT5G03560	8.76092	8.65295	8.65616	8.81643	8.71325	8.66835	9.63726	9.78284	10.5024	10.2976	9.14453	8.92821	9.37076	9.13849
AT5G03825	2.36382	2.3268	2.51937	2.5172	2.1198	1.87106	2.90253	5.06553	6.54013	6.53084	5.13412	3.87523	3.4667	2.83117
AT5G03850	10.7501	10.8388	10.8832	10.3298	10.5886	10.7031	11.3645	11.1032	10.1723	10.1471	10.8284	10.8737	10.6757	10.3525
AT5G04020	9.44476	9.3639	9.42927	9.74928	9.43073	8.77905	10.9367	10.5967	12.5971	12.1819	9.26057	9.08542	9.73478	9.16341
AT5G04050	7.86323	7.79171	7.90327	7.86231	7.87674	7.59873	6.76535	7.39459	7.91882	8.31323	7.59925	7.44599	7.42116	7.65575
AT5G04360	11.1276	11.0516	11.1239	11.1822	11.1409	10.9758	10.6822	10.8207	11.4403	11.4652	11.8147	11.4864	11.7893	11.6568
AT5G04410	10.9708	10.9643	11.048	11.0588	11.0368	10.9165	11.9291	11.9341	12.8288	12.4415	10.9625	10.9637	11.0803	11.1105
AT5G04540	9.73617	9.70174	9.73369	9.87771	9.69146	9.41641	10.8524	10.5452	11.807	11.4097	10.2829	9.95724	10.4014	10.1565
AT5G04550	11.1752	11.0835	11.0508	11.2107	11.0844	10.9549	11.4456	11.6155	12.2838	12.2789	11.1419	11.0542	11.2064	11.1154
AT5G04560	11.0827	11.0146	11.1253	11.1186	11.0855	10.5605	10.5313	10.4992	11.0526	11.2133	10.9932	10.8884	11.1457	11.0574
AT5G04800	11.4566	11.4506	11.4561	11.227	11.2457	11.3415	11.6255	11.5639	10.8352	10.861	11.5924	11.6168	11.535	11.2753
AT5G04870	10.5718	10.5783	10.4663	10.4968	10.4642	10.3433	10.7795	10.6819	11.5779	11.2133	10.2996	10.4342	10.4968	10.2956
AT5G04930	10.8515	10.7573	10.8562	10.9206	10.7929	10.5055	13.028	12.8742	14.2999	13.8701	10.277	10.4381	10.4545	10.6414
AT5G05000	9.35696	9.43762	9.43512	9.32987	9.33789	9.33544	9.70512	9.73702	9.20748	9.28652	9.83208	9.71511	9.7099	9.60144
AT5G05170	13.7329	13.6084	13.5734	13.6352	13.5998	13.3765	12.4003	12.4646	12.8741	12.8151	13.1889	13.1897	13.4455	13.2302
AT5G05200	12.0651	11.9539	12.0384	12.0198	12.0082	11.9509	11.9409	12.1397	12.541	12.5654	12.7413	12.6144	12.8465	12.715
AT5G05570	9.77973	9.64748	9.60965	9.68908	9.68271	9.27733	9.22597	9.14248	10.2296	9.99847	9.74636	9.57299	9.83621	9.61323
AT5G05730	10.3448	10.1466	10.3624	10.2192	10.2699	10.1403	11.441	10.9967	11.9695	11.7687	10.4884	10.3957	10.4956	10.4795
AT5G06120	10.2256	10.2246	10.2882	10.3237	10.218	9.98942	9.66973	9.78586	10.4198	10.2614	10.8296	10.4004	10.6991	10.4927
AT5G06190	5.69513	5.57301	5.66745	6.20149	6.00655	6.47936	6.16837	6.07126	5.8525	5.71064	5.65164	5.71728	5.99112	6.27543
AT5G06220	10.9831	10.9212	11.0911	10.9273	11.021	10.7283	9.93449	10.5269	10.9819	10.9641	11.2587	11.2347	11.2356	11.4208
AT5G06600	11.9682	11.9035	11.9835	11.9058	11.9109	11.5798	11.3041	11.5342	12.0839	11.896	12.1199	11.8583	12.138	11.9472
AT5G07290	10.067	10.1393	10.2177	10.1616	10.0951	9.80385	9.93866	9.87028	10.6801	10.3277	9.90545	9.94409	9.8526	10.0637
AT5G07300	10.311	10.3153	10.2837	10.2821	10.2513	10.1281	9.7846	9.87881	10.5719	10.3662	10.3571	10.2171	10.487	10.3105
AT5G07350	12.2746	12.2529	12.2812	12.1321	12.2159	11.8854	12.3755	11.8698	13.3201	12.5455	12.23	12.0593	12.2471	11.9967
AT5G07580	10.0985	9.90891	9.7377	9.93981	9.63672	9.87217	8.26284	8.73504	7.4465	7.35542	8.07811	8.95611	8.54245	8.41981
AT5G07740	11.0864	11.0768	11.1333	11.1082	11.1172	10.4718	11.4409	10.6682	12.6685	11.8567	11.0413	10.8876	10.9573	11.0089
AT5G07940	10.1196	10.0984	10.2088	10.1289	10.1764	9.79954	8.87706	8.93544	9.41571	9.45831	9.65033	9.7214	9.56177	9.70746
AT5G07970	9.88579	9.84396	9.96415	9.92901	9.88125	9.60899	9.37937	9.12851	10.3249	9.80145	9.43295	9.60402	9.48179	9.60508
AT5G08040	8.49736	8.55568	8.68162	8.70954	8.56914	8.76765	10.3904	9.19927	8.80454	8.70132	8.53017	8.51916	8.7219	8.57859
AT5G08060	10.8508	10.8219	10.8123	10.7775	10.7662	10.8357	10.9012	10.9139	10.4626	10.5655	10.9932	11.0024	11.0364	10.8844
AT5G08110	8.07024	8.11213	8.06843	8.15275	7.99355	7.83527	8.02574	8.12301	8.99393	8.56902	8.37191	8.22968	8.44225	8.3255
AT5G08230	9.57555	9.53097	9.59163	9.82943	9.68898	9.04436	9.17162	8.92869	10.911	10.5059	9.86777	8.92523	10.1589	9.52684
AT5G08320	7.41527	7.18555	7.07423	7.38477	7.27082	7.27485	7.72921	7.76783	6.75768	7.26723	7.15893	7.15456	7.54648	7.38868
AT5G08450	11.3844	11.2131	11.3041	11.3427	11.3077	10.9106	10.3974	10.5167	11.4727	11.2246	11.4092	11.4161	11.5039	11.4415
AT5G08490	6.01813	6.22069	6.30133	6.17292	6.23248	5.83774	4.79987	5.27951	6.33457	6.03513	6.13354	5.38802	5.96263	5.87165
AT5G08550	9.16831	9.09297	9.22472	9.21096	9.25424	8.9005	8.96346	8.99802	10.1601	9.77008	9.26094	9.12813	9.31767	9.32945
AT5G09330	10.4771	10.5095	10.5047	10.3807	10.4553	10.1081	10.2629	9.95004	10.6682	10.5447	10.4941	10.4392	10.5853	10.4996
AT5G09400	9.38453	9.40417	9.42409	9.53567	9.51118	9.28276	8.65246	8.50327	9.36783	9.28178	9.03849	9.02413	9.1541	9.23063
AT5G09410	10.5855	10.5293	10.6213	10.5896	10.6445	10.3834	10.668	10.3601	11.4347	11.11	10.8653	10.5183	10.8137	10.7294
AT5G09510	11.5403	11.7266	11.771	11.4528	11.449	11.6834	11.8919	12.1734	11.1361	11.2757	11.8848	12.044	11.6866	11.6683
AT5G09650	13.5834	13.4515	13.5035	13.4991	13.4208	13.5206	14.157	14.0876	13.6326	13.7263	14.2472	14.0736	14.2776	14.103
AT5G10470	12.4631	12.3361	12.4819	12.4888	12.3691	12.0169	11.6258	11.7492	12.381	12.2376	12.8196	12.6122	12.8677	12.717
AT5G10946	5.98322	6.17171	6.11612	6.52323	6.63327	6.82788	6.50745	6.41006	5.8665	5.98268	6.07344	5.46212	5.95012	5.80175
AT5G11160	7.27595	7.6757	7.6074	7.18037	7.19912	7.38342	6.47376	6.92702	5.00942	5.34537	5.79599	6.74548	6.0493	6.01581
AT5G11350	8.88862	8.94522	8.98407	8.99074	8.9432	8.95073	8.80505	9.18306	9.60288	9.60377	9.10184	9.09076	8.91728	9.04921
AT5G11510	9.20086	9.25749	9.2173	8.91607	9.20455	8.85739	9.36091	9.15438	10.1729	9.93218	8.98568	8.47153	8.68819	8.44396
AT5G11690	8.42682	8.435	8.53642	8.52822	8.55979	8.70409	9.00243	8.92156	8.24229	8.58884	8.8426	8.57735	9.01719	8.76006
AT5G12290	8.91822	8.93878	8.95898	8.9151	8.9025	8.83332	8.72051	8.72588	9.23378	9.14391	9.22035	8.98672	9.23613	9.0673
AT5G12370	11.6074	11.55	11.5742	11.5692	11.5431	11.4804	11.3277	11.3746	12.1221	11.8251	11.9961	11.7577	12.1345	11.8239
AT5G12400	10.4695	10.3444	10.4532	10.5436	10.4913	9.92444	10.8397	10.1143	11.9868	11.3333	10.0862	9.99023	10.3509	10.2379
AT5G13000	12.6276	12.5438	12.5831	12.5874	12.573	12.1244	11.6457	11.5488	12.1718	12.1973	12.4865	12.2774	12.4705	12.3907
AT5G13480	9.343	9.29899	9.32076	9.22567	9.29812	9.14709	8.87129	8.69466	9.21347	9.24539	9.54561	9.27729	9.42226	9.21187
AT5G13510	11.8006	11.8926	11.9505	11.6825	11.7617	11.9627	12.2466	12.0717	11.1445	11.4036	12.0838	12.2361	11.9763	11.9502
AT5G13530	10.6646	10.5727	10.6107	10.6706	10.6701	10.146	10.3446	9.97216	11.2045	10.8249	10.2331	10.135	10.4111	10.3166
AT5G13590	10.9285	10.8192	10.9032	10.9632	10.9175	10.4824	10.9449	10.6067	11.8291	11.5375	11.1148	10.7033	10.8304	10.801
AT5G13760	9.26524	9.15077	9.17418	9.19292	9.07695	9.04505	9.9611	10.0133	10.5461	10.6093	9.36969	9.53584	9.30742	9.4819
AT5G14720	11.3449	11.3224	11.3887	11.3879	11.2915	11.1554	10.7556	10.9351	11.41	11.3198	11.478	11.3632	11.6414	11.5733
AT5G14910	13.0388	13.084	13.0869	12.8526	12.9515	13.1756	13.8877	13.6594	13.0892	13.1176	13.738	13.5232	13.6345	13.4025
AT5G15020	10.9047	10.666	10.7911	10.8117	10.8716	10.4157	10.0259	10.1959	11.0417	10.8347	10.6692	10.5553	10.5312	10.7889
AT5G15320	10.229	10.2825	10.3045	10.1716	10.1801	10.325	10.8874	10.6243	10.0324	10.0152	10.5538	10.4529	10.6505	10.347
AT5G15350	11.1093	11.2153	11.2638	11.1607	11.0057	11.2085	10.8193	11.0919	10.1689	10.4676	10.7257	10.8229	11.1378	10.8037
AT5G15400	10.637	10.6283	10.6241	10.6391	10.6081	10.436	9.9035	10.0264	10.3304	10.3286	10.59	10.4199	10.5325	10.5245
AT5G15520	8.00367	8.18092	8.03102	7.98159	7.91247	8.31767	8.33443	8.32681	7.34801	7.62652	8.06274	7.9896	7.98277	8.03761
AT5G15540	10.3912	10.2718	10.3356	10.3486	10.3699	9.91004	9.69099	9.47906	10.7849	10.1567	10.4319	10.0148	10.4563	10.2453
AT5G15680	10.5653	10.4816	10.6193	10.5985	10.5999	10.0811	9.32768	9.30009	10.0883	9.96682	9.89038	9.97233	10.1357	10.0978
AT5G15802	8.01139	8.02557	7.98619	7.89527	7.90306	8.06852	8.45979	8.29526	7.40399	7.63478	8.13603	8.3077	8.23058	8.13127
AT5G16130	12.5924	12.5796	12.6073	12.3294	12.3776	12.5143	12.9324	12.8605	12.0105	12.1124	12.8989	12.7906	12.7324	12.4835
AT5G16210	10.8539	10.7562	10.891	10.8985	10.8304	10.5071	11.0776	10.8273	11.9837	11.8255	11.0268	10.7162	10.9796	10.8952
AT5G16220	9.31294	9.21536	9.33272	9.36469	9.21678	8.96901	9.10448	9.19606	10.0116	9.8668	9.35304	9.34574	9.59641	9.38045
AT5G16270	11.2153	11.1239	11.1916	11.2297	11.2263	10.8683	10.5144	10.5927	11.4065	11.0692	11.1979	11.1224	11.1594	11.2142
AT5G16300	10.6104	10.5161	10.5837	10.5192	10.5283	10.0964	9.56668	9.57438	10.4687	10.0632	10.2545	10.1623	10.1912	10.1536
AT5G16660	10.3232	10.4593	10.3777	10.1827	10.3556	10.4285	11.0472	10.8517	10.282	10.3296	10.7368	10.6795	10.7244	10.4883
AT5G16680	10.0942	9.87308	10.0969	9.92665	10.0043	9.49983	9.54094	9.44086	10.6749	10.1857	10.139	9.88574	10.1026	9.94002
AT5G16715	12.5752	12.4329	12.5478	12.3984	12.4279	12.2269	11.9779	12.1549	12.6623	12.6831	13.2423	12.9361	13.2129	13.001
AT5G16780	10.8142	10.6837	10.7148	10.7595	10.7542	10.393	10.6506	10.4334	11.5891	11.1359	10.7352	10.5887	11.0058	10.7684
AT5G16860	5.32964	5.49515	5.61225	5.22275	5.24457	4.74245	4.48847	5.07845	5.95782	5.77842	4.81974	5.0099	4.66756	4.6493
AT5G17020	11.5071	11.5545	11.5553	11.5328	11.5195	11.2017	12.3214	11.9636	13.4049	12.639	11.7046	11.4414	11.5776	11.5318
AT5G17870	13.8766	13.723	13.6383	13.5497	13.6485	13.6272	14.1379	13.8506	13.1545	13.4733	14.0085	13.9145	13.9621	13.8559
AT5G17890	10.7208	10.6512	10.7069	10.445	10.548	10.2782	9.54353	9.7371	9.96412	9.93509	10.2082	10.2759	10.0706	10.1713
AT5G17910	10.1653	10.1877	10.2734	10.1812	10.2782	9.84523	10.0277	9.56635	11.1046	10.6497	9.29717	9.60854	9.45879	9.57158
AT5G18190	10.7333	10.6702	10.7352	10.7607	10.7281	10.5204	10.1379	10.3321	10.9163	10.654	10.9215	10.7995	11.0106	10.8997
AT5G18230	11.6385	11.5183	11.5827	11.6124	11.6046	11.398	10.7512	10.9694	11.2911	11.3788	11.753	11.7189	11.7768	11.7474
AT5G18255	5.99525	6.02748	5.90099	5.75641	6.02075	6.04713	5.20552	5.41081	6.74793	5.94113	6.10364	5.85313	6.17809	5.96842
AT5G18380	13.3055	13.3372	13.2838	12.9655	13.0596	13.2206	13.4224	13.3391	12.565	12.7087	13.3673	13.4496	13.1697	12.9667
AT5G18475	7.10861	7.04423	7.17146	7.13553	7.14319	7.10211	7.91169	8.56925	10.1049	9.98857	6.49214	6.93994	6.43978	6.81448
AT5G18490	7.84027	7.63108	7.81048	7.98048	7.82026	7.83708	10.1586	9.76283	11.104	10.7096	8.00537	8.14842	8.30035	7.97188
AT5G18525	9.56915	9.66732	9.74179	9.71366	9.74474	9.41465	9.49342	9.09659	10.2289	9.86031	9.39283	9.349	9.58702	9.5864
AT5G19025	7.55534	7.24784	7.45248	7.41126	7.41222	7.22641	8.64381	8.31033	9.34012	9.30422	7.94571	7.62456	7.68011	7.649
AT5G19390	11.8697	11.707	11.8053	11.8178	11.7681	11.4858	10.8343	11.1927	11.5661	11.637	12.065	11.9427	12.065	12.0131
AT5G19590	10.8496	10.8123	10.8075	10.9806	10.8135	11.0757	10.9918	10.9133	10.6349	10.7399	11.0023	10.98	11.2076	11.1227
AT5G19900	11.0553	11.0104	10.9835	11.0121	11.0598	10.7704	12.1148	12.1738	13.0276	12.9418	11.2106	11.1245	11.2497	10.9668
AT5G20280	13.1954	13.0623	13.1184	13.1358	13.0881	12.7385	12.5032	12.8183	13.1894	13.3104	13.7446	13.6127	13.8229	13.7494
AT5G20490	11.431	11.2903	11.3737	11.4172	11.3249	10.9336	11.0868	10.6949	12.2527	11.6067	11.6042	11.2896	11.5336	11.4229
AT5G20650	8.31332	8.42431	8.37903	8.57594	8.48071	8.59719	8.48329	7.75318	7.14683	7.13923	7.61086	7.84042	7.5546	7.95115
AT5G22060	11.5325	11.5146	11.5419	11.3832	11.4819	11.461	13.1712	13.1459	13.8522	13.5602	11.892	11.7395	11.6737	11.7543
AT5G22210	8.40554	8.33976	8.36589	8.54373	8.28228	8.65007	9.1525	8.9951	8.53677	8.4913	9.1088	8.82472	9.21978	9.07074
AT5G22450	11.1183	11.032	11.091	11.2355	11.1593	10.7814	11.9914	11.7366	13.2189	12.7674	11.3077	11.0781	11.376	11.2862
AT5G22770	10.7814	10.6621	10.7329	10.724	10.7337	10.4053	10.9666	10.9377	12.1483	11.8777	10.997	10.771	11.0601	10.9186
AT5G22780	10.9749	10.974	11.0132	10.9869	10.9328	10.6906	11.6517	11.3698	12.9754	12.375	11.0177	10.8806	11.1039	11.019
AT5G22875	7.65301	7.37276	7.44627	7.63803	7.5281	7.68153	8.10889	7.64243	7.18066	7.18738	7.42099	7.28135	7.58302	7.65765
AT5G22950	8.70172	8.87126	8.9281	8.96589	8.87473	8.83743	9.33832	9.21851	8.87825	8.85456	8.90065	8.91768	9.03645	8.92909
AT5G23110	10.7263	10.6268	10.8602	10.842	10.812	9.95432	9.35758	9.49073	10.2741	10.3552	10.348	10.4235	10.4589	10.5883
AT5G23150	10.4608	10.3315	10.4455	10.4293	10.3956	9.91933	9.75992	9.26022	10.9274	10.3522	10.2823	10.0933	10.2633	10.2621
AT5G23450	11.2856	11.1954	11.2034	11.2971	11.1654	10.9599	11.0709	10.8717	11.8287	11.4678	11.3831	11.2267	11.582	11.3668
AT5G23520	9.09272	9.26557	9.27777	9.04204	9.15414	9.20228	9.98563	9.93527	10.4972	10.4981	8.60891	8.73745	8.72765	8.71643
AT5G23535	8.59895	8.74998	8.73014	8.56326	8.7427	8.88409	9.0069	8.82053	8.14162	8.24888	8.68319	8.70816	8.75525	8.54583
AT5G23630	10.824	10.8642	10.9188	10.8661	10.894	10.6432	10.0294	9.9299	11.4056	10.9991	10.5736	10.4108	10.6098	10.5006
AT5G23740	11.4911	11.5682	11.5327	11.2399	11.2918	11.7152	12.3794	12.0264	11.1999	11.2386	11.8264	11.8832	11.6544	11.3764
AT5G23900	11.5723	11.5871	11.5599	11.4452	11.4165	11.6677	12.232	11.9672	11.4289	11.3594	11.9604	11.8851	11.9569	11.6502
AT5G24105	8.26985	8.17069	8.29845	8.40881	8.17871	8.36898	8.59607	8.90581	7.70557	8.24463	8.73381	8.90436	8.95747	8.73667
AT5G24165	11.6619	11.6315	11.5379	11.6721	11.6398	12.115	12.3014	12.1441	11.4697	11.6086	12.152	12.0696	12.2619	12.236
AT5G24314	11.7219	11.7496	11.7312	11.4474	11.6055	11.8323	12.2527	12.1459	11.3601	11.5772	12.0872	12.089	11.9347	11.894
AT5G24350	10.4452	10.3221	10.4306	10.4327	10.4953	9.79074	9.0532	9.26291	10.1997	9.87609	10.4081	10.0213	10.5396	10.3246
AT5G24710	11.5038	11.3751	11.4744	11.4648	11.4351	11.0164	10.7721	10.7374	11.702	11.556	11.3229	11.185	11.4557	11.2525
AT5G24740	10.2703	10.2548	10.4577	10.3508	10.3568	9.73907	10.0051	9.7509	11.0061	10.686	10.4641	10.2382	10.4141	10.4151
AT5G24810	11.8495	11.7685	11.8416	11.9581	11.856	11.6233	12.3351	12.0679	13.745	13.2103	12.3136	11.6995	12.0118	11.8295
AT5G24980	7.12836	7.33501	7.16626	7.18493	7.13543	7.44673	7.38105	7.48259	6.37535	6.50247	6.85753	6.9241	6.89406	6.94743
AT5G25050	7.76259	7.57895	7.65189	7.66309	7.75735	7.68642	9.09621	8.88477	10.7162	9.80716	8.07471	7.65117	8.13169	7.83915
AT5G25100	12.0186	11.9667	12.0388	11.9744	11.9993	11.8566	10.7472	10.8872	11.1968	11.087	11.5111	11.6281	11.5632	11.5655
AT5G25150	9.33447	9.27929	9.38603	9.25709	9.37327	9.25209	8.79655	8.94337	9.24056	9.29943	9.49512	9.37882	9.30199	9.39835
AT5G25350	9.65278	9.5478	9.45686	9.77122	9.59965	9.40992	8.94845	8.41104	10.7751	9.87303	7.63501	7.69501	8.33193	7.33979
AT5G25490	7.2423	7.25767	7.20438	7.44721	7.56809	7.71998	6.17836	6.27369	5.52584	5.49445	6.27149	5.99127	6.24006	6.08345
AT5G25520	10.8056	10.7296	10.7869	10.7018	10.7983	10.4801	9.89327	10.1286	10.837	10.5035	10.7356	10.5787	10.624	10.4709
AT5G25630	13.011	12.866	12.8497	12.8467	12.8006	12.5769	12.1467	12.2987	12.6727	12.6988	13.3032	13.1854	13.2909	13.0644
AT5G26570	13.3938	13.2547	13.3126	13.2428	13.3226	12.9279	12.4259	12.796	13.1783	13.3469	13.8417	13.6598	13.8848	13.7561
AT5G27240	9.01506	8.92131	9.08267	8.81675	8.91069	8.43919	7.24694	7.89874	8.67004	8.83774	9.4585	9.0781	9.30064	9.22881
AT5G27700	10.9549	11.0418	10.9762	10.8392	10.8234	11.0676	12.0571	11.5022	10.7386	10.7467	11.3988	11.2718	11.2417	10.8679
AT5G27770	11.3434	11.4622	11.3207	11.1569	11.1773	11.4435	11.8745	11.7507	10.892	11.0022	11.6091	11.5503	11.5738	11.297
AT5G27850	12.8662	12.9368	12.9059	12.6265	12.6827	12.8629	13.0699	13.1737	12.2038	12.351	13.035	13.0786	12.8175	12.688
AT5G27889	7.20383	7.0234	6.86524	6.82592	6.75849	6.37289	4.58661	5.83594	7.511	6.60822	8.18354	6.90782	8.11204	6.88517
AT5G27970	10.7963	10.8147	10.9072	10.7994	10.8233	10.4349	9.75409	9.96639	10.2973	10.4029	10.742	10.6078	10.6915	10.6638
AT5G28030	6.73122	6.96951	7.22773	7.33478	7.62199	7.69925	6.48008	6.93635	5.79343	6.10014	6.88381	7.07451	6.22317	6.66364
AT5G28060	12.343	12.4189	12.3681	12.0783	12.098	12.388	13.1849	12.9292	12.1408	12.0892	12.8384	12.6789	12.6473	12.3275
AT5G28320	7.66534	7.70531	7.81583	7.64016	7.84702	6.97683	5.66559	5.83484	7.07334	7.29214	7.33524	7.29362	7.16858	7.35119
AT5G28400	7.60352	7.58733	7.61542	7.65459	7.59565	6.4766	5.55606	5.94346	7.47779	7.32676	8.00649	7.41893	7.91255	7.69678
AT5G28490	5.61529	5.56496	5.59842	5.75757	5.53103	5.75816	5.20765	5.01614	3.83073	4.54076	4.82179	5.17817	4.10334	4.42152
AT5G28530	8.31675	8.38523	8.30786	8.21228	8.51427	8.14884	7.99136	7.66227	8.85182	8.57871	7.58448	8.0313	7.81044	8.03399
AT5G34930	8.29552	8.42231	8.39691	8.45679	8.4995	8.36332	8.29244	8.34973	9.3978	9.25095	7.73491	7.96337	7.85769	8.12958
AT5G35210	12.1398	12.0744	12.1887	12.1612	12.1339	11.7022	11.3438	11.1744	12.0089	11.8782	12.3527	12.0765	12.405	12.2359
AT5G35450	7.39441	7.51304	7.627	7.31793	7.61923	7.29415	7.40132	7.50827	8.30681	7.94085	6.71496	7.14445	6.52717	6.69493
AT5G35560	9.79029	9.7322	9.77334	9.76276	9.75073	9.6394	9.7233	9.61066	10.3061	10.1774	10.0795	9.99959	10.0952	10.1194
AT5G35570	9.7133	9.62588	9.60585	9.73529	9.62184	9.34652	9.67008	9.23883	10.9385	10.0208	9.47082	9.54498	9.5549	9.67905
AT5G35910	10.2516	10.236	10.2838	10.1589	10.2138	9.9178	9.26887	9.5635	10.0456	9.82213	10.3228	10.2322	10.4227	10.1953
AT5G35980	11.5702	11.4629	11.4982	11.5938	11.5197	11.1621	10.841	10.7328	11.7667	11.5474	11.7971	11.5356	11.9061	11.7258
AT5G38560	10.8773	10.7191	10.7622	10.8307	10.738	10.4521	11.1453	10.715	11.6423	11.5692	11.3538	11.1357	11.343	11.2149
AT5G38747	4.85399	4.84391	4.63493	4.69011	4.76407	4.47666	4.04522	4.17993	6.43739	5.30948	5.22169	3.92628	4.9439	4.10718
AT5G38850	8.655	8.36956	8.48214	8.69414	8.53521	8.42112	8.2751	8.11834	9.56384	9.43502	8.906	8.29027	8.71281	8.51334
AT5G38865	8.35188	8.31926	8.29797	8.28888	8.4025	8.0107	7.86261	7.93443	8.37354	8.90545	8.7127	8.85621	8.61619	8.89493
AT5G38880	10.5043	10.395	10.4281	10.4388	10.4214	10.1224	10.1798	9.9336	11.23	10.6511	10.6387	10.2727	10.8516	10.3961
AT5G39570	13.5557	13.5007	13.492	13.468	13.4904	13.3182	12.8043	12.9783	13.405	13.2032	13.0344	13.2102	12.9967	13.0672
AT5G39600	8.56052	8.58456	8.60655	8.6074	8.54443	8.74356	9.07313	8.95743	8.49538	8.38706	8.65359	8.69931	9.00112	8.73617
AT5G39790	8.34363	8.29923	8.41673	8.3182	8.54772	8.78362	9.25351	8.88394	8.35829	8.39998	8.83765	8.68681	8.84323	8.71311
AT5G39950	10.0965	10.0917	10.1003	10.2999	10.2933	10.23	10.9146	10.5342	10.1905	10.2443	10.2632	10.257	10.5576	10.457
AT5G41110	7.77606	7.66602	7.70391	7.75135	7.64983	7.62955	9.54567	9.59875	10.0066	10.2484	7.90539	7.85259	7.88958	8.01213
AT5G41150	8.87531	8.79736	8.86721	8.87919	8.91415	8.51358	8.04095	8.01382	9.17213	8.80757	8.43035	8.4906	8.63786	8.89803
AT5G41520	12.7896	12.8065	12.7518	12.5152	12.5814	12.7206	13.0867	12.9896	12.272	12.4615	13.0242	13.0008	12.8776	12.6263
AT5G41685	9.04717	9.16976	9.09421	8.91051	9.05457	9.0832	8.70922	8.85205	8.09754	8.19885	8.56716	8.82964	8.47761	8.5964
AT5G41740	8.54029	8.38732	8.48573	8.75652	8.3271	7.9555	12.1572	11.7094	13.0455	12.6059	11.2221	10.3805	10.2417	9.92373
AT5G42140	9.34718	9.27216	9.32242	9.15195	9.30753	9.02255	9.26839	9.12069	9.98417	9.90346	8.74141	9.00696	8.79517	8.96535
AT5G42190	10.3848	10.397	10.4061	10.3717	10.3679	10.6083	10.5642	10.5039	10.0102	10.0412	10.4355	10.4828	10.6639	10.4579
AT5G42220	10.8458	10.7274	10.7342	10.8243	10.8255	10.5469	10.9401	10.9243	11.9883	11.6334	11.1013	10.8743	11.0841	10.9678
AT5G42390	13.6385	13.412	13.5245	13.4754	13.4386	13.1118	13.4034	13.3721	14.3049	14.0284	14.1595	13.9398	14.2441	14.0159
AT5G42400	9.44421	9.46429	9.54491	9.51687	9.44046	9.21119	8.18908	8.23994	8.86115	8.7275	9.1666	8.91743	9.11886	9.28657
AT5G42890	9.58686	9.62863	9.55685	9.5738	9.60454	9.93447	9.95621	9.72583	9.29117	9.33071	9.73127	9.60601	9.75296	9.56601
AT5G43560	10.6542	10.6029	10.6443	10.6293	10.6164	10.366	10.6214	10.0217	11.3746	10.9194	10.6708	10.5409	10.6247	10.6523
AT5G43670	8.7914	8.76992	8.71045	8.7824	8.69205	8.62122	7.36953	7.61465	7.95897	8.11442	8.1538	8.14106	8.1242	8.26761
AT5G43745	10.8123	10.6961	10.8722	10.6522	10.6298	10.4876	10.0066	10.4094	10.7259	10.869	11.327	11.1728	11.0873	11.1869
AT5G43900	10.8512	10.8213	10.8893	10.839	10.838	10.4445	10.3276	10.2206	11.3529	10.9349	10.7249	10.6047	10.5911	10.6933
AT5G43930	8.75034	8.69174	8.7144	8.77872	8.69474	8.46445	8.63563	8.27824	9.58096	9.0495	8.9997	8.76662	9.10626	9.01536
AT5G43970	9.44355	9.4844	9.5724	9.30861	9.32339	9.64397	9.3962	9.62295	8.62821	8.7819	9.46811	9.56457	9.38003	9.25292
AT5G44180	10.8316	10.819	10.8987	10.8776	10.9287	10.38	10.2557	10.2973	11.0199	10.9905	10.4553	10.5718	10.4016	10.7178
AT5G44582	6.21767	6.12114	6.21952	6.24735	6.06889	6.56145	6.59852	6.50137	5.72003	5.59268	6.38723	6.31674	5.87755	6.03604
AT5G45050	9.72226	9.53011	9.69407	9.7586	9.64926	9.35762	8.87719	8.87172	9.61429	9.41107	9.67824	9.45405	9.56138	9.52524
AT5G45160	9.36415	9.27172	9.37092	9.28729	9.3938	9.26456	8.81959	8.82624	9.50951	9.3078	9.68758	9.48156	9.71744	9.59632
AT5G45190	10.2463	10.1521	10.2049	10.1592	10.2137	10.0041	10.324	10.1746	11.0463	10.5818	10.1118	10.0674	10.2626	10.2056
AT5G45250	9.76879	9.58499	9.76054	9.74387	9.67396	9.35609	9.65029	9.59561	10.4671	10.2704	9.82117	9.78411	9.89153	9.90703
AT5G45260	9.48563	9.446	9.56111	9.52371	9.42682	9.15653	9.52485	9.08686	10.2563	10.0852	9.29457	9.19234	9.12942	9.07345
AT5G45510	11.1117	10.9487	11.0958	11.1996	11.0632	10.6879	10.3452	10.0385	11.5539	10.9089	10.4545	10.7662	10.7304	11.0006
AT5G45775	11.9225	11.9131	11.8856	11.7055	11.7103	11.858	11.9805	12.047	11.1699	11.3812	11.9747	12.1235	11.9213	11.7765
AT5G46020	11.4894	11.4648	11.4117	11.4342	11.4335	11.5154	11.9098	11.5953	11.2751	11.2408	11.6917	11.5403	11.8229	11.5455
AT5G46400	8.63591	8.87751	8.84214	8.84926	8.90994	8.51309	7.91494	8.11537	8.85022	9.17116	8.82113	8.698	8.80585	8.83911
AT5G46460	6.28732	6.43418	6.61369	6.39886	6.66389	5.75907	5.31831	5.89293	7.29295	7.90844	6.90221	6.01179	6.86816	5.91816
AT5G46490	10.1887	9.93231	10.0126	10.2548	10.0147	9.90222	10.2592	10.6414	11.1822	11.2174	11.3022	10.6809	10.7959	10.7587
AT5G47010	12.0063	11.8812	11.9978	11.9616	11.9263	11.6064	11.3336	11.2151	12.3595	12.0166	12.1509	11.9789	12.2145	12.0283
AT5G47020	11.5155	11.5147	11.4943	11.3846	11.482	11.0637	10.8103	10.6814	11.3734	11.4082	11.5942	11.395	11.699	11.3202
AT5G47320	10.0148	10.1171	10.1677	10.0973	10.0823	10.1003	10.6756	10.5178	9.93293	10.0808	10.4466	10.3642	10.4628	10.4793
AT5G47400	7.44282	7.37635	7.40621	7.13547	7.3644	6.95455	7.2859	7.50227	7.9699	8.26247	7.46273	7.39634	7.36577	7.1299
AT5G47480	11.0232	11.0356	11.1058	11.1112	11.1438	10.7751	10.4608	10.3357	11.7062	11.1661	10.7746	10.8221	10.8695	10.9116
AT5G47630	7.95655	8.09477	8.09531	7.9105	7.98491	8.15614	7.96898	8.17957	7.16943	7.48099	8.05603	8.29834	7.88131	8.00587
AT5G47890	10.1148	10.1293	10.0171	10.1387	10.1531	10.4917	10.9874	10.5037	10.0711	10.0103	10.4817	10.2581	10.5399	10.2387
AT5G47930	12.044	12.1296	12.0493	11.7821	11.7003	11.865	12.6372	12.3016	11.4887	11.543	12.3151	12.3626	12.029	11.815
AT5G48120	9.35689	9.31418	9.43505	9.41041	9.34322	9.06436	8.91996	8.81843	9.64641	9.44989	9.65571	9.47129	9.86323	9.63524
AT5G48385	11.6206	11.535	11.5281	11.6286	11.6007	11.4669	11.32	10.967	12.1814	11.7647	11.5916	11.3509	11.6165	11.3263
AT5G48500	8.09413	8.3015	8.16588	8.31125	8.48514	8.6481	7.59313	7.82348	6.41566	7.04528	7.31951	7.56269	7.32012	7.52263
AT5G48620	12.0017	11.7684	11.8538	12.1116	11.9338	11.7104	11.9335	11.8175	12.8658	12.5316	12.0917	11.9371	12.3208	12.1896
AT5G48870	9.1227	9.16455	9.11784	9.17429	9.10337	9.25415	9.78977	9.44432	8.67437	8.89468	9.34113	9.56998	9.46775	9.39537
AT5G49030	13.2161	13.074	13.2331	12.9585	13.0516	12.723	12.3446	12.5407	12.6973	12.7932	13.3675	13.33	13.3054	13.2944
AT5G49470	9.23213	9.18272	9.26624	9.02438	8.95482	8.76749	9.06108	9.05596	9.61231	9.20844	9.55648	9.46908	9.3568	9.32816
AT5G49540	9.40923	9.3373	9.36105	9.25496	9.35843	9.41597	10.1796	9.62207	9.11732	9.23325	9.64791	9.40093	9.46188	9.35947
AT5G49900	7.67454	7.5043	7.55306	7.95155	7.77033	7.4554	8.47071	8.2359	9.90099	9.15036	7.6926	7.41356	7.51557	7.56551
AT5G49930	9.70215	9.64304	9.78129	9.66953	9.70448	9.45095	10.1247	9.8901	11.1543	10.6513	9.29632	9.4593	9.43614	9.40501
AT5G50380	10.3484	10.1981	10.2375	10.3241	10.2664	9.95099	10.357	9.9232	11.4462	10.9671	9.87772	10.0583	10.2705	10.1377
AT5G50810	8.36759	8.41782	8.34819	8.18136	8.26629	8.41238	8.801	8.60539	7.66452	8.02816	8.34275	8.40241	8.18966	8.17795
AT5G50970	8.1051	8.01888	8.09219	8.19907	8.21524	8.23277	7.91089	8.08662	8.53907	8.56229	8.1246	8.00423	8.03775	8.08299
AT5G51200	11.0357	10.9452	11.04	10.9223	10.9454	10.5397	10.3483	10.4206	11.1257	11.0321	11.226	10.9477	11.1919	10.9895
AT5G51300	11.0508	10.9967	11.0486	11.0881	11.1059	10.7906	10.5062	10.3147	11.1556	10.8634	11.0216	10.9319	11.0439	10.8682
AT5G51550	11.2526	11.1365	11.0903	12.2095	10.9368	10.923	9.75716	10.4915	9.40711	9.59412	10.2154	10.579	11.9911	11.1799
AT5G51640	6.98549	7.04534	6.98896	7.09473	7.07494	7.00457	6.70907	6.91387	8.55943	7.55401	6.93918	6.91895	7.10786	7.2549
AT5G51690	8.61205	8.58765	8.67638	8.7154	8.71087	8.11925	7.20712	7.57705	8.64953	8.51713	8.48711	8.63325	8.76223	8.86314
AT5G51740	8.4184	8.34522	8.39049	8.38993	8.51622	8.64521	9.56899	9.95296	10.6261	10.4351	8.48823	8.46769	8.44649	8.49651
AT5G51960	7.67178	7.86082	7.84306	7.86106	7.7374	7.95674	8.21135	8.15325	7.08551	7.37889	7.8943	7.92799	7.92107	7.79876
AT5G52370	8.86074	8.8194	8.88383	8.85051	8.81615	8.91527	9.4372	9.34001	8.65496	8.76799	9.23921	9.21397	9.33684	9.13325
AT5G52530	11.4961	11.5385	11.6174	11.5745	11.5923	11.2741	12.0887	12.147	12.9858	12.9175	10.7366	11.2042	10.6132	11.09
AT5G52800	5.53856	5.51554	5.80548	5.64806	5.70724	5.58299	5.12923	6.10927	7.53024	7.18212	5.68484	5.55158	5.5616	5.58439
AT5G52960	10.5927	10.574	10.5722	10.46	10.5167	10.6957	11.1026	11.078	10.3206	10.4296	11.0112	11.0868	10.9965	10.9739
AT5G53050	9.89332	9.69217	9.80101	9.86629	9.79005	9.85135	12.1879	11.998	13.0803	12.8701	10.9576	10.4154	10.9186	10.573
AT5G53060	9.33898	9.22117	9.26937	9.25397	9.25214	9.0889	9.8748	9.82928	10.6135	10.5438	9.57232	9.39415	9.23929	9.36526
AT5G53430	9.28943	9.21473	9.27504	9.11436	9.25734	8.80973	8.1327	8.76555	9.12946	9.22883	9.31044	9.23349	8.99481	9.06884
AT5G53440	10.9863	10.8172	10.9404	11.0342	10.9238	10.4148	9.93109	10.0112	11.2173	10.7941	10.4456	10.7263	10.7295	10.7612
AT5G53650	7.92902	8.05162	8.01694	7.99273	7.97869	8.33703	9.0954	8.53711	8.17896	7.94305	8.39073	8.09291	8.50066	8.20951
AT5G53760	9.19405	9.05988	9.20249	9.16233	9.22741	9.25031	9.3041	9.20647	10.1404	9.97324	8.57388	8.76247	8.27351	8.84795
AT5G54145	6.48206	6.23991	6.32389	6.91125	6.24845	6.72084	4.92761	5.14489	3.33869	3.96749	3.56588	4.28289	4.00763	4.37421
AT5G54200	9.20888	9.10973	9.09091	9.10603	9.2081	8.88338	7.75738	8.08495	8.60471	8.83778	8.57913	8.79875	8.63032	8.6185
AT5G54280	10.0059	9.91973	9.93595	10.0925	9.9824	9.51384	9.01826	9.10447	9.96318	9.86463	9.74785	9.8363	9.82518	10.057
AT5G54440	10.6526	10.5408	10.5866	10.6024	10.5827	10.3426	9.63201	9.65811	10.2902	10.1479	10.5669	10.3093	10.5435	10.4012
AT5G54730	9.4549	9.41819	9.3589	9.49038	9.54026	9.22989	10.666	10.4451	11.3473	11.2174	10.1001	10.0348	9.7589	10.0342
AT5G55040	10.8106	10.7424	10.8464	10.8038	10.7973	10.4732	10.7369	10.4074	11.4859	11.3177	10.6915	10.6026	10.6127	10.5966
AT5G55070	11.1796	11.2744	11.3385	11.178	11.1883	11.0168	11.4873	11.3695	12.2778	11.7773	11.4371	11.3225	11.2847	11.1675
AT5G55100	10.8086	10.6822	10.6751	10.909	10.763	10.4804	11.1915	10.9031	12.2531	11.8942	10.8018	10.864	10.9036	11.0266
AT5G55125	8.14268	8.33958	8.28772	8.06957	8.2208	8.41033	8.673	8.52833	7.90763	7.98822	8.25813	8.32979	8.24515	8.07094
AT5G55160	10.3	10.365	10.2451	10.3879	10.3089	10.5791	11.0411	10.7084	10.2248	10.2898	10.6234	10.4324	10.8244	10.5715
AT5G55310	10.5996	10.5399	10.5554	10.5724	10.5362	10.3472	10.3712	10.2606	11.474	10.9235	11.1086	10.8028	11.2272	11.0009
AT5G55390	10.1828	10.2249	10.3485	10.3313	10.2918	10.0036	9.11855	9.19091	9.79112	9.60945	10.0808	10.0174	10.0558	10.1148
AT5G55400	9.60471	9.46767	9.55458	9.49194	9.60509	9.40142	10.6572	10.1744	11.8155	11.1688	9.72057	9.6457	9.7538	9.74666
AT5G55670	10.5435	10.5624	10.4542	10.5353	10.5951	10.1198	9.85504	9.71969	10.7429	10.4389	9.9135	10.2371	10.0001	10.0496
AT5G56670	10.8689	11.0247	10.7819	10.7105	10.7584	10.9011	11.5899	11.2757	10.3199	10.436	11.161	11.1399	11.0655	10.6912
AT5G56710	12.0021	12.1411	12.1357	11.8031	11.8778	11.9642	12.4742	12.2131	11.106	11.2419	11.919	12.0641	11.8386	11.7189
AT5G56730	9.40061	9.31247	9.3191	9.25243	9.31773	9.10121	8.33953	8.84376	9.09038	9.19954	9.63542	9.39446	9.13212	9.31613
AT5G57140	7.4056	7.51308	7.46697	7.56631	7.72931	7.28446	6.66654	6.95355	8.12159	7.61	7.55728	7.38605	7.45052	7.47765
AT5G57250	9.14637	9.10203	9.20446	9.21527	9.29031	8.77531	7.41651	7.96063	8.53893	8.52395	8.96028	8.91138	9.04132	8.8786
AT5G57330	10.201	10.16	10.2328	10.302	10.2103	10.2291	10.2445	10.3223	9.90733	10.0278	10.4844	10.3794	10.506	10.4159
AT5G57580	11.0016	10.892	10.8198	10.9311	10.856	10.7442	11.2953	11.2346	11.7374	11.658	11.2128	11.0959	11.2821	11.1829
AT5G57610	10.1305	10.1191	10.1952	10.1805	10.2404	9.74442	10.1511	10.1948	11.0074	10.6879	10.0039	10.0957	9.83214	10.1091
AT5G57710	11.8828	11.6461	11.7055	11.7323	11.5489	11.0735	12.7196	12.4128	14.0028	13.619	10.4514	11.2233	10.3929	10.8785
AT5G57815	8.4229	8.46455	8.42516	8.58614	8.51573	8.51756	9.04843	8.73726	8.38306	8.35098	8.8292	8.61481	8.95823	8.71854
AT5G57990	11.4856	11.5419	11.6292	11.4664	11.4161	11.1811	12.5399	12.1336	13.5611	12.9867	11.5819	11.5607	11.6276	11.3997
AT5G58005	8.24999	8.29119	8.2833	8.33602	8.41096	8.56402	8.87272	8.50213	7.94394	8.15215	8.25528	8.32926	8.3321	8.3691
AT5G58130	8.71246	8.55246	8.68751	8.60397	8.61812	8.1554	6.98473	7.86247	8.6982	8.97786	8.83996	8.66538	8.8366	8.55747
AT5G58140	13.4998	13.4118	13.5449	13.603	13.5216	13.3287	13.0024	13.067	13.6545	13.718	14.0776	13.7906	14.149	14.0223
AT5G58160	9.47775	9.42611	9.3727	9.22823	9.29632	9.01506	10.8624	10.4483	11.7976	11.4267	9.99656	9.54417	9.9796	9.68759
AT5G58300	9.65075	9.589	9.72351	9.7512	9.69308	9.57251	8.71325	8.85531	9.30278	9.4893	9.11477	9.05589	9.13856	8.9995
AT5G58410	10.2587	10.2107	10.3158	10.3501	10.2759	9.86258	10.0298	9.81142	11.0184	10.7125	10.327	10.0544	10.3989	10.2248
AT5G58440	10.1687	10.1539	10.2759	10.1465	10.2669	10.0526	10.6332	10.2685	11.4816	11.0704	10.1762	10.0839	10.0048	10.0164
AT5G58450	9.66859	9.65763	9.69056	9.65892	9.61518	9.50682	9.48809	9.47507	9.92859	9.73575	9.57338	9.54428	9.62137	9.68639
AT5G58470	11.166	11.099	11.0337	10.9558	10.9859	10.6328	11.2395	10.9854	11.8603	11.5033	11.2234	11.216	11.168	11.0821
AT5G58550	9.09729	9.06181	9.13724	9.10486	9.14018	8.36654	7.39333	8.06732	8.72673	8.91509	9.05286	8.98241	8.92248	9.20717
AT5G58990	8.61129	8.73941	8.80745	8.55023	8.65661	8.96832	9.14112	8.95519	8.30209	8.37181	8.88111	8.84028	8.77002	8.78888
AT5G59410	7.48465	7.45459	7.4714	7.50864	7.50049	7.63855	7.51212	7.67474	6.52046	7.09068	7.45148	7.49832	7.31845	7.42729
AT5G59613	11.3812	11.482	11.2983	11.273	11.3099	11.9547	12.1035	11.8907	11.1133	11.0971	11.7432	11.5744	11.7058	11.4516
AT5G59650	6.20288	6.13835	6.33525	6.0714	6.08953	5.90699	5.54208	5.69653	6.52121	6.389	5.67352	5.94375	5.15263	5.5962
AT5G59710	10.5775	10.3978	10.5332	10.4399	10.5192	10.3101	10.2936	10.2294	10.7496	10.6777	10.5701	10.6591	10.2574	10.5776
AT5G59850	11.3213	11.5161	11.4705	11.0477	11.2608	11.2684	11.3648	11.4475	10.284	10.549	11.1874	11.459	10.9008	10.9599
AT5G59870	11.3072	11.489	11.5305	11.1833	11.4303	11.7457	11.3001	11.4174	10.2926	10.5902	10.7542	11.2114	10.5819	10.8521
AT5G60170	11.088	11.1545	11.2444	11.1248	11.1684	10.7791	11.0921	11.1793	12.1081	11.7927	11.1343	11.2137	10.7043	11.1794
AT5G60410	11.3764	11.264	11.2276	11.258	11.2407	11.0288	11.8736	11.248	12.7513	12.1718	11.7186	11.3493	11.6308	11.5179
AT5G60580	8.39728	8.33909	8.26746	8.55503	8.43627	8.55259	8.17164	8.18081	7.67265	7.93388	8.22702	8.31946	8.34071	8.3966
AT5G60670	10.6806	10.8305	10.8643	10.5303	10.6155	10.698	10.1801	10.6198	9.32529	9.596	10.4612	10.809	10.3564	10.367
AT5G60780	3.86305	4.38667	3.83725	2.46311	2.44865	2.45017	7.05965	6.37211	6.74327	7.20107	3.6815	5.1252	3.95753	4.2772
AT5G60790	11.7327	11.87	11.9081	11.7302	11.7564	11.6287	13.1085	13.0756	13.4032	13.8743	11.2442	11.4625	11.3506	11.3148
AT5G61140	10.7187	10.5638	10.652	10.7339	10.6877	10.2896	10.3182	10.0343	11.1679	10.8682	10.9982	10.6246	11.1206	10.8929
AT5G61170	11.914	12.0162	12.0295	11.6519	11.7536	11.8977	12.0898	12.0553	11.1259	11.2727	12.0384	12.2039	11.8527	11.5853
AT5G61220	8.27043	8.39495	8.49294	8.34719	8.35779	8.59035	8.76187	8.78435	7.94389	8.2711	8.64624	8.56494	8.64717	8.42626
AT5G61310	7.90873	8.03684	7.75393	7.87646	7.83751	7.92894	8.05918	7.89596	7.23814	7.40967	7.86344	7.92572	7.80062	7.66355
AT5G61780	11.4796	11.7269	11.714	11.4894	11.6304	11.4849	12.5684	11.9499	13.4968	12.9833	11.1677	11.1794	11.2295	11.093
AT5G61910	9.30859	9.28337	9.2691	9.36747	9.3227	8.91585	9.0769	8.7587	10.1958	9.62211	9.15411	9.18572	9.06171	9.28204
AT5G61960	11.1847	11.3083	11.405	11.2989	11.3158	11.0918	11.7827	11.482	12.5804	12.1795	11.5025	11.1621	11.4526	11.2041
AT5G62000	12.8449	12.7881	12.8489	13.1396	12.9524	12.5404	12.597	12.6724	13.5189	13.4297	12.8668	12.9431	12.9266	13.188
AT5G62200	8.84781	8.82638	8.86528	9.08678	9.00549	9.11603	9.03178	9.03322	8.65817	8.88361	9.02709	8.98129	9.08753	8.98978
AT5G62300	11.8572	11.9527	11.8296	11.7049	11.6784	11.8392	12.4249	12.1089	11.584	11.5351	12.2409	12.106	12.0556	11.8205
AT5G62530	10.0787	10.2176	10.3413	10.1331	10.2837	10.1315	10.1186	10.2202	10.6759	10.8456	10.6282	10.4607	10.5369	10.4951
AT5G62580	9.73041	9.72692	9.65134	9.80047	9.76157	9.58756	10.1089	9.90097	10.5607	10.619	9.10126	9.09059	9.07611	9.07031
AT5G62670	12.4003	12.3302	12.3994	12.0239	12.0887	11.8637	11.6704	11.9168	12.0258	12.0672	12.7307	12.7786	12.664	12.5181
AT5G62740	9.55352	9.54022	9.61852	9.56931	9.48346	9.70823	9.46565	9.45583	9.08068	9.06381	9.61099	9.62493	9.60077	9.5502
AT5G62980	8.14802	8.27033	8.13213	8.07404	8.17722	8.46261	8.63844	8.60752	7.75618	7.86506	8.52884	8.4586	8.6159	8.57247
AT5G63020	9.72751	9.63696	9.71817	9.86022	9.71462	9.43065	8.28399	8.72956	9.48962	9.43528	9.86895	9.72569	9.82239	9.86598
AT5G63500	6.82351	6.90473	6.91117	7.12893	7.06753	7.12835	7.15435	7.22143	6.53728	6.68682	7.0139	7.03555	7.43962	7.21919
AT5G63670	9.83437	9.8736	9.91343	9.94332	9.8981	9.93195	10.5774	10.3829	9.89274	10.0713	10.4444	10.2482	10.5268	10.3357
AT5G63840	11.5445	11.5268	11.5143	11.5576	11.5983	11.4634	10.583	10.666	10.992	10.962	11.1244	11.1653	11.3342	11.265
AT5G64070	11.4106	11.2836	11.3648	11.4199	11.3438	11.0618	11.3657	11.1293	12.346	11.9536	11.7724	11.4119	11.8782	11.5937
AT5G64140	10.6806	10.7856	10.8485	10.4383	10.5614	10.7705	11.332	11.0871	10.0117	10.174	10.7069	10.7905	10.5768	10.3962
AT5G64220	10.0898	9.93047	10.0467	10.1385	10.0885	9.78748	10.7331	10.5837	11.2405	11.2659	10.1563	9.89805	9.83684	10.0424
AT5G64270	11.6899	11.6422	11.7349	11.699	11.69	11.3807	11.6874	11.3941	12.7207	12.2785	11.4814	11.416	11.7698	11.5364
AT5G64300	12.2197	12.1589	12.2217	12.0746	12.0799	11.8791	12.7833	12.6292	13.2879	12.9201	12.5329	12.5749	12.5607	12.4561
AT5G64350	11.6345	11.7161	11.5929	11.5962	11.6723	11.7991	12.0522	12.0109	11.302	11.571	12.0663	11.9177	11.9677	11.8152
AT5G64390	9.7593	9.5872	9.72129	9.78123	9.74556	9.30675	8.85572	8.77606	10.2215	9.53804	9.69951	9.15979	9.89141	9.3729
AT5G65180	8.57027	8.48893	8.71949	8.5591	8.53972	8.43687	8.38473	7.96912	9.30054	8.76953	8.34745	8.37619	8.45176	8.39635
AT5G65290	8.6823	8.67829	8.69785	8.72945	8.79471	8.58293	10.3026	10.6137	11.049	11.4282	8.82014	8.77643	8.6757	8.89933
AT5G65620	12.447	12.3204	12.39	12.4259	12.3893	12.1887	12.3219	12.274	12.7273	12.7617	12.8882	12.7466	12.9579	12.8487
AT5G66052	10.0642	10.1783	10.0192	10.3012	10.1062	10.3113	10.4705	10.1512	9.67112	9.72339	9.91376	9.91944	9.93366	10.0502
AT5G66060	9.98542	10.0149	9.99718	9.98094	9.90554	9.83161	9.61361	9.8234	10.2501	10.3395	9.98082	9.88699	10.1775	9.89577
AT5G66380	8.12162	8.01898	8.14463	8.02935	8.06483	8.04605	8.40975	8.48744	8.94789	9.11596	8.41835	8.32874	8.43587	8.30156
AT5G66550	9.53852	9.49621	9.44147	9.44321	9.41542	9.62763	10.1237	10.0575	9.66051	9.63225	10.1009	9.92708	10.1878	10.0882
AT5G67100	9.6785	9.57893	9.6124	9.53915	9.65693	9.14434	8.16769	8.61785	9.22477	9.16178	9.77447	9.43171	9.75536	9.51633
AT5G67450	3.90855	4.03445	3.79404	5.26879	4.50711	4.64434	7.70908	8.15185	7.44551	7.88835	6.15651	5.87438	6.51203	5.93926
ATCG00080	5.57989	5.79563	5.97983	6.06809	5.82547	6.44308	9.00094	8.08216	7.16234	6.91933	6.82569	6.97796	7.18169	7.43736
ATCG00090	4.81883	4.93303	4.63501	4.98997	4.75959	5.202	7.92692	7.06067	6.40305	5.73886	5.85208	6.00179	6.11569	6.41866
ATCG00100	5.70097	5.68671	5.79566	6.60668	6.20224	6.11476	9.23861	7.82083	7.64237	6.68277	6.77275	6.97759	6.67977	7.71363
ATCG00110	1.19206	1.16893	1.18102	1.74293	1.72105	1.72335	7.9885	4.02241	2.46601	1.97914	2.64304	1.91	2.78527	2.10629
ATCG00170	8.09109	7.74631	8.08139	7.95376	7.73105	6.41835	6.8451	6.30328	9.37141	8.4606	9.48756	8.85583	9.33905	9.19279
ATCG00180	8.42198	8.45218	8.49959	8.25926	8.35089	7.18369	6.95276	7.29328	9.61191	9.15666	9.88178	9.33841	9.75719	9.65154
ATCG00220	5.3418	5.61564	5.05085	5.76844	5.66441	5.42813	7.96325	7.58191	6.46132	6.46218	6.38308	6.61631	6.69539	7.27273
ATCG00530	7.41677	7.64027	7.67802	7.76366	7.5578	8.15522	10.369	9.50209	8.6251	8.40876	8.64446	8.48535	8.60573	8.85196
ATCG00590	3.83992	3.72803	4.05646	4.0539	4.17241	4.72663	6.16094	5.67292	5.19076	4.65728	4.94047	4.68294	5.53749	5.40621
ATCG00630	5.7362	5.79112	5.74793	6.17672	5.73073	5.93648	8.00669	7.86161	7.16366	7.0006	6.80394	7.01008	7.12555	7.37963
ATCG00760	4.6515	4.5974	4.81431	4.83968	4.72008	4.36632	4.05319	4.44939	5.78629	5.60777	6.08823	5.63102	6.06877	6.02612
ATCG00780	7.12581	7.09703	7.25733	7.10632	6.98466	6.83766	7.41309	7.63144	8.40189	8.08764	8.46676	8.0258	8.60839	8.27285
ATCG00810	6.11799	6.45822	6.30253	6.40886	6.47295	6.91884	8.85004	7.91922	7.65009	7.35862	7.44303	7.20626	7.57714	7.57541
ATCG01020	7.60135	7.53388	7.27234	7.46209	7.52197	7.90924	9.82228	9.73879	8.7863	8.51969	8.79607	8.41838	8.86326	8.85272

## Sheet: Clustering
Supplemental Table 6. Interactions between drought and cell wall digestion responses in Arabidopsis leaves.
Results of degPatterns, with all the genes included in each cluster displayed in Figure 1F and Supplemental Figure 3.
Cluster 1	Cluster 2	Cluster 3	Cluster 4	Cluster 5	Cluster 6	Cluster 7	Cluster 8	Cluster 9	Cluster 10	Cluster 11	Cluster 12	Cluster 13	Cluster 14	Cluster 16	Cluster 17	Cluster 18	Cluster 19
AT4G01030	AT1G15440	AT3G63070	AT4G25660	AT1G26880	AT5G56710	AT1G05630	AT4G31780	ATCG00180	AT1G32210	AT4G38200	AT2G35120	AT5G28320	AT3G15610	ATCG01020	AT2G13800	AT1G54850	AT2G06520
AT1G17600	AT1G30450	AT4G11670	AT5G18475	AT3G11510	AT2G09990	AT3G26990	AT5G53060	AT4G30790	AT3G10860	AT2G25730	AT1G09590	AT3G47890	AT1G55805	ATCG00220	AT2G46510	AT5G58005	AT4G38350
AT5G23630	AT3G57720	AT1G22020	AT3G03050	AT2G34480	AT3G46560	AT2G43900	AT5G22770	AT3G25840	AT5G52370	AT5G09400	AT2G34520	AT1G23230	AT3G05945	ATCG00080	AT1G10050	AT5G22875	AT3G15220
AT2G20850	AT3G59290	AT5G04550	AT1G32870	AT2G25210	AT1G29250	AT2G45910	AT1G62740	AT5G08450	AT1G22630	AT2G38440	AT1G34245	AT4G18600	AT3G27906	ATCG00530	AT3G17205	AT4G10110	AT3G54900
AT3G13030	AT4G17750	AT5G22780	AT4G38360	AT3G61110	AT1G20430	AT1G25540	AT4G28480	AT2G40930	AT4G13520	AT4G01290	AT3G59840	AT3G05680	AT4G22570	AT5G39950	AT1G77420	AT3G16120	AT2G32810
AT1G21700	AT4G37910	AT2G36850	AT5G34930	AT5G52960	AT4G39300	AT3G14470	AT2G31870	ATCG00170	AT5G62980	AT3G51120	AT2G24940	AT5G27240	AT3G14760	AT1G30380	AT1G56510	AT4G31130	AT1G55670
AT1G17110	AT2G36380	AT3G19190	AT1G53840	AT4G16450	AT5G64140	AT4G19090	AT1G23450	AT3G50380	AT3G08610	AT3G09070	AT3G22230	AT1G54490	AT5G15350	ATCG00630	AT1G61380	AT5G08320	AT1G50732
AT3G24870	AT1G28060	AT1G68690	AT2G17760	AT2G19750	AT2G41650	AT2G46915	AT3G09560	AT4G02070	AT1G56700	AT2G25490	AT4G15000	AT3G50370	AT4G15920	AT3G56710	AT4G34480	AT1G13690	AT1G20340
AT3G24880	AT1G28050	AT1G59820	AT4G38270	AT4G18100	AT5G24980	AT3G52640	AT4G26700	AT5G51690	AT5G02502	AT2G47980	AT1G53230	AT4G28370	AT2G02130	ATCG00110	AT4G08500	AT1G19130	AT1G30510
AT1G13040	AT1G32330	AT2G47600	AT3G11040	AT3G43980	AT3G44590	AT4G23540	AT5G19900	AT2G11215	AT5G63500	AT2G17525	AT1G43790	AT3G46370	AT4G17030	AT2G46540	AT1G04830	AT2G22640	AT4G13570
AT4G39680	AT2G18510	AT3G13330	AT5G52800	AT5G51960	AT2G18400	AT4G00060	AT2G22010	AT4G00630	AT2G04790	AT1G48410	AT5G25490	AT5G63020	AT3G07460	AT1G28150	AT3G09910	AT2G21195	AT5G51550
AT3G63460	AT2G43200	AT4G04910	AT5G62580	AT3G05560	AT5G66052	AT4G28710	AT4G25070	AT5G35980	AT4G28750	AT3G07140	AT5G48500	AT3G12010	AT2G34585	ATCG00090	AT5G54730	AT3G15353	AT1G15240
AT2G01690	AT1G70770	AT5G04410	AT2G30480	AT1G74270	AT4G26840	AT5G35560	AT2G43410	AT3G62310	AT5G39600	AT5G54200	AT1G22885	AT1G21630	AT1G28580	AT1G31170	AT1G24330	AT1G31812	AT1G54920
AT4G09680	AT4G22970	AT3G17810	AT4G11680	AT2G18740	AT3G12965	AT1G29350	AT1G71490	AT1G75660	AT5G24165	AT2G16485	AT1G80050	AT1G31730	AT4G33640	AT5G39790	AT4G13550	AT2G04410	AT3G02180
AT1G62260	AT4G15020	AT1G61430	AT1G19360	AT3G10610	AT3G06680	AT3G13670	AT4G39850	AT1G54570	AT1G56220	AT2G45540	AT5G28030	AT5G03040	AT1G60660	AT5G63670	AT1G42470	AT5G62200	AT5G62740
AT1G70320	AT3G17712	AT2G20320	AT1G48370	AT5G47320	AT3G12587	AT2G21230	AT1G74350	AT5G28400	AT3G17300	AT5G58300	AT4G12340	AT3G53090	AT2G30860	AT1G65700	AT3G07960	AT5G42890	AT2G03680
AT3G01930	AT1G32750	AT5G04020	AT3G17710	AT1G52300	AT3G59650	AT1G06290	AT5G60780	AT4G03080	AT3G12260	AT3G01460	AT4G25830	AT3G10360	AT5G63840	AT3G05070	AT3G14075	AT1G47278
AT1G65440	AT1G17500	AT3G07160	AT3G57750	AT3G53430	AT5G23535	AT1G79280	AT5G13760	AT5G16715	AT4G35905	AT3G46220	AT3G49910	AT2G35110	AT2G43610	AT3G46000	AT1G17980	AT4G30760
AT5G24710	AT3G05220	AT3G18535	AT5G08040	AT3G44010	AT2G29960	AT5G38850	AT1G59870	AT5G04360	AT5G42190	AT3G06550	AT5G54145	AT4G32410	AT4G11211	AT5G66550	AT3G10820	AT5G06190
AT3G15470	AT1G20980	AT1G26270	AT1G62610	AT3G59540	AT5G59850	AT5G47010	AT1G79710	AT4G36760	AT3G26395	AT4G16340	AT5G20650	AT1G19720	AT5G60580	AT5G22210	AT3G09370	AT1G19990
AT5G47480	AT1G34260	AT5G07740	AT2G34240	AT3G23390	AT4G27380	AT4G36520	AT2G42270	AT5G51200	AT5G55160	AT1G69070	AT1G18250	AT1G26150	AT2G18290	AT2G37120	AT2G14740	AT4G35980
AT2G40730	AT5G42140	AT1G76810	AT1G17260	AT2G05220	AT3G56020	AT4G19210	AT5G42220	AT1G50030	AT3G47070	AT5G16300	AT3G62250	AT4G19490	AT3G01740	ATCG00590	AT5G11350	AT3G05810
AT5G55040	AT4G29000	AT2G34730	AT1G70300	AT5G27850	AT5G15520	AT5G08550	AT2G40860	AT2G48160	AT3G12210	AT1G55350	AT4G15830	AT5G62670	AT4G17960	AT1G01170	AT4G16760
AT3G10370	AT5G04930	AT4G19190	AT5G49900	AT5G02960	AT4G10280	AT4G21430	AT5G22060	AT4G17330	AT4G15802	AT2G42230	AT2G37190	AT3G15730	AT1G02350	AT2G24090	AT4G09150
AT3G52250	AT1G74250	AT1G61040	AT5G53760	AT5G48870	AT5G50810	AT5G07300	AT5G16210	AT1G29720	AT1G19120	AT1G58250	AT1G47410	AT1G71220	AT1G58590	ATCG00100	AT4G23040
AT2G41830	AT2G17700	AT2G25430	AT5G25350	AT2G47110	AT2G19740	AT1G64570	AT3G19830	AT5G05200	AT5G03345	AT4G17140	AT3G62820	AT4G11380	AT1G16960	AT5G01650	AT5G25050
AT1G28690	AT3G05670	AT1G13190	AT5G51740	AT5G16130	AT1G14990	AT3G27700	AT3G51250	AT1G30410	AT1G66240	AT4G16310	AT3G27200	AT3G18390	AT1G20696	AT5G09650	AT1G01650
AT3G13290	AT1G25390	AT5G45190	AT4G31820	AT5G04800	AT4G12590	AT3G12280	AT5G24810	AT5G43745	AT2G30570	AT3G12810	AT1G26820	AT2G20290	AT1G51430	AT4G20030	AT3G04240
AT5G43900	AT3G25230		AT1G21520	AT5G15802	AT2G02050	AT4G33210	AT3G55410	AT5G14720	AT1G08480	AT2G14720	AT1G44760	AT4G08350	AT2G42190	AT1G20823	AT4G23850
AT1G05380	AT5G45260		AT3G55950	AT2G39460	AT1G27435	AT4G38260	AT2G42010	ATCG00760	AT1G26550	AT5G15680	AT3G15680	AT5G54440	AT3G06125	AT1G20816	AT2G47070
AT1G04210	AT4G30100		AT1G54260	AT2G04390	AT4G34750	AT5G05570	AT1G11100	AT1G21640	AT2G35795	AT3G54280	AT2G25060	AT1G80260	AT1G62914	AT1G32550	AT4G36960
AT4G15180	AT4G17610		AT3G62420	AT4G30620	AT4G02970	AT1G48490	AT4G25940	AT2G26080	AT4G13200	AT2G03140	AT1G28230	AT4G14160	AT3G53980	AT1G77710	AT1G14640
AT1G02080	AT2G31260		AT1G78940	AT1G34030	AT3G57785	AT1G58848	AT4G25520	AT2G24120	AT4G13615	AT1G55690	AT3G07230	AT1G01040		AT3G52860	AT5G65290
AT3G23590	AT5G58440		AT4G22980	AT3G58700	AT3G06320	AT1G12470	AT1G32530	AT5G45160	AT4G10920	AT1G71820	AT3G60840	AT1G79740		AT2G44840	AT1G60420
AT3G58570	AT1G07360		AT3G58620	AT5G56670	AT1G49400	AT3G50110	AT3G21295	AT1G10760	AT2G36130	AT2G17930	AT2G01990	AT2G21390		AT4G21192	AT1G74390
AT3G01780	AT2G25290		AT1G76580	AT5G13510	AT1G66410	AT5G46400	AT5G01730	AT2G36390	AT3G13677	AT3G56860	AT4G40042	AT1G78920		AT3G11770	AT4G26750
AT1G79000	AT5G49930			AT4G30220	AT1G18800	AT3G57300	AT3G53230	AT4G14070	AT1G21500	AT5G39570	AT4G34870	AT3G03940		AT2G25610	AT3G23280
AT1G55325	AT2G47990			AT3G51010	AT4G12600	AT3G13300	AT5G22450	AT1G08260	AT4G38490	AT3G61130	AT1G11220	AT4G25290		ATCG00810	AT4G22740
AT3G63370	AT3G47110			AT1G57860	AT5G44582	AT1G70610	AT2G47410	AT1G64430	AT5G47890	AT2G16920	AT5G11160	AT5G25630		AT5G22950	AT4G01040
AT1G16270	AT1G74750			AT1G77940	AT4G18800	AT5G16220	AT5G55100	AT5G58140	AT5G57815	AT4G24610	AT1G02335	AT1G79090		AT3G29350	AT1G24340
AT2G30110	AT1G35660			AT4G20150	AT1G04940	AT3G14460	AT1G09060	AT4G05420	AT1G79040	AT3G54990	AT3G45980	AT4G14360		AT1G29070	AT5G67450
AT5G41150	AT5G23520			AT2G23930	AT5G59410	AT2G17210	AT2G24500	AT4G10320	AT1G76860	AT4G12780	AT4G24130	AT1G35510		AT5G14910	AT1G60190
AT4G27860	AT2G32240			AT1G41880	AT4G25890	AT5G42390	AT1G03740	AT1G18500	AT1G16916	AT1G56690	AT5G60670	AT1G76850		AT2G33220	AT1G11960
AT5G64270	AT3G42170			AT2G43780	AT1G49410	AT1G58060	AT5G66380	AT4G39080	AT3G09735	AT1G34460	AT5G02380	AT1G27430		AT2G04700	AT3G47960
AT2G42920	AT1G51805			AT1G48830	AT2G37510	AT5G45250	AT5G57990	AT5G47020	AT2G28430	AT1G49340	AT2G27330	AT1G68890		AT5G53650	AT5G03560
AT3G47060	AT1G27470			AT1G02780	AT3G43810	AT1G58220	AT1G64563	AT4G08480	AT5G02120	AT1G53050	AT3G46030	AT3G47930		AT4G31310	AT4G21350
AT5G59650	AT5G04870			AT2G34160	AT1G15270	AT5G58130	AT3G07400	AT4G00800	AT1G52220		AT4G29270	AT1G48650			AT4G25650
AT3G11130	AT1G04160			AT1G22270	AT2G42310	AT3G07610	AT3G53180	AT3G08850	AT1G74520		AT5G07580	AT5G07940			AT3G09390
AT1G22860	AT3G14400			AT4G18590	AT3G19508	AT4G24680	AT3G09920	AT5G02940	AT3G46580		AT2G35860	AT5G17890			AT2G21940
AT2G41960	AT5G60170			AT5G27770	AT3G07590	AT4G20770	AT4G16144	AT5G48120	AT1G22140		AT2G33845	AT1G35220			AT4G29950
AT1G10330	AT5G17910			AT5G15320	AT1G21190	AT3G11960	AT3G11170	AT2G17510	AT5G11690		AT5G02260	AT4G38760			AT2G31800
AT5G53440	AT1G61140			AT3G60770	AT1G72630	AT4G19020	AT5G19025	AT1G31480	AT1G08380		AT5G02420	AT1G76720			AT5G53050
AT3G54230	AT3G04810			AT1G75350	AT3G52420	AT3G02065	AT5G47400	AT1G79600	AT5G24105		AT3G08630	AT1G26370			AT1G11390
AT1G55970	AT3G47820			AT2G37600	AT5G61310	AT2G17410	AT5G58160	AT2G38280	AT1G31160		AT1G18540	AT3G23660			AT1G17340
AT3G49142	AT4G02660			AT3G01130	AT4G23710	AT1G05035	AT3G07700	AT4G20850	AT1G68220		AT3G14430	AT2G27980			AT3G60920
AT3G56150	AT5G02500			AT4G29390	AT3G44750	AT1G20920	AT5G55400	AT3G17850	AT5G46020		AT4G13990	AT1G01320			AT3G10800
AT1G48090	AT1G53390			AT3G11120	AT2G01640	AT5G16680	AT1G22870	AT5G12370	AT5G19590		AT2G35470	AT2G03150			AT3G63260
AT5G23150	AT2G18760			AT3G53740	AT2G33180	AT5G01510	AT2G20330	AT1G63770	AT3G06310		AT3G12870	AT5G35210			AT4G18490
AT1G70620	AT1G62390			AT5G45775	AT2G47380	AT4G16680	AT1G08910	AT4G30310	AT1G29990		AT1G70600	AT3G19570			AT5G18490
AT5G50380	AT4G39980			AT1G33140		AT2G28320	AT4G24020	AT3G50240	AT5G57330		AT4G04614	AT3G33530			AT1G78700
AT3G04450	AT4G29440			AT2G47640		AT1G10390	AT1G76140	AT3G48190	AT3G62790		AT2G16600	AT2G39260			AT3G61710
AT1G08060	AT5G11510			AT3G28900		AT5G58410	AT1G63490	AT5G10470	AT1G54250		AT1G64620	AT5G45050			AT5G46490
AT2G40770	AT1G71010			AT3G06700		AT2G01460	AT4G30780	AT1G27595	AT3G01390		AT3G22880	AT5G43670
AT4G32700	AT4G03260			AT1G67350		AT2G31650	AT3G10550	AT1G58602	AT2G44620		AT5G59870	AT1G63640
AT1G72390	AT1G13350			AT3G47370		AT4G34890	AT5G55070	AT1G55090	AT2G43530		AT3G55420	AT5G13000
AT1G63380	AT1G10090			AT4G27090		AT3G21160	AT2G44200	AT5G26570	AT4G04470		AT3G27360	AT3G06880
AT3G50430	AT2G44520			AT1G55160		AT1G02890	AT1G34150	AT2G25930	AT4G15930		AT1G09470	AT5G18230
AT2G26890	AT3G12980			AT3G55280		AT3G08530	AT2G40715	AT3G48560	AT2G30410		AT5G28490	AT5G42400
AT5G25520	AT4G03430			AT1G49975		AT5G55310	AT3G19080	AT5G49470			AT3G45210	AT3G56140
AT1G34550	AT1G05960			AT3G55750		AT1G18150	AT3G61740	AT4G31390			AT5G41685	AT4G28080
AT4G12770	AT2G03820			AT5G47930		AT3G10380	AT3G08980	AT3G01320			AT1G24450	AT5G25150
AT4G36360	AT4G03230			AT4G00585		AT5G62530	AT1G06590	AT5G65620			AT3G06040	AT3G45630
AT5G15020	AT4G11690			AT5G03850		AT1G30470	AT1G01930	AT1G15280			AT4G27230	AT4G11270
AT3G58510	AT5G61780			AT4G14342		AT5G66060	AT1G13540	AT4G10730				AT2G27950
AT4G34430	AT5G57710			AT2G20820		AT1G17440	AT5G58470	AT2G23740				AT5G55390
AT4G21670	AT3G27330			AT2G19680		AT3G15880	AT1G62600	AT1G27750				AT2G48060
AT2G43240	AT4G10930			AT3G24506		AT5G01770	AT3G12050	AT5G18190				AT1G16780
AT4G04740	AT1G03060			AT5G27700		AT3G27670	AT2G31250	AT1G73430				AT4G31850
AT5G55670	AT4G29790			AT1G01100		AT5G01630	AT1G20670	AT5G06600				AT4G33010
AT5G61910	AT1G10580			AT3G05590		AT1G31814	AT4G34140	AT5G38865				AT5G67100
AT5G57140	AT2G39480			AT1G72020		AT1G04300	AT1G13210	AT1G10820				AT3G01810
AT1G05570	AT1G79920			AT3G49010		AT3G63340	AT2G42520	AT3G54610				AT1G33680
AT1G15165	AT4G34310			AT3G53020		AT5G16270	AT3G02890	AT3G05350				AT4G38120
AT3G14570	AT1G05750			AT2G45640		AT4G32551	AT1G11950	AT3G56040				AT5G58550
AT5G16860	AT1G25380			AT3G53890		AT5G24740	AT4G32160	AT1G48970				AT3G17900
AT3G51620	AT2G46520			AT3G52730		AT5G20490	AT1G77500	AT4G32760				AT2G27170
AT3G24929	AT1G80010			AT4G25740		AT1G67890	AT4G19960	AT5G20280				AT5G19390
AT1G66340	AT1G13220			AT1G67785		AT3G46920	AT5G57580	AT1G06900				AT1G31780
AT3G62900	AT2G47820			AT5G61170		AT5G46460	AT4G02570	AT1G77490				AT2G29190
AT1G26130	AT3G07770			AT2G02510		AT1G32490	AT5G41110	AT1G67840				AT1G27320
AT5G07970	AT1G27180			AT1G22590		AT5G13590	AT1G27760	AT2G43970				AT3G11330
AT4G25270	AT1G74380			AT1G27400		AT2G32000	AT2G30160	AT3G11910				AT5G13480
AT4G02150	AT4G25390			AT2G27020		AT1G49040	AT2G43500	AT1G79690				AT5G56730
AT4G26690	AT1G30480			AT5G43970		AT5G64070	AT3G53170	AT3G55480				AT5G05170
AT2G20810	AT2G19120			AT5G28060		AT1G14470	AT4G10070	AT5G06120				AT1G73320
AT3G28640	AT1G20970			AT5G02450		AT3G57170	AT5G17020	AT5G06220				AT2G02560
AT5G65180	AT3G21690			AT5G64350		AT2G31820	AT3G27260	AT1G67550				AT1G43850
AT5G04050	AT1G77460			AT3G18740		AT2G34660	AT1G47380	AT2G15530				AT3G22440
AT5G48385	AT1G11160			AT3G03920		AT3G13225	AT4G34100	AT1G27752				AT5G57250
AT1G77800	AT5G52530			AT4G33865		AT1G45150	AT5G03825	AT1G08420				AT3G04340
AT3G57660	AT4G03550			AT1G15390		AT1G08200	AT5G04540	AT4G01800				AT3G55160
AT2G06510	AT5G35450			AT3G62840		AT2G13370	AT4G17620	ATCG00780				AT1G29940
AT3G58050	AT1G55320			AT2G21580		AT3G13990	AT5G05730	AT4G19530				AT2G23360
AT4G19040	AT3G14172			AT3G02560		AT1G77300	AT5G61960	AT4G33200				AT5G25100
AT4G16890	AT5G60790			AT4G09320		AT2G43160	AT2G23070	AT5G27889				AT1G70060
AT3G10650	AT1G49920			AT3G26360		AT5G08230	AT3G63480	AT4G39140				AT5G35910
AT1G05910	AT3G08970			AT1G51650		AT4G13350	AT4G17090	AT1G01760				AT5G24350
AT2G33240	AT3G12750			AT3G10090		AT5G51640	AT5G64300	AT3G14205				AT4G10060
AT4G32200	AT1G21660			AT1G65290		AT5G16780	AT1G53430					AT3G60240
AT4G33240	AT3G50080			AT5G23740		AT1G79190	AT5G38560					AT5G27970
AT2G46020	AT1G79930			AT2G07340		AT1G30400	AT3G44110					AT5G23110
AT5G59710	AT5G57610			AT2G21870		AT4G39050	AT5G41740					AT3G05340
AT3G01580	AT4G08180			AT2G47610		AT5G02310	AT5G60410					AT2G40030
AT5G45510	AT5G02490			AT3G62400		AT1G73960	AT2G43950					AT5G49030
AT4G19120	AT1G27910			AT3G56910		AT1G65580	AT3G07040					AT1G09020
AT3G49600	AT2G23450			AT5G09510		AT5G08110	AT2G38340					AT5G15400
AT3G06290	AT1G14020			AT5G59613		AT3G10390	AT3G24180					AT4G28760
AT1G03380	AT1G31280			AT2G44120		AT3G27860						AT2G13560
AT1G74630	AT1G55820			AT3G45030		AT3G09060						AT2G20580
AT5G53430	AT2G17110			AT5G23900		AT1G62310						AT3G44200
AT5G44180	AT3G04740			AT3G08520		AT4G38600						AT4G32820
AT2G04860	AT5G12400			AT5G08060		AT5G02425
AT1G65120	AT5G64220			AT5G24314		AT5G09410
AT1G06230	AT5G07350			AT4G14320		AT1G24706
AT5G51300	AT3G16270			AT1G73940		AT1G30460
AT4G04920				AT4G31985		AT3G13870
AT3G49601				AT1G47820		AT5G43930
AT1G24460				AT1G12520		AT3G12640
AT4G02560				AT1G26630		AT4G18130
AT5G13530				AT5G16660		AT5G23450
AT1G48560				AT5G58990		AT2G30470
AT2G24650				AT3G16080		AT5G48620
AT5G50970				AT4G30330		AT2G44710
AT2G41060				AT1G04270		AT5G12290
AT4G23460				AT1G20580		AT1G67960
AT5G07290				AT1G74730		AT1G10320
AT5G35570				AT1G74060		AT4G30160
AT5G28530				AT3G54210		AT5G09330
AT4G39420				AT1G56045		AT1G69020
AT5G38747				AT3G48930		AT3G13930
AT2G04235				AT1G15120		AT5G61140
AT3G51770				AT1G33810		AT3G59770
AT3G19770				AT2G31490		AT5G38880
AT5G01400				AT5G18380		AT4G16960
AT4G13750				AT5G05000		AT5G15540
AT3G09840				AT3G46010		AT3G16785
AT5G64390				AT1G22780		AT5G62000
AT3G07660				AT1G76200		AT1G79350
AT2G46980				AT2G20585		AT5G43560
AT1G16710				AT1G69620		AT2G23140
AT5G58450				AT4G17390		AT2G35630
AT3G59100				AT1G72170		AT1G59610
AT5G08490				AT3G46430		AT3G13460
AT2G31900				AT1G43560		AT1G05790
AT3G19780				AT3G52300		AT4G21180
AT3G22380				AT3G62810		AT1G17690
AT1G19860				AT1G04480		AT3G21290
AT1G22410				AT1G67430		AT4G26970
AT3G57650				AT5G61220		AT5G18255
AT5G18525				AT5G62300		AT1G53440
				AT2G44860		AT1G32130
				AT2G36620		AT5G04560
				AT3G08920		AT1G56290
				AT2G38810
				AT3G09500
				AT2G27530
				AT3G04400
				AT1G32580
				AT1G17455
				AT1G57660
				AT4G09550
				AT3G02080
				AT4G02230
				AT4G29480
				AT1G67250
				AT1G73230
				AT5G47630
				AT1G68730
				AT3G06610
				AT4G30010
				AT5G02610
				AT3G02220
				AT4G22830
				AT5G17870
				AT1G33120
				AT5G55125
				AT3G01280
				AT3G05410
				AT4G34670
				AT2G32060
				AT5G49540
				AT5G41520
				AT1G79010
				AT1G28395
				AT3G12800
				AT1G09690
				AT1G08360
				AT3G18410

## Sheet: Clustering_raw
Supplemental Table 6. Interactions between drought and cell wall digestion responses in Arabidopsis leaves.
Results of degPatterns, raw output.
								Cut-off:
Gene	merge	value	Condition	Treatment	Exp.	Rep.	Clu.	0.018	0.071	0.16	0.284	0.444	0.64	0.871	1138	1.44	1778	2151	2.56	3004	3484	4
AT4G01030	CTleaf	0.335179	CT	leaf	1	2	1	1	1	1	1	1	1	1	1	1	1	1	1	1	1	1
AT1G17600	CTleaf	0.293099	CT	leaf	1	2	1	2	2	2	2	2	2	1	1	1	1	1	1	1	1	1
AT1G15440	CTleaf	-0.0901148	CT	leaf	1	2	2	3	3	3	3	3	3	2	2	2	2	2	2	2	1	1
AT1G30450	CTleaf	-0.299293	CT	leaf	1	2	2	3	3	3	3	3	3	2	2	2	2	2	2	2	1	1
AT5G23630	CTleaf	0.528503	CT	leaf	1	2	1	1	1	1	1	1	1	1	1	1	1	1	1	1	1	1
AT3G63070	CTleaf	-0.335986	CT	leaf	1	2	3	NA	NA	NA	NA	NA	4	3	3	3	3	3	3	3	2	1
AT4G25660	CTleaf	-0.417819	CT	leaf	1	2	4	NA	NA	NA	NA	NA	5	4	4	2	2	2	2	2	1	1
AT2G20850	CTleaf	0.587779	CT	leaf	1	2	1	6	6	6	6	6	1	1	1	1	1	1	1	1	1	1
AT3G57720	CTleaf	0.0575904	CT	leaf	1	2	2	3	3	3	3	3	3	2	2	2	2	2	2	2	1	1
AT1G26880	CTleaf	0.305083	CT	leaf	1	2	5	7	7	7	7	7	6	5	5	4	4	4	4	4	3	1
AT5G56710	CTleaf	0.54603	CT	leaf	1	2	6	8	8	8	8	8	7	6	6	5	5	5	5	4	3	1
AT1G05630	CTleaf	-0.0949497	CT	leaf	1	2	7	NA	NA	9	9	9	8	7	7	6	6	6	3	3	2	1
AT4G11670	CTleaf	-0.378487	CT	leaf	1	2	3	NA	NA	NA	NA	NA	4	3	3	3	3	3	3	3	2	1
AT3G11510	CTleaf	0.0397682	CT	leaf	1	2	5	7	7	7	7	7	6	5	5	4	4	4	4	4	3	1
AT2G09990	CTleaf	0.636645	CT	leaf	1	2	6	8	8	8	8	8	7	6	6	5	5	5	5	4	3	1
AT2G34480	CTleaf	0.309378	CT	leaf	1	2	5	7	7	7	7	7	6	5	5	4	4	4	4	4	3	1
AT3G59290	CTleaf	-0.364245	CT	leaf	1	2	2	11	11	11	10	10	9	2	2	2	2	2	2	2	1	1
AT2G25210	CTleaf	0.209519	CT	leaf	1	2	5	7	7	7	7	7	6	5	5	4	4	4	4	4	3	1
AT3G13030	CTleaf	0.257755	CT	leaf	1	2	1	NA	NA	NA	1	1	1	1	1	1	1	1	1	1	1	1
AT3G26990	CTleaf	-0.148445	CT	leaf	1	2	7	NA	NA	13	11	11	10	8	7	6	6	6	3	3	2	1
AT4G31780	CTleaf	-0.927	CT	leaf	1	2	8	14	14	14	12	12	11	9	3	3	3	3	3	3	2	1
AT5G53060	CTleaf	-0.642745	CT	leaf	1	2	8	15	15	15	13	13	11	9	3	3	3	3	3	3	2	1
AT3G61110	CTleaf	0.435975	CT	leaf	1	2	5	7	7	7	7	7	6	5	5	4	4	4	4	4	3	1
ATCG00180	CTleaf	-0.233803	CT	leaf	1	2	9	16	16	16	14	14	12	10	7	6	6	6	3	3	2	1
AT1G21700	CTleaf	0.568993	CT	leaf	1	2	1	6	6	6	6	6	1	1	1	1	1	1	1	1	1	1
AT4G17750	CTleaf	-0.266546	CT	leaf	1	2	2	3	3	3	3	3	3	2	2	2	2	2	2	2	1	1
AT1G32210	CTleaf	-0.359839	CT	leaf	1	2	10	NA	NA	NA	15	15	13	11	8	4	4	4	4	4	3	1
AT4G37910	CTleaf	-0.309454	CT	leaf	1	2	2	3	3	3	3	3	3	2	2	2	2	2	2	2	1	1
AT2G36380	CTleaf	-0.323005	CT	leaf	1	2	2	3	3	3	3	3	3	2	2	2	2	2	2	2	1	1
AT1G28060	CTleaf	0.343235	CT	leaf	1	2	2	18	18	18	16	16	3	2	2	2	2	2	2	2	1	1
AT5G18475	CTleaf	-0.40931	CT	leaf	1	2	4	19	19	19	17	17	5	4	4	2	2	2	2	2	1	1
AT5G22770	CTleaf	-0.609421	CT	leaf	1	2	8	14	14	14	12	12	11	9	3	3	3	3	3	3	2	1
AT1G28050	CTleaf	-0.25699	CT	leaf	1	2	2	3	3	3	3	3	3	2	2	2	2	2	2	2	1	1
AT3G03050	CTleaf	-0.531646	CT	leaf	1	2	4	19	19	19	17	17	5	4	4	2	2	2	2	2	1	1
AT3G10860	CTleaf	-0.475026	CT	leaf	1	2	10	20	20	20	15	15	13	11	8	4	4	4	4	4	3	1
AT5G52960	CTleaf	-0.634023	CT	leaf	1	2	5	21	21	21	18	18	6	5	5	4	4	4	4	4	3	1
AT1G17110	CTleaf	0.222289	CT	leaf	1	2	1	1	1	1	1	1	1	1	1	1	1	1	1	1	1	1
AT1G32330	CTleaf	-0.326296	CT	leaf	1	2	2	3	3	3	3	3	3	2	2	2	2	2	2	2	1	1
AT3G24870	CTleaf	0.755304	CT	leaf	1	2	1	6	6	6	6	6	1	1	1	1	1	1	1	1	1	1
AT4G16450	CTleaf	0.178627	CT	leaf	1	2	5	7	7	7	7	7	6	5	5	4	4	4	4	4	3	1
AT2G43900	CTleaf	-0.196417	CT	leaf	1	2	7	22	22	22	19	19	10	8	7	6	6	6	3	3	2	1
AT2G45910	CTleaf	-0.111585	CT	leaf	1	2	7	23	23	13	11	11	10	8	7	6	6	6	3	3	2	1
AT3G24880	CTleaf	0.708666	CT	leaf	1	2	1	6	6	6	6	6	1	1	1	1	1	1	1	1	1	1
AT1G13040	CTleaf	0.29807	CT	leaf	1	2	1	2	2	2	2	2	2	1	1	1	1	1	1	1	1	1
AT2G19750	CTleaf	0.186477	CT	leaf	1	2	5	7	7	7	7	7	6	5	5	4	4	4	4	4	3	1
AT1G62740	CTleaf	-0.552251	CT	leaf	1	2	8	15	15	15	13	13	11	9	3	3	3	3	3	3	2	1
AT4G28480	CTleaf	-0.605357	CT	leaf	1	2	8	15	15	15	13	13	11	9	3	3	3	3	3	3	2	1
AT4G18100	CTleaf	0.346691	CT	leaf	1	2	5	7	7	7	7	7	6	5	5	4	4	4	4	4	3	1
AT1G25540	CTleaf	-0.503546	CT	leaf	1	2	7	22	22	22	19	19	10	8	7	6	6	6	3	3	2	1
AT2G31870	CTleaf	-0.629955	CT	leaf	1	2	8	14	14	14	12	12	11	9	3	3	3	3	3	3	2	1
AT3G14470	CTleaf	-0.562073	CT	leaf	1	2	7	23	23	13	11	11	10	8	7	6	6	6	3	3	2	1
AT3G43980	CTleaf	-0.21259	CT	leaf	1	2	5	21	21	21	18	18	6	5	5	4	4	4	4	4	3	1
AT1G23450	CTleaf	-0.640489	CT	leaf	1	2	8	14	14	14	12	12	11	9	3	3	3	3	3	3	2	1
AT1G32870	CTleaf	-0.621629	CT	leaf	1	2	4	NA	NA	NA	NA	NA	5	4	4	2	2	2	2	2	1	1
AT3G09560	CTleaf	-0.725978	CT	leaf	1	2	8	14	14	14	12	12	11	9	3	3	3	3	3	3	2	1
AT4G26700	CTleaf	-0.986542	CT	leaf	1	2	8	15	15	15	13	13	11	9	3	3	3	3	3	3	2	1
AT4G19090	CTleaf	-0.380793	CT	leaf	1	2	7	22	22	22	19	19	10	8	7	6	6	6	3	3	2	1
AT2G18510	CTleaf	-0.358901	CT	leaf	1	2	2	11	11	11	10	10	9	2	2	2	2	2	2	2	1	1
AT4G38200	CTleaf	1.13437	CT	leaf	1	2	11	24	24	23	20	20	14	12	9	1	1	1	1	1	1	1
AT2G25730	CTleaf	0.919173	CT	leaf	1	2	11	NA	NA	23	20	20	14	12	9	1	1	1	1	1	1	1
AT2G43200	CTleaf	0.185896	CT	leaf	1	2	2	11	11	11	10	10	9	2	2	2	2	2	2	2	1	1
AT5G51960	CTleaf	-0.0415759	CT	leaf	1	2	5	26	26	24	18	18	6	5	5	4	4	4	4	4	3	1
AT1G22020	CTleaf	-0.581645	CT	leaf	1	2	3	NA	NA	NA	NA	NA	4	3	3	3	3	3	3	3	2	1
AT2G46915	CTleaf	-0.69802	CT	leaf	1	2	7	23	23	13	11	11	10	8	7	6	6	6	3	3	2	1
AT1G70770	CTleaf	-0.190176	CT	leaf	1	2	2	3	3	3	3	3	3	2	2	2	2	2	2	2	1	1
AT2G35120	CTleaf	0.808527	CT	leaf	1	2	12	28	28	26	22	22	15	13	10	7	7	7	6	5	4	1
AT3G46560	CTleaf	0.619705	CT	leaf	1	2	6	NA	NA	NA	8	8	7	6	6	5	5	5	5	4	3	1
AT4G22970	CTleaf	-0.447923	CT	leaf	1	2	2	3	3	3	3	3	3	2	2	2	2	2	2	2	1	1
AT3G52640	CTleaf	0.269869	CT	leaf	1	2	7	NA	NA	9	9	9	8	7	7	6	6	6	3	3	2	1
AT4G23540	CTleaf	0.303995	CT	leaf	1	2	7	30	30	28	23	9	8	7	7	6	6	6	3	3	2	1
AT4G38360	CTleaf	-0.477188	CT	leaf	1	2	4	NA	NA	NA	NA	NA	5	4	4	2	2	2	2	2	1	1
AT1G09590	CTleaf	0.740004	CT	leaf	1	2	12	NA	NA	NA	NA	NA	NA	13	10	7	7	7	6	5	4	1
AT4G00060	CTleaf	0.274041	CT	leaf	1	2	7	22	22	22	19	19	10	8	7	6	6	6	3	3	2	1
AT4G39680	CTleaf	0.693629	CT	leaf	1	2	1	1	1	1	1	1	1	1	1	1	1	1	1	1	1	1
AT1G29250	CTleaf	0.365744	CT	leaf	1	2	6	8	8	8	8	8	7	6	6	5	5	5	5	4	3	1
AT4G15020	CTleaf	-0.339306	CT	leaf	1	2	2	3	3	3	3	3	3	2	2	2	2	2	2	2	1	1
AT5G19900	CTleaf	-0.660939	CT	leaf	1	2	8	15	15	15	13	13	11	9	3	3	3	3	3	3	2	1
AT5G34930	CTleaf	-0.0226872	CT	leaf	1	2	4	NA	NA	NA	NA	17	5	4	4	2	2	2	2	2	1	1
AT5G52370	CTleaf	-0.705347	CT	leaf	1	2	10	20	20	20	15	15	13	11	8	4	4	4	4	4	3	1
AT4G28710	CTleaf	0.0311229	CT	leaf	1	2	7	22	22	22	19	19	10	8	7	6	6	6	3	3	2	1
AT5G28320	CTleaf	0.86989	CT	leaf	1	2	13	34	34	32	26	24	17	14	11	8	8	8	6	5	4	1
AT3G05560	CTleaf	0.518026	CT	leaf	1	2	5	7	7	7	7	7	6	5	5	4	4	4	4	4	3	1
AT5G04550	CTleaf	-0.575135	CT	leaf	1	2	3	NA	NA	NA	NA	NA	4	3	3	3	3	3	3	3	2	1
AT5G35560	CTleaf	-0.664767	CT	leaf	1	2	7	22	22	22	19	19	10	8	7	6	6	6	3	3	2	1
AT1G74270	CTleaf	0.19635	CT	leaf	1	2	5	7	7	7	7	7	6	5	5	4	4	4	4	4	3	1
AT4G30790	CTleaf	0.0767279	CT	leaf	1	2	9	16	16	16	14	14	12	10	7	6	6	6	3	3	2	1
AT2G22010	CTleaf	-0.680946	CT	leaf	1	2	8	14	14	14	12	12	11	9	3	3	3	3	3	3	2	1
AT2G18740	CTleaf	-0.252641	CT	leaf	1	2	5	21	21	21	18	18	6	5	5	4	4	4	4	4	3	1
AT3G10610	CTleaf	0.67594	CT	leaf	1	2	5	NA	NA	33	7	7	6	5	5	4	4	4	4	4	3	1
AT1G20430	CTleaf	0.540407	CT	leaf	1	2	6	NA	NA	NA	27	25	7	6	6	5	5	5	5	4	3	1
AT5G22780	CTleaf	-0.513716	CT	leaf	1	2	3	NA	NA	NA	NA	NA	4	3	3	3	3	3	3	3	2	1
AT1G29350	CTleaf	-0.057179	CT	leaf	1	2	7	22	22	22	19	19	10	8	7	6	6	6	3	3	2	1
AT2G34520	CTleaf	0.445214	CT	leaf	1	2	12	NA	NA	NA	NA	NA	NA	13	10	7	7	7	6	5	4	1
AT3G63460	CTleaf	0.684477	CT	leaf	1	2	1	2	2	2	2	2	2	1	1	1	1	1	1	1	1	1
AT2G01690	CTleaf	0.4635	CT	leaf	1	2	1	2	2	2	2	2	2	1	1	1	1	1	1	1	1	1
AT3G17712	CTleaf	-0.22849	CT	leaf	1	2	2	3	3	3	3	3	3	2	2	2	2	2	2	2	1	1
AT4G39300	CTleaf	0.126176	CT	leaf	1	2	6	NA	NA	NA	NA	NA	NA	6	6	5	5	5	5	4	3	1
AT5G47320	CTleaf	-0.737573	CT	leaf	1	2	5	21	21	21	18	18	6	5	5	4	4	4	4	4	3	1
AT5G64140	CTleaf	0.33037	CT	leaf	1	2	6	8	8	8	8	8	7	6	6	5	5	5	5	4	3	1
AT3G13670	CTleaf	0.20586	CT	leaf	1	2	7	30	30	28	23	9	8	7	7	6	6	6	3	3	2	1
AT1G52300	CTleaf	0.272505	CT	leaf	1	2	5	7	7	7	7	7	6	5	5	4	4	4	4	4	3	1
AT2G21230	CTleaf	-0.527234	CT	leaf	1	2	7	22	22	22	19	19	10	8	7	6	6	6	3	3	2	1
AT3G47890	CTleaf	0.918613	CT	leaf	1	2	13	34	34	32	26	24	17	14	11	8	8	8	6	5	4	1
AT3G53430	CTleaf	0.55142	CT	leaf	1	2	5	7	7	7	7	7	6	5	5	4	4	4	4	4	3	1
AT1G06290	CTleaf	-0.486437	CT	leaf	1	2	7	23	23	13	11	11	10	8	7	6	6	6	3	3	2	1
AT1G32750	CTleaf	-0.199673	CT	leaf	1	2	2	NA	NA	NA	3	3	3	2	2	2	2	2	2	2	1	1
AT1G34245	CTleaf	1.12048	CT	leaf	1	2	12	28	28	26	22	22	15	13	10	7	7	7	6	5	4	1
AT1G79280	CTleaf	0.503143	CT	leaf	1	2	7	30	30	28	23	9	8	7	7	6	6	6	3	3	2	1
AT3G15610	CTleaf	0.721126	CT	leaf	1	2	14	NA	NA	NA	29	27	19	15	12	7	7	7	6	5	4	1
AT3G25840	CTleaf	0.294179	CT	leaf	1	2	9	16	16	16	14	14	12	10	7	6	6	6	3	3	2	1
AT5G38850	CTleaf	-0.359535	CT	leaf	1	2	7	NA	NA	NA	19	19	10	8	7	6	6	6	3	3	2	1
AT5G47010	CTleaf	0.163952	CT	leaf	1	2	7	22	22	22	19	19	10	8	7	6	6	6	3	3	2	1
AT1G22630	CTleaf	-0.740224	CT	leaf	1	2	10	20	20	20	15	15	13	11	8	4	4	4	4	4	3	1
AT3G44010	CTleaf	0.42133	CT	leaf	1	2	5	7	7	7	7	7	6	5	5	4	4	4	4	4	3	1
AT3G59540	CTleaf	-0.0309528	CT	leaf	1	2	5	21	21	21	18	18	6	5	5	4	4	4	4	4	3	1
AT3G59840	CTleaf	0.678834	CT	leaf	1	2	12	28	28	26	22	22	15	13	10	7	7	7	6	5	4	1
AT4G09680	CTleaf	0.513001	CT	leaf	1	2	1	1	1	1	1	1	1	1	1	1	1	1	1	1	1	1
AT4G25070	CTleaf	-0.701889	CT	leaf	1	2	8	15	15	15	13	13	11	9	3	3	3	3	3	3	2	1
AT5G08450	CTleaf	0.277479	CT	leaf	1	2	9	16	16	16	14	14	12	10	7	6	6	6	3	3	2	1
AT2G43410	CTleaf	-0.701327	CT	leaf	1	2	8	15	15	15	13	13	11	9	3	3	3	3	3	3	2	1
AT2G41650	CTleaf	0.643875	CT	leaf	1	2	6	NA	NA	NA	27	25	7	6	6	5	5	5	5	4	3	1
AT3G23390	CTleaf	0.178544	CT	leaf	1	2	5	7	7	7	7	7	6	5	5	4	4	4	4	4	3	1
ATCG01020	CTleaf	-1.21121	CT	leaf	1	2	16	44	44	41	31	29	21	17	14	4	4	4	4	4	3	1
AT1G17500	CTleaf	-0.00237424	CT	leaf	1	2	2	3	3	3	3	3	3	2	2	2	2	2	2	2	1	1
AT3G05220	CTleaf	-0.273197	CT	leaf	1	2	2	3	3	3	3	3	3	2	2	2	2	2	2	2	1	1
AT4G13520	CTleaf	-0.365182	CT	leaf	1	2	10	20	20	20	15	15	13	11	8	4	4	4	4	4	3	1
AT1G62260	CTleaf	0.725131	CT	leaf	1	2	1	6	6	6	6	6	1	1	1	1	1	1	1	1	1	1
AT5G24980	CTleaf	0.523807	CT	leaf	1	2	6	NA	NA	NA	27	25	7	6	6	5	5	5	5	4	3	1
AT4G36520	CTleaf	-0.000976386	CT	leaf	1	2	7	NA	NA	9	9	9	8	7	7	6	6	6	3	3	2	1
AT1G70320	CTleaf	0.491559	CT	leaf	1	2	1	1	1	1	1	1	1	1	1	1	1	1	1	1	1	1
ATCG00220	CTleaf	-1.24593	CT	leaf	1	2	16	44	44	41	31	29	21	17	14	4	4	4	4	4	3	1
ATCG00080	CTleaf	-1.19592	CT	leaf	1	2	16	44	44	41	31	29	21	17	14	4	4	4	4	4	3	1
AT1G20980	CTleaf	0.0552751	CT	leaf	1	2	2	18	18	18	16	16	3	2	2	2	2	2	2	2	1	1
AT1G34260	CTleaf	-0.451724	CT	leaf	1	2	2	3	3	3	3	3	3	2	2	2	2	2	2	2	1	1
AT1G71490	CTleaf	-0.497974	CT	leaf	1	2	8	15	15	15	13	13	11	9	3	3	3	3	3	3	2	1
AT2G05220	CTleaf	-0.0664092	CT	leaf	1	2	5	45	45	42	32	18	6	5	5	4	4	4	4	4	3	1
AT2G24940	CTleaf	0.511863	CT	leaf	1	2	12	46	46	43	22	22	15	13	10	7	7	7	6	5	4	1
AT3G22230	CTleaf	0.708463	CT	leaf	1	2	12	NA	NA	NA	NA	NA	NA	13	10	7	7	7	6	5	4	1
AT4G39850	CTleaf	-0.569985	CT	leaf	1	2	8	47	47	14	12	12	11	9	3	3	3	3	3	3	2	1
AT2G40930	CTleaf	0.127581	CT	leaf	1	2	9	16	16	16	14	14	12	10	7	6	6	6	3	3	2	1
AT3G01930	CTleaf	0.26212	CT	leaf	1	2	1	NA	NA	NA	6	6	1	1	1	1	1	1	1	1	1	1
ATCG00530	CTleaf	-1.14495	CT	leaf	1	2	16	44	44	41	31	29	21	17	14	4	4	4	4	4	3	1
AT5G62980	CTleaf	-0.452018	CT	leaf	1	2	10	20	20	20	15	15	13	11	8	4	4	4	4	4	3	1
AT1G74350	CTleaf	-0.778849	CT	leaf	1	2	8	14	14	14	12	12	11	9	3	3	3	3	3	3	2	1
AT4G15000	CTleaf	0.895352	CT	leaf	1	2	12	NA	NA	NA	NA	NA	NA	13	10	7	7	7	6	5	4	1
AT5G60780	CTleaf	-0.43316	CT	leaf	1	2	8	15	15	15	13	13	11	9	3	3	3	3	3	3	2	1
AT1G23230	CTleaf	0.596481	CT	leaf	1	2	13	34	34	32	26	24	17	14	11	8	8	8	6	5	4	1
AT1G65440	CTleaf	0.859146	CT	leaf	1	2	1	NA	NA	1	1	1	1	1	1	1	1	1	1	1	1	1
AT4G19210	CTleaf	-0.396786	CT	leaf	1	2	7	23	23	13	11	11	10	8	7	6	6	6	3	3	2	1
AT5G08550	CTleaf	-0.371341	CT	leaf	1	2	7	22	22	22	19	19	10	8	7	6	6	6	3	3	2	1
AT5G39950	CTleaf	-1.09694	CT	leaf	1	2	16	NA	NA	NA	33	29	21	17	14	4	4	4	4	4	3	1
AT5G42140	CTleaf	0.218992	CT	leaf	1	2	2	NA	NA	3	3	3	3	2	2	2	2	2	2	2	1	1
AT4G21430	CTleaf	-0.160243	CT	leaf	1	2	7	22	22	22	19	19	10	8	7	6	6	6	3	3	2	1
AT5G13760	CTleaf	-0.752344	CT	leaf	1	2	8	15	15	15	13	13	11	9	3	3	3	3	3	3	2	1
AT5G24710	CTleaf	0.542746	CT	leaf	1	2	1	1	1	1	1	1	1	1	1	1	1	1	1	1	1	1
AT5G27850	CTleaf	0.319492	CT	leaf	1	2	5	7	7	7	7	7	6	5	5	4	4	4	4	4	3	1
AT1G59870	CTleaf	-0.570933	CT	leaf	1	2	8	15	15	15	13	13	11	9	3	3	3	3	3	3	2	1
AT3G15470	CTleaf	0.790673	CT	leaf	1	2	1	6	6	6	6	6	1	1	1	1	1	1	1	1	1	1
AT5G02960	CTleaf	0.315922	CT	leaf	1	2	5	7	7	7	7	7	6	5	5	4	4	4	4	4	3	1
AT5G47480	CTleaf	0.362645	CT	leaf	1	2	1	1	1	1	1	1	1	1	1	1	1	1	1	1	1	1
ATCG00170	CTleaf	-0.218069	CT	leaf	1	2	9	16	16	16	14	14	12	10	7	6	6	6	3	3	2	1
AT5G07300	CTleaf	0.230785	CT	leaf	1	2	7	30	30	28	23	9	8	7	7	6	6	6	3	3	2	1
AT1G53230	CTleaf	0.96266	CT	leaf	1	2	12	46	46	43	22	22	15	13	10	7	7	7	6	5	4	1
AT1G79710	CTleaf	-0.722437	CT	leaf	1	2	8	14	14	14	12	12	11	9	3	3	3	3	3	3	2	1
AT1G64570	CTleaf	0.370159	CT	leaf	1	2	7	30	30	28	23	9	8	7	7	6	6	6	3	3	2	1
AT2G13800	CTleaf	-0.787199	CT	leaf	1	2	17	52	52	46	34	30	22	18	3	3	3	3	3	3	2	1
AT2G40730	CTleaf	0.752217	CT	leaf	1	2	1	6	6	6	6	6	1	1	1	1	1	1	1	1	1	1
AT3G27700	CTleaf	0.518201	CT	leaf	1	2	7	30	30	28	23	9	8	7	7	6	6	6	3	3	2	1
AT3G12280	CTleaf	0.14308	CT	leaf	1	2	7	NA	NA	13	11	11	10	8	7	6	6	6	3	3	2	1
AT3G08610	CTleaf	-0.826867	CT	leaf	1	2	10	20	20	20	15	15	13	11	8	4	4	4	4	4	3	1
AT3G44590	CTleaf	0.548602	CT	leaf	1	2	6	8	8	8	8	8	7	6	6	5	5	5	5	4	3	1
AT4G33210	CTleaf	-0.288752	CT	leaf	1	2	7	22	22	22	19	19	10	8	7	6	6	6	3	3	2	1
AT5G48870	CTleaf	-0.442589	CT	leaf	1	2	5	26	26	24	18	18	6	5	5	4	4	4	4	4	3	1
AT5G55040	CTleaf	0.0437591	CT	leaf	1	2	1	6	6	6	6	6	1	1	1	1	1	1	1	1	1	1
AT3G10370	CTleaf	-0.0505312	CT	leaf	1	2	1	NA	NA	NA	NA	NA	NA	NA	1	1	1	1	1	1	1	1
AT1G30380	CTleaf	-1.15539	CT	leaf	1	2	16	NA	NA	NA	33	29	21	17	14	4	4	4	4	4	3	1
AT4G38260	CTleaf	-0.704144	CT	leaf	1	2	7	NA	NA	NA	19	19	10	8	7	6	6	6	3	3	2	1
AT2G18400	CTleaf	0.165064	CT	leaf	1	2	6	NA	NA	NA	27	25	7	6	6	5	5	5	5	4	3	1
AT2G47110	CTleaf	0.474094	CT	leaf	1	2	5	7	7	7	7	7	6	5	5	4	4	4	4	4	3	1
AT3G52250	CTleaf	0.641374	CT	leaf	1	2	1	1	1	1	1	1	1	1	1	1	1	1	1	1	1	1
AT5G16130	CTleaf	0.0804083	CT	leaf	1	2	5	21	21	21	18	18	6	5	5	4	4	4	4	4	3	1
AT5G04800	CTleaf	0.32475	CT	leaf	1	2	5	55	55	33	7	7	6	5	5	4	4	4	4	4	3	1
AT4G18600	CTleaf	0.503299	CT	leaf	1	2	13	NA	NA	49	36	32	24	14	11	8	8	8	6	5	4	1
AT4G29000	CTleaf	-0.406821	CT	leaf	1	2	2	11	11	11	10	10	9	2	2	2	2	2	2	2	1	1
AT5G15802	CTleaf	-0.120953	CT	leaf	1	2	5	21	21	21	18	18	6	5	5	4	4	4	4	4	3	1
AT2G41830	CTleaf	0.432519	CT	leaf	1	2	1	1	1	1	1	1	1	1	1	1	1	1	1	1	1	1
AT5G05570	CTleaf	0.0903324	CT	leaf	1	2	7	30	30	28	23	9	8	7	7	6	6	6	3	3	2	1
AT1G48490	CTleaf	0.171065	CT	leaf	1	2	7	30	30	28	23	9	8	7	7	6	6	6	3	3	2	1
AT2G42270	CTleaf	-0.537081	CT	leaf	1	2	8	14	14	14	12	12	11	9	3	3	3	3	3	3	2	1
AT1G28690	CTleaf	0.426575	CT	leaf	1	2	1	6	6	6	6	6	1	1	1	1	1	1	1	1	1	1
AT5G04930	CTleaf	-0.492063	CT	leaf	1	2	2	3	3	3	3	3	3	2	2	2	2	2	2	2	1	1
AT5G09400	CTleaf	0.747783	CT	leaf	1	2	11	NA	NA	NA	20	20	14	12	9	1	1	1	1	1	1	1
AT1G74250	CTleaf	0.142871	CT	leaf	1	2	2	NA	NA	3	3	3	3	2	2	2	2	2	2	2	1	1
AT3G13290	CTleaf	0.844353	CT	leaf	1	2	1	6	6	6	6	6	1	1	1	1	1	1	1	1	1	1
AT2G39460	CTleaf	0.233146	CT	leaf	1	2	5	7	7	7	7	7	6	5	5	4	4	4	4	4	3	1
AT2G17700	CTleaf	-0.429648	CT	leaf	1	2	2	NA	NA	11	10	10	9	2	2	2	2	2	2	2	1	1
AT3G05670	CTleaf	-0.328516	CT	leaf	1	2	2	3	3	3	3	3	3	2	2	2	2	2	2	2	1	1
AT2G04390	CTleaf	-0.0180054	CT	leaf	1	2	5	45	45	42	32	18	6	5	5	4	4	4	4	4	3	1
AT4G30620	CTleaf	-0.119966	CT	leaf	1	2	5	21	21	21	18	18	6	5	5	4	4	4	4	4	3	1
AT5G42220	CTleaf	-0.694937	CT	leaf	1	2	8	47	47	14	12	12	11	9	3	3	3	3	3	3	2	1
AT5G43900	CTleaf	0.490047	CT	leaf	1	2	1	6	6	6	6	6	1	1	1	1	1	1	1	1	1	1
AT3G05680	CTleaf	0.795753	CT	leaf	1	2	13	NA	NA	NA	37	24	17	14	11	8	8	8	6	5	4	1
AT1G34030	CTleaf	-0.222924	CT	leaf	1	2	5	21	21	21	18	18	6	5	5	4	4	4	4	4	3	1
AT5G27240	CTleaf	0.38354	CT	leaf	1	2	13	NA	NA	NA	NA	32	24	14	11	8	8	8	6	5	4	1
AT1G58848	CTleaf	-0.0693031	CT	leaf	1	2	7	22	22	22	19	19	10	8	7	6	6	6	3	3	2	1
AT2G36850	CTleaf	-0.485965	CT	leaf	1	2	3	NA	NA	NA	NA	NA	4	3	3	3	3	3	3	3	2	1
AT3G50380	CTleaf	0.274	CT	leaf	1	2	9	16	16	16	14	14	12	10	7	6	6	6	3	3	2	1
AT2G40860	CTleaf	-0.814299	CT	leaf	1	2	8	47	47	14	12	12	11	9	3	3	3	3	3	3	2	1
AT5G22060	CTleaf	-0.728494	CT	leaf	1	2	8	15	15	15	13	13	11	9	3	3	3	3	3	3	2	1
AT1G54490	CTleaf	0.482951	CT	leaf	1	2	13	NA	NA	49	36	32	24	14	11	8	8	8	6	5	4	1
AT1G25390	CTleaf	-0.203486	CT	leaf	1	2	2	3	3	3	3	3	3	2	2	2	2	2	2	2	1	1
AT2G46510	CTleaf	-0.936991	CT	leaf	1	2	17	52	52	46	34	30	22	18	3	3	3	3	3	3	2	1
AT3G25230	CTleaf	-0.539011	CT	leaf	1	2	2	11	11	11	10	10	9	2	2	2	2	2	2	2	1	1
AT5G16210	CTleaf	-0.481995	CT	leaf	1	2	8	14	14	14	12	12	11	9	3	3	3	3	3	3	2	1
AT1G53840	CTleaf	-0.624554	CT	leaf	1	2	4	19	19	19	17	17	5	4	4	2	2	2	2	2	1	1
AT2G38440	CTleaf	0.870832	CT	leaf	1	2	11	24	24	23	20	20	14	12	9	1	1	1	1	1	1	1
AT1G05380	CTleaf	-0.012602	CT	leaf	1	2	1	NA	NA	NA	1	1	1	1	1	1	1	1	1	1	1	1
AT4G01290	CTleaf	0.979973	CT	leaf	1	2	11	24	24	23	20	20	14	12	9	1	1	1	1	1	1	1
AT5G66052	CTleaf	0.208463	CT	leaf	1	2	6	NA	NA	NA	27	25	7	6	6	5	5	5	5	4	3	1
AT2G17760	CTleaf	-0.425675	CT	leaf	1	2	4	19	19	19	17	17	5	4	4	2	2	2	2	2	1	1
AT1G04210	CTleaf	0.0824785	CT	leaf	1	2	1	2	2	2	2	2	2	1	1	1	1	1	1	1	1	1
AT1G12470	CTleaf	-0.168656	CT	leaf	1	2	7	22	22	22	19	19	10	8	7	6	6	6	3	3	2	1
AT3G19830	CTleaf	-0.81093	CT	leaf	1	2	8	15	15	15	13	13	11	9	3	3	3	3	3	3	2	1
AT3G50110	CTleaf	-0.455021	CT	leaf	1	2	7	23	23	13	11	11	10	8	7	6	6	6	3	3	2	1
AT3G51120	CTleaf	0.709262	CT	leaf	1	2	11	24	24	23	20	20	14	12	9	1	1	1	1	1	1	1
AT3G51250	CTleaf	-0.728244	CT	leaf	1	2	8	47	47	14	12	12	11	9	3	3	3	3	3	3	2	1
AT3G58700	CTleaf	0.301994	CT	leaf	1	2	5	7	7	7	7	7	6	5	5	4	4	4	4	4	3	1
AT4G02070	CTleaf	0.491314	CT	leaf	1	2	9	NA	NA	16	14	14	12	10	7	6	6	6	3	3	2	1
AT5G56670	CTleaf	-0.0800455	CT	leaf	1	2	5	7	7	7	7	7	6	5	5	4	4	4	4	4	3	1
AT3G50370	CTleaf	1.03863	CT	leaf	1	2	13	34	34	32	26	24	17	14	11	8	8	8	6	5	4	1
AT4G15180	CTleaf	0.761313	CT	leaf	1	2	1	1	1	1	1	1	1	1	1	1	1	1	1	1	1	1
AT5G13510	CTleaf	0.0242083	CT	leaf	1	2	5	45	45	42	32	18	6	5	5	4	4	4	4	4	3	1
AT3G19190	CTleaf	-0.368609	CT	leaf	1	2	3	NA	NA	NA	NA	NA	4	3	3	3	3	3	3	3	2	1
AT5G51690	CTleaf	0.41164	CT	leaf	1	2	9	NA	NA	NA	NA	14	12	10	7	6	6	6	3	3	2	1
AT5G46400	CTleaf	0.271034	CT	leaf	1	2	7	30	30	28	23	9	8	7	7	6	6	6	3	3	2	1
AT5G24810	CTleaf	-0.604882	CT	leaf	1	2	8	15	15	15	13	13	11	9	3	3	3	3	3	3	2	1
AT4G26840	CTleaf	0.306442	CT	leaf	1	2	6	NA	NA	NA	27	25	7	6	6	5	5	5	5	4	3	1
AT2G11215	CTleaf	0.43068	CT	leaf	1	2	9	NA	NA	16	14	14	12	10	7	6	6	6	3	3	2	1
AT4G28370	CTleaf	0.668899	CT	leaf	1	2	13	34	34	32	26	24	17	14	11	8	8	8	6	5	4	1
ATCG00630	CTleaf	-1.28126	CT	leaf	1	2	16	44	44	41	31	29	21	17	14	4	4	4	4	4	3	1
AT3G55410	CTleaf	-0.639031	CT	leaf	1	2	8	14	14	14	12	12	11	9	3	3	3	3	3	3	2	1
AT2G42010	CTleaf	-0.567461	CT	leaf	1	2	8	47	47	14	12	12	11	9	3	3	3	3	3	3	2	1
AT1G56700	CTleaf	-0.619415	CT	leaf	1	2	10	20	20	20	15	15	13	11	8	4	4	4	4	4	3	1
AT3G57300	CTleaf	-0.215952	CT	leaf	1	2	7	22	22	22	19	19	10	8	7	6	6	6	3	3	2	1
AT4G30220	CTleaf	-0.586908	CT	leaf	1	2	5	26	26	24	18	18	6	5	5	4	4	4	4	4	3	1
AT5G45260	CTleaf	0.131217	CT	leaf	1	2	2	18	18	18	16	16	3	2	2	2	2	2	2	2	1	1
AT3G13300	CTleaf	0.423147	CT	leaf	1	2	7	30	30	28	23	9	8	7	7	6	6	6	3	3	2	1
AT3G51010	CTleaf	-0.748708	CT	leaf	1	2	5	21	21	21	18	18	6	5	5	4	4	4	4	4	3	1
AT1G54850	CTleaf	-0.438047	CT	leaf	1	2	18	NA	NA	NA	NA	NA	25	20	15	9	5	5	5	4	3	1
AT3G09070	CTleaf	1.11747	CT	leaf	1	2	11	NA	NA	NA	NA	NA	14	12	9	1	1	1	1	1	1	1
AT1G57860	CTleaf	0.196033	CT	leaf	1	2	5	45	45	42	32	18	6	5	5	4	4	4	4	4	3	1
AT1G77940	CTleaf	-0.0861698	CT	leaf	1	2	5	21	21	21	18	18	6	5	5	4	4	4	4	4	3	1
AT4G20150	CTleaf	-0.73586	CT	leaf	1	2	5	26	26	24	18	18	6	5	5	4	4	4	4	4	3	1
AT2G25490	CTleaf	0.769854	CT	leaf	1	2	11	NA	NA	NA	NA	NA	14	12	9	1	1	1	1	1	1	1
AT1G11100	CTleaf	-0.632773	CT	leaf	1	2	8	14	14	14	12	12	11	9	3	3	3	3	3	3	2	1
AT5G02502	CTleaf	-0.557857	CT	leaf	1	2	10	NA	NA	NA	15	15	13	11	8	4	4	4	4	4	3	1
AT1G10050	CTleaf	-0.683079	CT	leaf	1	2	17	52	52	46	34	30	22	18	3	3	3	3	3	3	2	1
AT3G12965	CTleaf	0.406359	CT	leaf	1	2	6	8	8	8	8	8	7	6	6	5	5	5	5	4	3	1
AT4G25940	CTleaf	-0.653732	CT	leaf	1	2	8	47	47	14	12	12	11	9	3	3	3	3	3	3	2	1
AT2G23930	CTleaf	-0.353121	CT	leaf	1	2	5	21	21	21	18	18	6	5	5	4	4	4	4	4	3	1
AT5G63500	CTleaf	-0.5708	CT	leaf	1	2	10	NA	NA	NA	15	15	13	11	8	4	4	4	4	4	3	1
AT2G04790	CTleaf	-0.641103	CT	leaf	1	2	10	20	20	20	15	15	13	11	8	4	4	4	4	4	3	1
AT1G41880	CTleaf	0.273988	CT	leaf	1	2	5	7	7	7	7	7	6	5	5	4	4	4	4	4	3	1
AT1G02080	CTleaf	0.416123	CT	leaf	1	2	1	2	2	2	2	2	2	1	1	1	1	1	1	1	1	1
AT1G43790	CTleaf	1.05926	CT	leaf	1	2	12	46	46	43	22	22	15	13	10	7	7	7	6	5	4	1
AT2G43780	CTleaf	0.264299	CT	leaf	1	2	5	7	7	7	7	7	6	5	5	4	4	4	4	4	3	1
AT3G23590	CTleaf	0.241994	CT	leaf	1	2	1	NA	NA	NA	6	6	1	1	1	1	1	1	1	1	1	1
AT3G58570	CTleaf	0.393047	CT	leaf	1	2	1	6	6	6	6	6	1	1	1	1	1	1	1	1	1	1
AT3G01780	CTleaf	0.752199	CT	leaf	1	2	1	6	6	6	6	6	1	1	1	1	1	1	1	1	1	1
AT1G79000	CTleaf	0.464557	CT	leaf	1	2	1	1	1	1	1	1	1	1	1	1	1	1	1	1	1	1
AT4G00630	CTleaf	0.203321	CT	leaf	1	2	9	NA	NA	16	14	14	12	10	7	6	6	6	3	3	2	1
AT1G70610	CTleaf	-0.771236	CT	leaf	1	2	7	23	23	13	11	11	10	8	7	6	6	6	3	3	2	1
AT1G55325	CTleaf	1.02388	CT	leaf	1	2	1	6	6	6	6	6	1	1	1	1	1	1	1	1	1	1
AT3G17205	CTleaf	-0.641851	CT	leaf	1	2	17	NA	NA	NA	34	30	22	18	3	3	3	3	3	3	2	1
AT3G63370	CTleaf	0.571726	CT	leaf	1	2	1	NA	NA	1	1	1	1	1	1	1	1	1	1	1	1	1
AT4G38270	CTleaf	-0.128279	CT	leaf	1	2	4	19	19	19	17	17	5	4	4	2	2	2	2	2	1	1
AT5G16220	CTleaf	-0.387154	CT	leaf	1	2	7	22	22	22	19	19	10	8	7	6	6	6	3	3	2	1
AT4G30100	CTleaf	-0.228849	CT	leaf	1	2	2	3	3	3	3	3	3	2	2	2	2	2	2	2	1	1
AT4G25520	CTleaf	-0.688017	CT	leaf	1	2	8	14	14	14	12	12	11	9	3	3	3	3	3	3	2	1
AT3G56710	CTleaf	-1.07311	CT	leaf	1	2	16	NA	NA	NA	NA	NA	NA	NA	14	4	4	4	4	4	3	1
AT1G32530	CTleaf	-0.436485	CT	leaf	1	2	8	14	14	14	12	12	11	9	3	3	3	3	3	3	2	1
AT1G16270	CTleaf	0.590085	CT	leaf	1	2	1	2	2	2	2	2	2	1	1	1	1	1	1	1	1	1
AT3G21295	CTleaf	-0.603587	CT	leaf	1	2	8	14	14	14	12	12	11	9	3	3	3	3	3	3	2	1
AT2G30110	CTleaf	-0.0463092	CT	leaf	1	2	1	6	6	6	6	6	1	1	1	1	1	1	1	1	1	1
AT4G17610	CTleaf	0.290696	CT	leaf	1	2	2	18	18	18	16	16	3	2	2	2	2	2	2	2	1	1
AT2G47980	CTleaf	0.790296	CT	leaf	1	2	11	24	24	23	20	20	14	12	9	1	1	1	1	1	1	1
AT2G31260	CTleaf	-0.364649	CT	leaf	1	2	2	3	3	3	3	3	3	2	2	2	2	2	2	2	1	1
AT5G58440	CTleaf	-0.36611	CT	leaf	1	2	2	3	3	3	3	3	3	2	2	2	2	2	2	2	1	1
AT5G35980	CTleaf	0.0918633	CT	leaf	1	2	9	16	16	16	14	14	12	10	7	6	6	6	3	3	2	1
AT3G62310	CTleaf	0.0982559	CT	leaf	1	2	9	NA	NA	NA	NA	37	28	22	7	6	6	6	3	3	2	1
AT4G28750	CTleaf	-0.813262	CT	leaf	1	2	10	20	20	20	15	15	13	11	8	4	4	4	4	4	3	1
AT5G01730	CTleaf	-0.636574	CT	leaf	1	2	8	47	47	14	12	12	11	9	3	3	3	3	3	3	2	1
AT3G53230	CTleaf	-0.683381	CT	leaf	1	2	8	14	14	14	12	12	11	9	3	3	3	3	3	3	2	1
AT1G07360	CTleaf	-0.335759	CT	leaf	1	2	2	3	3	3	3	3	3	2	2	2	2	2	2	2	1	1
AT5G39600	CTleaf	-0.575949	CT	leaf	1	2	10	20	20	20	15	15	13	11	8	4	4	4	4	4	3	1
AT5G41150	CTleaf	0.583563	CT	leaf	1	2	1	1	1	1	1	1	1	1	1	1	1	1	1	1	1	1
AT1G48830	CTleaf	-0.301318	CT	leaf	1	2	5	21	21	21	18	18	6	5	5	4	4	4	4	4	3	1
AT1G75660	CTleaf	0.140624	CT	leaf	1	2	9	16	16	16	14	14	12	10	7	6	6	6	3	3	2	1
AT3G14460	CTleaf	-0.304702	CT	leaf	1	2	7	22	22	22	19	19	10	8	7	6	6	6	3	3	2	1
AT1G02780	CTleaf	0.0619579	CT	leaf	1	2	5	7	7	7	7	7	6	5	5	4	4	4	4	4	3	1
AT4G27860	CTleaf	0.38527	CT	leaf	1	2	1	6	6	6	6	6	1	1	1	1	1	1	1	1	1	1
AT1G54570	CTleaf	-0.411145	CT	leaf	1	2	9	16	16	16	14	14	12	10	7	6	6	6	3	3	2	1
AT1G68690	CTleaf	-0.601999	CT	leaf	1	2	3	NA	NA	NA	NA	NA	4	3	3	3	3	3	3	3	2	1
AT2G34160	CTleaf	-0.550449	CT	leaf	1	2	5	26	26	24	18	18	6	5	5	4	4	4	4	4	3	1
AT3G46370	CTleaf	0.322318	CT	leaf	1	2	13	71	71	49	36	32	24	14	11	8	8	8	6	5	4	1
AT2G17210	CTleaf	-0.182213	CT	leaf	1	2	7	22	22	22	19	19	10	8	7	6	6	6	3	3	2	1
AT5G22450	CTleaf	-0.675293	CT	leaf	1	2	8	14	14	14	12	12	11	9	3	3	3	3	3	3	2	1
AT2G47410	CTleaf	-0.689667	CT	leaf	1	2	8	47	47	14	12	12	11	9	3	3	3	3	3	3	2	1
AT5G63020	CTleaf	0.395579	CT	leaf	1	2	13	71	71	49	36	32	24	14	11	8	8	8	6	5	4	1
AT1G22270	CTleaf	-0.0291	CT	leaf	1	2	5	21	21	21	18	18	6	5	5	4	4	4	4	4	3	1
AT2G25290	CTleaf	0.20708	CT	leaf	1	2	2	18	18	18	16	16	3	2	2	2	2	2	2	2	1	1
AT3G12010	CTleaf	0.38412	CT	leaf	1	2	13	71	71	49	36	32	24	14	11	8	8	8	6	5	4	1
AT4G18590	CTleaf	-0.0772988	CT	leaf	1	2	5	21	21	21	18	18	6	5	5	4	4	4	4	4	3	1
AT5G42390	CTleaf	-0.622601	CT	leaf	1	2	7	22	22	22	19	19	10	8	7	6	6	6	3	3	2	1
AT5G49930	CTleaf	-0.226415	CT	leaf	1	2	2	3	3	3	3	3	3	2	2	2	2	2	2	2	1	1
AT5G55100	CTleaf	-0.657373	CT	leaf	1	2	8	14	14	14	12	12	11	9	3	3	3	3	3	3	2	1
AT5G24165	CTleaf	-1.00055	CT	leaf	1	2	10	20	20	20	15	15	13	11	8	4	4	4	4	4	3	1
AT5G64270	CTleaf	-0.12483	CT	leaf	1	2	1	NA	NA	NA	1	1	1	1	1	1	1	1	1	1	1	1
AT1G56220	CTleaf	-0.526027	CT	leaf	1	2	10	NA	NA	NA	15	15	13	11	8	4	4	4	4	4	3	1
AT2G17525	CTleaf	0.73892	CT	leaf	1	2	11	NA	NA	23	20	20	14	12	9	1	1	1	1	1	1	1
AT1G21630	CTleaf	0.708787	CT	leaf	1	2	13	NA	NA	NA	37	24	17	14	11	8	8	8	6	5	4	1
AT5G27770	CTleaf	-0.0892523	CT	leaf	1	2	5	21	21	21	18	18	6	5	5	4	4	4	4	4	3	1
AT1G58060	CTleaf	-0.331571	CT	leaf	1	2	7	22	22	22	19	19	10	8	7	6	6	6	3	3	2	1
AT5G28400	CTleaf	0.457753	CT	leaf	1	2	9	NA	NA	16	14	14	12	10	7	6	6	6	3	3	2	1
AT5G45250	CTleaf	-0.442247	CT	leaf	1	2	7	22	22	22	19	19	10	8	7	6	6	6	3	3	2	1
AT5G15320	CTleaf	-0.418146	CT	leaf	1	2	5	21	21	21	18	18	6	5	5	4	4	4	4	4	3	1
AT1G48410	CTleaf	1.1985	CT	leaf	1	2	11	24	24	23	20	20	14	12	9	1	1	1	1	1	1	1
AT1G77420	CTleaf	-0.805307	CT	leaf	1	2	17	NA	NA	NA	NA	NA	22	18	3	3	3	3	3	3	2	1
AT1G59820	CTleaf	-0.571007	CT	leaf	1	2	3	NA	NA	NA	NA	NA	4	3	3	3	3	3	3	3	2	1
AT3G11040	CTleaf	-0.460797	CT	leaf	1	2	4	19	19	19	17	17	5	4	4	2	2	2	2	2	1	1
AT5G25490	CTleaf	0.981839	CT	leaf	1	2	12	46	46	43	22	22	15	13	10	7	7	7	6	5	4	1
AT3G06680	CTleaf	0.522128	CT	leaf	1	2	6	NA	NA	NA	8	8	7	6	6	5	5	5	5	4	3	1
AT1G09060	CTleaf	-0.772682	CT	leaf	1	2	8	NA	NA	NA	NA	13	11	9	3	3	3	3	3	3	2	1
AT1G58220	CTleaf	0.0386575	CT	leaf	1	2	7	23	23	13	11	11	10	8	7	6	6	6	3	3	2	1
AT2G24500	CTleaf	-0.651193	CT	leaf	1	2	8	14	14	14	12	12	11	9	3	3	3	3	3	3	2	1
AT3G60770	CTleaf	0.0685338	CT	leaf	1	2	5	45	45	42	32	18	6	5	5	4	4	4	4	4	3	1
AT4G03080	CTleaf	-0.383078	CT	leaf	1	2	9	16	16	16	14	14	12	10	7	6	6	6	3	3	2	1
AT5G48500	CTleaf	0.847172	CT	leaf	1	2	12	28	28	26	22	22	15	13	10	7	7	7	6	5	4	1
AT1G31730	CTleaf	0.913423	CT	leaf	1	2	13	NA	NA	NA	37	24	17	14	11	8	8	8	6	5	4	1
AT3G07140	CTleaf	1.00076	CT	leaf	1	2	11	24	24	23	20	20	14	12	9	1	1	1	1	1	1	1
AT5G58130	CTleaf	0.341946	CT	leaf	1	2	7	23	23	13	11	11	10	8	7	6	6	6	3	3	2	1
AT1G75350	CTleaf	-0.558872	CT	leaf	1	2	5	21	21	21	18	18	6	5	5	4	4	4	4	4	3	1
AT1G03740	CTleaf	-0.748775	CT	leaf	1	2	8	14	14	14	12	12	11	9	3	3	3	3	3	3	2	1
AT2G47990	CTleaf	0.753633	CT	leaf	1	2	2	18	18	18	16	16	3	2	2	2	2	2	2	2	1	1
AT3G07610	CTleaf	-0.46711	CT	leaf	1	2	7	23	23	13	11	11	10	8	7	6	6	6	3	3	2	1
AT3G47110	CTleaf	-0.0980195	CT	leaf	1	2	2	NA	NA	NA	NA	10	9	2	2	2	2	2	2	2	1	1
AT5G03040	CTleaf	0.698033	CT	leaf	1	2	13	34	34	32	26	24	17	14	11	8	8	8	6	5	4	1
AT2G37600	CTleaf	0.392472	CT	leaf	1	2	5	7	7	7	7	7	6	5	5	4	4	4	4	4	3	1
AT3G01130	CTleaf	0.564477	CT	leaf	1	2	5	NA	NA	33	7	7	6	5	5	4	4	4	4	4	3	1
AT4G24680	CTleaf	0.442791	CT	leaf	1	2	7	30	30	28	23	9	8	7	7	6	6	6	3	3	2	1
AT2G47600	CTleaf	-0.668881	CT	leaf	1	2	3	NA	NA	NA	NA	NA	4	3	3	3	3	3	3	3	2	1
AT4G20770	CTleaf	-0.236816	CT	leaf	1	2	7	NA	NA	13	11	11	10	8	7	6	6	6	3	3	2	1
AT5G54200	CTleaf	1.02449	CT	leaf	1	2	11	24	24	23	20	20	14	12	9	1	1	1	1	1	1	1
AT4G29390	CTleaf	0.319715	CT	leaf	1	2	5	7	7	7	7	7	6	5	5	4	4	4	4	4	3	1
AT5G16715	CTleaf	-0.28055	CT	leaf	1	2	9	16	16	16	14	14	12	10	7	6	6	6	3	3	2	1
AT1G22885	CTleaf	1.05574	CT	leaf	1	2	12	46	46	43	22	22	15	13	10	7	7	7	6	5	4	1
AT3G11120	CTleaf	0.22993	CT	leaf	1	2	5	7	7	7	7	7	6	5	5	4	4	4	4	4	3	1
ATCG00110	CTleaf	-0.855103	CT	leaf	1	2	16	44	44	41	31	29	21	17	14	4	4	4	4	4	3	1
AT3G53740	CTleaf	-0.147711	CT	leaf	1	2	5	21	21	21	18	18	6	5	5	4	4	4	4	4	3	1
AT3G11960	CTleaf	0.410189	CT	leaf	1	2	7	NA	NA	9	9	9	8	7	7	6	6	6	3	3	2	1
AT4G19020	CTleaf	-0.0170921	CT	leaf	1	2	7	NA	NA	9	9	9	8	7	7	6	6	6	3	3	2	1
AT3G53090	CTleaf	0.562271	CT	leaf	1	2	13	NA	NA	NA	37	24	17	14	11	8	8	8	6	5	4	1
AT1G80050	CTleaf	1.07124	CT	leaf	1	2	12	28	28	26	22	22	15	13	10	7	7	7	6	5	4	1
AT5G52800	CTleaf	-0.401585	CT	leaf	1	2	4	NA	NA	NA	NA	17	5	4	4	2	2	2	2	2	1	1
AT5G04360	CTleaf	-0.519935	CT	leaf	1	2	9	16	16	16	14	14	12	10	7	6	6	6	3	3	2	1
AT5G66380	CTleaf	-0.848529	CT	leaf	1	2	8	15	15	15	13	13	11	9	3	3	3	3	3	3	2	1
AT5G28030	CTleaf	0.382525	CT	leaf	1	2	12	NA	NA	NA	NA	22	15	13	10	7	7	7	6	5	4	1
AT5G57990	CTleaf	-0.514652	CT	leaf	1	2	8	15	15	15	13	13	11	9	3	3	3	3	3	3	2	1
AT4G36760	CTleaf	-0.211369	CT	leaf	1	2	9	16	16	16	14	14	12	10	7	6	6	6	3	3	2	1
AT1G74750	CTleaf	-0.416093	CT	leaf	1	2	2	3	3	3	3	3	3	2	2	2	2	2	2	2	1	1
AT3G13330	CTleaf	-0.545235	CT	leaf	1	2	3	NA	NA	NA	NA	NA	4	3	3	3	3	3	3	3	2	1
AT1G64563	CTleaf	-0.824639	CT	leaf	1	2	8	14	14	14	12	12	11	9	3	3	3	3	3	3	2	1
AT3G17300	CTleaf	-0.642491	CT	leaf	1	2	10	20	20	20	15	15	13	11	8	4	4	4	4	4	3	1
AT2G16485	CTleaf	1.10875	CT	leaf	1	2	11	NA	NA	NA	NA	NA	14	12	9	1	1	1	1	1	1	1
AT3G07400	CTleaf	-0.542571	CT	leaf	1	2	8	14	14	14	12	12	11	9	3	3	3	3	3	3	2	1
AT1G35660	CTleaf	-0.353769	CT	leaf	1	2	2	3	3	3	3	3	3	2	2	2	2	2	2	2	1	1
AT1G56510	CTleaf	-0.917538	CT	leaf	1	2	17	52	52	46	34	30	22	18	3	3	3	3	3	3	2	1
AT5G23520	CTleaf	-0.213759	CT	leaf	1	2	2	3	3	3	3	3	3	2	2	2	2	2	2	2	1	1
AT2G42920	CTleaf	0.505011	CT	leaf	1	2	1	2	2	2	2	2	2	1	1	1	1	1	1	1	1	1
AT3G10360	CTleaf	0.201842	CT	leaf	1	2	13	71	71	49	36	32	24	14	11	8	8	8	6	5	4	1
AT3G47060	CTleaf	0.525681	CT	leaf	1	2	1	2	2	2	2	2	2	1	1	1	1	1	1	1	1	1
AT3G02065	CTleaf	-0.325412	CT	leaf	1	2	7	NA	NA	NA	19	19	10	8	7	6	6	6	3	3	2	1
AT2G32240	CTleaf	-0.444234	CT	leaf	1	2	2	3	3	3	3	3	3	2	2	2	2	2	2	2	1	1
AT2G17410	CTleaf	-0.292846	CT	leaf	1	2	7	22	22	22	19	19	10	8	7	6	6	6	3	3	2	1
AT5G45775	CTleaf	0.348716	CT	leaf	1	2	5	55	55	33	7	7	6	5	5	4	4	4	4	4	3	1
AT3G42170	CTleaf	-0.480661	CT	leaf	1	2	2	11	11	11	10	10	9	2	2	2	2	2	2	2	1	1
AT5G59650	CTleaf	0.774274	CT	leaf	1	2	1	NA	NA	NA	6	6	1	1	1	1	1	1	1	1	1	1
AT5G51200	CTleaf	0.35313	CT	leaf	1	2	9	16	16	16	14	14	12	10	7	6	6	6	3	3	2	1
AT4G12340	CTleaf	0.75421	CT	leaf	1	2	12	NA	NA	NA	NA	NA	15	13	10	7	7	7	6	5	4	1
AT3G11130	CTleaf	0.379884	CT	leaf	1	2	1	1	1	1	1	1	1	1	1	1	1	1	1	1	1	1
AT3G12587	CTleaf	0.168126	CT	leaf	1	2	6	NA	NA	NA	27	25	7	6	6	5	5	5	5	4	3	1
AT3G12260	CTleaf	-0.393042	CT	leaf	1	2	10	NA	NA	68	51	15	13	11	8	4	4	4	4	4	3	1
AT1G22860	CTleaf	0.0862871	CT	leaf	1	2	1	6	6	6	6	6	1	1	1	1	1	1	1	1	1	1
AT1G05035	CTleaf	0.13784	CT	leaf	1	2	7	NA	NA	9	9	9	8	7	7	6	6	6	3	3	2	1
AT1G20920	CTleaf	0.328428	CT	leaf	1	2	7	30	30	28	23	9	8	7	7	6	6	6	3	3	2	1
AT1G50030	CTleaf	0.299511	CT	leaf	1	2	9	16	16	16	14	14	12	10	7	6	6	6	3	3	2	1
AT4G35905	CTleaf	-0.562644	CT	leaf	1	2	10	NA	NA	NA	15	15	13	11	8	4	4	4	4	4	3	1
AT5G16680	CTleaf	0.185076	CT	leaf	1	2	7	30	30	28	23	9	8	7	7	6	6	6	3	3	2	1
AT5G01510	CTleaf	-0.200947	CT	leaf	1	2	7	NA	NA	13	11	11	10	8	7	6	6	6	3	3	2	1
AT3G53180	CTleaf	-0.807566	CT	leaf	1	2	8	14	14	14	12	12	11	9	3	3	3	3	3	3	2	1
AT1G61380	CTleaf	-0.7164	CT	leaf	1	2	17	NA	NA	NA	34	30	22	18	3	3	3	3	3	3	2	1
AT1G33140	CTleaf	0.430156	CT	leaf	1	2	5	7	7	7	7	7	6	5	5	4	4	4	4	4	3	1
AT2G47640	CTleaf	-0.0716453	CT	leaf	1	2	5	7	7	7	7	7	6	5	5	4	4	4	4	4	3	1
AT3G28900	CTleaf	0.354974	CT	leaf	1	2	5	7	7	7	7	7	6	5	5	4	4	4	4	4	3	1
AT4G25830	CTleaf	1.00229	CT	leaf	1	2	12	46	46	43	22	22	15	13	10	7	7	7	6	5	4	1
AT5G42190	CTleaf	-0.042034	CT	leaf	1	2	10	20	20	20	15	15	13	11	8	4	4	4	4	4	3	1
AT2G41960	CTleaf	0.45371	CT	leaf	1	2	1	1	1	1	1	1	1	1	1	1	1	1	1	1	1	1
AT1G51805	CTleaf	-0.413367	CT	leaf	1	2	2	3	3	3	3	3	3	2	2	2	2	2	2	2	1	1
AT2G45540	CTleaf	0.944849	CT	leaf	1	2	11	NA	NA	23	20	20	14	12	9	1	1	1	1	1	1	1
AT1G27470	CTleaf	0.16814	CT	leaf	1	2	2	NA	NA	11	10	10	9	2	2	2	2	2	2	2	1	1
AT3G49910	CTleaf	0.801517	CT	leaf	1	2	12	NA	NA	NA	NA	NA	NA	13	10	7	7	7	6	5	4	1
AT1G10330	CTleaf	0.270656	CT	leaf	1	2	1	6	6	6	6	6	1	1	1	1	1	1	1	1	1	1
AT4G34480	CTleaf	-1.1041	CT	leaf	1	2	17	NA	NA	NA	34	30	22	18	3	3	3	3	3	3	2	1
AT5G53440	CTleaf	0.662213	CT	leaf	1	2	1	1	1	1	1	1	1	1	1	1	1	1	1	1	1	1
AT5G54145	CTleaf	1.08942	CT	leaf	1	2	12	46	46	43	22	22	15	13	10	7	7	7	6	5	4	1
AT5G58300	CTleaf	1.05885	CT	leaf	1	2	11	NA	NA	NA	20	20	14	12	9	1	1	1	1	1	1	1
AT4G08500	CTleaf	-0.899406	CT	leaf	1	2	17	52	52	46	34	30	22	18	3	3	3	3	3	3	2	1
AT3G54230	CTleaf	0.229224	CT	leaf	1	2	1	2	2	2	2	2	2	1	1	1	1	1	1	1	1	1
AT1G55970	CTleaf	1.02692	CT	leaf	1	2	1	6	6	6	6	6	1	1	1	1	1	1	1	1	1	1
AT3G09920	CTleaf	-0.816338	CT	leaf	1	2	8	14	14	14	12	12	11	9	3	3	3	3	3	3	2	1
AT4G04910	CTleaf	-0.500091	CT	leaf	1	2	3	NA	NA	NA	NA	NA	4	3	3	3	3	3	3	3	2	1
AT4G16680	CTleaf	-0.555229	CT	leaf	1	2	7	23	23	13	11	11	10	8	7	6	6	6	3	3	2	1
AT5G20650	CTleaf	0.837384	CT	leaf	1	2	12	46	46	43	22	22	15	13	10	7	7	7	6	5	4	1
AT5G04870	CTleaf	-0.268344	CT	leaf	1	2	2	3	3	3	3	3	3	2	2	2	2	2	2	2	1	1
AT1G04830	CTleaf	-0.922417	CT	leaf	1	2	17	52	52	46	34	30	22	18	3	3	3	3	3	3	2	1
AT5G04410	CTleaf	-0.638609	CT	leaf	1	2	3	NA	NA	NA	NA	NA	4	3	3	3	3	3	3	3	2	1
AT3G06700	CTleaf	0.624368	CT	leaf	1	2	5	7	7	7	7	7	6	5	5	4	4	4	4	4	3	1
AT4G16144	CTleaf	-0.890811	CT	leaf	1	2	8	15	15	15	13	13	11	9	3	3	3	3	3	3	2	1
AT3G49142	CTleaf	0.309222	CT	leaf	1	2	1	2	2	2	2	2	2	1	1	1	1	1	1	1	1	1
AT1G18250	CTleaf	1.28613	CT	leaf	1	2	12	28	28	26	22	22	15	13	10	7	7	7	6	5	4	1
AT1G04160	CTleaf	-0.430424	CT	leaf	1	2	2	11	11	11	10	10	9	2	2	2	2	2	2	2	1	1
AT2G46540	CTleaf	-0.994867	CT	leaf	1	2	16	NA	NA	NA	33	29	21	17	14	4	4	4	4	4	3	1
AT3G09910	CTleaf	-1.60436	CT	leaf	1	2	17	NA	NA	NA	NA	NA	22	18	3	3	3	3	3	3	2	1
AT3G11170	CTleaf	-1.0958	CT	leaf	1	2	8	14	14	14	12	12	11	9	3	3	3	3	3	3	2	1
AT2G28320	CTleaf	-0.476923	CT	leaf	1	2	7	22	22	22	19	19	10	8	7	6	6	6	3	3	2	1
AT2G48160	CTleaf	0.463975	CT	leaf	1	2	9	NA	NA	NA	NA	14	12	10	7	6	6	6	3	3	2	1
AT3G59650	CTleaf	0.431408	CT	leaf	1	2	6	NA	NA	NA	8	8	7	6	6	5	5	5	5	4	3	1
AT3G56150	CTleaf	0.991986	CT	leaf	1	2	1	NA	NA	NA	2	2	2	1	1	1	1	1	1	1	1	1
AT2G35110	CTleaf	0.746009	CT	leaf	1	2	13	NA	NA	NA	37	24	17	14	11	8	8	8	6	5	4	1
AT1G48090	CTleaf	0.554897	CT	leaf	1	2	1	1	1	1	1	1	1	1	1	1	1	1	1	1	1	1
AT5G54730	CTleaf	-0.966273	CT	leaf	1	2	17	52	52	46	34	30	22	18	3	3	3	3	3	3	2	1
AT3G14400	CTleaf	0.427237	CT	leaf	1	2	2	18	18	18	16	16	3	2	2	2	2	2	2	2	1	1
AT4G32410	CTleaf	0.784201	CT	leaf	1	2	13	NA	NA	NA	37	24	17	14	11	8	8	8	6	5	4	1
AT1G24330	CTleaf	-0.860473	CT	leaf	1	2	17	52	52	46	34	30	22	18	3	3	3	3	3	3	2	1
AT3G62250	CTleaf	0.80194	CT	leaf	1	2	12	NA	NA	NA	NA	NA	NA	13	10	7	7	7	6	5	4	1
AT5G23150	CTleaf	0.533294	CT	leaf	1	2	1	1	1	1	1	1	1	1	1	1	1	1	1	1	1	1
AT1G10390	CTleaf	-0.262417	CT	leaf	1	2	7	22	22	22	19	19	10	8	7	6	6	6	3	3	2	1
AT5G58410	CTleaf	-0.0757026	CT	leaf	1	2	7	30	30	28	23	9	8	7	7	6	6	6	3	3	2	1
AT2G01460	CTleaf	0.224531	CT	leaf	1	2	7	NA	NA	NA	11	11	10	8	7	6	6	6	3	3	2	1
AT1G19720	CTleaf	0.515167	CT	leaf	1	2	13	71	71	49	36	32	24	14	11	8	8	8	6	5	4	1
AT1G67350	CTleaf	-0.426118	CT	leaf	1	2	5	21	21	21	18	18	6	5	5	4	4	4	4	4	3	1
AT4G17330	CTleaf	0.529161	CT	leaf	1	2	9	NA	NA	NA	NA	14	12	10	7	6	6	6	3	3	2	1
AT5G62580	CTleaf	0.00987971	CT	leaf	1	2	4	19	19	19	17	17	5	4	4	2	2	2	2	2	1	1
AT5G60170	CTleaf	-0.190066	CT	leaf	1	2	2	NA	NA	NA	NA	10	9	2	2	2	2	2	2	2	1	1
AT3G47370	CTleaf	-0.127705	CT	leaf	1	2	5	21	21	21	18	18	6	5	5	4	4	4	4	4	3	1
AT5G58005	CTleaf	-0.349326	CT	leaf	1	2	18	NA	NA	NA	NA	NA	25	20	15	9	5	5	5	4	3	1
AT1G70620	CTleaf	0.685512	CT	leaf	1	2	1	6	6	6	6	6	1	1	1	1	1	1	1	1	1	1
AT5G19025	CTleaf	-0.767955	CT	leaf	1	2	8	15	15	15	13	13	11	9	3	3	3	3	3	3	2	1
AT4G27090	CTleaf	-0.0114299	CT	leaf	1	2	5	21	21	21	18	18	6	5	5	4	4	4	4	4	3	1
AT3G01460	CTleaf	1.15923	CT	leaf	1	2	11	24	24	23	20	20	14	12	9	1	1	1	1	1	1	1
AT5G47400	CTleaf	-0.145413	CT	leaf	1	2	8	NA	NA	NA	13	13	11	9	3	3	3	3	3	3	2	1
AT3G26395	CTleaf	-0.915554	CT	leaf	1	2	10	NA	NA	NA	15	15	13	11	8	4	4	4	4	4	3	1
AT3G46220	CTleaf	0.493224	CT	leaf	1	2	11	NA	NA	NA	20	20	14	12	9	1	1	1	1	1	1	1
AT5G17910	CTleaf	0.409738	CT	leaf	1	2	2	18	18	18	16	16	3	2	2	2	2	2	2	2	1	1
AT5G50380	CTleaf	-0.14791	CT	leaf	1	2	1	NA	NA	NA	1	1	1	1	1	1	1	1	1	1	1	1
AT1G29720	CTleaf	0.147086	CT	leaf	1	2	9	NA	NA	NA	NA	37	28	22	7	6	6	6	3	3	2	1
AT1G61140	CTleaf	-0.397198	CT	leaf	1	2	2	3	3	3	3	3	3	2	2	2	2	2	2	2	1	1
AT2G31650	CTleaf	0.158005	CT	leaf	1	2	7	23	23	13	11	11	10	8	7	6	6	6	3	3	2	1
AT3G04450	CTleaf	0.653268	CT	leaf	1	2	1	2	2	2	2	2	2	1	1	1	1	1	1	1	1	1
AT3G04810	CTleaf	-0.0307268	CT	leaf	1	2	2	3	3	3	3	3	3	2	2	2	2	2	2	2	1	1
AT3G47820	CTleaf	-0.377659	CT	leaf	1	2	2	3	3	3	3	3	3	2	2	2	2	2	2	2	1	1
AT4G02660	CTleaf	0.142864	CT	leaf	1	2	2	18	18	18	16	16	3	2	2	2	2	2	2	2	1	1
AT5G58160	CTleaf	-0.724506	CT	leaf	1	2	8	14	14	14	12	12	11	9	3	3	3	3	3	3	2	1
AT5G02500	CTleaf	-0.11409	CT	leaf	1	2	2	11	11	11	10	10	9	2	2	2	2	2	2	2	1	1
AT1G08060	CTleaf	0.601826	CT	leaf	1	2	1	1	1	1	1	1	1	1	1	1	1	1	1	1	1	1
AT4G13550	CTleaf	-0.928854	CT	leaf	1	2	17	NA	NA	NA	34	30	22	18	3	3	3	3	3	3	2	1
AT3G06550	CTleaf	1.198	CT	leaf	1	2	11	24	24	23	20	20	14	12	9	1	1	1	1	1	1	1
AT4G34890	CTleaf	0.33334	CT	leaf	1	2	7	NA	NA	9	9	9	8	7	7	6	6	6	3	3	2	1
AT1G26150	CTleaf	0.526008	CT	leaf	1	2	13	71	71	49	36	32	24	14	11	8	8	8	6	5	4	1
AT5G05200	CTleaf	-0.889573	CT	leaf	1	2	9	NA	NA	NA	NA	NA	12	10	7	6	6	6	3	3	2	1
AT1G30410	CTleaf	0.349373	CT	leaf	1	2	9	NA	NA	NA	NA	37	28	22	7	6	6	6	3	3	2	1
AT3G17810	CTleaf	-0.627637	CT	leaf	1	2	3	NA	NA	NA	NA	NA	4	3	3	3	3	3	3	3	2	1
AT3G21160	CTleaf	0.103299	CT	leaf	1	2	7	NA	NA	NA	9	9	8	7	7	6	6	6	3	3	2	1
AT5G43745	CTleaf	-0.00647628	CT	leaf	1	2	9	NA	NA	NA	NA	37	28	22	7	6	6	6	3	3	2	1
AT1G02890	CTleaf	-0.600443	CT	leaf	1	2	7	22	22	22	19	19	10	8	7	6	6	6	3	3	2	1
AT1G55160	CTleaf	-0.210328	CT	leaf	1	2	5	21	21	21	18	18	6	5	5	4	4	4	4	4	3	1
AT3G07700	CTleaf	-0.930584	CT	leaf	1	2	8	47	47	14	12	12	11	9	3	3	3	3	3	3	2	1
AT5G23535	CTleaf	0.194859	CT	leaf	1	2	6	NA	NA	NA	NA	NA	NA	6	6	5	5	5	5	4	3	1
AT5G55160	CTleaf	-0.888184	CT	leaf	1	2	10	20	20	20	15	15	13	11	8	4	4	4	4	4	3	1
AT2G29960	CTleaf	0.609014	CT	leaf	1	2	6	NA	NA	NA	27	25	7	6	6	5	5	5	5	4	3	1
AT2G40770	CTleaf	-0.0966772	CT	leaf	1	2	1	1	1	1	1	1	1	1	1	1	1	1	1	1	1	1
AT4G16340	CTleaf	1.06779	CT	leaf	1	2	11	24	24	23	20	20	14	12	9	1	1	1	1	1	1	1
AT4G19490	CTleaf	0.708052	CT	leaf	1	2	13	NA	NA	NA	37	24	17	14	11	8	8	8	6	5	4	1
AT5G14720	CTleaf	0.159746	CT	leaf	1	2	9	16	16	16	14	14	12	10	7	6	6	6	3	3	2	1
AT5G55400	CTleaf	-0.673553	CT	leaf	1	2	8	14	14	14	12	12	11	9	3	3	3	3	3	3	2	1
AT4G32700	CTleaf	1.01818	CT	leaf	1	2	1	6	6	6	6	6	1	1	1	1	1	1	1	1	1	1
AT2G30480	CTleaf	-0.389025	CT	leaf	1	2	4	19	19	19	17	17	5	4	4	2	2	2	2	2	1	1
AT1G53390	CTleaf	0.918967	CT	leaf	1	2	2	18	18	18	16	16	3	2	2	2	2	2	2	2	1	1
AT3G08530	CTleaf	0.112647	CT	leaf	1	2	7	30	30	28	23	9	8	7	7	6	6	6	3	3	2	1
AT1G72390	CTleaf	0.944462	CT	leaf	1	2	1	6	6	6	6	6	1	1	1	1	1	1	1	1	1	1
AT4G11680	CTleaf	-0.514462	CT	leaf	1	2	4	NA	NA	NA	NA	NA	NA	NA	4	2	2	2	2	2	1	1
AT5G55310	CTleaf	-0.56845	CT	leaf	1	2	7	22	22	22	19	19	10	8	7	6	6	6	3	3	2	1
ATCG00760	CTleaf	-0.672399	CT	leaf	1	2	9	16	16	16	14	14	12	10	7	6	6	6	3	3	2	1
AT1G18150	CTleaf	0.0205072	CT	leaf	1	2	7	30	30	28	23	9	8	7	7	6	6	6	3	3	2	1
AT3G10380	CTleaf	-0.322018	CT	leaf	1	2	7	NA	NA	13	11	11	10	8	7	6	6	6	3	3	2	1
AT1G63380	CTleaf	0.307935	CT	leaf	1	2	1	6	6	6	6	6	1	1	1	1	1	1	1	1	1	1
AT3G50430	CTleaf	0.280425	CT	leaf	1	2	1	NA	NA	6	6	6	1	1	1	1	1	1	1	1	1	1
AT5G62670	CTleaf	0.313598	CT	leaf	1	2	13	NA	NA	NA	NA	32	24	14	11	8	8	8	6	5	4	1
AT3G55280	CTleaf	0.647038	CT	leaf	1	2	5	7	7	7	7	7	6	5	5	4	4	4	4	4	3	1
AT1G69070	CTleaf	1.27141	CT	leaf	1	2	11	NA	NA	NA	NA	NA	14	12	9	1	1	1	1	1	1	1
AT2G26890	CTleaf	0.649688	CT	leaf	1	2	1	1	1	1	1	1	1	1	1	1	1	1	1	1	1	1
AT5G25520	CTleaf	0.801925	CT	leaf	1	2	1	6	6	6	6	6	1	1	1	1	1	1	1	1	1	1
AT5G62530	CTleaf	-0.755756	CT	leaf	1	2	7	23	23	13	11	11	10	8	7	6	6	6	3	3	2	1
AT1G42470	CTleaf	-0.781846	CT	leaf	1	2	17	52	52	46	34	30	22	18	3	3	3	3	3	3	2	1
AT1G30470	CTleaf	-0.1853	CT	leaf	1	2	7	23	23	13	11	11	10	8	7	6	6	6	3	3	2	1
AT5G59850	CTleaf	0.817574	CT	leaf	1	2	6	8	8	8	8	8	7	6	6	5	5	5	5	4	3	1
AT4G27380	CTleaf	0.419103	CT	leaf	1	2	6	8	8	8	8	8	7	6	6	5	5	5	5	4	3	1
AT2G18760	CTleaf	0.046456	CT	leaf	1	2	2	NA	NA	NA	NA	10	9	2	2	2	2	2	2	2	1	1
AT1G21640	CTleaf	-0.36781	CT	leaf	1	2	9	16	16	16	14	14	12	10	7	6	6	6	3	3	2	1
AT1G62390	CTleaf	0.320244	CT	leaf	1	2	2	NA	NA	NA	NA	10	9	2	2	2	2	2	2	2	1	1
AT3G07960	CTleaf	-0.668149	CT	leaf	1	2	17	52	52	46	34	30	22	18	3	3	3	3	3	3	2	1
AT2G26080	CTleaf	-0.130162	CT	leaf	1	2	9	16	16	16	14	14	12	10	7	6	6	6	3	3	2	1
AT3G15730	CTleaf	0.805149	CT	leaf	1	2	13	34	34	32	26	24	17	14	11	8	8	8	6	5	4	1
AT1G22870	CTleaf	-0.752206	CT	leaf	1	2	8	14	14	14	12	12	11	9	3	3	3	3	3	3	2	1
AT1G49975	CTleaf	0.353067	CT	leaf	1	2	5	7	7	7	7	7	6	5	5	4	4	4	4	4	3	1
AT3G55750	CTleaf	0.348254	CT	leaf	1	2	5	55	55	33	7	7	6	5	5	4	4	4	4	4	3	1
AT4G39980	CTleaf	0.0433601	CT	leaf	1	2	2	11	11	11	10	10	9	2	2	2	2	2	2	2	1	1
AT5G16300	CTleaf	1.11045	CT	leaf	1	2	11	24	24	23	20	20	14	12	9	1	1	1	1	1	1	1
AT5G47930	CTleaf	0.161482	CT	leaf	1	2	5	7	7	7	7	7	6	5	5	4	4	4	4	4	3	1
AT1G28150	CTleaf	-1.00924	CT	leaf	1	2	16	NA	NA	NA	33	29	21	17	14	4	4	4	4	4	3	1
AT2G24120	CTleaf	-0.0204271	CT	leaf	1	2	9	NA	NA	NA	NA	37	28	22	7	6	6	6	3	3	2	1
AT1G71220	CTleaf	0.990518	CT	leaf	1	2	13	NA	NA	NA	37	24	17	14	11	8	8	8	6	5	4	1
AT1G34550	CTleaf	1.02403	CT	leaf	1	2	1	6	6	6	6	6	1	1	1	1	1	1	1	1	1	1
AT4G00585	CTleaf	-0.824573	CT	leaf	1	2	5	26	26	24	18	18	6	5	5	4	4	4	4	4	3	1
AT3G47070	CTleaf	0.0714346	CT	leaf	1	2	10	NA	NA	68	51	15	13	11	8	4	4	4	4	4	3	1
AT5G22875	CTleaf	-0.134517	CT	leaf	1	2	18	NA	NA	NA	NA	NA	25	20	15	9	5	5	5	4	3	1
AT5G03850	CTleaf	0.372594	CT	leaf	1	2	5	7	7	7	7	7	6	5	5	4	4	4	4	4	3	1
AT4G29440	CTleaf	-0.57686	CT	leaf	1	2	2	3	3	3	3	3	3	2	2	2	2	2	2	2	1	1
AT1G55350	CTleaf	1.07309	CT	leaf	1	2	11	24	24	23	20	20	14	12	9	1	1	1	1	1	1	1
AT4G11380	CTleaf	0.732281	CT	leaf	1	2	13	NA	NA	NA	37	24	17	14	11	8	8	8	6	5	4	1
AT4G15830	CTleaf	1.08979	CT	leaf	1	2	12	28	28	26	22	22	15	13	10	7	7	7	6	5	4	1
AT5G45160	CTleaf	-0.062529	CT	leaf	1	2	9	16	16	16	14	14	12	10	7	6	6	6	3	3	2	1
AT3G14075	CTleaf	-0.780992	CT	leaf	1	2	17	52	52	46	34	30	22	18	3	3	3	3	3	3	2	1
AT4G14342	CTleaf	-0.399774	CT	leaf	1	2	5	21	21	21	18	18	6	5	5	4	4	4	4	4	3	1
AT1G61430	CTleaf	-0.311344	CT	leaf	1	2	3	NA	NA	NA	NA	NA	4	3	3	3	3	3	3	3	2	1
AT4G12770	CTleaf	0.56641	CT	leaf	1	2	1	1	1	1	1	1	1	1	1	1	1	1	1	1	1	1
AT5G66060	CTleaf	0.0935017	CT	leaf	1	2	7	30	30	28	23	9	8	7	7	6	6	6	3	3	2	1
AT2G20820	CTleaf	-0.7024	CT	leaf	1	2	5	26	26	24	18	18	6	5	5	4	4	4	4	4	3	1
AT2G19680	CTleaf	-0.125205	CT	leaf	1	2	5	45	45	42	32	18	6	5	5	4	4	4	4	4	3	1
AT5G11510	CTleaf	0.168047	CT	leaf	1	2	2	3	3	3	3	3	3	2	2	2	2	2	2	2	1	1
AT3G56020	CTleaf	0.507794	CT	leaf	1	2	6	8	8	8	8	8	7	6	6	5	5	5	5	4	3	1
AT4G36360	CTleaf	1.18556	CT	leaf	1	2	1	6	6	6	6	6	1	1	1	1	1	1	1	1	1	1
AT3G24506	CTleaf	0.491415	CT	leaf	1	2	5	55	55	33	7	7	6	5	5	4	4	4	4	4	3	1
AT5G27700	CTleaf	-0.390022	CT	leaf	1	2	5	21	21	21	18	18	6	5	5	4	4	4	4	4	3	1
AT2G42230	CTleaf	1.09776	CT	leaf	1	2	11	24	24	23	20	20	14	12	9	1	1	1	1	1	1	1
AT1G01100	CTleaf	-0.319343	CT	leaf	1	2	5	21	21	21	18	18	6	5	5	4	4	4	4	4	3	1
AT5G15020	CTleaf	0.542687	CT	leaf	1	2	1	1	1	1	1	1	1	1	1	1	1	1	1	1	1	1
AT2G20330	CTleaf	-0.735397	CT	leaf	1	2	8	14	14	14	12	12	11	9	3	3	3	3	3	3	2	1
AT1G17440	CTleaf	-0.0717001	CT	leaf	1	2	7	23	23	13	11	11	10	8	7	6	6	6	3	3	2	1
AT3G05590	CTleaf	0.111789	CT	leaf	1	2	5	55	55	33	7	7	6	5	5	4	4	4	4	4	3	1
AT2G20320	CTleaf	-0.560957	CT	leaf	1	2	3	NA	NA	NA	NA	NA	4	3	3	3	3	3	3	3	2	1
ATCG00090	CTleaf	-1.15541	CT	leaf	1	2	16	44	44	41	31	29	21	17	14	4	4	4	4	4	3	1
AT1G17980	CTleaf	-1.0069	CT	leaf	1	2	17	NA	NA	NA	34	30	22	18	3	3	3	3	3	3	2	1
AT3G10820	CTleaf	-0.93748	CT	leaf	1	2	17	52	52	46	34	30	22	18	3	3	3	3	3	3	2	1
AT3G12210	CTleaf	-0.095768	CT	leaf	1	2	10	NA	NA	68	51	15	13	11	8	4	4	4	4	4	3	1
AT3G58510	CTleaf	0.711976	CT	leaf	1	2	1	2	2	2	2	2	2	1	1	1	1	1	1	1	1	1
AT5G15520	CTleaf	0.261629	CT	leaf	1	2	6	NA	NA	NA	8	8	7	6	6	5	5	5	5	4	3	1
AT3G15880	CTleaf	-0.500258	CT	leaf	1	2	7	22	22	22	19	19	10	8	7	6	6	6	3	3	2	1
AT1G08910	CTleaf	-0.617678	CT	leaf	1	2	8	NA	NA	NA	NA	13	11	9	3	3	3	3	3	3	2	1
AT1G55805	CTleaf	0.366279	CT	leaf	1	2	14	NA	NA	NA	NA	NA	NA	NA	12	7	7	7	6	5	4	1
AT1G19360	CTleaf	-0.364249	CT	leaf	1	2	4	19	19	19	17	17	5	4	4	2	2	2	2	2	1	1
AT3G18390	CTleaf	1.0076	CT	leaf	1	2	13	NA	NA	NA	37	24	17	14	11	8	8	8	6	5	4	1
AT5G01770	CTleaf	-0.0258814	CT	leaf	1	2	7	22	22	22	19	19	10	8	7	6	6	6	3	3	2	1
AT4G24020	CTleaf	-0.858816	CT	leaf	1	2	8	14	14	14	12	12	11	9	3	3	3	3	3	3	2	1
AT1G76140	CTleaf	-0.591021	CT	leaf	1	2	8	NA	NA	NA	NA	13	11	9	3	3	3	3	3	3	2	1
AT1G63490	CTleaf	-0.509849	CT	leaf	1	2	8	47	47	14	12	12	11	9	3	3	3	3	3	3	2	1
AT2G20290	CTleaf	0.146394	CT	leaf	1	2	13	NA	NA	NA	NA	32	24	14	11	8	8	8	6	5	4	1
AT4G34430	CTleaf	-0.187611	CT	leaf	1	2	1	1	1	1	1	1	1	1	1	1	1	1	1	1	1	1
AT3G27670	CTleaf	0.434198	CT	leaf	1	2	7	NA	NA	9	9	9	8	7	7	6	6	6	3	3	2	1
AT4G30780	CTleaf	-0.681546	CT	leaf	1	2	8	14	14	14	12	12	11	9	3	3	3	3	3	3	2	1
AT4G15802	CTleaf	-0.809781	CT	leaf	1	2	10	20	20	20	15	15	13	11	8	4	4	4	4	4	3	1
AT4G21670	CTleaf	0.243734	CT	leaf	1	2	1	NA	NA	NA	NA	NA	NA	NA	1	1	1	1	1	1	1	1
AT1G10760	CTleaf	-0.290316	CT	leaf	1	2	9	16	16	16	14	14	12	10	7	6	6	6	3	3	2	1
AT5G01630	CTleaf	-0.48035	CT	leaf	1	2	7	23	23	13	11	11	10	8	7	6	6	6	3	3	2	1
AT1G72020	CTleaf	-0.222109	CT	leaf	1	2	5	26	26	24	18	18	6	5	5	4	4	4	4	4	3	1
AT2G43240	CTleaf	0.447686	CT	leaf	1	2	1	NA	NA	NA	6	6	1	1	1	1	1	1	1	1	1	1
AT2G06520	CTleaf	0.208462	CT	leaf	1	2	19	NA	NA	NA	NA	NA	31	25	11	8	8	8	6	5	4	1
AT4G10110	CTleaf	-0.420004	CT	leaf	1	2	18	NA	NA	NA	NA	NA	25	20	15	9	5	5	5	4	3	1
AT1G31814	CTleaf	-0.419151	CT	leaf	1	2	7	23	23	13	11	11	10	8	7	6	6	6	3	3	2	1
AT2G37190	CTleaf	0.923869	CT	leaf	1	2	12	NA	NA	NA	NA	NA	NA	13	10	7	7	7	6	5	4	1
AT1G71010	CTleaf	0.295985	CT	leaf	1	2	2	18	18	18	16	16	3	2	2	2	2	2	2	2	1	1
AT1G04300	CTleaf	-0.55283	CT	leaf	1	2	7	22	22	22	19	19	10	8	7	6	6	6	3	3	2	1
AT3G63340	CTleaf	-0.0625845	CT	leaf	1	2	7	NA	NA	NA	19	19	10	8	7	6	6	6	3	3	2	1
AT4G04740	CTleaf	0.503811	CT	leaf	1	2	1	1	1	1	1	1	1	1	1	1	1	1	1	1	1	1
AT4G10280	CTleaf	0.203561	CT	leaf	1	2	6	NA	NA	NA	27	25	7	6	6	5	5	5	5	4	3	1
AT5G50810	CTleaf	0.295202	CT	leaf	1	2	6	8	8	8	8	8	7	6	6	5	5	5	5	4	3	1
AT5G55670	CTleaf	0.888902	CT	leaf	1	2	1	6	6	6	6	6	1	1	1	1	1	1	1	1	1	1
AT4G03260	CTleaf	0.00228442	CT	leaf	1	2	2	18	18	18	16	16	3	2	2	2	2	2	2	2	1	1
AT3G49010	CTleaf	-0.0104737	CT	leaf	1	2	5	7	7	7	7	7	6	5	5	4	4	4	4	4	3	1
AT3G53020	CTleaf	0.0486558	CT	leaf	1	2	5	7	7	7	7	7	6	5	5	4	4	4	4	4	3	1
AT5G61910	CTleaf	0.0322345	CT	leaf	1	2	1	1	1	1	1	1	1	1	1	1	1	1	1	1	1	1
AT2G19740	CTleaf	0.394814	CT	leaf	1	2	6	8	8	8	8	8	7	6	6	5	5	5	5	4	3	1
AT1G19120	CTleaf	-0.417271	CT	leaf	1	2	10	NA	NA	NA	15	15	13	11	8	4	4	4	4	4	3	1
AT5G57140	CTleaf	0.0832143	CT	leaf	1	2	1	NA	NA	NA	NA	NA	NA	NA	1	1	1	1	1	1	1	1
AT3G09370	CTleaf	-0.698662	CT	leaf	1	2	17	52	52	46	34	30	22	18	3	3	3	3	3	3	2	1
AT1G05570	CTleaf	0.0584498	CT	leaf	1	2	1	1	1	1	1	1	1	1	1	1	1	1	1	1	1	1
AT2G45640	CTleaf	-0.460982	CT	leaf	1	2	5	26	26	24	18	18	6	5	5	4	4	4	4	4	3	1
AT2G36390	CTleaf	-0.525	CT	leaf	1	2	9	NA	NA	NA	14	14	12	10	7	6	6	6	3	3	2	1
AT3G53890	CTleaf	0.141624	CT	leaf	1	2	5	7	7	7	7	7	6	5	5	4	4	4	4	4	3	1
AT1G15165	CTleaf	0.631906	CT	leaf	1	2	1	2	2	2	2	2	2	1	1	1	1	1	1	1	1	1
AT3G52730	CTleaf	-0.534055	CT	leaf	1	2	5	26	26	24	18	18	6	5	5	4	4	4	4	4	3	1
AT5G03345	CTleaf	-0.715919	CT	leaf	1	2	10	20	20	20	15	15	13	11	8	4	4	4	4	4	3	1
AT4G14070	CTleaf	-0.247336	CT	leaf	1	2	9	16	16	16	14	14	12	10	7	6	6	6	3	3	2	1
AT1G13350	CTleaf	-0.266916	CT	leaf	1	2	2	3	3	3	3	3	3	2	2	2	2	2	2	2	1	1
AT5G16270	CTleaf	0.41436	CT	leaf	1	2	7	30	30	28	23	9	8	7	7	6	6	6	3	3	2	1
AT1G66240	CTleaf	-0.476818	CT	leaf	1	2	10	20	20	20	15	15	13	11	8	4	4	4	4	4	3	1
AT1G58250	CTleaf	0.787575	CT	leaf	1	2	11	24	24	23	20	20	14	12	9	1	1	1	1	1	1	1
AT3G10550	CTleaf	-0.814147	CT	leaf	1	2	8	14	14	14	12	12	11	9	3	3	3	3	3	3	2	1
AT3G14570	CTleaf	1.09791	CT	leaf	1	2	1	NA	NA	NA	6	6	1	1	1	1	1	1	1	1	1	1
AT4G32551	CTleaf	-0.616539	CT	leaf	1	2	7	22	22	22	19	19	10	8	7	6	6	6	3	3	2	1
AT1G47410	CTleaf	1.05767	CT	leaf	1	2	12	28	28	26	22	22	15	13	10	7	7	7	6	5	4	1
AT5G24740	CTleaf	-0.000391781	CT	leaf	1	2	7	22	22	22	19	19	10	8	7	6	6	6	3	3	2	1
AT1G08260	CTleaf	0.494754	CT	leaf	1	2	9	NA	NA	16	14	14	12	10	7	6	6	6	3	3	2	1
AT1G14990	CTleaf	-0.341251	CT	leaf	1	2	6	NA	NA	NA	NA	NA	NA	6	6	5	5	5	5	4	3	1
AT4G17140	CTleaf	1.28617	CT	leaf	1	2	11	24	24	23	20	20	14	12	9	1	1	1	1	1	1	1
AT5G16860	CTleaf	0.760627	CT	leaf	1	2	1	NA	NA	NA	6	6	1	1	1	1	1	1	1	1	1	1
AT2G14740	CTleaf	-0.714863	CT	leaf	1	2	17	52	52	46	34	30	22	18	3	3	3	3	3	3	2	1
AT5G20490	CTleaf	-0.0713759	CT	leaf	1	2	7	22	22	22	19	19	10	8	7	6	6	6	3	3	2	1
AT1G31170	CTleaf	-1.59723	CT	leaf	1	2	16	44	44	41	31	29	21	17	14	4	4	4	4	4	3	1
AT1G67890	CTleaf	-0.817377	CT	leaf	1	2	7	NA	NA	NA	19	19	10	8	7	6	6	6	3	3	2	1
AT1G64430	CTleaf	-0.467941	CT	leaf	1	2	9	NA	NA	NA	NA	37	28	22	7	6	6	6	3	3	2	1
AT2G30570	CTleaf	-0.611165	CT	leaf	1	2	10	NA	NA	68	51	15	13	11	8	4	4	4	4	4	3	1
AT4G25740	CTleaf	-0.00774165	CT	leaf	1	2	5	21	21	21	18	18	6	5	5	4	4	4	4	4	3	1
AT5G11350	CTleaf	-0.617576	CT	leaf	1	2	17	NA	NA	46	34	30	22	18	3	3	3	3	3	3	2	1
AT5G58140	CTleaf	-0.355564	CT	leaf	1	2	9	16	16	16	14	14	12	10	7	6	6	6	3	3	2	1
AT1G08480	CTleaf	-0.6454	CT	leaf	1	2	10	20	20	20	15	15	13	11	8	4	4	4	4	4	3	1
AT3G46920	CTleaf	0.216993	CT	leaf	1	2	7	NA	NA	NA	9	9	8	7	7	6	6	6	3	3	2	1
AT4G08350	CTleaf	0.695514	CT	leaf	1	2	13	NA	NA	NA	37	24	17	14	11	8	8	8	6	5	4	1
AT3G62820	CTleaf	1.24255	CT	leaf	1	2	12	NA	NA	NA	NA	22	15	13	10	7	7	7	6	5	4	1
AT5G54440	CTleaf	0.800955	CT	leaf	1	2	13	34	34	32	26	24	17	14	11	8	8	8	6	5	4	1
AT5G46460	CTleaf	-0.0272242	CT	leaf	1	2	7	NA	NA	13	11	11	10	8	7	6	6	6	3	3	2	1
AT1G67785	CTleaf	-0.353856	CT	leaf	1	2	5	21	21	21	18	18	6	5	5	4	4	4	4	4	3	1
AT1G80260	CTleaf	0.262728	CT	leaf	1	2	13	71	71	49	36	32	24	14	11	8	8	8	6	5	4	1
AT4G14160	CTleaf	0.263744	CT	leaf	1	2	13	71	71	49	36	32	24	14	11	8	8	8	6	5	4	1
AT1G01040	CTleaf	0.904029	CT	leaf	1	2	13	34	34	32	26	24	17	14	11	8	8	8	6	5	4	1
AT1G10090	CTleaf	-0.267442	CT	leaf	1	2	2	3	3	3	3	3	3	2	2	2	2	2	2	2	1	1
AT1G32490	CTleaf	-0.272191	CT	leaf	1	2	7	22	22	22	19	19	10	8	7	6	6	6	3	3	2	1
AT4G05420	CTleaf	0.309323	CT	leaf	1	2	9	NA	NA	NA	NA	14	12	10	7	6	6	6	3	3	2	1
AT4G10320	CTleaf	0.569262	CT	leaf	1	2	9	NA	NA	16	14	14	12	10	7	6	6	6	3	3	2	1
AT2G44520	CTleaf	-0.283015	CT	leaf	1	2	2	NA	NA	NA	NA	10	9	2	2	2	2	2	2	2	1	1
AT5G55070	CTleaf	-0.45003	CT	leaf	1	2	8	15	15	15	13	13	11	9	3	3	3	3	3	3	2	1
AT4G38350	CTleaf	0.261257	CT	leaf	1	2	19	NA	NA	NA	NA	NA	31	25	11	8	8	8	6	5	4	1
AT1G26550	CTleaf	-0.756158	CT	leaf	1	2	10	20	20	20	15	15	13	11	8	4	4	4	4	4	3	1
AT4G12590	CTleaf	0.612364	CT	leaf	1	2	6	NA	NA	NA	27	25	7	6	6	5	5	5	5	4	3	1
AT4G16310	CTleaf	0.958348	CT	leaf	1	2	11	NA	NA	NA	NA	NA	14	12	9	1	1	1	1	1	1	1
AT2G44200	CTleaf	-0.706721	CT	leaf	1	2	8	14	14	14	12	12	11	9	3	3	3	3	3	3	2	1
AT5G61170	CTleaf	0.515436	CT	leaf	1	2	5	55	55	33	7	7	6	5	5	4	4	4	4	4	3	1
AT3G12810	CTleaf	1.32456	CT	leaf	1	2	11	NA	NA	NA	NA	NA	14	12	9	1	1	1	1	1	1	1
AT3G12980	CTleaf	-0.330834	CT	leaf	1	2	2	11	11	11	10	10	9	2	2	2	2	2	2	2	1	1
AT1G34150	CTleaf	-0.91461	CT	leaf	1	2	8	47	47	14	12	12	11	9	3	3	3	3	3	3	2	1
AT5G13590	CTleaf	-0.26309	CT	leaf	1	2	7	NA	NA	13	11	11	10	8	7	6	6	6	3	3	2	1
AT2G02510	CTleaf	-0.529102	CT	leaf	1	2	5	21	21	21	18	18	6	5	5	4	4	4	4	4	3	1
AT2G32000	CTleaf	-0.678653	CT	leaf	1	2	7	22	22	22	19	19	10	8	7	6	6	6	3	3	2	1
AT1G79740	CTleaf	0.690883	CT	leaf	1	2	13	NA	NA	32	26	24	17	14	11	8	8	8	6	5	4	1
AT1G18500	CTleaf	-0.493862	CT	leaf	1	2	9	NA	NA	NA	NA	37	28	22	7	6	6	6	3	3	2	1
AT1G48370	CTleaf	-0.0768314	CT	leaf	1	2	4	19	19	19	17	17	5	4	4	2	2	2	2	2	1	1
AT3G51620	CTleaf	0.582361	CT	leaf	1	2	1	6	6	6	6	6	1	1	1	1	1	1	1	1	1	1
AT3G16120	CTleaf	-0.0487612	CT	leaf	1	2	18	NA	NA	NA	NA	NA	NA	NA	15	9	5	5	5	4	3	1
AT5G39790	CTleaf	-1.07729	CT	leaf	1	2	16	NA	NA	NA	33	29	21	17	14	4	4	4	4	4	3	1
AT1G22590	CTleaf	-0.45314	CT	leaf	1	2	5	NA	NA	21	18	18	6	5	5	4	4	4	4	4	3	1
AT3G24929	CTleaf	0.548857	CT	leaf	1	2	1	2	2	2	2	2	2	1	1	1	1	1	1	1	1	1
AT2G21390	CTleaf	1.05694	CT	leaf	1	2	13	34	34	32	26	24	17	14	11	8	8	8	6	5	4	1
AT1G27400	CTleaf	-0.0464709	CT	leaf	1	2	5	45	45	42	32	18	6	5	5	4	4	4	4	4	3	1
AT4G03430	CTleaf	-0.551934	CT	leaf	1	2	2	NA	NA	NA	3	3	3	2	2	2	2	2	2	2	1	1
AT4G39080	CTleaf	-0.290842	CT	leaf	1	2	9	16	16	16	14	14	12	10	7	6	6	6	3	3	2	1
AT2G02050	CTleaf	0.0351512	CT	leaf	1	2	6	NA	NA	NA	NA	NA	NA	6	6	5	5	5	5	4	3	1
AT1G05960	CTleaf	-0.0553911	CT	leaf	1	2	2	NA	NA	3	3	3	3	2	2	2	2	2	2	2	1	1
AT2G27020	CTleaf	-0.360511	CT	leaf	1	2	5	21	21	21	18	18	6	5	5	4	4	4	4	4	3	1
AT4G31130	CTleaf	0.11585	CT	leaf	1	2	18	NA	NA	NA	NA	NA	25	20	15	9	5	5	5	4	3	1
AT1G27435	CTleaf	0.43852	CT	leaf	1	2	6	NA	NA	NA	8	8	7	6	6	5	5	5	5	4	3	1
AT4G34750	CTleaf	0.29175	CT	leaf	1	2	6	NA	NA	NA	27	25	7	6	6	5	5	5	5	4	3	1
AT2G40715	CTleaf	-0.679874	CT	leaf	1	2	8	15	15	15	13	13	11	9	3	3	3	3	3	3	2	1
AT3G19080	CTleaf	-0.749205	CT	leaf	1	2	8	NA	NA	NA	NA	13	11	9	3	3	3	3	3	3	2	1
AT3G61740	CTleaf	-0.657244	CT	leaf	1	2	8	14	14	14	12	12	11	9	3	3	3	3	3	3	2	1
AT4G16760	CTleaf	-0.712357	CT	leaf	1	2	17	52	52	46	34	30	22	18	3	3	3	3	3	3	2	1
AT5G43970	CTleaf	0.544035	CT	leaf	1	2	5	55	55	33	7	7	6	5	5	4	4	4	4	4	3	1
AT2G35795	CTleaf	-0.523377	CT	leaf	1	2	10	20	20	20	15	15	13	11	8	4	4	4	4	4	3	1
AT4G02970	CTleaf	0.264904	CT	leaf	1	2	6	NA	NA	NA	NA	NA	NA	6	6	5	5	5	5	4	3	1
AT5G28060	CTleaf	-0.337327	CT	leaf	1	2	5	21	21	21	18	18	6	5	5	4	4	4	4	4	3	1
AT2G14720	CTleaf	0.862862	CT	leaf	1	2	11	24	24	23	20	20	14	12	9	1	1	1	1	1	1	1
AT2G03820	CTleaf	-0.354842	CT	leaf	1	2	2	11	11	11	10	10	9	2	2	2	2	2	2	2	1	1
AT1G66340	CTleaf	-0.319151	CT	leaf	1	2	1	NA	NA	NA	1	1	1	1	1	1	1	1	1	1	1	1
AT4G03230	CTleaf	0.874313	CT	leaf	1	2	2	18	18	18	16	16	3	2	2	2	2	2	2	2	1	1
AT3G62900	CTleaf	0.718134	CT	leaf	1	2	1	1	1	1	1	1	1	1	1	1	1	1	1	1	1	1
AT4G13200	CTleaf	-0.824627	CT	leaf	1	2	10	20	20	20	15	15	13	11	8	4	4	4	4	4	3	1
AT1G49040	CTleaf	0.0188992	CT	leaf	1	2	7	22	22	22	19	19	10	8	7	6	6	6	3	3	2	1
AT4G11690	CTleaf	0.115861	CT	leaf	1	2	2	18	18	18	16	16	3	2	2	2	2	2	2	2	1	1
AT1G78920	CTleaf	0.692695	CT	leaf	1	2	13	NA	NA	NA	37	24	17	14	11	8	8	8	6	5	4	1
AT1G26130	CTleaf	0.64305	CT	leaf	1	2	1	1	1	1	1	1	1	1	1	1	1	1	1	1	1	1
AT5G02450	CTleaf	-0.130421	CT	leaf	1	2	5	7	7	7	7	7	6	5	5	4	4	4	4	4	3	1
AT5G64350	CTleaf	-0.58089	CT	leaf	1	2	5	26	26	24	18	18	6	5	5	4	4	4	4	4	3	1
AT5G64070	CTleaf	-0.593708	CT	leaf	1	2	7	22	22	22	19	19	10	8	7	6	6	6	3	3	2	1
AT3G57785	CTleaf	0.252163	CT	leaf	1	2	6	NA	NA	NA	27	25	7	6	6	5	5	5	5	4	3	1
AT3G18740	CTleaf	0.413843	CT	leaf	1	2	5	55	55	33	7	7	6	5	5	4	4	4	4	4	3	1
AT3G03920	CTleaf	0.394779	CT	leaf	1	2	5	7	7	7	7	7	6	5	5	4	4	4	4	4	3	1
AT5G07970	CTleaf	0.735692	CT	leaf	1	2	1	1	1	1	1	1	1	1	1	1	1	1	1	1	1	1
AT4G33865	CTleaf	-0.160288	CT	leaf	1	2	5	21	21	21	18	18	6	5	5	4	4	4	4	4	3	1
AT3G06320	CTleaf	0.0787268	CT	leaf	1	2	6	NA	NA	NA	27	25	7	6	6	5	5	5	5	4	3	1
AT5G08320	CTleaf	-0.366824	CT	leaf	1	2	18	NA	NA	NA	NA	NA	25	20	15	9	5	5	5	4	3	1
AT1G14470	CTleaf	-0.373649	CT	leaf	1	2	7	NA	NA	NA	11	11	10	8	7	6	6	6	3	3	2	1
AT3G03940	CTleaf	0.240226	CT	leaf	1	2	13	71	71	49	36	32	24	14	11	8	8	8	6	5	4	1
AT4G13615	CTleaf	-0.754536	CT	leaf	1	2	10	20	20	20	15	15	13	11	8	4	4	4	4	4	3	1
AT5G47020	CTleaf	0.614904	CT	leaf	1	2	9	NA	NA	NA	NA	14	12	10	7	6	6	6	3	3	2	1
AT3G05945	CTleaf	1.00074	CT	leaf	1	2	14	NA	NA	NA	29	27	19	15	12	7	7	7	6	5	4	1
AT4G09150	CTleaf	-0.732738	CT	leaf	1	2	17	52	52	46	34	30	22	18	3	3	3	3	3	3	2	1
AT5G04020	CTleaf	-0.529993	CT	leaf	1	2	3	NA	NA	NA	NA	NA	4	3	3	3	3	3	3	3	2	1
AT5G61780	CTleaf	-0.244366	CT	leaf	1	2	2	3	3	3	3	3	3	2	2	2	2	2	2	2	1	1
AT1G13690	CTleaf	0.111181	CT	leaf	1	2	18	NA	NA	NA	NA	NA	25	20	15	9	5	5	5	4	3	1
AT4G08480	CTleaf	0.273941	CT	leaf	1	2	9	16	16	16	14	14	12	10	7	6	6	6	3	3	2	1
AT5G57710	CTleaf	-0.0812281	CT	leaf	1	2	2	3	3	3	3	3	3	2	2	2	2	2	2	2	1	1
AT1G15390	CTleaf	-0.260264	CT	leaf	1	2	5	45	45	42	32	18	6	5	5	4	4	4	4	4	3	1
AT3G07160	CTleaf	-0.299384	CT	leaf	1	2	3	NA	NA	NA	NA	NA	4	3	3	3	3	3	3	3	2	1
AT3G27200	CTleaf	1.19658	CT	leaf	1	2	12	28	28	26	22	22	15	13	10	7	7	7	6	5	4	1
AT3G57170	CTleaf	0.223771	CT	leaf	1	2	7	22	22	22	19	19	10	8	7	6	6	6	3	3	2	1
AT4G00800	CTleaf	0.274863	CT	leaf	1	2	9	NA	NA	16	14	14	12	10	7	6	6	6	3	3	2	1
AT2G31820	CTleaf	-0.671081	CT	leaf	1	2	7	NA	NA	NA	19	19	10	8	7	6	6	6	3	3	2	1
AT3G08850	CTleaf	0.315003	CT	leaf	1	2	9	16	16	16	14	14	12	10	7	6	6	6	3	3	2	1
AT3G62840	CTleaf	-0.419498	CT	leaf	1	2	5	26	26	24	18	18	6	5	5	4	4	4	4	4	3	1
AT4G25290	CTleaf	0.309436	CT	leaf	1	2	13	71	71	49	36	32	24	14	11	8	8	8	6	5	4	1
AT5G02940	CTleaf	-0.671511	CT	leaf	1	2	9	NA	NA	NA	14	14	12	10	7	6	6	6	3	3	2	1
AT4G25270	CTleaf	-0.0955485	CT	leaf	1	2	1	NA	NA	NA	NA	NA	NA	NA	1	1	1	1	1	1	1	1
AT1G19130	CTleaf	-0.247863	CT	leaf	1	2	18	NA	NA	NA	NA	NA	25	20	15	9	5	5	5	4	3	1
AT5G48120	CTleaf	-0.0866044	CT	leaf	1	2	9	16	16	16	14	14	12	10	7	6	6	6	3	3	2	1
AT3G08980	CTleaf	-0.577119	CT	leaf	1	2	8	15	15	15	13	13	11	9	3	3	3	3	3	3	2	1
AT1G06590	CTleaf	-0.429105	CT	leaf	1	2	8	NA	NA	NA	13	13	11	9	3	3	3	3	3	3	2	1
AT2G34660	CTleaf	-0.165465	CT	leaf	1	2	7	22	22	22	19	19	10	8	7	6	6	6	3	3	2	1
AT5G25630	CTleaf	0.211122	CT	leaf	1	2	13	71	71	49	36	32	24	14	11	8	8	8	6	5	4	1
AT5G15680	CTleaf	1.12785	CT	leaf	1	2	11	NA	NA	23	20	20	14	12	9	1	1	1	1	1	1	1
AT3G13225	CTleaf	0.479184	CT	leaf	1	2	7	NA	NA	13	11	11	10	8	7	6	6	6	3	3	2	1
AT4G10920	CTleaf	-0.363572	CT	leaf	1	2	10	NA	NA	68	51	15	13	11	8	4	4	4	4	4	3	1
AT3G27330	CTleaf	-0.453079	CT	leaf	1	2	2	3	3	3	3	3	3	2	2	2	2	2	2	2	1	1
AT1G45150	CTleaf	-0.670271	CT	leaf	1	2	7	NA	NA	NA	19	19	10	8	7	6	6	6	3	3	2	1
AT1G49400	CTleaf	0.120363	CT	leaf	1	2	6	NA	NA	NA	NA	NA	NA	6	6	5	5	5	5	4	3	1
AT1G08200	CTleaf	-0.599991	CT	leaf	1	2	7	23	23	13	11	11	10	8	7	6	6	6	3	3	2	1
AT1G79090	CTleaf	0.915891	CT	leaf	1	2	13	NA	NA	NA	37	24	17	14	11	8	8	8	6	5	4	1
AT4G14360	CTleaf	0.986349	CT	leaf	1	2	13	34	34	32	26	24	17	14	11	8	8	8	6	5	4	1
AT1G01930	CTleaf	-0.854492	CT	leaf	1	2	8	14	14	14	12	12	11	9	3	3	3	3	3	3	2	1
AT2G17510	CTleaf	-0.192777	CT	leaf	1	2	9	16	16	16	14	14	12	10	7	6	6	6	3	3	2	1
AT4G02150	CTleaf	0.71165	CT	leaf	1	2	1	2	2	2	2	2	2	1	1	1	1	1	1	1	1	1
AT1G31480	CTleaf	0.348286	CT	leaf	1	2	9	NA	NA	16	14	14	12	10	7	6	6	6	3	3	2	1
AT3G27906	CTleaf	0.814933	CT	leaf	1	2	14	NA	NA	86	29	27	19	15	12	7	7	7	6	5	4	1
AT4G26690	CTleaf	-0.0127735	CT	leaf	1	2	1	NA	NA	NA	1	1	1	1	1	1	1	1	1	1	1	1
AT4G23040	CTleaf	-0.92132	CT	leaf	1	2	17	52	52	46	34	30	22	18	3	3	3	3	3	3	2	1
AT2G21580	CTleaf	0.000894044	CT	leaf	1	2	5	7	7	7	7	7	6	5	5	4	4	4	4	4	3	1
AT4G10930	CTleaf	-0.2825	CT	leaf	1	2	2	18	18	18	16	16	3	2	2	2	2	2	2	2	1	1
AT5G63670	CTleaf	-1.08696	CT	leaf	1	2	16	44	44	41	31	29	21	17	14	4	4	4	4	4	3	1
AT1G65700	CTleaf	-0.734473	CT	leaf	1	2	16	NA	NA	NA	NA	NA	NA	17	14	4	4	4	4	4	3	1
AT1G03060	CTleaf	0.0190141	CT	leaf	1	2	2	NA	NA	3	3	3	3	2	2	2	2	2	2	2	1	1
AT1G35510	CTleaf	0.370032	CT	leaf	1	2	13	71	71	49	36	32	24	14	11	8	8	8	6	5	4	1
AT2G20810	CTleaf	0.544513	CT	leaf	1	2	1	1	1	1	1	1	1	1	1	1	1	1	1	1	1	1
AT4G29790	CTleaf	-0.137487	CT	leaf	1	2	2	3	3	3	3	3	3	2	2	2	2	2	2	2	1	1
AT5G25050	CTleaf	-0.725167	CT	leaf	1	2	17	52	52	46	34	30	22	18	3	3	3	3	3	3	2	1
AT1G76850	CTleaf	0.599047	CT	leaf	1	2	13	NA	NA	49	36	32	24	14	11	8	8	8	6	5	4	1
AT1G27430	CTleaf	0.733937	CT	leaf	1	2	13	NA	NA	NA	NA	32	24	14	11	8	8	8	6	5	4	1
AT1G68890	CTleaf	0.497319	CT	leaf	1	2	13	71	71	49	36	32	24	14	11	8	8	8	6	5	4	1
AT1G10580	CTleaf	-0.348613	CT	leaf	1	2	2	3	3	3	3	3	3	2	2	2	2	2	2	2	1	1
AT1G13540	CTleaf	-0.937869	CT	leaf	1	2	8	NA	NA	NA	NA	13	11	9	3	3	3	3	3	3	2	1
AT3G28640	CTleaf	0.643931	CT	leaf	1	2	1	NA	NA	1	1	1	1	1	1	1	1	1	1	1	1	1
AT2G13370	CTleaf	0.401116	CT	leaf	1	2	7	30	30	28	23	9	8	7	7	6	6	6	3	3	2	1
AT1G26820	CTleaf	1.03402	CT	leaf	1	2	12	46	46	43	22	22	15	13	10	7	7	7	6	5	4	1
AT1G66410	CTleaf	0.837872	CT	leaf	1	2	6	NA	NA	NA	27	25	7	6	6	5	5	5	5	4	3	1
AT3G47930	CTleaf	0.268838	CT	leaf	1	2	13	NA	NA	NA	NA	32	24	14	11	8	8	8	6	5	4	1
AT2G39480	CTleaf	0.184274	CT	leaf	1	2	2	18	18	18	16	16	3	2	2	2	2	2	2	2	1	1
AT5G65180	CTleaf	0.26073	CT	leaf	1	2	1	1	1	1	1	1	1	1	1	1	1	1	1	1	1	1
AT3G02560	CTleaf	-0.221327	CT	leaf	1	2	5	21	21	21	18	18	6	5	5	4	4	4	4	4	3	1
AT1G79600	CTleaf	-0.422344	CT	leaf	1	2	9	16	16	16	14	14	12	10	7	6	6	6	3	3	2	1
AT5G58470	CTleaf	-0.305536	CT	leaf	1	2	8	NA	NA	NA	NA	13	11	9	3	3	3	3	3	3	2	1
AT5G04050	CTleaf	0.576937	CT	leaf	1	2	1	1	1	1	1	1	1	1	1	1	1	1	1	1	1	1
AT1G18800	CTleaf	0.994279	CT	leaf	1	2	6	NA	NA	NA	8	8	7	6	6	5	5	5	5	4	3	1
AT3G13990	CTleaf	0.0812202	CT	leaf	1	2	7	22	22	22	19	19	10	8	7	6	6	6	3	3	2	1
AT1G62600	CTleaf	-0.727668	CT	leaf	1	2	8	15	15	15	13	13	11	9	3	3	3	3	3	3	2	1
AT1G77300	CTleaf	0.437501	CT	leaf	1	2	7	30	30	28	23	9	8	7	7	6	6	6	3	3	2	1
AT2G38280	CTleaf	-0.26558	CT	leaf	1	2	9	NA	NA	NA	NA	37	28	22	7	6	6	6	3	3	2	1
AT3G17710	CTleaf	-0.389272	CT	leaf	1	2	4	19	19	19	17	17	5	4	4	2	2	2	2	2	1	1
AT4G22570	CTleaf	0.568385	CT	leaf	1	2	14	NA	NA	86	29	27	19	15	12	7	7	7	6	5	4	1
AT3G14760	CTleaf	1.07736	CT	leaf	1	2	14	NA	NA	NA	29	27	19	15	12	7	7	7	6	5	4	1
AT4G20850	CTleaf	-0.359753	CT	leaf	1	2	9	16	16	16	14	14	12	10	7	6	6	6	3	3	2	1
AT4G12600	CTleaf	0.523083	CT	leaf	1	2	6	8	8	8	8	8	7	6	6	5	5	5	5	4	3	1
AT1G44760	CTleaf	0.912851	CT	leaf	1	2	12	46	46	43	22	22	15	13	10	7	7	7	6	5	4	1
AT1G48650	CTleaf	0.355291	CT	leaf	1	2	13	71	71	49	36	32	24	14	11	8	8	8	6	5	4	1
AT4G09320	CTleaf	-0.32314	CT	leaf	1	2	5	21	21	21	18	18	6	5	5	4	4	4	4	4	3	1
AT5G48385	CTleaf	0.113717	CT	leaf	1	2	1	NA	NA	NA	1	1	1	1	1	1	1	1	1	1	1	1
AT3G17850	CTleaf	-0.00528667	CT	leaf	1	2	9	16	16	16	14	14	12	10	7	6	6	6	3	3	2	1
AT3G15680	CTleaf	1.17551	CT	leaf	1	2	12	NA	NA	NA	NA	22	15	13	10	7	7	7	6	5	4	1
AT1G77800	CTleaf	0.501031	CT	leaf	1	2	1	1	1	1	1	1	1	1	1	1	1	1	1	1	1	1
AT3G26360	CTleaf	-0.220642	CT	leaf	1	2	5	26	26	24	18	18	6	5	5	4	4	4	4	4	3	1
AT3G54280	CTleaf	1.14659	CT	leaf	1	2	11	24	24	23	20	20	14	12	9	1	1	1	1	1	1	1
AT5G07940	CTleaf	1.12843	CT	leaf	1	2	13	34	34	32	26	24	17	14	11	8	8	8	6	5	4	1
AT3G57660	CTleaf	1.02897	CT	leaf	1	2	1	NA	NA	NA	6	6	1	1	1	1	1	1	1	1	1	1
AT5G17890	CTleaf	1.40166	CT	leaf	1	2	13	34	34	32	26	24	17	14	11	8	8	8	6	5	4	1
AT1G35220	CTleaf	1.17945	CT	leaf	1	2	13	34	34	32	26	24	17	14	11	8	8	8	6	5	4	1
AT1G51650	CTleaf	-0.225653	CT	leaf	1	2	5	21	21	21	18	18	6	5	5	4	4	4	4	4	3	1
AT2G22640	CTleaf	0.178399	CT	leaf	1	2	18	NA	NA	NA	NA	NA	25	20	15	9	5	5	5	4	3	1
AT1G01650	CTleaf	-0.85268	CT	leaf	1	2	17	52	52	46	34	30	22	18	3	3	3	3	3	3	2	1
AT3G10090	CTleaf	-0.116173	CT	leaf	1	2	5	26	26	24	18	18	6	5	5	4	4	4	4	4	3	1
AT3G12050	CTleaf	-0.648839	CT	leaf	1	2	8	15	15	15	13	13	11	9	3	3	3	3	3	3	2	1
AT3G57750	CTleaf	-0.422746	CT	leaf	1	2	4	19	19	19	17	17	5	4	4	2	2	2	2	2	1	1
AT2G21195	CTleaf	-1.07067	CT	leaf	1	2	18	NA	NA	NA	NA	NA	25	20	15	9	5	5	5	4	3	1
AT1G65290	CTleaf	0.220271	CT	leaf	1	2	5	NA	NA	NA	7	7	6	5	5	4	4	4	4	4	3	1
AT2G43160	CTleaf	-0.40588	CT	leaf	1	2	7	22	22	22	19	19	10	8	7	6	6	6	3	3	2	1
AT5G23740	CTleaf	-0.263349	CT	leaf	1	2	5	7	7	7	7	7	6	5	5	4	4	4	4	4	3	1
AT2G36130	CTleaf	-0.692267	CT	leaf	1	2	10	NA	NA	NA	15	15	13	11	8	4	4	4	4	4	3	1
AT2G25060	CTleaf	1.18228	CT	leaf	1	2	12	28	28	26	22	22	15	13	10	7	7	7	6	5	4	1
AT5G08230	CTleaf	-0.202917	CT	leaf	1	2	7	NA	NA	9	9	9	8	7	7	6	6	6	3	3	2	1
AT3G04240	CTleaf	-0.812529	CT	leaf	1	2	17	52	52	46	34	30	22	18	3	3	3	3	3	3	2	1
AT3G05070	CTleaf	-0.988154	CT	leaf	1	2	16	NA	NA	NA	33	29	21	17	14	4	4	4	4	4	3	1
AT4G38760	CTleaf	0.678036	CT	leaf	1	2	13	NA	NA	NA	37	24	17	14	11	8	8	8	6	5	4	1
AT4G23850	CTleaf	-0.913422	CT	leaf	1	2	17	52	52	46	34	30	22	18	3	3	3	3	3	3	2	1
AT2G03140	CTleaf	1.02117	CT	leaf	1	2	11	NA	NA	23	20	20	14	12	9	1	1	1	1	1	1	1
AT2G07340	CTleaf	-0.602791	CT	leaf	1	2	5	26	26	24	18	18	6	5	5	4	4	4	4	4	3	1
AT2G21870	CTleaf	-0.472496	CT	leaf	1	2	5	NA	NA	42	32	18	6	5	5	4	4	4	4	4	3	1
AT4G13350	CTleaf	0.0971992	CT	leaf	1	2	7	30	30	28	23	9	8	7	7	6	6	6	3	3	2	1
AT2G06510	CTleaf	0.00735817	CT	leaf	1	2	1	1	1	1	1	1	1	1	1	1	1	1	1	1	1	1
AT2G47610	CTleaf	0.0414075	CT	leaf	1	2	5	7	7	7	7	7	6	5	5	4	4	4	4	4	3	1
AT3G15353	CTleaf	-0.225216	CT	leaf	1	2	18	NA	NA	NA	NA	NA	NA	NA	15	9	5	5	5	4	3	1
AT3G62400	CTleaf	-0.349535	CT	leaf	1	2	5	21	21	21	18	18	6	5	5	4	4	4	4	4	3	1
AT5G51640	CTleaf	-0.371817	CT	leaf	1	2	7	NA	NA	NA	9	9	8	7	7	6	6	6	3	3	2	1
AT3G56910	CTleaf	-0.212107	CT	leaf	1	2	5	21	21	21	18	18	6	5	5	4	4	4	4	4	3	1
AT5G15350	CTleaf	0.96808	CT	leaf	1	2	14	NA	NA	NA	29	27	19	15	12	7	7	7	6	5	4	1
AT3G15220	CTleaf	0.359863	CT	leaf	1	2	19	NA	NA	NA	NA	NA	31	25	11	8	8	8	6	5	4	1
AT2G47070	CTleaf	-0.906597	CT	leaf	1	2	17	52	52	46	34	30	22	18	3	3	3	3	3	3	2	1
AT5G16780	CTleaf	-0.225314	CT	leaf	1	2	7	30	30	28	23	9	8	7	7	6	6	6	3	3	2	1
AT3G46000	CTleaf	-0.98891	CT	leaf	1	2	16	NA	NA	NA	33	29	21	17	14	4	4	4	4	4	3	1
AT5G09510	CTleaf	-0.00678841	CT	leaf	1	2	5	7	7	7	7	7	6	5	5	4	4	4	4	4	3	1
AT3G13677	CTleaf	-0.25784	CT	leaf	1	2	10	20	20	20	15	15	13	11	8	4	4	4	4	4	3	1
AT5G12370	CTleaf	-0.521579	CT	leaf	1	2	9	16	16	16	14	14	12	10	7	6	6	6	3	3	2	1
AT1G76720	CTleaf	0.282271	CT	leaf	1	2	13	71	71	49	36	32	24	14	11	8	8	8	6	5	4	1
AT3G58050	CTleaf	0.411744	CT	leaf	1	2	1	1	1	1	1	1	1	1	1	1	1	1	1	1	1	1
AT4G19040	CTleaf	-0.13311	CT	leaf	1	2	1	1	1	1	1	1	1	1	1	1	1	1	1	1	1	1
AT5G59613	CTleaf	-0.516286	CT	leaf	1	2	5	26	26	24	18	18	6	5	5	4	4	4	4	4	3	1
AT4G36960	CTleaf	-0.740027	CT	leaf	1	2	17	52	52	46	34	30	22	18	3	3	3	3	3	3	2	1
AT1G28230	CTleaf	0.751759	CT	leaf	1	2	12	NA	NA	NA	NA	22	15	13	10	7	7	7	6	5	4	1
AT1G63770	CTleaf	-0.465804	CT	leaf	1	2	9	16	16	16	14	14	12	10	7	6	6	6	3	3	2	1
AT5G66550	CTleaf	-1.06338	CT	leaf	1	2	16	NA	NA	41	31	29	21	17	14	4	4	4	4	4	3	1
AT1G55690	CTleaf	1.24895	CT	leaf	1	2	11	NA	NA	NA	NA	NA	14	12	9	1	1	1	1	1	1	1
AT1G26370	CTleaf	0.772822	CT	leaf	1	2	13	34	34	32	26	24	17	14	11	8	8	8	6	5	4	1
AT2G44120	CTleaf	0.0970723	CT	leaf	1	2	5	7	7	7	7	7	6	5	5	4	4	4	4	4	3	1
AT5G08040	CTleaf	-0.526575	CT	leaf	1	2	4	NA	NA	NA	NA	NA	5	4	4	2	2	2	2	2	1	1
AT1G79920	CTleaf	-0.410524	CT	leaf	1	2	2	11	11	11	10	10	9	2	2	2	2	2	2	2	1	1
AT1G71820	CTleaf	1.33429	CT	leaf	1	2	11	24	24	23	20	20	14	12	9	1	1	1	1	1	1	1
AT5G22210	CTleaf	-1.15125	CT	leaf	1	2	16	NA	NA	41	31	29	21	17	14	4	4	4	4	4	3	1
AT2G31250	CTleaf	-0.493371	CT	leaf	1	2	8	15	15	15	13	13	11	9	3	3	3	3	3	3	2	1
AT4G16890	CTleaf	0.728161	CT	leaf	1	2	1	1	1	1	1	1	1	1	1	1	1	1	1	1	1	1
AT4G30310	CTleaf	-0.606236	CT	leaf	1	2	9	NA	NA	NA	NA	37	28	22	7	6	6	6	3	3	2	1
AT3G23660	CTleaf	0.710673	CT	leaf	1	2	13	34	34	32	26	24	17	14	11	8	8	8	6	5	4	1
AT1G62610	CTleaf	0.0997402	CT	leaf	1	2	4	NA	NA	NA	NA	17	5	4	4	2	2	2	2	2	1	1
AT1G21500	CTleaf	-0.214591	CT	leaf	1	2	10	NA	NA	68	51	15	13	11	8	4	4	4	4	4	3	1
AT3G45030	CTleaf	0.223409	CT	leaf	1	2	5	7	7	7	7	7	6	5	5	4	4	4	4	4	3	1
AT5G23900	CTleaf	-0.533855	CT	leaf	1	2	5	21	21	21	18	18	6	5	5	4	4	4	4	4	3	1
AT1G79190	CTleaf	0.533039	CT	leaf	1	2	7	30	30	28	23	9	8	7	7	6	6	6	3	3	2	1
AT2G27980	CTleaf	0.375246	CT	leaf	1	2	13	NA	NA	NA	NA	32	24	14	11	8	8	8	6	5	4	1
AT3G08520	CTleaf	0.284922	CT	leaf	1	2	5	7	7	7	7	7	6	5	5	4	4	4	4	4	3	1
AT1G31812	CTleaf	-0.358067	CT	leaf	1	2	18	NA	NA	NA	NA	NA	25	20	15	9	5	5	5	4	3	1
AT5G08060	CTleaf	-0.029894	CT	leaf	1	2	5	45	45	42	32	18	6	5	5	4	4	4	4	4	3	1
AT1G30400	CTleaf	-0.347743	CT	leaf	1	2	7	22	22	22	19	19	10	8	7	6	6	6	3	3	2	1
AT3G54900	CTleaf	0.39534	CT	leaf	1	2	19	NA	NA	NA	NA	NA	31	25	11	8	8	8	6	5	4	1
AT5G24314	CTleaf	-0.374582	CT	leaf	1	2	5	21	21	21	18	18	6	5	5	4	4	4	4	4	3	1
AT4G34310	CTleaf	-0.468018	CT	leaf	1	2	2	11	11	11	10	10	9	2	2	2	2	2	2	2	1	1
AT5G44582	CTleaf	0.0646485	CT	leaf	1	2	6	NA	NA	NA	NA	NA	NA	6	6	5	5	5	5	4	3	1
AT1G05750	CTleaf	-0.145982	CT	leaf	1	2	2	3	3	3	3	3	3	2	2	2	2	2	2	2	1	1
AT1G25380	CTleaf	0.00303669	CT	leaf	1	2	2	18	18	18	16	16	3	2	2	2	2	2	2	2	1	1
AT3G10650	CTleaf	0.605601	CT	leaf	1	2	1	NA	NA	NA	6	6	1	1	1	1	1	1	1	1	1	1
AT4G14320	CTleaf	-0.314892	CT	leaf	1	2	5	21	21	21	18	18	6	5	5	4	4	4	4	4	3	1
AT1G73940	CTleaf	0.218722	CT	leaf	1	2	5	NA	NA	NA	7	7	6	5	5	4	4	4	4	4	3	1
AT2G17930	CTleaf	1.01057	CT	leaf	1	2	11	NA	NA	23	20	20	14	12	9	1	1	1	1	1	1	1
AT2G46520	CTleaf	-0.434874	CT	leaf	1	2	2	3	3	3	3	3	3	2	2	2	2	2	2	2	1	1
AT1G01320	CTleaf	0.827273	CT	leaf	1	2	13	NA	NA	NA	NA	32	24	14	11	8	8	8	6	5	4	1
AT4G31985	CTleaf	0.00225723	CT	leaf	1	2	5	7	7	7	7	7	6	5	5	4	4	4	4	4	3	1
AT1G20670	CTleaf	-0.772518	CT	leaf	1	2	8	47	47	14	12	12	11	9	3	3	3	3	3	3	2	1
AT4G39050	CTleaf	-0.0197633	CT	leaf	1	2	7	30	30	28	23	9	8	7	7	6	6	6	3	3	2	1
AT4G38490	CTleaf	-0.755073	CT	leaf	1	2	10	20	20	20	15	15	13	11	8	4	4	4	4	4	3	1
AT5G02310	CTleaf	0.410788	CT	leaf	1	2	7	NA	NA	9	9	9	8	7	7	6	6	6	3	3	2	1
AT1G47820	CTleaf	-0.103779	CT	leaf	1	2	5	21	21	21	18	18	6	5	5	4	4	4	4	4	3	1
AT1G05910	CTleaf	1.14514	CT	leaf	1	2	1	6	6	6	6	6	1	1	1	1	1	1	1	1	1	1
AT1G14640	CTleaf	-0.577579	CT	leaf	1	2	17	52	52	46	34	30	22	18	3	3	3	3	3	3	2	1
AT1G73960	CTleaf	-0.224312	CT	leaf	1	2	7	22	22	22	19	19	10	8	7	6	6	6	3	3	2	1
AT1G80010	CTleaf	0.865159	CT	leaf	1	2	2	18	18	18	16	16	3	2	2	2	2	2	2	2	1	1
AT3G07230	CTleaf	0.390034	CT	leaf	1	2	12	NA	NA	NA	NA	22	15	13	10	7	7	7	6	5	4	1
AT3G60840	CTleaf	1.16376	CT	leaf	1	2	12	NA	NA	NA	NA	NA	NA	13	10	7	7	7	6	5	4	1
AT5G47890	CTleaf	-0.897885	CT	leaf	1	2	10	20	20	20	15	15	13	11	8	4	4	4	4	4	3	1
AT2G37120	CTleaf	-1.10361	CT	leaf	1	2	16	NA	NA	NA	33	29	21	17	14	4	4	4	4	4	3	1
AT1G13220	CTleaf	0.883269	CT	leaf	1	2	2	18	18	18	16	16	3	2	2	2	2	2	2	2	1	1
AT2G03150	CTleaf	0.45182	CT	leaf	1	2	13	NA	NA	NA	NA	32	24	14	11	8	8	8	6	5	4	1
AT2G34240	CTleaf	-0.0599923	CT	leaf	1	2	4	NA	NA	NA	NA	17	5	4	4	2	2	2	2	2	1	1
AT2G47820	CTleaf	-0.636017	CT	leaf	1	2	2	NA	NA	11	10	10	9	2	2	2	2	2	2	2	1	1
ATCG00590	CTleaf	-1.3616	CT	leaf	1	2	16	44	44	41	31	29	21	17	14	4	4	4	4	4	3	1
AT4G18800	CTleaf	0.474384	CT	leaf	1	2	6	NA	NA	NA	27	25	7	6	6	5	5	5	5	4	3	1
AT5G57815	CTleaf	-0.900799	CT	leaf	1	2	10	20	20	20	15	15	13	11	8	4	4	4	4	4	3	1
AT1G01170	CTleaf	-1.35242	CT	leaf	1	2	16	44	44	41	31	29	21	17	14	4	4	4	4	4	3	1
AT3G18535	CTleaf	-0.519628	CT	leaf	1	2	3	NA	NA	NA	NA	NA	4	3	3	3	3	3	3	3	2	1
AT2G01990	CTleaf	0.978398	CT	leaf	1	2	12	NA	NA	NA	NA	22	15	13	10	7	7	7	6	5	4	1
AT1G12520	CTleaf	0.716818	CT	leaf	1	2	5	55	55	33	7	7	6	5	5	4	4	4	4	4	3	1
AT2G33240	CTleaf	0.0418115	CT	leaf	1	2	1	NA	NA	6	6	6	1	1	1	1	1	1	1	1	1	1
AT4G15920	CTleaf	0.758171	CT	leaf	1	2	14	NA	NA	NA	29	27	19	15	12	7	7	7	6	5	4	1
AT2G24090	CTleaf	-0.934537	CT	leaf	1	2	16	NA	NA	NA	NA	NA	NA	17	14	4	4	4	4	4	3	1
AT4G34140	CTleaf	-0.845103	CT	leaf	1	2	8	15	15	15	13	13	11	9	3	3	3	3	3	3	2	1
AT5G35210	CTleaf	0.411599	CT	leaf	1	2	13	71	71	49	36	32	24	14	11	8	8	8	6	5	4	1
AT2G02130	CTleaf	0.93206	CT	leaf	1	2	14	NA	NA	86	29	27	19	15	12	7	7	7	6	5	4	1
AT1G26630	CTleaf	-0.113245	CT	leaf	1	2	5	21	21	21	18	18	6	5	5	4	4	4	4	4	3	1
AT3G50240	CTleaf	-0.64337	CT	leaf	1	2	9	NA	NA	NA	NA	37	28	22	7	6	6	6	3	3	2	1
AT5G65290	CTleaf	-0.680458	CT	leaf	1	2	17	52	52	46	34	30	22	18	3	3	3	3	3	3	2	1
AT3G19570	CTleaf	0.105172	CT	leaf	1	2	13	NA	NA	NA	NA	32	24	14	11	8	8	8	6	5	4	1
AT1G65580	CTleaf	0.0514304	CT	leaf	1	2	7	22	22	22	19	19	10	8	7	6	6	6	3	3	2	1
AT1G79040	CTleaf	-0.891454	CT	leaf	1	2	10	NA	NA	68	51	15	13	11	8	4	4	4	4	4	3	1
AT4G40042	CTleaf	0.363289	CT	leaf	1	2	12	46	46	43	22	22	15	13	10	7	7	7	6	5	4	1
AT2G32810	CTleaf	0.460155	CT	leaf	1	2	19	NA	NA	NA	NA	NA	31	25	11	8	8	8	6	5	4	1
AT3G33530	CTleaf	0.65244	CT	leaf	1	2	13	NA	NA	49	36	32	24	14	11	8	8	8	6	5	4	1
AT3G56860	CTleaf	1.05374	CT	leaf	1	2	11	24	24	23	20	20	14	12	9	1	1	1	1	1	1	1
AT1G76860	CTleaf	-0.954143	CT	leaf	1	2	10	20	20	20	15	15	13	11	8	4	4	4	4	4	3	1
AT5G16660	CTleaf	-0.625648	CT	leaf	1	2	5	21	21	21	18	18	6	5	5	4	4	4	4	4	3	1
AT5G58990	CTleaf	-0.109206	CT	leaf	1	2	5	26	26	24	18	18	6	5	5	4	4	4	4	4	3	1
AT5G08110	CTleaf	-0.638358	CT	leaf	1	2	7	22	22	22	19	19	10	8	7	6	6	6	3	3	2	1
AT1G17260	CTleaf	-0.320426	CT	leaf	1	2	4	19	19	19	17	17	5	4	4	2	2	2	2	2	1	1
AT4G17030	CTleaf	0.858454	CT	leaf	1	2	14	NA	NA	86	29	27	19	15	12	7	7	7	6	5	4	1
AT2G39260	CTleaf	0.812039	CT	leaf	1	2	13	NA	NA	NA	37	24	17	14	11	8	8	8	6	5	4	1
AT3G07460	CTleaf	0.385049	CT	leaf	1	2	14	NA	NA	NA	NA	NA	19	15	12	7	7	7	6	5	4	1
AT5G45050	CTleaf	0.669759	CT	leaf	1	2	13	34	34	32	26	24	17	14	11	8	8	8	6	5	4	1
AT3G07770	CTleaf	-0.215861	CT	leaf	1	2	2	11	11	11	10	10	9	2	2	2	2	2	2	2	1	1
AT5G43670	CTleaf	1.14945	CT	leaf	1	2	13	34	34	32	26	24	17	14	11	8	8	8	6	5	4	1
AT1G16916	CTleaf	-0.297153	CT	leaf	1	2	10	NA	NA	NA	15	15	13	11	8	4	4	4	4	4	3	1
AT3G16080	CTleaf	0.448788	CT	leaf	1	2	5	55	55	33	7	7	6	5	5	4	4	4	4	4	3	1
AT1G63640	CTleaf	0.635735	CT	leaf	1	2	13	NA	NA	NA	37	24	17	14	11	8	8	8	6	5	4	1
AT4G30330	CTleaf	-0.387883	CT	leaf	1	2	5	26	26	24	18	18	6	5	5	4	4	4	4	4	3	1
AT5G13000	CTleaf	0.898276	CT	leaf	1	2	13	NA	NA	NA	37	24	17	14	11	8	8	8	6	5	4	1
AT4G34870	CTleaf	1.02674	CT	leaf	1	2	12	28	28	26	22	22	15	13	10	7	7	7	6	5	4	1
AT3G06880	CTleaf	0.457081	CT	leaf	1	2	13	NA	NA	NA	NA	32	24	14	11	8	8	8	6	5	4	1
AT4G32200	CTleaf	-0.178114	CT	leaf	1	2	1	NA	NA	NA	1	1	1	1	1	1	1	1	1	1	1	1
AT3G10390	CTleaf	0.543458	CT	leaf	1	2	7	30	30	28	23	9	8	7	7	6	6	6	3	3	2	1
AT1G04940	CTleaf	-0.0778444	CT	leaf	1	2	6	NA	NA	NA	NA	NA	NA	6	6	5	5	5	5	4	3	1
AT5G18230	CTleaf	0.331675	CT	leaf	1	2	13	71	71	49	36	32	24	14	11	8	8	8	6	5	4	1
AT5G42400	CTleaf	0.993981	CT	leaf	1	2	13	34	34	32	26	24	17	14	11	8	8	8	6	5	4	1
AT4G33240	CTleaf	0.364079	CT	leaf	1	2	1	6	6	6	6	6	1	1	1	1	1	1	1	1	1	1
AT1G04270	CTleaf	0.297619	CT	leaf	1	2	5	55	55	33	7	7	6	5	5	4	4	4	4	4	3	1
AT2G34585	CTleaf	0.967835	CT	leaf	1	2	14	NA	NA	86	29	27	19	15	12	7	7	7	6	5	4	1
AT5G59410	CTleaf	0.318696	CT	leaf	1	2	6	NA	NA	NA	NA	NA	NA	6	6	5	5	5	5	4	3	1
AT1G27180	CTleaf	0.16015	CT	leaf	1	2	2	NA	NA	18	16	16	3	2	2	2	2	2	2	2	1	1
AT1G11220	CTleaf	1.0894	CT	leaf	1	2	12	28	28	26	22	22	15	13	10	7	7	7	6	5	4	1
AT2G46020	CTleaf	0.177522	CT	leaf	1	2	1	1	1	1	1	1	1	1	1	1	1	1	1	1	1	1
AT1G70300	CTleaf	-0.306695	CT	leaf	1	2	4	19	19	19	17	17	5	4	4	2	2	2	2	2	1	1
AT5G59710	CTleaf	0.0875237	CT	leaf	1	2	1	NA	NA	NA	NA	NA	NA	NA	1	1	1	1	1	1	1	1
AT3G27860	CTleaf	-0.0764557	CT	leaf	1	2	7	NA	NA	13	11	11	10	8	7	6	6	6	3	3	2	1
AT5G11160	CTleaf	1.19912	CT	leaf	1	2	12	28	28	26	22	22	15	13	10	7	7	7	6	5	4	1
AT1G28580	CTleaf	0.926331	CT	leaf	1	2	14	NA	NA	86	29	27	19	15	12	7	7	7	6	5	4	1
AT1G74380	CTleaf	-0.0307767	CT	leaf	1	2	2	3	3	3	3	3	3	2	2	2	2	2	2	2	1	1
AT4G25390	CTleaf	-0.465072	CT	leaf	1	2	2	3	3	3	3	3	3	2	2	2	2	2	2	2	1	1
AT1G55670	CTleaf	0.266402	CT	leaf	1	2	19	NA	NA	NA	NA	NA	31	25	11	8	8	8	6	5	4	1
AT3G09735	CTleaf	-0.71179	CT	leaf	1	2	10	NA	NA	NA	15	15	13	11	8	4	4	4	4	4	3	1
AT3G48190	CTleaf	0.114633	CT	leaf	1	2	9	16	16	16	14	14	12	10	7	6	6	6	3	3	2	1
AT1G30480	CTleaf	-0.238765	CT	leaf	1	2	2	11	11	11	10	10	9	2	2	2	2	2	2	2	1	1
AT3G01580	CTleaf	0.793668	CT	leaf	1	2	1	6	6	6	6	6	1	1	1	1	1	1	1	1	1	1
AT1G13210	CTleaf	-0.660764	CT	leaf	1	2	8	14	14	14	12	12	11	9	3	3	3	3	3	3	2	1
AT2G42520	CTleaf	-0.619077	CT	leaf	1	2	8	15	15	15	13	13	11	9	3	3	3	3	3	3	2	1
AT5G39570	CTleaf	1.24986	CT	leaf	1	2	11	24	24	23	20	20	14	12	9	1	1	1	1	1	1	1
AT3G02890	CTleaf	-0.844143	CT	leaf	1	2	8	15	15	15	13	13	11	9	3	3	3	3	3	3	2	1
AT4G25890	CTleaf	0.0967521	CT	leaf	1	2	6	NA	NA	NA	NA	NA	NA	6	6	5	5	5	5	4	3	1
AT3G09060	CTleaf	0.194061	CT	leaf	1	2	7	30	30	28	23	9	8	7	7	6	6	6	3	3	2	1
AT3G56140	CTleaf	0.0953949	CT	leaf	1	2	13	71	71	49	36	32	24	14	11	8	8	8	6	5	4	1
AT5G45510	CTleaf	0.617929	CT	leaf	1	2	1	1	1	1	1	1	1	1	1	1	1	1	1	1	1	1
AT1G60420	CTleaf	-0.825816	CT	leaf	1	2	17	NA	NA	NA	NA	NA	22	18	3	3	3	3	3	3	2	1
AT1G62310	CTleaf	0.336771	CT	leaf	1	2	7	NA	NA	9	9	9	8	7	7	6	6	6	3	3	2	1
AT2G28430	CTleaf	-0.906446	CT	leaf	1	2	10	20	20	20	15	15	13	11	8	4	4	4	4	4	3	1
AT1G20580	CTleaf	-0.295384	CT	leaf	1	2	5	21	21	21	18	18	6	5	5	4	4	4	4	4	3	1
AT4G33640	CTleaf	0.0509515	CT	leaf	1	2	14	NA	NA	NA	NA	NA	19	15	12	7	7	7	6	5	4	1
AT5G02120	CTleaf	-0.655441	CT	leaf	1	2	10	NA	NA	68	51	15	13	11	8	4	4	4	4	4	3	1
AT4G38600	CTleaf	0.241169	CT	leaf	1	2	7	30	30	28	23	9	8	7	7	6	6	6	3	3	2	1
AT5G02425	CTleaf	-0.170045	CT	leaf	1	2	7	NA	NA	NA	19	19	10	8	7	6	6	6	3	3	2	1
AT4G28080	CTleaf	0.706096	CT	leaf	1	2	13	71	71	49	36	32	24	14	11	8	8	8	6	5	4	1
AT5G25150	CTleaf	0.372575	CT	leaf	1	2	13	71	71	49	36	32	24	14	11	8	8	8	6	5	4	1
AT5G09410	CTleaf	-0.525427	CT	leaf	1	2	7	22	22	22	19	19	10	8	7	6	6	6	3	3	2	1
AT5G10470	CTleaf	0.143135	CT	leaf	1	2	9	NA	NA	16	14	14	12	10	7	6	6	6	3	3	2	1
AT1G11950	CTleaf	-0.634048	CT	leaf	1	2	8	15	15	15	13	13	11	9	3	3	3	3	3	3	2	1
AT1G27595	CTleaf	-0.0502952	CT	leaf	1	2	9	NA	NA	NA	NA	37	28	22	7	6	6	6	3	3	2	1
AT3G45630	CTleaf	0.688838	CT	leaf	1	2	13	NA	NA	NA	37	24	17	14	11	8	8	8	6	5	4	1
AT1G58602	CTleaf	-0.367754	CT	leaf	1	2	9	NA	NA	NA	14	14	12	10	7	6	6	6	3	3	2	1
AT4G19120	CTleaf	1.04084	CT	leaf	1	2	1	NA	NA	NA	6	6	1	1	1	1	1	1	1	1	1	1
AT1G52220	CTleaf	-0.910428	CT	leaf	1	2	10	NA	NA	68	51	15	13	11	8	4	4	4	4	4	3	1
AT1G55090	CTleaf	-0.423774	CT	leaf	1	2	9	16	16	16	14	14	12	10	7	6	6	6	3	3	2	1
AT1G24706	CTleaf	0.320056	CT	leaf	1	2	7	30	30	28	23	9	8	7	7	6	6	6	3	3	2	1
AT1G02335	CTleaf	1.07347	CT	leaf	1	2	12	46	46	43	22	22	15	13	10	7	7	7	6	5	4	1
AT1G74730	CTleaf	-0.286504	CT	leaf	1	2	5	21	21	21	18	18	6	5	5	4	4	4	4	4	3	1
AT3G45980	CTleaf	1.00811	CT	leaf	1	2	12	28	28	26	22	22	15	13	10	7	7	7	6	5	4	1
AT4G11270	CTleaf	0.8431	CT	leaf	1	2	13	NA	NA	NA	37	24	17	14	11	8	8	8	6	5	4	1
AT4G24130	CTleaf	0.789803	CT	leaf	1	2	12	28	28	26	22	22	15	13	10	7	7	7	6	5	4	1
AT5G60670	CTleaf	0.86981	CT	leaf	1	2	12	NA	NA	NA	NA	NA	NA	13	10	7	7	7	6	5	4	1
AT5G49900	CTleaf	-0.594742	CT	leaf	1	2	4	19	19	19	17	17	5	4	4	2	2	2	2	2	1	1
AT3G61130	CTleaf	1.21591	CT	leaf	1	2	11	NA	NA	NA	NA	NA	14	12	9	1	1	1	1	1	1	1
ATCG00100	CTleaf	-1.30419	CT	leaf	1	2	16	44	44	41	31	29	21	17	14	4	4	4	4	4	3	1
AT1G74390	CTleaf	-0.897503	CT	leaf	1	2	17	52	52	46	34	30	22	18	3	3	3	3	3	3	2	1
AT1G30460	CTleaf	-0.212303	CT	leaf	1	2	7	22	22	22	19	19	10	8	7	6	6	6	3	3	2	1
AT4G26750	CTleaf	-0.793682	CT	leaf	1	2	17	52	52	46	34	30	22	18	3	3	3	3	3	3	2	1
AT1G74060	CTleaf	-0.0878525	CT	leaf	1	2	5	21	21	21	18	18	6	5	5	4	4	4	4	4	3	1
AT2G16920	CTleaf	1.21666	CT	leaf	1	2	11	24	24	23	20	20	14	12	9	1	1	1	1	1	1	1
AT5G01650	CTleaf	-1.23648	CT	leaf	1	2	16	NA	NA	41	31	29	21	17	14	4	4	4	4	4	3	1
AT2G19120	CTleaf	-0.12826	CT	leaf	1	2	2	3	3	3	3	3	3	2	2	2	2	2	2	2	1	1
AT3G49600	CTleaf	0.954272	CT	leaf	1	2	1	NA	NA	NA	2	2	2	1	1	1	1	1	1	1	1	1
AT3G06290	CTleaf	0.470963	CT	leaf	1	2	1	1	1	1	1	1	1	1	1	1	1	1	1	1	1	1
AT1G03380	CTleaf	0.785553	CT	leaf	1	2	1	1	1	1	1	1	1	1	1	1	1	1	1	1	1	1
AT1G74630	CTleaf	0.742254	CT	leaf	1	2	1	1	1	1	1	1	1	1	1	1	1	1	1	1	1	1
AT3G13870	CTleaf	-0.367956	CT	leaf	1	2	7	30	30	28	23	9	8	7	7	6	6	6	3	3	2	1
AT5G26570	CTleaf	-0.00279456	CT	leaf	1	2	9	NA	NA	16	14	14	12	10	7	6	6	6	3	3	2	1
AT3G54210	CTleaf	-0.6617	CT	leaf	1	2	5	NA	NA	42	32	18	6	5	5	4	4	4	4	4	3	1
AT4G32160	CTleaf	-0.798104	CT	leaf	1	2	8	14	14	14	12	12	11	9	3	3	3	3	3	3	2	1
AT2G25930	CTleaf	0.232723	CT	leaf	1	2	9	NA	NA	16	14	14	12	10	7	6	6	6	3	3	2	1
AT3G23280	CTleaf	-0.855856	CT	leaf	1	2	17	52	52	46	34	30	22	18	3	3	3	3	3	3	2	1
AT1G49410	CTleaf	0.527089	CT	leaf	1	2	6	NA	NA	NA	8	8	7	6	6	5	5	5	5	4	3	1
AT1G77500	CTleaf	-0.589149	CT	leaf	1	2	8	15	15	15	13	13	11	9	3	3	3	3	3	3	2	1
AT4G19960	CTleaf	-1.1	CT	leaf	1	2	8	NA	NA	NA	NA	13	11	9	3	3	3	3	3	3	2	1
AT5G43930	CTleaf	-0.415161	CT	leaf	1	2	7	22	22	22	19	19	10	8	7	6	6	6	3	3	2	1
AT2G37510	CTleaf	0.142759	CT	leaf	1	2	6	NA	NA	NA	NA	NA	NA	6	6	5	5	5	5	4	3	1
AT3G48560	CTleaf	-0.331534	CT	leaf	1	2	9	16	16	16	14	14	12	10	7	6	6	6	3	3	2	1
AT3G12640	CTleaf	-0.466661	CT	leaf	1	2	7	22	22	22	19	19	10	8	7	6	6	6	3	3	2	1
AT2G27950	CTleaf	0.996278	CT	leaf	1	2	13	34	34	32	26	24	17	14	11	8	8	8	6	5	4	1
AT4G18130	CTleaf	-0.23308	CT	leaf	1	2	7	NA	NA	9	9	9	8	7	7	6	6	6	3	3	2	1
AT5G23450	CTleaf	-0.276033	CT	leaf	1	2	7	22	22	22	19	19	10	8	7	6	6	6	3	3	2	1
AT5G49470	CTleaf	-0.0776098	CT	leaf	1	2	9	NA	NA	NA	NA	37	28	22	7	6	6	6	3	3	2	1
AT5G55390	CTleaf	0.82355	CT	leaf	1	2	13	34	34	32	26	24	17	14	11	8	8	8	6	5	4	1
AT2G30470	CTleaf	-0.000622657	CT	leaf	1	2	7	30	30	28	23	9	8	7	7	6	6	6	3	3	2	1
AT5G48620	CTleaf	-0.71542	CT	leaf	1	2	7	NA	NA	NA	19	19	10	8	7	6	6	6	3	3	2	1
AT5G53760	CTleaf	0.00199149	CT	leaf	1	2	4	19	19	19	17	17	5	4	4	2	2	2	2	2	1	1
AT1G20970	CTleaf	-0.0599279	CT	leaf	1	2	2	NA	NA	3	3	3	3	2	2	2	2	2	2	2	1	1
AT2G44710	CTleaf	-0.281087	CT	leaf	1	2	7	22	22	22	19	19	10	8	7	6	6	6	3	3	2	1
AT5G02380	CTleaf	0.651018	CT	leaf	1	2	12	28	28	26	22	22	15	13	10	7	7	7	6	5	4	1
AT1G74520	CTleaf	-0.937755	CT	leaf	1	2	10	NA	NA	68	51	15	13	11	8	4	4	4	4	4	3	1
AT1G56045	CTleaf	-0.106424	CT	leaf	1	2	5	7	7	7	7	7	6	5	5	4	4	4	4	4	3	1
AT5G12290	CTleaf	-0.329817	CT	leaf	1	2	7	22	22	22	19	19	10	8	7	6	6	6	3	3	2	1
AT1G60660	CTleaf	1.03903	CT	leaf	1	2	14	NA	NA	86	29	27	19	15	12	7	7	7	6	5	4	1
AT5G57580	CTleaf	-0.910665	CT	leaf	1	2	8	14	14	14	12	12	11	9	3	3	3	3	3	3	2	1
AT1G26270	CTleaf	-0.622459	CT	leaf	1	2	3	NA	NA	NA	NA	NA	4	3	3	3	3	3	3	3	2	1
AT5G25350	CTleaf	0.575483	CT	leaf	1	2	4	NA	NA	NA	NA	17	5	4	4	2	2	2	2	2	1	1
AT1G67960	CTleaf	-0.540776	CT	leaf	1	2	7	23	23	13	11	11	10	8	7	6	6	6	3	3	2	1
AT3G48930	CTleaf	-0.106928	CT	leaf	1	2	5	21	21	21	18	18	6	5	5	4	4	4	4	4	3	1
AT2G48060	CTleaf	1.08256	CT	leaf	1	2	13	34	34	32	26	24	17	14	11	8	8	8	6	5	4	1
AT4G31390	CTleaf	-0.714691	CT	leaf	1	2	9	16	16	16	14	14	12	10	7	6	6	6	3	3	2	1
AT1G10320	CTleaf	-0.309012	CT	leaf	1	2	7	23	23	13	11	11	10	8	7	6	6	6	3	3	2	1
AT2G30860	CTleaf	0.814612	CT	leaf	1	2	14	NA	NA	86	29	27	19	15	12	7	7	7	6	5	4	1
AT3G21690	CTleaf	0.242891	CT	leaf	1	2	2	NA	NA	NA	NA	10	9	2	2	2	2	2	2	2	1	1
AT4G02570	CTleaf	-0.687247	CT	leaf	1	2	8	14	14	14	12	12	11	9	3	3	3	3	3	3	2	1
AT5G53430	CTleaf	0.709237	CT	leaf	1	2	1	NA	NA	NA	NA	NA	NA	NA	1	1	1	1	1	1	1	1
AT1G15120	CTleaf	-0.694121	CT	leaf	1	2	5	21	21	21	18	18	6	5	5	4	4	4	4	4	3	1
AT3G01320	CTleaf	0.382642	CT	leaf	1	2	9	NA	NA	NA	NA	14	12	10	7	6	6	6	3	3	2	1
AT1G16780	CTleaf	0.701163	CT	leaf	1	2	13	34	34	32	26	24	17	14	11	8	8	8	6	5	4	1
AT1G33810	CTleaf	-0.707014	CT	leaf	1	2	5	NA	NA	21	18	18	6	5	5	4	4	4	4	4	3	1
AT1G77460	CTleaf	0.763208	CT	leaf	1	2	2	18	18	18	16	16	3	2	2	2	2	2	2	2	1	1
AT2G31490	CTleaf	-0.624532	CT	leaf	1	2	5	26	26	24	18	18	6	5	5	4	4	4	4	4	3	1
AT4G31850	CTleaf	1.15587	CT	leaf	1	2	13	34	34	32	26	24	17	14	11	8	8	8	6	5	4	1
AT5G09650	CTleaf	-1.0251	CT	leaf	1	2	16	NA	NA	NA	NA	NA	NA	17	14	4	4	4	4	4	3	1
AT5G18380	CTleaf	0.556707	CT	leaf	1	2	5	55	55	33	7	7	6	5	5	4	4	4	4	4	3	1
AT4G20030	CTleaf	-1.09489	CT	leaf	1	2	16	NA	NA	NA	33	29	21	17	14	4	4	4	4	4	3	1
AT3G46580	CTleaf	-0.765865	CT	leaf	1	2	10	20	20	20	15	15	13	11	8	4	4	4	4	4	3	1
AT5G41110	CTleaf	-0.717822	CT	leaf	1	2	8	14	14	14	12	12	11	9	3	3	3	3	3	3	2	1
AT1G11160	CTleaf	-0.323909	CT	leaf	1	2	2	3	3	3	3	3	3	2	2	2	2	2	2	2	1	1
AT5G44180	CTleaf	0.74642	CT	leaf	1	2	1	1	1	1	1	1	1	1	1	1	1	1	1	1	1	1
AT5G52530	CTleaf	-0.131929	CT	leaf	1	2	2	3	3	3	3	3	3	2	2	2	2	2	2	2	1	1
AT1G27760	CTleaf	-0.706295	CT	leaf	1	2	8	14	14	14	12	12	11	9	3	3	3	3	3	3	2	1
AT2G04860	CTleaf	0.736296	CT	leaf	1	2	1	NA	NA	1	1	1	1	1	1	1	1	1	1	1	1	1
AT4G33010	CTleaf	-0.0300629	CT	leaf	1	2	13	71	71	49	36	32	24	14	11	8	8	8	6	5	4	1
AT1G65120	CTleaf	0.825753	CT	leaf	1	2	1	NA	NA	NA	6	6	1	1	1	1	1	1	1	1	1	1
AT3G43810	CTleaf	0.00413795	CT	leaf	1	2	6	NA	NA	NA	27	25	7	6	6	5	5	5	5	4	3	1
AT2G30160	CTleaf	-0.748609	CT	leaf	1	2	8	14	14	14	12	12	11	9	3	3	3	3	3	3	2	1
AT2G43500	CTleaf	-0.474219	CT	leaf	1	2	8	NA	NA	NA	13	13	11	9	3	3	3	3	3	3	2	1
AT5G67100	CTleaf	0.63726	CT	leaf	1	2	13	NA	NA	49	36	32	24	14	11	8	8	8	6	5	4	1
AT4G30160	CTleaf	0.252844	CT	leaf	1	2	7	30	30	28	23	9	8	7	7	6	6	6	3	3	2	1
AT5G05000	CTleaf	-0.514545	CT	leaf	1	2	5	45	45	42	32	18	6	5	5	4	4	4	4	4	3	1
AT1G06230	CTleaf	0.284717	CT	leaf	1	2	1	1	1	1	1	1	1	1	1	1	1	1	1	1	1	1
AT3G46010	CTleaf	-0.303648	CT	leaf	1	2	5	21	21	21	18	18	6	5	5	4	4	4	4	4	3	1
AT1G20823	CTleaf	-0.951677	CT	leaf	1	2	16	NA	NA	NA	NA	NA	NA	NA	14	4	4	4	4	4	3	1
AT5G63840	CTleaf	0.976681	CT	leaf	1	2	14	NA	NA	86	29	27	19	15	12	7	7	7	6	5	4	1
AT3G53170	CTleaf	-0.63916	CT	leaf	1	2	8	47	47	14	12	12	11	9	3	3	3	3	3	3	2	1
AT5G51300	CTleaf	0.565231	CT	leaf	1	2	1	6	6	6	6	6	1	1	1	1	1	1	1	1	1	1
AT1G15270	CTleaf	0.843453	CT	leaf	1	2	6	NA	NA	NA	8	8	7	6	6	5	5	5	5	4	3	1
AT1G22780	CTleaf	-0.24507	CT	leaf	1	2	5	21	21	21	18	18	6	5	5	4	4	4	4	4	3	1
AT4G04920	CTleaf	0.820518	CT	leaf	1	2	1	2	2	2	2	2	2	1	1	1	1	1	1	1	1	1
AT4G24610	CTleaf	1.02862	CT	leaf	1	2	11	24	24	23	20	20	14	12	9	1	1	1	1	1	1	1
AT5G65620	CTleaf	-0.720631	CT	leaf	1	2	9	16	16	16	14	14	12	10	7	6	6	6	3	3	2	1
AT4G10070	CTleaf	-0.459113	CT	leaf	1	2	8	NA	NA	NA	13	13	11	9	3	3	3	3	3	3	2	1
AT3G01810	CTleaf	0.432909	CT	leaf	1	2	13	71	71	49	36	32	24	14	11	8	8	8	6	5	4	1
AT5G17020	CTleaf	-0.544516	CT	leaf	1	2	8	15	15	15	13	13	11	9	3	3	3	3	3	3	2	1
AT1G76200	CTleaf	-0.261894	CT	leaf	1	2	5	26	26	24	18	18	6	5	5	4	4	4	4	4	3	1
AT2G20585	CTleaf	-0.236742	CT	leaf	1	2	5	26	26	24	18	18	6	5	5	4	4	4	4	4	3	1
AT1G33680	CTleaf	0.223936	CT	leaf	1	2	13	71	71	49	36	32	24	14	11	8	8	8	6	5	4	1
AT2G27330	CTleaf	0.647375	CT	leaf	1	2	12	28	28	26	22	22	15	13	10	7	7	7	6	5	4	1
AT1G69620	CTleaf	-0.0300616	CT	leaf	1	2	5	7	7	7	7	7	6	5	5	4	4	4	4	4	3	1
AT2G04410	CTleaf	-0.538113	CT	leaf	1	2	18	NA	NA	NA	NA	NA	25	20	15	9	5	5	5	4	3	1
AT3G27260	CTleaf	-0.822432	CT	leaf	1	2	8	14	14	14	12	12	11	9	3	3	3	3	3	3	2	1
AT4G38120	CTleaf	0.189813	CT	leaf	1	2	13	71	71	49	36	32	24	14	11	8	8	8	6	5	4	1
AT5G58550	CTleaf	0.638207	CT	leaf	1	2	13	NA	NA	NA	37	24	17	14	11	8	8	8	6	5	4	1
AT3G49601	CTleaf	0.594903	CT	leaf	1	2	1	1	1	1	1	1	1	1	1	1	1	1	1	1	1	1
AT5G51740	CTleaf	-0.707326	CT	leaf	1	2	4	NA	NA	NA	NA	NA	5	4	4	2	2	2	2	2	1	1
AT3G46030	CTleaf	0.98185	CT	leaf	1	2	12	28	28	26	22	22	15	13	10	7	7	7	6	5	4	1
AT4G03550	CTleaf	0.101755	CT	leaf	1	2	2	3	3	3	3	3	3	2	2	2	2	2	2	2	1	1
AT1G24460	CTleaf	0.770006	CT	leaf	1	2	1	1	1	1	1	1	1	1	1	1	1	1	1	1	1	1
AT1G15280	CTleaf	-0.0507483	CT	leaf	1	2	9	16	16	16	14	14	12	10	7	6	6	6	3	3	2	1
AT4G02560	CTleaf	0.842982	CT	leaf	1	2	1	6	6	6	6	6	1	1	1	1	1	1	1	1	1	1
AT5G35450	CTleaf	0.328188	CT	leaf	1	2	2	NA	NA	18	16	16	3	2	2	2	2	2	2	2	1	1
AT4G22740	CTleaf	-0.625888	CT	leaf	1	2	17	NA	NA	NA	NA	NA	22	18	3	3	3	3	3	3	2	1
AT1G47380	CTleaf	-0.700743	CT	leaf	1	2	8	15	15	15	13	13	11	9	3	3	3	3	3	3	2	1
AT3G17900	CTleaf	0.699362	CT	leaf	1	2	13	NA	NA	NA	37	24	17	14	11	8	8	8	6	5	4	1
AT4G31820	CTleaf	-0.234811	CT	leaf	1	2	4	19	19	19	17	17	5	4	4	2	2	2	2	2	1	1
AT2G42310	CTleaf	0.22575	CT	leaf	1	2	6	NA	NA	NA	27	25	7	6	6	5	5	5	5	4	3	1
AT4G29270	CTleaf	0.880919	CT	leaf	1	2	12	46	46	43	22	22	15	13	10	7	7	7	6	5	4	1
AT5G13530	CTleaf	0.451124	CT	leaf	1	2	1	1	1	1	1	1	1	1	1	1	1	1	1	1	1	1
AT4G01040	CTleaf	-0.987012	CT	leaf	1	2	17	NA	NA	NA	34	30	22	18	3	3	3	3	3	3	2	1
AT1G48560	CTleaf	0.142472	CT	leaf	1	2	1	2	2	2	2	2	2	1	1	1	1	1	1	1	1	1
AT4G17390	CTleaf	0.218304	CT	leaf	1	2	5	55	55	33	7	7	6	5	5	4	4	4	4	4	3	1
AT4G10730	CTleaf	-0.543119	CT	leaf	1	2	9	16	16	16	14	14	12	10	7	6	6	6	3	3	2	1
AT1G72170	CTleaf	-0.629914	CT	leaf	1	2	5	NA	NA	42	32	18	6	5	5	4	4	4	4	4	3	1
AT3G46430	CTleaf	-0.0720435	CT	leaf	1	2	5	26	26	24	18	18	6	5	5	4	4	4	4	4	3	1
AT1G43560	CTleaf	-0.569454	CT	leaf	1	2	5	45	45	42	32	18	6	5	5	4	4	4	4	4	3	1
AT1G22140	CTleaf	-0.779518	CT	leaf	1	2	10	NA	NA	NA	15	15	13	11	8	4	4	4	4	4	3	1
AT2G23740	CTleaf	0.373039	CT	leaf	1	2	9	NA	NA	16	14	14	12	10	7	6	6	6	3	3	2	1
AT2G24650	CTleaf	0.343289	CT	leaf	1	2	1	1	1	1	1	1	1	1	1	1	1	1	1	1	1	1
AT2G43610	CTleaf	0.272695	CT	leaf	1	2	14	NA	NA	NA	NA	NA	NA	NA	12	7	7	7	6	5	4	1
AT5G50970	CTleaf	-0.43224	CT	leaf	1	2	1	NA	NA	6	6	6	1	1	1	1	1	1	1	1	1	1
AT4G34100	CTleaf	-0.647957	CT	leaf	1	2	8	14	14	14	12	12	11	9	3	3	3	3	3	3	2	1
AT5G11690	CTleaf	-0.933712	CT	leaf	1	2	10	20	20	20	15	15	13	11	8	4	4	4	4	4	3	1
AT5G03825	CTleaf	-0.859046	CT	leaf	1	2	8	NA	NA	NA	NA	13	11	9	3	3	3	3	3	3	2	1
AT1G20816	CTleaf	-0.921319	CT	leaf	1	2	16	NA	NA	NA	33	29	21	17	14	4	4	4	4	4	3	1
AT1G27750	CTleaf	-0.345275	CT	leaf	1	2	9	16	16	16	14	14	12	10	7	6	6	6	3	3	2	1
AT1G55320	CTleaf	-0.109862	CT	leaf	1	2	2	3	3	3	3	3	3	2	2	2	2	2	2	2	1	1
AT1G24340	CTleaf	-0.870741	CT	leaf	1	2	17	52	52	46	34	30	22	18	3	3	3	3	3	3	2	1
AT5G18190	CTleaf	0.0390232	CT	leaf	1	2	9	16	16	16	14	14	12	10	7	6	6	6	3	3	2	1
AT2G27170	CTleaf	0.918549	CT	leaf	1	2	13	NA	NA	NA	37	24	17	14	11	8	8	8	6	5	4	1
AT3G19508	CTleaf	0.154207	CT	leaf	1	2	6	NA	NA	NA	27	25	7	6	6	5	5	5	5	4	3	1
AT5G09330	CTleaf	0.408899	CT	leaf	1	2	7	30	30	28	23	9	8	7	7	6	6	6	3	3	2	1
AT1G69020	CTleaf	-0.610818	CT	leaf	1	2	7	NA	NA	NA	19	19	10	8	7	6	6	6	3	3	2	1
AT2G41060	CTleaf	0.129566	CT	leaf	1	2	1	NA	NA	NA	1	1	1	1	1	1	1	1	1	1	1	1
AT4G23460	CTleaf	-0.0199973	CT	leaf	1	2	1	1	1	1	1	1	1	1	1	1	1	1	1	1	1	1
AT5G04540	CTleaf	-0.861701	CT	leaf	1	2	8	14	14	14	12	12	11	9	3	3	3	3	3	3	2	1
AT5G67450	CTleaf	-1.39103	CT	leaf	1	2	17	NA	NA	NA	NA	NA	22	18	3	3	3	3	3	3	2	1
AT4G11211	CTleaf	0.57855	CT	leaf	1	2	14	NA	NA	86	29	27	19	15	12	7	7	7	6	5	4	1
AT5G07290	CTleaf	0.290763	CT	leaf	1	2	1	1	1	1	1	1	1	1	1	1	1	1	1	1	1	1
AT5G19390	CTleaf	0.277491	CT	leaf	1	2	13	71	71	49	36	32	24	14	11	8	8	8	6	5	4	1
AT1G73430	CTleaf	0.346397	CT	leaf	1	2	9	NA	NA	16	14	14	12	10	7	6	6	6	3	3	2	1
AT5G06600	CTleaf	0.370022	CT	leaf	1	2	9	16	16	16	14	14	12	10	7	6	6	6	3	3	2	1
AT1G31780	CTleaf	0.951354	CT	leaf	1	2	13	34	34	32	26	24	17	14	11	8	8	8	6	5	4	1
AT5G38865	CTleaf	-0.333253	CT	leaf	1	2	9	NA	NA	NA	NA	37	28	22	7	6	6	6	3	3	2	1
AT4G17620	CTleaf	-0.794131	CT	leaf	1	2	8	47	47	14	12	12	11	9	3	3	3	3	3	3	2	1
AT3G13930	CTleaf	-0.612855	CT	leaf	1	2	7	23	23	13	11	11	10	8	7	6	6	6	3	3	2	1
AT5G35570	CTleaf	-0.167861	CT	leaf	1	2	1	1	1	1	1	1	1	1	1	1	1	1	1	1	1	1
AT5G61140	CTleaf	-0.188684	CT	leaf	1	2	7	22	22	22	19	19	10	8	7	6	6	6	3	3	2	1
AT1G10820	CTleaf	-0.190108	CT	leaf	1	2	9	NA	NA	NA	NA	37	28	22	7	6	6	6	3	3	2	1
AT1G32550	CTleaf	-1.09718	CT	leaf	1	2	16	44	44	41	31	29	21	17	14	4	4	4	4	4	3	1
AT3G59770	CTleaf	0.385798	CT	leaf	1	2	7	NA	NA	9	9	9	8	7	7	6	6	6	3	3	2	1
AT3G14172	CTleaf	1.11248	CT	leaf	1	2	2	NA	NA	18	16	16	3	2	2	2	2	2	2	2	1	1
AT1G50732	CTleaf	-0.124524	CT	leaf	1	2	19	NA	NA	NA	NA	NA	31	25	11	8	8	8	6	5	4	1
AT1G21520	CTleaf	-0.044267	CT	leaf	1	2	4	NA	NA	19	17	17	5	4	4	2	2	2	2	2	1	1
AT5G07740	CTleaf	-0.214552	CT	leaf	1	2	3	NA	NA	NA	NA	NA	4	3	3	3	3	3	3	3	2	1
AT3G52300	CTleaf	-0.813657	CT	leaf	1	2	5	26	26	24	18	18	6	5	5	4	4	4	4	4	3	1
AT5G07580	CTleaf	1.20521	CT	leaf	1	2	12	NA	NA	NA	NA	NA	NA	13	10	7	7	7	6	5	4	1
AT5G28530	CTleaf	0.51816	CT	leaf	1	2	1	NA	NA	NA	1	1	1	1	1	1	1	1	1	1	1	1
AT5G60790	CTleaf	-0.332984	CT	leaf	1	2	2	3	3	3	3	3	3	2	2	2	2	2	2	2	1	1
AT2G29190	CTleaf	0.845381	CT	leaf	1	2	13	NA	NA	NA	37	24	17	14	11	8	8	8	6	5	4	1
AT1G77710	CTleaf	-1.30472	CT	leaf	1	2	16	NA	NA	NA	33	29	21	17	14	4	4	4	4	4	3	1
AT1G27320	CTleaf	0.463071	CT	leaf	1	2	13	NA	NA	49	36	32	24	14	11	8	8	8	6	5	4	1
AT4G39420	CTleaf	0.932318	CT	leaf	1	2	1	1	1	1	1	1	1	1	1	1	1	1	1	1	1	1
AT2G35860	CTleaf	1.06366	CT	leaf	1	2	12	28	28	26	22	22	15	13	10	7	7	7	6	5	4	1
AT5G62200	CTleaf	-0.935881	CT	leaf	1	2	18	NA	NA	NA	NA	NA	NA	NA	15	9	5	5	5	4	3	1
AT1G20340	CTleaf	-0.263256	CT	leaf	1	2	19	NA	NA	NA	NA	NA	31	25	11	8	8	8	6	5	4	1
AT1G76810	CTleaf	-0.117365	CT	leaf	1	2	3	NA	NA	NA	NA	NA	4	3	3	3	3	3	3	3	2	1
AT3G11330	CTleaf	0.55387	CT	leaf	1	2	13	NA	NA	NA	37	24	17	14	11	8	8	8	6	5	4	1
AT3G62810	CTleaf	-0.438683	CT	leaf	1	2	5	26	26	24	18	18	6	5	5	4	4	4	4	4	3	1
AT5G38747	CTleaf	0.0446157	CT	leaf	1	2	1	6	6	6	6	6	1	1	1	1	1	1	1	1	1	1
AT1G04480	CTleaf	-0.380373	CT	leaf	1	2	5	21	21	21	18	18	6	5	5	4	4	4	4	4	3	1
AT1G49920	CTleaf	0.395557	CT	leaf	1	2	2	11	11	11	10	10	9	2	2	2	2	2	2	2	1	1
AT5G38880	CTleaf	-0.108248	CT	leaf	1	2	7	22	22	22	19	19	10	8	7	6	6	6	3	3	2	1
AT1G60190	CTleaf	-1.42233	CT	leaf	1	2	17	52	52	46	34	30	22	18	3	3	3	3	3	3	2	1
AT5G05730	CTleaf	-0.713747	CT	leaf	1	2	8	14	14	14	12	12	11	9	3	3	3	3	3	3	2	1
AT5G13480	CTleaf	0.479802	CT	leaf	1	2	13	NA	NA	NA	NA	32	24	14	11	8	8	8	6	5	4	1
AT5G56730	CTleaf	0.543411	CT	leaf	1	2	13	NA	NA	NA	NA	32	24	14	11	8	8	8	6	5	4	1
AT3G52860	CTleaf	-1.44341	CT	leaf	1	2	16	NA	NA	NA	33	29	21	17	14	4	4	4	4	4	3	1
AT1G67430	CTleaf	0.159312	CT	leaf	1	2	5	7	7	7	7	7	6	5	5	4	4	4	4	4	3	1
AT2G04235	CTleaf	0.0694529	CT	leaf	1	2	1	2	2	2	2	2	2	1	1	1	1	1	1	1	1	1
AT2G33845	CTleaf	1.04101	CT	leaf	1	2	12	46	46	43	22	22	15	13	10	7	7	7	6	5	4	1
AT3G07590	CTleaf	-0.165946	CT	leaf	1	2	6	NA	NA	NA	27	25	7	6	6	5	5	5	5	4	3	1
AT3G54610	CTleaf	-0.147521	CT	leaf	1	2	9	16	16	16	14	14	12	10	7	6	6	6	3	3	2	1
AT3G54990	CTleaf	1.20114	CT	leaf	1	2	11	NA	NA	NA	NA	NA	14	12	9	1	1	1	1	1	1	1
AT5G60580	CTleaf	0.367451	CT	leaf	1	2	14	NA	NA	86	29	27	19	15	12	7	7	7	6	5	4	1
AT3G08970	CTleaf	-0.590193	CT	leaf	1	2	2	3	3	3	3	3	3	2	2	2	2	2	2	2	1	1
AT1G11960	CTleaf	-0.94603	CT	leaf	1	2	17	52	52	46	34	30	22	18	3	3	3	3	3	3	2	1
AT3G05350	CTleaf	-0.784416	CT	leaf	1	2	9	16	16	16	14	14	12	10	7	6	6	6	3	3	2	1
AT5G02260	CTleaf	1.05686	CT	leaf	1	2	12	46	46	43	22	22	15	13	10	7	7	7	6	5	4	1
AT3G56040	CTleaf	-0.469903	CT	leaf	1	2	9	16	16	16	14	14	12	10	7	6	6	6	3	3	2	1
AT5G61220	CTleaf	-0.387168	CT	leaf	1	2	5	26	26	24	18	18	6	5	5	4	4	4	4	4	3	1
AT1G48970	CTleaf	0.24233	CT	leaf	1	2	9	16	16	16	14	14	12	10	7	6	6	6	3	3	2	1
AT3G12750	CTleaf	-0.657298	CT	leaf	1	2	2	NA	NA	11	10	10	9	2	2	2	2	2	2	2	1	1
AT4G16960	CTleaf	-0.0927852	CT	leaf	1	2	7	NA	NA	13	11	11	10	8	7	6	6	6	3	3	2	1
AT4G12780	CTleaf	1.19287	CT	leaf	1	2	11	24	24	23	20	20	14	12	9	1	1	1	1	1	1	1
AT3G51770	CTleaf	0.327777	CT	leaf	1	2	1	1	1	1	1	1	1	1	1	1	1	1	1	1	1	1
AT5G02420	CTleaf	0.930094	CT	leaf	1	2	12	28	28	26	22	22	15	13	10	7	7	7	6	5	4	1
AT2G44840	CTleaf	-1.30844	CT	leaf	1	2	16	NA	NA	NA	NA	NA	NA	NA	14	4	4	4	4	4	3	1
AT3G08630	CTleaf	1.17374	CT	leaf	1	2	12	28	28	26	22	22	15	13	10	7	7	7	6	5	4	1
AT4G32760	CTleaf	-0.295756	CT	leaf	1	2	9	16	16	16	14	14	12	10	7	6	6	6	3	3	2	1
AT5G05170	CTleaf	1.04539	CT	leaf	1	2	13	34	34	32	26	24	17	14	11	8	8	8	6	5	4	1
AT3G55950	CTleaf	-0.490237	CT	leaf	1	2	4	19	19	19	17	17	5	4	4	2	2	2	2	2	1	1
AT5G15540	CTleaf	0.437958	CT	leaf	1	2	7	30	30	28	23	9	8	7	7	6	6	6	3	3	2	1
AT4G21192	CTleaf	-1.18855	CT	leaf	1	2	16	44	44	41	31	29	21	17	14	4	4	4	4	4	3	1
AT1G08380	CTleaf	-0.93619	CT	leaf	1	2	10	NA	NA	68	51	15	13	11	8	4	4	4	4	4	3	1
AT2G18290	CTleaf	0.438795	CT	leaf	1	2	14	NA	NA	NA	NA	NA	19	15	12	7	7	7	6	5	4	1
AT3G01740	CTleaf	0.126561	CT	leaf	1	2	14	NA	NA	NA	NA	NA	NA	NA	12	7	7	7	6	5	4	1
AT5G20280	CTleaf	-0.28868	CT	leaf	1	2	9	16	16	16	14	14	12	10	7	6	6	6	3	3	2	1
AT5G61960	CTleaf	-0.539112	CT	leaf	1	2	8	15	15	15	13	13	11	9	3	3	3	3	3	3	2	1
AT3G16785	CTleaf	-0.375306	CT	leaf	1	2	7	NA	NA	9	9	9	8	7	7	6	6	6	3	3	2	1
AT3G47960	CTleaf	-0.827741	CT	leaf	1	2	17	52	52	46	34	30	22	18	3	3	3	3	3	3	2	1
AT1G18540	CTleaf	0.847597	CT	leaf	1	2	12	NA	NA	NA	NA	NA	NA	13	10	7	7	7	6	5	4	1
AT5G62000	CTleaf	-0.474365	CT	leaf	1	2	7	NA	NA	NA	19	19	10	8	7	6	6	6	3	3	2	1
AT1G21660	CTleaf	-0.110209	CT	leaf	1	2	2	3	3	3	3	3	3	2	2	2	2	2	2	2	1	1
AT1G73320	CTleaf	0.361857	CT	leaf	1	2	13	71	71	49	36	32	24	14	11	8	8	8	6	5	4	1
AT5G03560	CTleaf	-0.937661	CT	leaf	1	2	17	52	52	46	34	30	22	18	3	3	3	3	3	3	2	1
AT2G02560	CTleaf	0.365261	CT	leaf	1	2	13	71	71	49	36	32	24	14	11	8	8	8	6	5	4	1
AT5G42890	CTleaf	-0.217624	CT	leaf	1	2	18	NA	NA	NA	NA	NA	25	20	15	9	5	5	5	4	3	1
AT1G06900	CTleaf	0.0584192	CT	leaf	1	2	9	16	16	16	14	14	12	10	7	6	6	6	3	3	2	1
AT3G11770	CTleaf	-1.25195	CT	leaf	1	2	16	44	44	41	31	29	21	17	14	4	4	4	4	4	3	1
AT5G24105	CTleaf	-0.679863	CT	leaf	1	2	10	NA	NA	68	51	15	13	11	8	4	4	4	4	4	3	1
AT2G23070	CTleaf	-0.96094	CT	leaf	1	2	8	47	47	14	12	12	11	9	3	3	3	3	3	3	2	1
AT3G50080	CTleaf	0.50015	CT	leaf	1	2	2	18	18	18	16	16	3	2	2	2	2	2	2	2	1	1
AT1G43850	CTleaf	0.755697	CT	leaf	1	2	13	NA	NA	NA	37	24	17	14	11	8	8	8	6	5	4	1
AT1G47278	CTleaf	-0.505204	CT	leaf	1	2	18	NA	NA	NA	NA	NA	25	20	15	9	5	5	5	4	3	1
AT2G25610	CTleaf	-1.16068	CT	leaf	1	2	16	NA	NA	NA	33	29	21	17	14	4	4	4	4	4	3	1
AT3G19770	CTleaf	0.668988	CT	leaf	1	2	1	NA	NA	6	6	6	1	1	1	1	1	1	1	1	1	1
AT1G30510	CTleaf	-0.068738	CT	leaf	1	2	19	NA	NA	NA	NA	NA	31	25	11	8	8	8	6	5	4	1
AT1G31160	CTleaf	-0.846605	CT	leaf	1	2	10	20	20	20	15	15	13	11	8	4	4	4	4	4	3	1
AT1G54260	CTleaf	-0.539971	CT	leaf	1	2	4	19	19	19	17	17	5	4	4	2	2	2	2	2	1	1
AT4G21350	CTleaf	-0.763698	CT	leaf	1	2	17	52	52	46	34	30	22	18	3	3	3	3	3	3	2	1
AT4G25650	CTleaf	-1.22841	CT	leaf	1	2	17	NA	NA	NA	34	30	22	18	3	3	3	3	3	3	2	1
ATCG00810	CTleaf	-1.32049	CT	leaf	1	2	16	44	44	41	31	29	21	17	14	4	4	4	4	4	3	1
AT1G77490	CTleaf	-0.773062	CT	leaf	1	2	9	NA	NA	NA	NA	37	28	22	7	6	6	6	3	3	2	1
AT5G22950	CTleaf	-0.775495	CT	leaf	1	2	16	NA	NA	NA	33	29	21	17	14	4	4	4	4	4	3	1
AT1G21190	CTleaf	0.346722	CT	leaf	1	2	6	NA	NA	NA	27	25	7	6	6	5	5	5	5	4	3	1
AT5G62300	CTleaf	-0.176596	CT	leaf	1	2	5	21	21	21	18	18	6	5	5	4	4	4	4	4	3	1
AT1G72630	CTleaf	0.558548	CT	leaf	1	2	6	NA	NA	NA	27	25	7	6	6	5	5	5	5	4	3	1
AT2G44860	CTleaf	0.427497	CT	leaf	1	2	5	55	55	33	7	7	6	5	5	4	4	4	4	4	3	1
AT3G22440	CTleaf	0.847906	CT	leaf	1	2	13	34	34	32	26	24	17	14	11	8	8	8	6	5	4	1
AT4G17960	CTleaf	0.363627	CT	leaf	1	2	14	NA	NA	NA	NA	NA	19	15	12	7	7	7	6	5	4	1
AT2G34730	CTleaf	-0.385389	CT	leaf	1	2	3	NA	NA	NA	NA	NA	4	3	3	3	3	3	3	3	2	1
AT1G79930	CTleaf	0.0235679	CT	leaf	1	2	2	NA	NA	11	10	10	9	2	2	2	2	2	2	2	1	1
AT5G57250	CTleaf	0.767238	CT	leaf	1	2	13	34	34	32	26	24	17	14	11	8	8	8	6	5	4	1
AT2G36620	CTleaf	0.448043	CT	leaf	1	2	5	55	55	33	7	7	6	5	5	4	4	4	4	4	3	1
AT1G02350	CTleaf	0.455143	CT	leaf	1	2	14	NA	NA	NA	NA	NA	19	15	12	7	7	7	6	5	4	1
AT1G67840	CTleaf	-0.476369	CT	leaf	1	2	9	NA	NA	NA	14	14	12	10	7	6	6	6	3	3	2	1
AT2G43970	CTleaf	0.00963735	CT	leaf	1	2	9	16	16	16	14	14	12	10	7	6	6	6	3	3	2	1
AT3G04340	CTleaf	1.00572	CT	leaf	1	2	13	NA	NA	NA	37	24	17	14	11	8	8	8	6	5	4	1
AT3G08920	CTleaf	-0.301778	CT	leaf	1	2	5	21	21	21	18	18	6	5	5	4	4	4	4	4	3	1
AT3G09390	CTleaf	-1.52519	CT	leaf	1	2	17	NA	NA	NA	NA	NA	22	18	3	3	3	3	3	3	2	1
AT3G55160	CTleaf	1.14704	CT	leaf	1	2	13	34	34	32	26	24	17	14	11	8	8	8	6	5	4	1
AT5G01400	CTleaf	0.291295	CT	leaf	1	2	1	2	2	2	2	2	2	1	1	1	1	1	1	1	1	1
AT2G38810	CTleaf	-0.646648	CT	leaf	1	2	5	26	26	24	18	18	6	5	5	4	4	4	4	4	3	1
AT3G29350	CTleaf	-1.09767	CT	leaf	1	2	16	NA	NA	NA	33	29	21	17	14	4	4	4	4	4	3	1
AT4G13750	CTleaf	1.11476	CT	leaf	1	2	1	NA	NA	1	1	1	1	1	1	1	1	1	1	1	1	1
AT1G29940	CTleaf	1.16505	CT	leaf	1	2	13	NA	NA	NA	37	24	17	14	11	8	8	8	6	5	4	1
AT1G68220	CTleaf	-0.117038	CT	leaf	1	2	10	NA	NA	68	51	15	13	11	8	4	4	4	4	4	3	1
AT3G09500	CTleaf	-0.470513	CT	leaf	1	2	5	21	21	21	18	18	6	5	5	4	4	4	4	4	3	1
AT2G27530	CTleaf	0.235835	CT	leaf	1	2	5	55	55	33	7	7	6	5	5	4	4	4	4	4	3	1
AT3G63480	CTleaf	-0.727795	CT	leaf	1	2	8	15	15	15	13	13	11	9	3	3	3	3	3	3	2	1
AT1G79350	CTleaf	-0.624482	CT	leaf	1	2	7	22	22	22	19	19	10	8	7	6	6	6	3	3	2	1
AT2G23360	CTleaf	1.00798	CT	leaf	1	2	13	34	34	32	26	24	17	14	11	8	8	8	6	5	4	1
AT3G14430	CTleaf	0.627733	CT	leaf	1	2	12	46	46	43	22	22	15	13	10	7	7	7	6	5	4	1
AT5G25100	CTleaf	1.08837	CT	leaf	1	2	13	34	34	32	26	24	17	14	11	8	8	8	6	5	4	1
AT5G43560	CTleaf	-0.0496943	CT	leaf	1	2	7	30	30	28	23	9	8	7	7	6	6	6	3	3	2	1
AT5G46020	CTleaf	-0.454757	CT	leaf	1	2	10	20	20	20	15	15	13	11	8	4	4	4	4	4	3	1
AT3G09840	CTleaf	-0.197768	CT	leaf	1	2	1	2	2	2	2	2	2	1	1	1	1	1	1	1	1	1
AT2G21940	CTleaf	-0.763423	CT	leaf	1	2	17	52	52	46	34	30	22	18	3	3	3	3	3	3	2	1
AT3G62420	CTleaf	-0.480627	CT	leaf	1	2	4	NA	NA	19	17	17	5	4	4	2	2	2	2	2	1	1
AT3G04400	CTleaf	0.402153	CT	leaf	1	2	5	7	7	7	7	7	6	5	5	4	4	4	4	4	3	1
AT5G64390	CTleaf	0.486241	CT	leaf	1	2	1	1	1	1	1	1	1	1	1	1	1	1	1	1	1	1
AT4G13990	CTleaf	1.18422	CT	leaf	1	2	12	28	28	26	22	22	15	13	10	7	7	7	6	5	4	1
AT2G35470	CTleaf	1.00204	CT	leaf	1	2	12	46	46	43	22	22	15	13	10	7	7	7	6	5	4	1
AT1G32580	CTleaf	-0.669204	CT	leaf	1	2	5	21	21	21	18	18	6	5	5	4	4	4	4	4	3	1
AT1G70060	CTleaf	0.42379	CT	leaf	1	2	13	71	71	49	36	32	24	14	11	8	8	8	6	5	4	1
AT4G13570	CTleaf	0.55075	CT	leaf	1	2	19	NA	NA	NA	NA	NA	31	25	11	8	8	8	6	5	4	1
AT3G11910	CTleaf	0.291886	CT	leaf	1	2	9	NA	NA	NA	NA	14	12	10	7	6	6	6	3	3	2	1
AT1G79690	CTleaf	-0.246844	CT	leaf	1	2	9	NA	NA	NA	NA	37	28	22	7	6	6	6	3	3	2	1
AT1G17455	CTleaf	-0.979705	CT	leaf	1	2	5	26	26	24	18	18	6	5	5	4	4	4	4	4	3	1
AT5G35910	CTleaf	0.613228	CT	leaf	1	2	13	71	71	49	36	32	24	14	11	8	8	8	6	5	4	1
AT1G57660	CTleaf	0.466599	CT	leaf	1	2	5	NA	NA	33	7	7	6	5	5	4	4	4	4	4	3	1
AT3G12870	CTleaf	1.13322	CT	leaf	1	2	12	28	28	26	22	22	15	13	10	7	7	7	6	5	4	1
AT2G23140	CTleaf	-0.413027	CT	leaf	1	2	7	NA	NA	9	9	9	8	7	7	6	6	6	3	3	2	1
AT4G09550	CTleaf	-0.611558	CT	leaf	1	2	5	26	26	24	18	18	6	5	5	4	4	4	4	4	3	1
AT2G35630	CTleaf	0.205292	CT	leaf	1	2	7	22	22	22	19	19	10	8	7	6	6	6	3	3	2	1
AT5G19590	CTleaf	-0.657328	CT	leaf	1	2	10	NA	NA	68	51	15	13	11	8	4	4	4	4	4	3	1
AT4G17090	CTleaf	-0.752859	CT	leaf	1	2	8	NA	NA	NA	NA	13	11	9	3	3	3	3	3	3	2	1
AT1G58590	CTleaf	0.827901	CT	leaf	1	2	14	NA	NA	NA	29	27	19	15	12	7	7	7	6	5	4	1
AT3G06310	CTleaf	-0.358525	CT	leaf	1	2	10	20	20	20	15	15	13	11	8	4	4	4	4	4	3	1
AT1G59610	CTleaf	-0.122421	CT	leaf	1	2	7	22	22	22	19	19	10	8	7	6	6	6	3	3	2	1
AT3G02080	CTleaf	-0.46782	CT	leaf	1	2	5	21	21	21	18	18	6	5	5	4	4	4	4	4	3	1
AT5G24350	CTleaf	0.673731	CT	leaf	1	2	13	NA	NA	NA	37	24	17	14	11	8	8	8	6	5	4	1
AT1G29070	CTleaf	-0.922802	CT	leaf	1	2	16	NA	NA	NA	NA	NA	NA	17	14	4	4	4	4	4	3	1
AT4G10060	CTleaf	0.264433	CT	leaf	1	2	13	71	71	49	36	32	24	14	11	8	8	8	6	5	4	1
AT4G02230	CTleaf	0.226318	CT	leaf	1	2	5	55	55	33	7	7	6	5	5	4	4	4	4	4	3	1
AT5G64300	CTleaf	-0.816965	CT	leaf	1	2	8	15	15	15	13	13	11	9	3	3	3	3	3	3	2	1
AT1G70600	CTleaf	0.799769	CT	leaf	1	2	12	NA	NA	NA	NA	NA	NA	13	10	7	7	7	6	5	4	1
AT3G07660	CTleaf	0.810888	CT	leaf	1	2	1	NA	NA	NA	1	1	1	1	1	1	1	1	1	1	1	1
AT3G13460	CTleaf	0.483046	CT	leaf	1	2	7	30	30	28	23	9	8	7	7	6	6	6	3	3	2	1
AT1G29990	CTleaf	0.173871	CT	leaf	1	2	10	NA	NA	NA	15	15	13	11	8	4	4	4	4	4	3	1
AT5G51550	CTleaf	0.58273	CT	leaf	1	2	19	NA	NA	NA	NA	NA	31	25	11	8	8	8	6	5	4	1
[truncated: 7,576 more rows]
