# Supplementary material for: Dual and spatially resolved drought responses in the Arabidopsis leaf mesophyll revealed by single‐cell transcriptomics
Source: New Phytol. 2025 Mar 3;246(3):840–58. doi: 10.1111/nph.20446 (PMC11982798; doi:10.1111/nph.20446)
Supplement: Supplementary file 8 — Table S7 Pseudobulk analysis of cell wall digestion responses in Arabidopsis leaves. [file NPH-246-840-s009.xlsx]

## Sheet: Mesophyll
New Phytologist Supporting Information
Article title: Dual and spatially resolved drought responses in the Arabidopsis leaf mesophyll revealed by single-cell transcriptomics
Authors: Rubén Tenorio Berrío, Eline Verhelst, Thomas Eekhout, Carolin Grones, Lieven De Veylder, Bert De Rybel, Marieke Dubois
Article acceptance date: 13 January 2025
Supplemental Table 7. Pseudobulk analysis of cell wall digestion responses in Arabidopsis leaves.
Differential expression analysis for cell wall digestion-responsive genes in the mesophyll.
Gene	P-value	Log2-FC	pct.1	pct.2	P (adj.)
AT5G16020	1.95058e-168	1.25817	1	1	5.16475e-164
AT1G29640	2.53882e-139	0.930624	1	1	6.72228e-135
AT3G41762	7.65802e-130	0.585678	1	1	2.02769e-125
AT3G12580	3.07455e-126	4.63498	1	1	8.14079e-122
AT4G22970	2.62885e-125	1.62837	1	1	6.96066e-121
AT2G40340	6.4725e-122	2.65594	1	1	1.71379e-117
AT2G20560	2.23082e-116	2.02471	1	1	5.90677e-112
AT3G27330	1.16224e-111	0.726464	1	1	3.07737e-107
AT1G07400	4.06703e-111	4.24747	1	1	1.07687e-106
AT3G09350	2.4056e-105	3.7041	1	1	6.36956e-101
AT5G13210	8.85545e-103	1.63438	1	1	2.34475e-98
AT5G52640	7.09266e-101	4.01228	1	1	1.87799e-96
AT3G46230	7.1243e-92	2.97156	1	1	1.88637e-87
AT1G53540	2.07989e-90	3.49746	1	1	5.50712e-86
AT5G51440	4.77549e-89	2.8487	1	1	1.26446e-84
AT3G53230	2.01334e-86	1.51999	1	1	5.33093e-82
AT1G10155	3.43489e-86	0.419304	1	1	9.09491e-82
AT2G42150	7.21477e-85	0.590906	1	1	1.91033e-80
AT5G01210	1.81332e-83	0.456287	1	1	4.80131e-79
AT1G80110	2.65912e-83	0.50061	1	1	7.04082e-79
AT3G08970	3.37299e-83	1.042	1	1	8.93099e-79
AT4G25390	2.30346e-81	0.955691	1	1	6.0991e-77
AT5G12020	8.85721e-80	3.61288	1	1	2.34521e-75
AT1G80660	1.23355e-79	0.246629	1	1	3.26621e-75
AT2G32235	2.02415e-79	1.64389	1	1	5.35955e-75
AT1G73480	7.65237e-79	1.09452	1	1	2.02619e-74
AT5G04930	8.43546e-78	1.98294	1	1	2.23354e-73
AT5G64510	1.15028e-77	1.47287	1	1	3.0457e-73
AT2G43020	2.91002e-77	1.6404	1	1	7.70514e-73
AT1G74310	1.10762e-72	4.66086	1	1	2.93275e-68
AT1G16030	1.28346e-71	4.26806	1	1	3.39834e-67
AT1G71140	6.82479e-70	0.472262	1	1	1.80707e-65
AT5G02895	3.03759e-69	0.26477	1	1	8.04293e-65
AT1G10040	5.92157e-69	0.985739	1	1	1.56791e-64
AT5G03990	1.16712e-68	1.36393	1	1	3.09031e-64
AT2G46240	7.33419e-67	4.05707	1	1	1.94195e-62
AT3G13310	9.61553e-67	2.20163	1	1	2.546e-62
AT5G35320	1.60861e-66	1.8207	1	1	4.25928e-62
AT3G24500	1.73059e-66	3.45694	1	1	4.58226e-62
AT5G40390	1.09958e-64	0.332825	1	1	2.91146e-60
AT2G47180	3.00762e-64	0.829757	1	1	7.96359e-60
AT3G13090	1.79986e-62	0.226406	1	1	4.76567e-58
AT5G62770	4.12579e-62	1.13241	1	1	1.09243e-57
AT2G32240	8.44582e-62	3.96151	1	1	2.23628e-57
AT4G24170	3.15952e-61	0.594707	1	1	8.36577e-57
AT5G57050	3.91213e-61	1.37506	1	1	1.03585e-56
AT5G52050	4.13872e-61	1.94558	1	1	1.09585e-56
AT5G12030	7.57898e-60	4.12906	1	1	2.00676e-55
AT4G08160	6.80402e-58	0.278653	1	1	1.80157e-53
AT3G07150	9.8829e-58	0.243149	1	1	2.61679e-53
AT1G72500	2.19906e-57	0.677855	1	1	5.82267e-53
AT2G02230	1.5589e-56	1.44015	1	1	4.12765e-52
AT2G13960	2.3599e-55	0.36297	1	1	6.24855e-51
AT3G07090	7.16149e-55	3.48882	1	1	1.89622e-50
AT3G09560	7.48385e-55	1.56376	1	1	1.98157e-50
AT1G70300	1.91738e-54	0.28238	1	1	5.07685e-50
AT4G21990	2.54632e-53	3.58847	1	1	6.74215e-49
AT3G07320	4.74836e-52	1.16022	1	1	1.25727e-47
AT4G12400	3.32686e-51	3.49749	1	1	8.80886e-47
AT1G66090	3.83274e-51	2.06601	1	1	1.01483e-46
AT3G09400	2.90917e-50	0.222239	1	1	7.70291e-46
AT4G04610	3.68955e-50	2.55529	1	1	9.76919e-46
AT1G23460	7.23667e-50	0.38212	1	1	1.91613e-45
AT4G11350	1.92833e-49	0.263148	1	1	5.10584e-45
AT1G59860	8.73382e-49	2.69077	1	1	2.31254e-44
AT1G32950	3.25081e-48	0.194089	1	1	8.6075e-44
AT2G23770	6.0905e-48	0.949524	1	1	1.61264e-43
AT2G20940	9.57482e-48	0.696468	1	1	2.53522e-43
AT5G64230	1.56446e-47	1.5775	1	1	4.14238e-43
AT1G77680	2.86829e-47	0.87231	1	1	7.59466e-43
AT3G55880	9.08217e-47	0.401611	1	1	2.40478e-42
AT1G20100	9.78643e-47	2.83499	1	1	2.59125e-42
AT5G05410	1.83335e-46	3.42187	1	1	4.85434e-42
AT5G09590	3.33641e-46	1.44811	1	1	8.83414e-42
AT5G04340	3.36886e-46	1.54744	1	1	8.92007e-42
AT1G62620	4.10394e-46	0.26913	1	1	1.08664e-41
AT3G05510	5.71224e-46	1.15082	1	1	1.51249e-41
AT5G42650	1.51959e-45	3.38134	1	1	4.02357e-41
AT3G48240	2.52249e-45	0.353678	1	1	6.67904e-41
AT4G31550	4.15753e-45	3.15667	1	1	1.10083e-40
AT2G15730	8.33565e-45	0.284597	1	1	2.20711e-40
AT5G04020	1.60649e-44	1.58271	1	1	4.25366e-40
AT3G25250	1.74454e-44	2.33638	1	1	4.61918e-40
AT1G31280	5.02569e-44	0.538048	1	1	1.3307e-39
AT4G18010	5.41513e-44	2.19034	1	1	1.43382e-39
AT3G09570	7.82608e-44	1.6545	1	1	2.07219e-39
AT3G25230	9.52434e-44	2.54372	1	1	2.52186e-39
AT5G08790	1.10504e-43	4.27547	1	1	2.92592e-39
AT3G14200	1.67776e-43	1.74697	1	1	4.44236e-39
AT5G65630	1.69364e-43	2.63369	1	1	4.48442e-39
AT1G63090	2.01585e-43	1.25662	1	1	5.33756e-39
AT3G04710	3.84179e-43	0.901837	1	1	1.01723e-38
AT1G76600	1.49525e-42	3.5329	1	1	3.95911e-38
AT1G75290	2.26304e-42	0.101589	1	1	5.99208e-38
AT1G70640	2.41297e-42	0.517287	1	1	6.38905e-38
AT3G05200	3.31325e-42	1.0958	1	1	8.77283e-38
AT1G01720	6.63588e-42	3.56248	1	1	1.75705e-37
AT2G28400	2.17368e-41	2.32125	1	1	5.75547e-37
AT3G03050	2.23125e-41	0.929512	1	1	5.90789e-37
AT1G07410	5.18942e-41	0.330784	1	1	1.37405e-36
AT5G52790	5.85946e-41	0.247634	1	1	1.55147e-36
AT2G20950	8.50103e-41	0.161927	1	1	2.2509e-36
AT1G75300	1.54841e-40	0.11318	1	1	4.09988e-36
AT1G30455	5.04241e-40	0.31201	1	1	1.33513e-35
AT5G02490	5.96329e-40	1.36839	1	1	1.57896e-35
AT1G61140	1.69805e-39	1.37766	1	1	4.49611e-35
AT1G34260	2.91456e-39	1.5936	1	1	7.71716e-35
AT2G21630	3.202e-39	0.906282	1	1	8.47825e-35
AT1G04160	1.17092e-38	0.834916	1	1	3.10035e-34
AT1G75860	1.33176e-38	3.75907	1	1	3.52622e-34
AT1G77500	1.45638e-38	0.938273	1	1	3.8562e-34
AT4G29950	1.50626e-38	1.88901	1	1	3.98828e-34
AT5G39090	2.97676e-38	0.177693	1	1	7.88187e-34
AT5G54860	3.27758e-38	0.748706	1	1	8.67837e-34
AT3G03640	3.54498e-38	0.834088	1	1	9.38639e-34
AT1G33600	3.59497e-38	2.02727	1	1	9.51876e-34
AT5G65290	6.31725e-38	0.589469	1	1	1.67268e-33
AT3G03440	7.8791e-38	1.0229	1	1	2.08623e-33
AT3G28740	7.9541e-38	2.26351	1	1	2.10609e-33
AT2G22900	8.40562e-38	0.193066	1	1	2.22564e-33
AT2G27580	1.39887e-37	1.94897	1	1	3.70394e-33
AT1G78090	1.82854e-37	0.0781317	1	1	4.84161e-33
AT5G63790	2.38976e-37	3.73805	1	1	6.3276e-33
AT2G31210	2.44719e-37	0.202747	1	1	6.47966e-33
AT1G76965	4.31951e-37	0.456026	1	1	1.14372e-32
AT1G08973	5.58398e-37	0.320779	1	1	1.47853e-32
AT2G22010	6.45165e-37	1.92406	1	1	1.70827e-32
AT1G26800	7.42501e-37	1.10859	1	1	1.96599e-32
AT5G57123	8.86643e-37	1.51767	1	1	2.34765e-32
AT4G37900	9.65713e-37	0.420404	1	1	2.55701e-32
AT1G77410	1.07262e-36	0.13498	1	1	2.84009e-32
AT1G02660	1.81267e-36	0.762224	1	1	4.79959e-32
AT1G04837	2.3753e-36	0.114403	1	1	6.28933e-32
AT5G26340	3.29695e-36	1.07408	1	1	8.72966e-32
AT2G41450	3.71681e-36	0.0968558	1	1	9.84138e-32
AT2G42270	4.23656e-36	1.50704	1	1	1.12176e-31
AT3G09405	5.25149e-36	0.359589	1	1	1.39049e-31
AT3G60110	5.38214e-36	1.31819	1	1	1.42508e-31
AT1G10170	8.92765e-36	2.84711	1	1	2.36386e-31
AT1G35660	1.15826e-35	0.357153	1	1	3.06685e-31
AT4G03430	2.60763e-35	1.96544	1	1	6.90447e-31
AT4G08170	4.38259e-35	2.28381	1	1	1.16042e-30
AT1G05670	5.28443e-35	1.08683	1	1	1.39921e-30
AT1G75000	1.00846e-34	0.99241	1	1	2.67019e-30
AT2G29500	1.30286e-34	3.1053	1	1	3.44972e-30
AT4G34135	1.43061e-34	2.43855	1	1	3.78797e-30
AT1G66500	1.46468e-34	2.07848	1	1	3.87818e-30
AT5G16960	1.76094e-34	2.19041	1	1	4.6626e-30
AT4G20880	2.38172e-34	0.400071	1	1	6.30632e-30
AT5G09800	3.2484e-34	0.191014	1	1	8.6011e-30
AT4G11660	6.54058e-34	1.09382	1	1	1.73181e-29
AT2G31751	8.42077e-34	0.219242	1	1	2.22965e-29
AT3G09440	1.12781e-33	4.28205	1	1	2.98622e-29
AT1G14200	1.14115e-33	2.329	1	1	3.02153e-29
AT5G51450	1.38607e-33	0.893546	1	1	3.67003e-29
AT4G02140	2.74325e-33	0.112727	1	1	7.26358e-29
AT4G15420	3.61902e-33	1.56758	1	1	9.58244e-29
AT4G22780	7.36319e-33	2.00774	1	1	1.94963e-28
AT5G54300	9.00678e-33	2.82281	1	1	2.38482e-28
AT4G09150	9.749e-33	1.73633	1	1	2.58134e-28
AT2G46370	1.1387e-32	2.24276	1	1	3.01505e-28
AT1G02230	1.35163e-32	0.139744	1	1	3.57885e-28
AT5G01820	1.36677e-32	1.36634	1	1	3.61894e-28
AT4G30780	1.6157e-32	0.777282	1	1	4.27806e-28
AT1G13880	1.76693e-32	0.827979	1	1	4.67848e-28
AT1G11100	2.5298e-32	0.528892	1	1	6.6984e-28
AT3G61800	2.56274e-32	0.636883	1	1	6.78563e-28
AT4G17060	2.76523e-32	0.768217	1	1	7.32178e-28
AT3G47780	2.82096e-32	0.443955	1	1	7.46934e-28
AT3G25990	2.98577e-32	0.202204	1	1	7.90572e-28
AT4G02880	3.53366e-32	1.92362	1	1	9.35641e-28
AT4G03450	4.48053e-32	0.449492	1	1	1.18636e-27
AT5G59530	4.65133e-32	0.877794	1	1	1.23158e-27
AT5G23520	5.51634e-32	0.477672	1	1	1.46062e-27
AT4G24450	5.72751e-32	0.0812902	1	1	1.51653e-27
AT1G29300	7.10055e-32	0.586185	1	1	1.88008e-27
AT5G16980	7.21586e-32	1.07533	1	1	1.91062e-27
AT3G54950	8.48365e-32	0.55504	1	1	2.2463e-27
AT5G43620	1.10753e-31	1.21944	1	1	2.93252e-27
AT5G03690	1.16486e-31	0.537579	1	1	3.08432e-27
AT1G10050	1.67746e-31	0.9836	1	1	4.44159e-27
AT3G19970	2.10275e-31	1.55356	1	1	5.56765e-27
AT2G44230	2.11573e-31	0.203521	1	1	5.60204e-27
AT5G67190	2.48248e-31	1.11429	1	1	6.57312e-27
AT3G19240	2.53216e-31	1.45096	1	1	6.70466e-27
AT2G42340	2.96137e-31	0.263579	1	1	7.84111e-27
AT5G64660	3.20936e-31	1.37989	1	1	8.49775e-27
AT1G15530	3.68233e-31	0.378059	1	1	9.75008e-27
AT4G34380	5.33126e-31	0.224964	1	1	1.41161e-26
AT3G63060	5.55621e-31	0.425158	1	1	1.47117e-26
AT5G62020	5.83839e-31	1.57776	1	1	1.54589e-26
AT5G25450	6.59512e-31	2.62371	1	1	1.74626e-26
AT4G23050	6.65614e-31	1.05905	1	1	1.76241e-26
AT3G03060	7.54722e-31	0.169622	1	1	1.99835e-26
AT2G23790	1.39154e-30	1.38022	1	1	3.68452e-26
AT5G23850	1.67164e-30	0.728723	1	1	4.42617e-26
AT1G61065	2.42014e-30	0.430643	1	1	6.40803e-26
AT3G18950	2.50585e-30	3.05132	1	1	6.63499e-26
AT4G35985	2.58911e-30	2.47373	1	1	6.85545e-26
AT1G63440	2.60862e-30	0.21388	1	1	6.90711e-26
AT3G02875	3.1379e-30	1.14636	1	1	8.30853e-26
AT2G38360	5.20211e-30	2.45642	1	1	1.37742e-25
AT3G07960	5.39353e-30	0.68247	1	1	1.4281e-25
AT3G01650	5.40522e-30	2.41441	1	1	1.43119e-25
AT4G36010	6.45205e-30	2.79452	1	1	1.70837e-25
AT5G66850	8.82238e-30	0.98436	1	1	2.33599e-25
AT3G08990	9.51739e-30	0.295473	1	1	2.52002e-25
AT4G37370	9.5508e-30	2.43826	1	1	2.52886e-25
AT5G47120	9.68411e-30	2.72609	1	1	2.56416e-25
AT5G63290	9.70335e-30	0.550927	1	1	2.56925e-25
AT5G10710	1.18043e-29	0.976806	1	1	3.12555e-25
AT1G54260	2.10174e-29	0.979906	1	1	5.565e-25
AT2G17880	2.222e-29	0.282962	1	1	5.8834e-25
AT1G17420	2.61255e-29	4.61382	1	1	6.9175e-25
AT5G23860	2.87409e-29	0.517605	1	1	7.61001e-25
AT3G15210	3.19204e-29	2.57052	1	1	8.45188e-25
AT2G24850	3.48243e-29	1.21382	1	1	9.22079e-25
AT3G59750	3.58138e-29	0.0891698	1	1	9.48278e-25
AT2G33580	3.84867e-29	2.04276	1	1	1.01905e-24
AT1G76590	4.57313e-29	0.972357	1	1	1.21087e-24
AT3G04850	4.79647e-29	0.0678178	1	1	1.27001e-24
AT2G25140	5.08235e-29	0.794127	1	1	1.3457e-24
AT1G59870	7.04154e-29	3.2317	1	1	1.86446e-24
AT3G61730	7.10128e-29	0.0684207	1	1	1.88028e-24
AT5G20190	7.32253e-29	2.09786	1	1	1.93886e-24
AT5G17360	7.66513e-29	0.158457	1	1	2.02957e-24
AT5G41110	7.71281e-29	0.403265	1	1	2.0422e-24
AT4G29780	8.3537e-29	2.6821	1	1	2.21189e-24
AT4G02195	8.95363e-29	0.922781	1	1	2.37074e-24
AT1G73920	9.34013e-29	2.44912	1	1	2.47308e-24
AT4G14368	9.52754e-29	0.175786	1	1	2.5227e-24
AT1G79410	1.11819e-28	1.181	1	1	2.96076e-24
AT3G61740	1.16227e-28	0.836866	1	1	3.07747e-24
AT4G01870	1.21366e-28	2.76684	1	1	3.21353e-24
AT1G15520	1.22219e-28	2.18967	1	1	3.23611e-24
AT5G25280	1.38581e-28	2.11573	1	1	3.66936e-24
AT4G20835	1.39835e-28	0.121406	1	1	3.70256e-24
AT1G12460	1.59587e-28	0.186062	1	1	4.22555e-24
AT5G60800	1.64806e-28	1.26512	1	1	4.36373e-24
AT3G49130	1.76035e-28	0.0563757	1	1	4.66105e-24
AT1G67360	2.81546e-28	1.37702	1	1	7.45477e-24
AT2G39650	3.01697e-28	0.844662	1	1	7.98834e-24
AT4G34131	3.31173e-28	1.70526	1	1	8.76881e-24
AT2G05632	3.36598e-28	0.466011	1	1	8.91245e-24
AT5G14470	3.61457e-28	0.240237	1	1	9.57066e-24
AT5G15950	4.32585e-28	0.139879	1	1	1.1454e-23
AT1G05170	4.32587e-28	0.421644	1	1	1.1454e-23
AT3G05660	4.77093e-28	0.148125	1	1	1.26325e-23
AT1G01010	5.4391e-28	1.12668	1	1	1.44017e-23
AT5G18490	5.50802e-28	0.802153	1	1	1.45841e-23
AT4G29440	5.61369e-28	0.869666	1	1	1.48639e-23
AT3G11050	5.65009e-28	0.125826	1	1	1.49603e-23
AT5G03380	6.85851e-28	3.29561	1	1	1.81599e-23
AT3G21700	7.09132e-28	1.77435	1	1	1.87764e-23
AT2G32120	7.35838e-28	2.16018	1	1	1.94835e-23
AT5G45110	9.72737e-28	1.74111	1	1	2.57561e-23
AT3G13430	9.81279e-28	0.852058	1	1	2.59823e-23
AT2G26150	1.07118e-27	2.82016	1	1	2.83626e-23
AT5G47830	1.10178e-27	0.45733	1	1	2.9173e-23
AT2G45750	1.21696e-27	0.0955472	1	1	3.22228e-23
AT4G36040	1.25991e-27	2.78851	1	1	3.33598e-23
AT1G08310	1.53298e-27	0.368585	1	1	4.05902e-23
AT5G08139	1.66721e-27	0.75886	1	1	4.41445e-23
AT5G62520	1.85067e-27	2.85019	1	1	4.90021e-23
AT3G12050	2.71976e-27	1.28699	1	1	7.20139e-23
AT1G03230	3.72852e-27	0.791619	1	1	9.87237e-23
AT4G17230	4.09476e-27	1.72551	1	1	1.08421e-22
AT2G43120	4.76567e-27	3.23702	1	1	1.26185e-22
AT4G30830	5.41405e-27	0.079169	1	1	1.43353e-22
AT2G45680	5.74321e-27	1.93688	1	1	1.52069e-22
AT3G49570	6.74797e-27	3.23889	1	1	1.78673e-22
AT2G40000	1.01348e-26	2.7049	1	1	2.68349e-22
AT2G41730	1.17053e-26	0.542875	1	1	3.09933e-22
AT5G53750	1.22803e-26	1.21482	1	1	3.25158e-22
AT4G32020	1.57922e-26	3.08996	1	1	4.18146e-22
AT5G46170	1.71418e-26	1.14178	1	1	4.5388e-22
AT5G08135	1.717e-26	0.131027	1	1	4.54626e-22
AT1G69750	2.00063e-26	1.75883	1	1	5.29726e-22
AT3G61160	2.39077e-26	0.0898255	1	1	6.33029e-22
AT2G28890	2.44388e-26	0.90016	1	1	6.47091e-22
AT4G22580	4.18844e-26	0.246236	1	1	1.10902e-21
AT1G55530	4.3065e-26	1.26483	1	1	1.14028e-21
AT3G22370	4.65585e-26	1.8883	1	1	1.23278e-21
AT4G18950	5.28083e-26	4.33367	1	1	1.39826e-21
AT5G14700	7.62129e-26	0.939902	1	1	2.01797e-21
AT5G05500	8.24921e-26	0.054871	1	1	2.18423e-21
AT3G05670	8.53975e-26	1.4101	1	1	2.26116e-21
AT2G22910	1.02821e-25	1.31695	1	1	2.72249e-21
AT1G05020	1.06321e-25	0.168977	1	1	2.81517e-21
AT2G18915	1.22418e-25	0.853431	1	1	3.24138e-21
AT2G30040	1.3233e-25	2.82966	1	1	3.50383e-21
AT5G47910	1.87649e-25	1.7204	1	1	4.96857e-21
AT4G06880	1.95705e-25	0.0498013	1	1	5.18186e-21
AT5G46080	2.11602e-25	0.757069	1	1	5.60281e-21
AT5G26030	2.14276e-25	1.15033	1	1	5.67359e-21
AT1G11390	2.26569e-25	0.456955	1	1	5.9991e-21
AT5G57710	2.54995e-25	1.91191	1	1	6.75176e-21
AT3G28210	2.82057e-25	4.2911	1	1	7.46832e-21
AT5G09430	3.30824e-25	0.251817	1	1	8.75955e-21
AT1G78940	3.4018e-25	0.133524	1	1	9.00729e-21
AT1G08050	3.67158e-25	1.05783	1	1	9.7216e-21
AT1G47510	4.06091e-25	0.34102	1	1	1.07525e-20
AT5G48570	4.70932e-25	2.47456	1	1	1.24693e-20
AT2G35900	5.78205e-25	0.621145	1	1	1.53097e-20
AT1G32870	6.06863e-25	0.846475	1	1	1.60685e-20
AT3G29000	6.47017e-25	1.13501	1	1	1.71317e-20
AT3G63070	7.18289e-25	0.797168	1	1	1.90189e-20
AT1G52560	7.74174e-25	0.392525	1	1	2.04986e-20
AT1G22400	8.83075e-25	4.42775	1	1	2.33821e-20
AT2G37980	1.00203e-24	0.468933	1	1	2.65317e-20
AT5G55970	1.05141e-24	0.551631	1	1	2.78391e-20
AT1G36370	1.23617e-24	1.63764	1	1	3.27313e-20
AT4G18890	1.64306e-24	0.684787	1	1	4.35049e-20
AT1G19025	1.67084e-24	1.08227	1	1	4.42404e-20
AT3G61630	1.67398e-24	0.14478	1	1	4.43236e-20
AT5G63130	1.68366e-24	1.18858	1	1	4.45799e-20
AT1G24150	1.68485e-24	0.888506	1	1	4.46114e-20
AT1G22985	2.01327e-24	1.03856	1	1	5.33073e-20
AT5G28237	2.2097e-24	0.150041	1	1	5.85085e-20
AT1G75270	2.29429e-24	1.89771	1	1	6.07483e-20
AT3G25610	2.42968e-24	1.02313	1	1	6.4333e-20
AT2G30020	2.79338e-24	2.25235	1	1	7.39631e-20
AT1G42990	2.87729e-24	2.47657	1	1	7.6185e-20
AT2G29450	3.50306e-24	3.74064	1	1	9.27539e-20
AT5G01830	4.08455e-24	1.5582	1	1	1.08151e-19
AT4G02870	5.71374e-24	0.0691838	1	0.5	1.51288e-19
AT5G60790	5.85806e-24	1.52637	1	1	1.5511e-19
AT5G49520	7.18056e-24	3.16927	1	1	1.90127e-19
AT4G21323	7.69322e-24	0.0458491	1	1	2.03701e-19
AT3G14075	8.00123e-24	0.839682	1	1	2.11857e-19
AT5G35735	8.1833e-24	4.12276	1	1	2.16677e-19
AT5G52120	9.21983e-24	0.0760603	1	1	2.44123e-19
AT1G03740	9.63935e-24	1.63317	1	1	2.55231e-19
AT3G25870	1.02228e-23	0.182784	1	1	2.7068e-19
AT5G16990	1.06042e-23	1.35422	1	1	2.80779e-19
AT5G17760	1.37553e-23	0.60491	1	1	3.64212e-19
AT1G20140	1.46001e-23	0.662239	1	1	3.86581e-19
AT1G21980	1.52102e-23	2.73709	1	1	4.02735e-19
AT2G04420	1.73969e-23	0.056328	1	1	4.60635e-19
AT2G44600	1.79641e-23	0.18834	1	1	4.75653e-19
AT4G22620	1.85418e-23	0.711491	1	1	4.9095e-19
AT1G76980	1.95783e-23	0.540287	1	1	5.18395e-19
AT1G18200	2.09165e-23	0.431618	1	1	5.53827e-19
AT5G24660	2.30884e-23	2.65541	1	1	6.11336e-19
AT3G54830	2.46435e-23	-0.236601	1	1	6.5251e-19
AT4G33440	2.51204e-23	0.56582	1	1	6.65138e-19
AT2G35510	2.61513e-23	1.77443	1	1	6.92433e-19
AT3G17860	2.82914e-23	1.47845	1	1	7.49099e-19
AT5G51451	2.93122e-23	0.827846	1	1	7.76129e-19
AT3G20520	3.29957e-23	0.13246	1	1	8.7366e-19
AT1G68690	3.50542e-23	0.279134	1	1	9.28166e-19
AT5G54510	3.60396e-23	0.149159	1	1	9.54255e-19
AT4G27652	3.62335e-23	1.70752	1	1	9.59391e-19
AT4G21940	3.63936e-23	0.509401	1	1	9.63629e-19
AT1G59910	3.71122e-23	1.85588	1	1	9.82656e-19
AT3G49160	3.94076e-23	0.0983103	1	1	1.04344e-18
AT2G15390	4.17355e-23	0.186531	1	1	1.10507e-18
AT5G52870	4.22352e-23	0.586804	1	1	1.1183e-18
AT5G27520	4.46648e-23	2.54434	1	1	1.18264e-18
AT4G24400	5.32692e-23	0.577243	1	1	1.41046e-18
AT3G18530	6.16344e-23	0.102343	1	1	1.63196e-18
AT2G39030	6.25364e-23	0.0664319	1	1	1.65584e-18
AT2G36380	6.7241e-23	1.17611	1	1	1.78041e-18
AT2G22680	7.21018e-23	0.219764	1	1	1.90911e-18
AT2G34650	7.66055e-23	0.384375	1	1	2.02836e-18
AT4G27260	7.737e-23	0.134166	1	1	2.0486e-18
AT3G47540	9.14982e-23	0.658992	1	1	2.42269e-18
AT1G16022	9.52243e-23	0.115864	1	1	2.52135e-18
AT5G39785	1.08551e-22	0.632692	1	1	2.87423e-18
AT3G10800	1.09073e-22	1.71794	1	1	2.88803e-18
AT4G25350	1.15016e-22	0.938331	1	1	3.0454e-18
AT5G08130	1.48456e-22	1.25721	1	1	3.93082e-18
AT5G42380	1.85635e-22	3.36663	1	1	4.91524e-18
AT5G61980	1.86148e-22	0.148791	1	1	4.92883e-18
AT5G65683	1.86363e-22	0.408295	1	1	4.93451e-18
AT1G77170	1.87212e-22	0.279563	1	1	4.95701e-18
AT5G47880	1.88359e-22	0.820049	1	1	4.98737e-18
AT2G39050	2.08992e-22	0.574884	1	1	5.53369e-18
AT5G21990	2.11519e-22	1.51521	1	1	5.60059e-18
AT3G09030	2.34007e-22	0.360915	1	1	6.19605e-18
AT2G37180	2.39707e-22	0.419211	1	1	6.34696e-18
AT2G26530	2.49434e-22	2.81361	1	1	6.60452e-18
AT1G32940	2.53168e-22	0.562006	1	1	6.70337e-18
AT3G04110	2.69557e-22	0.203915	1	1	7.13734e-18
AT1G15430	2.78811e-22	3.01557	1	1	7.38237e-18
AT2G09955	2.93975e-22	0.0597064	1	0.5	7.78387e-18
AT4G33920	3.37062e-22	1.50582	1	1	8.92473e-18
AT2G21940	3.38642e-22	0.377006	1	1	8.96656e-18
AT4G21390	3.46949e-22	1.00883	1	1	9.1865e-18
AT1G28760	3.53125e-22	0.311425	1	1	9.35005e-18
AT4G25670	3.90566e-22	3.1269	1	1	1.03414e-17
AT1G21000	3.96065e-22	1.41811	1	1	1.0487e-17
AT3G13330	4.25082e-22	1.59403	1	1	1.12553e-17
AT1G78310	5.47398e-22	0.733443	1	1	1.4494e-17
AT4G22630	5.83156e-22	0.0556105	1	1	1.54408e-17
AT1G72520	5.92621e-22	2.68577	1	1	1.56914e-17
AT4G38940	6.26324e-22	0.921897	1	1	1.65838e-17
AT1G23170	7.01071e-22	0.475595	1	1	1.8563e-17
AT1G73880	7.0151e-22	0.493219	1	1	1.85746e-17
AT5G47230	7.31339e-22	1.34994	1	1	1.93644e-17
AT3G50390	7.45157e-22	0.0818829	1	1	1.97303e-17
AT4G10250	9.00834e-22	0.415063	1	1	2.38523e-17
AT3G56200	9.01691e-22	1.03384	1	1	2.3875e-17
AT2G44430	9.89525e-22	0.753019	1	1	2.62006e-17
AT5G24160	1.01799e-21	1.5437	1	1	2.69545e-17
AT3G62770	1.08934e-21	0.974799	1	1	2.88435e-17
AT1G18460	1.09713e-21	0.712823	1	1	2.90498e-17
AT1G21670	1.14808e-21	1.72367	1	1	3.03988e-17
AT5G09470	1.18385e-21	0.28494	1	1	3.13459e-17
AT3G60920	1.22711e-21	0.0466351	1	1	3.24915e-17
AT3G16050	1.26127e-21	1.17943	1	1	3.33958e-17
AT3G61760	1.28621e-21	0.303181	1	1	3.40561e-17
AT5G13880	1.33317e-21	0.437153	1	1	3.52996e-17
AT1G53760	1.42285e-21	0.631317	1	1	3.76742e-17
AT3G06030	1.44187e-21	0.0891598	1	1	3.8178e-17
AT1G17070	1.63918e-21	0.358637	1	1	4.34023e-17
AT1G29330	1.67625e-21	0.942175	1	1	4.43838e-17
AT4G25520	1.70677e-21	1.03867	1	1	4.51919e-17
AT1G62730	1.91609e-21	0.30241	1	1	5.07342e-17
AT5G01100	2.09058e-21	2.65155	1	1	5.53544e-17
AT1G01350	2.14167e-21	1.29999	1	1	5.67071e-17
AT1G12320	2.2661e-21	2.00259	1	1	6.00019e-17
AT2G18700	2.37458e-21	1.89469	1	1	6.28742e-17
AT3G14440	2.3814e-21	0.39695	1	1	6.30548e-17
AT1G09913	2.38979e-21	0.787403	1	1	6.32769e-17
AT1G72510	2.42683e-21	1.60591	1	1	6.42577e-17
AT3G25221	2.51696e-21	0.123368	1	1	6.66442e-17
AT4G32030	2.54261e-21	1.59415	1	1	6.73232e-17
AT3G05220	2.88989e-21	2.40443	1	1	7.65185e-17
AT1G10230	3.26646e-21	0.754419	1	1	8.64892e-17
AT1G11410	3.27131e-21	0.226657	1	1	8.66178e-17
AT1G69890	3.30772e-21	1.71545	1	1	8.75817e-17
AT3G46620	3.87787e-21	1.74547	1	1	1.02678e-16
AT1G30070	4.00406e-21	1.93775	1	1	1.0602e-16
AT2G02860	4.08173e-21	1.15931	1	1	1.08076e-16
AT3G01513	4.40108e-21	0.0673218	1	1	1.16532e-16
AT2G24490	4.70129e-21	1.04659	1	1	1.24481e-16
AT2G23150	5.14738e-21	0.109648	1	1	1.36292e-16
AT2G41660	5.15866e-21	0.300686	1	1	1.36591e-16
AT4G21320	5.33133e-21	0.305714	1	1	1.41163e-16
AT3G04060	5.57585e-21	0.0952432	1	1	1.47637e-16
AT4G35180	5.68179e-21	0.349383	1	1	1.50442e-16
AT5G39380	5.83661e-21	0.332031	1	1	1.54542e-16
AT2G28120	6.46857e-21	0.355672	1	1	1.71275e-16
AT3G61190	6.49654e-21	1.10149	1	1	1.72015e-16
AT5G14730	7.49334e-21	1.45575	1	1	1.98409e-16
AT1G05575	7.87852e-21	1.98409	1	1	2.08607e-16
AT5G11670	8.2328e-21	4.4419	1	1	2.17988e-16
AT3G53940	8.6807e-21	0.0827379	1	1	2.29848e-16
AT1G59970	8.9415e-21	0.256187	1	1	2.36753e-16
AT1G51760	9.24026e-21	3.4205	1	1	2.44664e-16
AT3G62260	9.53304e-21	1.65824	1	1	2.52416e-16
AT5G52655	1.01211e-20	0.129704	1	0.5	2.67987e-16
AT4G12120	1.16008e-20	1.58215	1	1	3.07166e-16
AT3G13100	1.29477e-20	0.139958	1	1	3.4283e-16
AT1G49620	1.35982e-20	0.471043	1	1	3.60053e-16
AT1G61640	1.36942e-20	0.419657	1	1	3.62595e-16
AT1G78600	1.44092e-20	0.343071	1	1	3.81528e-16
AT3G02880	1.45062e-20	2.35006	1	1	3.84096e-16
AT5G47240	1.49902e-20	3.11745	1	1	3.96911e-16
AT2G23300	1.54213e-20	0.10972	1	1	4.08326e-16
AT1G01750	1.70905e-20	0.192739	1	1	4.52522e-16
AT4G22980	1.77171e-20	0.787038	1	1	4.69114e-16
AT4G37770	1.87766e-20	0.0346293	1	1	4.97166e-16
AT5G52660	1.90869e-20	0.377359	1	1	5.05384e-16
AT1G09960	1.97728e-20	0.19301	1	1	5.23544e-16
AT1G44350	2.37403e-20	2.40299	1	1	6.28596e-16
AT2G45685	2.38297e-20	0.0587873	1	1	6.30962e-16
AT1G18740	2.38798e-20	1.80143	1	1	6.32289e-16
AT3G55950	2.62094e-20	0.229874	1	1	6.93972e-16
AT1G18910	2.6301e-20	0.0735811	1	1	6.96397e-16
AT5G51740	2.74529e-20	0.45391	1	1	7.26898e-16
AT5G48530	2.91969e-20	1.43533	1	1	7.73076e-16
AT1G03220	2.97368e-20	2.28238	1	1	7.87372e-16
AT3G56250	3.36762e-20	0.0835858	1	1	8.91677e-16
AT3G51160	3.51753e-20	0.883054	1	1	9.31371e-16
AT4G15260	3.6125e-20	0.805183	1	1	9.56518e-16
AT2G44195	3.65654e-20	0.0534439	1	1	9.68179e-16
AT5G59730	3.73413e-20	2.72962	1	1	9.88723e-16
AT4G30600	4.21702e-20	2.61109	1	1	1.11658e-15
AT2G37150	4.60101e-20	0.852208	1	1	1.21825e-15
AT2G46520	5.55473e-20	1.12084	1	1	1.47078e-15
AT1G18390	5.68134e-20	0.767203	1	1	1.5043e-15
AT2G36590	6.073e-20	0.651846	1	1	1.60801e-15
AT5G25930	6.51216e-20	0.71084	1	1	1.72429e-15
AT1G19310	6.89453e-20	1.59727	1	1	1.82553e-15
AT4G37640	6.92117e-20	1.68903	1	1	1.83259e-15
AT2G33700	7.21691e-20	1.74769	1	1	1.91089e-15
AT3G44190	7.65004e-20	3.65174	1	1	2.02558e-15
AT1G67340	7.7031e-20	0.676951	1	1	2.03963e-15
AT1G32750	7.95777e-20	1.07379	1	1	2.10706e-15
AT2G34260	8.28369e-20	0.222564	1	1	2.19335e-15
AT5G64250	8.50665e-20	1.37009	1	1	2.25239e-15
AT3G10020	9.18737e-20	2.16457	1	1	2.43263e-15
AT3G47960	1.00959e-19	1.99068	1	1	2.67319e-15
AT2G36780	1.11918e-19	0.120345	1	1	2.96337e-15
AT1G79920	1.23026e-19	0.555665	1	1	3.25747e-15
AT1G63450	1.23193e-19	0.0699509	1	1	3.26191e-15
AT3G57070	1.33352e-19	0.766416	1	1	3.5309e-15
AT3G56710	1.39131e-19	1.47778	1	1	3.6839e-15
AT1G49900	1.70657e-19	0.0574066	1	1	4.51867e-15
AT5G04610	1.83005e-19	0.132384	1	1	4.8456e-15
AT1G03070	1.8615e-19	0.388545	1	1	4.92887e-15
AT1G29340	1.90985e-19	1.70621	1	1	5.05689e-15
AT5G61570	1.91759e-19	0.472227	1	1	5.0774e-15
AT5G27010	1.96634e-19	0.0691891	1	1	5.20648e-15
AT1G67792	2.09946e-19	0.300114	1	1	5.55896e-15
AT5G22140	2.10912e-19	0.923558	1	1	5.58454e-15
AT1G07630	2.12158e-19	1.02228	1	1	5.61752e-15
AT1G17500	2.12492e-19	0.299562	1	1	5.62636e-15
AT5G22450	2.24735e-19	1.08318	1	1	5.95053e-15
AT1G61260	2.38955e-19	0.284213	1	1	6.32705e-15
AT5G60820	2.46717e-19	0.620963	1	1	6.53257e-15
AT4G24160	2.55477e-19	3.12546	1	1	6.76453e-15
AT3G58620	2.83385e-19	0.567718	1	1	7.50346e-15
AT1G75450	2.97592e-19	0.253394	1	1	7.87964e-15
AT2G23690	3.0954e-19	0.400282	1	1	8.19601e-15
AT5G13490	3.15273e-19	1.39382	1	1	8.34781e-15
AT2G23110	3.1832e-19	0.0383382	1	1	8.42848e-15
AT5G63370	3.31614e-19	2.50928	1	1	8.78048e-15
AT3G09010	3.42691e-19	0.859981	1	1	9.07377e-15
AT4G29770	3.63471e-19	0.0587678	1	1	9.62398e-15
AT5G61820	3.90652e-19	3.19701	1	1	1.03437e-14
AT5G19070	3.91443e-19	0.846002	1	1	1.03646e-14
AT5G56030	4.08441e-19	2.65678	1	1	1.08147e-14
AT2G24500	4.09249e-19	1.72616	1	1	1.08361e-14
AT3G55560	4.14373e-19	0.926515	1	1	1.09718e-14
AT4G30210	4.43829e-19	3.02717	1	1	1.17517e-14
AT1G06800	4.48328e-19	0.195422	1	1	1.18708e-14
AT3G07390	5.22747e-19	3.51175	1	1	1.38413e-14
AT5G63350	5.3977e-19	1.2802	1	1	1.4292e-14
AT1G30620	5.47212e-19	1.42627	1	1	1.44891e-14
AT2G24210	5.61465e-19	0.0371186	1	1	1.48665e-14
AT1G33420	5.6348e-19	0.197637	1	1	1.49198e-14
AT1G74380	5.83379e-19	0.50929	1	1	1.54467e-14
AT5G62580	5.88983e-19	0.336733	1	1	1.55951e-14
AT2G34340	5.9093e-19	0.132631	1	1	1.56466e-14
AT4G15410	6.266e-19	0.793569	1	1	1.65911e-14
AT2G32250	6.48081e-19	1.27271	1	1	1.71599e-14
AT1G01650	7.37306e-19	1.07469	1	1	1.95224e-14
AT1G58340	7.37419e-19	0.315129	1	1	1.95254e-14
AT2G05940	7.47175e-19	1.93593	1	1	1.97837e-14
AT5G48610	7.82918e-19	0.8916	1	1	2.07301e-14
AT5G06750	7.92329e-19	0.182025	1	1	2.09793e-14
AT1G19300	7.99434e-19	0.490302	1	1	2.11674e-14
AT3G13276	8.33358e-19	0.0949275	1	1	2.20657e-14
AT2G33100	1.12372e-18	0.179481	1	1	2.97539e-14
AT5G11510	1.15785e-18	0.273832	1	1	3.06574e-14
AT4G05320	1.23505e-18	3.27503	1	1	3.27016e-14
AT4G36580	1.29384e-18	0.198332	1	1	3.42582e-14
AT1G01340	1.30937e-18	1.1036	1	1	3.46694e-14
AT3G01630	1.34629e-18	0.06345	1	1	3.56471e-14
AT4G38810	1.34804e-18	0.866203	1	1	3.56933e-14
AT1G76970	1.49305e-18	1.54963	1	1	3.9533e-14
AT1G01030	1.64295e-18	2.27924	1	1	4.3502e-14
AT2G19130	1.82637e-18	0.197943	1	1	4.83587e-14
AT2G27310	1.83416e-18	2.59391	1	1	4.85648e-14
AT4G12000	1.85908e-18	0.693121	1	1	4.92247e-14
AT1G01550	1.89641e-18	1.5694	1	1	5.02132e-14
AT4G23450	2.01634e-18	0.165287	1	1	5.33886e-14
AT2G20320	2.06743e-18	1.18593	1	1	5.47413e-14
AT5G61800	2.0919e-18	0.140174	1	1	5.53894e-14
AT3G27540	2.15438e-18	0.265884	1	1	5.70436e-14
AT5G57035	2.2874e-18	1.36288	1	1	6.05657e-14
AT4G18140	2.40622e-18	0.916578	1	1	6.3712e-14
AT4G01026	2.68344e-18	0.3567	1	1	7.10523e-14
AT2G41835	2.8063e-18	0.790113	1	1	7.43052e-14
AT1G30060	2.83965e-18	0.0640974	1	1	7.51884e-14
AT4G35480	2.93185e-18	1.92839	1	1	7.76295e-14
AT5G55050	3.02144e-18	2.13597	1	1	8.00018e-14
AT5G58690	3.2032e-18	0.108281	1	1	8.48143e-14
AT3G08720	3.7132e-18	0.985164	1	1	9.83182e-14
AT5G65210	3.74468e-18	0.457172	1	1	9.91516e-14
AT1G28050	3.79908e-18	1.17798	1	1	1.00592e-13
AT2G02220	3.9341e-18	0.677308	1	1	1.04167e-13
AT3G55840	3.95972e-18	1.10222	1	1	1.04845e-13
AT1G02310	3.98492e-18	0.121638	1	1	1.05513e-13
AT5G22630	4.31908e-18	0.727323	1	1	1.14361e-13
AT5G16900	4.6434e-18	0.0687898	1	1	1.22948e-13
AT5G07320	4.75805e-18	1.11067	1	1	1.25984e-13
AT4G36140	4.82236e-18	0.492024	1	1	1.27686e-13
AT4G38545	4.86562e-18	0.251197	1	1	1.28832e-13
AT1G04647	4.99311e-18	0.0604126	1	1	1.32208e-13
AT4G16760	5.41047e-18	2.31235	1	1	1.43259e-13
AT4G17895	5.50512e-18	0.589921	1	1	1.45765e-13
AT5G13200	5.51444e-18	2.35904	1	1	1.46011e-13
AT2G30550	5.64236e-18	0.43942	1	1	1.49398e-13
AT4G23530	5.80464e-18	0.317499	1	1	1.53695e-13
AT4G12005	6.22306e-18	0.249637	1	1	1.64774e-13
AT3G21560	6.48748e-18	1.40106	1	1	1.71775e-13
AT1G15720	7.23642e-18	0.100831	1	1	1.91606e-13
AT2G16900	7.83386e-18	3.03773	1	1	2.07425e-13
AT3G18690	8.05868e-18	1.10898	1	1	2.13378e-13
AT1G71520	8.18469e-18	2.39719	1	1	2.16714e-13
AT1G05680	8.25217e-18	2.61883	1	1	2.18501e-13
AT1G53840	9.37363e-18	1.2323	1	1	2.48195e-13
AT4G36030	9.75017e-18	0.831542	1	1	2.58165e-13
AT3G09370	1.06166e-17	0.390465	1	1	2.81105e-13
AT2G24100	1.10974e-17	1.09506	1	1	2.93838e-13
AT1G76680	1.11854e-17	4.92587	1	1	2.96168e-13
AT5G17350	1.16993e-17	0.724279	1	1	3.09773e-13
AT2G39110	1.17258e-17	0.102164	1	1	3.10477e-13
AT3G02150	1.253e-17	0.581513	1	1	3.31769e-13
AT3G22910	1.31555e-17	0.215442	1	1	3.48331e-13
AT1G64140	1.33325e-17	1.51307	1	1	3.53017e-13
AT2G38400	1.35159e-17	1.0275	1	1	3.57873e-13
AT2G47730	1.36665e-17	3.63745	1	1	3.61861e-13
AT3G23920	1.44354e-17	2.59711	1	1	3.82221e-13
AT5G19900	1.5599e-17	1.12534	1	1	4.1303e-13
AT5G05190	1.63732e-17	2.02217	1	1	4.3353e-13
AT3G59100	1.63875e-17	0.115547	1	1	4.33907e-13
AT4G31800	1.67579e-17	2.94037	1	1	4.43714e-13
AT5G22060	1.99389e-17	1.71877	1	1	5.27942e-13
AT1G02390	2.2164e-17	0.0305329	1	1	5.86859e-13
AT5G49480	2.24612e-17	3.39992	1	1	5.94728e-13
AT1G01180	2.25164e-17	0.13961	1	1	5.96189e-13
AT3G51990	2.28885e-17	0.387783	1	1	6.06041e-13
AT4G29180	2.38194e-17	0.0360077	1	1	6.30691e-13
AT2G16720	2.41497e-17	1.29911	1	1	6.39435e-13
AT5G53760	2.62849e-17	0.318039	1	1	6.95971e-13
AT1G04570	2.82091e-17	0.169401	1	1	7.4692e-13
AT1G19180	3.14521e-17	2.92403	1	1	8.32788e-13
AT5G02320	3.19536e-17	0.310299	1	1	8.46067e-13
AT4G37250	3.25968e-17	0.107026	1	1	8.63099e-13
AT5G18350	3.28671e-17	0.0416728	1	1	8.70254e-13
AT3G44720	3.51549e-17	1.43448	1	1	9.30831e-13
AT1G74360	3.61504e-17	1.10577	1	1	9.57191e-13
AT3G57120	3.62527e-17	1.08154	1	1	9.599e-13
AT3G47820	3.7164e-17	0.417492	1	1	9.8403e-13
AT5G19020	3.75651e-17	0.154883	1	1	9.94649e-13
AT3G55940	3.93592e-17	0.0262445	1	1	1.04215e-12
AT4G19880	3.96892e-17	1.02714	1	1	1.05089e-12
AT1G76380	4.05641e-17	0.962873	1	1	1.07406e-12
AT2G19450	4.15667e-17	1.8608	1	1	1.1006e-12
AT1G23550	4.26661e-17	2.00465	1	1	1.12971e-12
AT5G15660	4.84315e-17	0.334048	1	1	1.28237e-12
AT5G05085	5.21814e-17	0.22317	1	1	1.38166e-12
AT2G08340	5.33954e-17	0.0682575	1	1	1.4138e-12
AT1G24330	5.71187e-17	0.363384	1	1	1.51239e-12
AT2G20670	5.75367e-17	0.141924	1	1	1.52346e-12
AT1G07160	5.84121e-17	2.0107	1	1	1.54664e-12
AT1G63500	6.25527e-17	1.91472	1	1	1.65627e-12
AT3G54130	6.30291e-17	0.629109	1	1	1.66889e-12
AT3G12980	6.34427e-17	0.949606	1	1	1.67984e-12
AT5G39050	6.42048e-17	1.94884	1	1	1.70001e-12
AT4G32630	6.61969e-17	0.132428	1	1	1.75276e-12
AT5G61810	6.69232e-17	0.428859	1	1	1.77199e-12
AT3G25240	6.95125e-17	0.139866	1	1	1.84055e-12
AT2G47490	7.00321e-17	0.732728	1	1	1.85431e-12
AT4G30150	7.40229e-17	0.303828	1	1	1.95998e-12
AT3G04240	8.0232e-17	2.03367	1	1	2.12438e-12
AT2G42955	8.21149e-17	0.0377767	1	1	2.17424e-12
AT1G13210	8.68771e-17	1.45762	1	1	2.30033e-12
AT5G40880	8.73059e-17	0.416461	1	1	2.31168e-12
AT4G32480	9.13726e-17	0.414536	1	1	2.41936e-12
AT4G20840	9.30029e-17	0.850483	1	1	2.46253e-12
AT3G06500	9.62297e-17	3.4082	1	1	2.54797e-12
AT3G09520	9.67865e-17	0.108577	1	1	2.56271e-12
AT3G57020	1.04891e-16	1.2354	1	1	2.77729e-12
AT3G13850	1.08076e-16	0.0724501	1	1	2.86162e-12
AT3G11020	1.2114e-16	0.49686	1	1	3.20753e-12
AT4G20830	1.22957e-16	3.40529	1	1	3.25566e-12
AT4G03820	1.35526e-16	0.338075	1	1	3.58847e-12
AT5G16010	1.41973e-16	3.60779	1	1	3.75915e-12
AT1G12420	1.46944e-16	0.606879	1	1	3.89079e-12
AT1G59660	1.50106e-16	0.32448	1	1	3.9745e-12
AT1G05700	1.52159e-16	0.0466478	1	1	4.02888e-12
AT3G48090	1.58046e-16	0.424516	1	1	4.18474e-12
AT2G43850	1.6439e-16	0.28798	1	1	4.35271e-12
AT5G52530	1.74015e-16	1.141	1	1	4.60756e-12
AT1G09253	1.7809e-16	0.075322	1	1	4.71546e-12
AT1G70530	1.82684e-16	1.29588	1	1	4.8371e-12
AT4G37430	2.03828e-16	0.270656	1	1	5.39696e-12
AT3G19980	2.09165e-16	0.89644	1	1	5.53828e-12
AT4G33905	2.37601e-16	2.47003	1	1	6.29119e-12
AT3G49120	2.47028e-16	0.321143	1	1	6.5408e-12
AT5G11650	2.99508e-16	1.4156	1	1	7.93036e-12
AT1G09970	3.07424e-16	1.97768	1	1	8.13997e-12
AT4G35940	3.13529e-16	1.52519	1	1	8.30162e-12
AT1G13340	3.15291e-16	0.522285	1	1	8.34827e-12
AT3G48900	3.15489e-16	0.0601926	1	1	8.35352e-12
AT5G17000	3.19755e-16	3.32954	1	1	8.46648e-12
AT5G02100	3.22121e-16	0.143431	1	1	8.52912e-12
AT4G06746	3.41794e-16	1.18545	1	1	9.05003e-12
AT5G03110	3.53978e-16	0.415273	1	1	9.37263e-12
AT2G36200	3.60655e-16	0.174942	1	1	9.54944e-12
AT1G01060	3.6268e-16	-0.0871139	1	1	9.60304e-12
AT5G54170	3.68341e-16	2.22701	1	1	9.75292e-12
AT3G09080	4.09649e-16	0.0434142	1	1	1.08467e-11
AT5G61390	4.20348e-16	0.64635	1	1	1.113e-11
AT3G16510	4.90163e-16	0.500769	1	1	1.29785e-11
AT1G32860	5.01198e-16	1.95169	1	1	1.32707e-11
AT1G25560	5.21581e-16	1.00293	1	1	1.38104e-11
AT5G67411	5.74445e-16	0.0904092	1	1	1.52102e-11
AT3G20410	5.86165e-16	0.736728	1	1	1.55205e-11
AT5G05140	6.03991e-16	1.0533	1	1	1.59925e-11
AT1G23440	6.64776e-16	1.86034	1	1	1.76019e-11
AT4G01660	6.69968e-16	0.271529	1	1	1.77394e-11
AT1G22360	6.79519e-16	0.227947	1	1	1.79923e-11
AT4G34100	7.07156e-16	1.48233	1	1	1.87241e-11
AT4G17500	7.12428e-16	1.95516	1	1	1.88637e-11
AT3G07255	7.29612e-16	0.299946	1	1	1.93187e-11
AT1G79360	7.32393e-16	0.0443347	1	1	1.93923e-11
AT5G05220	7.3319e-16	1.08847	1	1	1.94134e-11
AT4G10040	7.47443e-16	0.92098	1	1	1.97908e-11
AT3G48320	7.50272e-16	0.823476	1	1	1.98657e-11
AT1G77450	7.59519e-16	2.18458	1	1	2.01105e-11
AT4G27950	7.88658e-16	0.174197	1	1	2.08821e-11
AT1G07620	8.0787e-16	0.068569	1	1	2.13908e-11
AT4G19440	8.49468e-16	0.101087	1	1	2.24922e-11
AT2G36220	8.66007e-16	2.59442	1	1	2.29301e-11
AT3G22850	9.42283e-16	0.0573961	1	1	2.49498e-11
AT4G02890	9.5474e-16	2.75778	1	1	2.52796e-11
AT1G01260	9.66068e-16	0.591848	1	1	2.55796e-11
AT4G34710	9.98101e-16	3.52564	1	1	2.64277e-11
AT5G04250	1.0145e-15	1.61297	1	1	2.68619e-11
AT2G20370	1.01542e-15	0.861596	1	1	2.68863e-11
AT1G28380	1.04107e-15	1.89212	1	1	2.75654e-11
AT2G30480	1.06212e-15	0.195431	1	1	2.81229e-11
AT3G05380	1.0728e-15	0.351452	1	1	2.84056e-11
AT5G52410	1.0888e-15	0.764899	1	1	2.88294e-11
AT3G03680	1.16157e-15	0.177664	1	1	3.0756e-11
AT1G10580	1.16212e-15	1.05534	1	1	3.07707e-11
AT1G30755	1.21563e-15	1.35803	1	1	3.21874e-11
AT1G32960	1.33915e-15	0.043492	1	1	3.54581e-11
AT3G52710	1.39489e-15	0.609394	1	1	3.69339e-11
AT5G59820	1.48376e-15	3.21996	1	1	3.92869e-11
AT2G41445	1.53974e-15	0.0696647	1	1	4.07692e-11
AT4G17750	1.60223e-15	0.328069	1	1	4.2424e-11
AT4G40080	1.74035e-15	0.196736	1	1	4.6081e-11
AT1G08300	1.81114e-15	0.737633	1	1	4.79553e-11
AT2G22560	1.8779e-15	0.0700168	1	1	4.9723e-11
AT1G07430	2.11815e-15	0.0912801	1	1	5.60843e-11
AT2G17730	2.14402e-15	1.10579	1	1	5.67694e-11
AT4G36990	2.32464e-15	3.0435	1	1	6.15518e-11
AT1G71530	2.43214e-15	1.01622	1	1	6.43983e-11
AT4G24380	2.50256e-15	3.20695	1	1	6.62628e-11
AT3G09070	2.519e-15	0.0457826	1	1	6.6698e-11
AT1G24140	2.55048e-15	0.722898	1	1	6.75317e-11
AT1G09433	2.64307e-15	0.0870177	1	0.5	6.99831e-11
AT2G47895	2.76172e-15	0.327933	1	1	7.31249e-11
AT5G13820	2.82195e-15	0.0573717	1	1	7.47196e-11
AT5G07920	2.85543e-15	0.559022	1	1	7.5606e-11
AT2G18969	3.00201e-15	0.626137	1	1	7.94872e-11
AT1G09950	3.18985e-15	0.308206	1	1	8.44609e-11
AT1G21520	3.19707e-15	0.227654	1	1	8.4652e-11
AT4G06534	3.24267e-15	0.0788289	1	1	8.58593e-11
AT1G30640	3.2511e-15	0.931385	1	1	8.60825e-11
AT5G56980	3.26785e-15	2.10725	1	1	8.6526e-11
AT3G02910	3.4076e-15	1.34328	1	1	9.02265e-11
AT1G63930	3.47455e-15	1.41658	1	1	9.19991e-11
AT2G20625	3.49381e-15	0.410342	1	1	9.2509e-11
AT1G51805	3.53317e-15	1.22376	1	1	9.35512e-11
AT3G28340	3.54491e-15	0.605586	1	1	9.3862e-11
AT5G48655	3.55049e-15	2.88959	1	1	9.40098e-11
AT3G14050	3.73378e-15	2.26105	1	1	9.88629e-11
AT1G62740	3.77153e-15	1.11479	1	1	9.98626e-11
AT1G07150	3.9609e-15	1.21054	1	1	1.04877e-10
AT1G05767	3.96479e-15	0.0518048	1	1	1.0498e-10
AT5G04480	4.10538e-15	0.332846	1	1	1.08702e-10
AT2G19490	4.18189e-15	0.0648008	1	1	1.10728e-10
AT2G36770	4.19242e-15	0.126008	1	1	1.11007e-10
AT5G61560	4.20687e-15	2.1621	1	1	1.1139e-10
AT4G25230	4.31176e-15	1.44149	1	1	1.14167e-10
AT3G17130	4.39439e-15	0.236663	1	1	1.16355e-10
AT4G13110	4.77784e-15	0.982729	1	1	1.26508e-10
AT3G50910	4.84999e-15	2.12026	1	1	1.28418e-10
AT4G16780	4.9301e-15	0.23234	1	1	1.30539e-10
AT3G53180	5.23597e-15	1.6812	1	1	1.38638e-10
AT5G13750	5.27349e-15	1.04802	1	1	1.39631e-10
AT1G64950	5.31326e-15	1.18227	1	1	1.40684e-10
AT2G47680	5.9941e-15	0.585697	1	1	1.58712e-10
AT3G02990	5.99718e-15	0.115611	1	1	1.58793e-10
AT2G36325	6.74845e-15	0.0397313	1	1	1.78685e-10
AT1G68620	6.76871e-15	0.166613	1	1	1.79222e-10
AT1G27910	7.08424e-15	0.345074	1	1	1.87576e-10
AT4G18501	7.18167e-15	0.0770154	1	1	1.90156e-10
AT1G27720	7.23167e-15	0.870607	1	1	1.9148e-10
AT3G26500	7.49802e-15	0.0847731	1	1	1.98533e-10
AT5G60930	7.62339e-15	0.160322	1	1	2.01852e-10
AT2G21640	7.66228e-15	0.400398	1	1	2.02882e-10
AT1G59820	7.78193e-15	0.997922	1	1	2.0605e-10
AT5G51830	7.90136e-15	0.954755	1	1	2.09212e-10
AT3G51660	8.13556e-15	4.37124	1	1	2.15413e-10
AT1G65840	8.23506e-15	1.43573	1	1	2.18048e-10
AT1G02190	8.53496e-15	0.270219	1	1	2.25989e-10
AT1G20970	8.64384e-15	1.02432	1	1	2.28872e-10
AT1G05675	8.65258e-15	1.67297	1	1	2.29103e-10
AT2G25460	8.65774e-15	2.16191	1	1	2.2924e-10
AT5G56760	8.7404e-15	0.843502	1	1	2.31428e-10
AT3G09040	8.77858e-15	0.172201	1	1	2.32439e-10
AT2G36850	8.91824e-15	1.10986	1	1	2.36137e-10
AT3G59350	9.09572e-15	2.53941	1	1	2.40837e-10
AT5G58050	9.73195e-15	0.0579707	1	1	2.57683e-10
AT4G22590	1.02907e-14	1.73616	1	1	2.72476e-10
AT3G20310	1.03698e-14	1.0897	1	1	2.74571e-10
AT3G17120	1.05936e-14	0.330425	1	1	2.80498e-10
AT2G26560	1.0992e-14	1.46664	1	1	2.91047e-10
AT3G51460	1.10097e-14	0.923416	1	1	2.91516e-10
AT2G44500	1.11364e-14	1.66325	1	1	2.94868e-10
AT1G14370	1.12141e-14	0.742617	1	1	2.96928e-10
AT3G05800	1.1678e-14	0.406065	1	1	3.09209e-10
AT5G58160	1.22115e-14	0.55194	1	1	3.23337e-10
AT1G33500	1.24567e-14	0.0458955	1	1	3.29829e-10
AT1G17290	1.34335e-14	2.68344	1	1	3.55691e-10
AT3G59150	1.39119e-14	0.118102	1	1	3.68358e-10
AT3G13880	1.4705e-14	0.314002	1	1	3.89359e-10
AT1G03080	1.59301e-14	0.486501	1	1	4.21798e-10
AT1G78210	1.61606e-14	0.31545	1	1	4.27899e-10
AT5G16970	1.64578e-14	3.36748	1	1	4.35769e-10
AT3G20660	1.65383e-14	0.458452	1	1	4.379e-10
AT2G18193	1.70721e-14	0.310337	1	1	4.52034e-10
AT5G51470	1.72641e-14	0.0520954	1	1	4.57118e-10
AT5G51260	1.86844e-14	0.719494	1	1	4.94726e-10
AT2G46620	1.87445e-14	0.419351	1	1	4.96317e-10
AT5G60760	1.98962e-14	0.193365	1	1	5.26812e-10
AT1G72450	2.0452e-14	1.6717	1	1	5.41527e-10
AT5G40860	2.05503e-14	0.201392	1	1	5.44132e-10
AT3G06830	2.05912e-14	0.0338389	1	1	5.45214e-10
AT1G17920	2.08306e-14	0.051925	1	1	5.51554e-10
AT1G07240	2.15666e-14	0.370594	1	1	5.71041e-10
AT3G12740	2.19054e-14	2.39233	1	1	5.80011e-10
AT3G53720	2.20451e-14	0.460442	1	1	5.83709e-10
AT5G13970	2.21995e-14	0.301631	1	1	5.87799e-10
AT4G25200	2.25149e-14	0.362235	1	1	5.96151e-10
AT5G66630	2.43931e-14	0.20813	1	1	6.45881e-10
AT5G64170	2.44698e-14	0.215501	1	1	6.47911e-10
AT2G40950	2.54055e-14	0.279234	1	1	6.72686e-10
AT4G31770	2.66002e-14	0.797253	1	1	7.04321e-10
AT5G04770	2.84252e-14	0.25581	1	1	7.52643e-10
AT3G14850	2.88393e-14	0.336095	1	1	7.63608e-10
AT2G14750	3.16142e-14	0.627679	1	1	8.3708e-10
AT1G22020	3.2165e-14	0.68962	1	1	8.51665e-10
AT5G01330	3.33726e-14	0.0283765	1	1	8.83639e-10
AT1G12290	3.37399e-14	0.132855	1	1	8.93366e-10
AT5G49900	3.52551e-14	0.0913192	1	1	9.33484e-10
AT4G24040	3.59458e-14	0.0441129	1	1	9.51774e-10
AT1G64380	3.66152e-14	2.08523	1	1	9.69497e-10
AT1G75280	3.76949e-14	1.80517	1	1	9.98087e-10
AT5G25050	3.7934e-14	0.940049	1	1	1.00442e-09
AT1G03850	3.95985e-14	0.214072	1	1	1.04849e-09
AT2G23450	4.1437e-14	0.640876	1	1	1.09717e-09
AT5G54470	4.23098e-14	0.056102	1	1	1.12028e-09
AT3G11420	4.2422e-14	1.1628	1	1	1.12325e-09
AT1G28210	4.25942e-14	0.242858	1	1	1.12781e-09
AT3G07350	4.5077e-14	0.152368	1	1	1.19355e-09
AT3G05260	4.63018e-14	0.116182	1	1	1.22598e-09
AT2G06050	4.85439e-14	2.4522	1	1	1.28535e-09
AT2G18100	4.93482e-14	0.314168	1	1	1.30664e-09
AT2G40140	5.12266e-14	1.78371	1	1	1.35638e-09
AT1G03982	5.16187e-14	0.0305679	1	1	1.36676e-09
AT4G33985	5.24272e-14	0.31562	1	1	1.38817e-09
AT5G17860	5.40092e-14	0.193756	1	1	1.43006e-09
AT3G55410	5.41771e-14	2.02513	1	1	1.4345e-09
AT1G66580	5.54755e-14	3.2542	1	1	1.46888e-09
AT5G66110	5.59312e-14	0.0307928	1	1	1.48095e-09
AT1G70520	5.63369e-14	0.685956	1	1	1.49169e-09
AT3G25760	5.67802e-14	4.30154	1	1	1.50343e-09
AT3G13110	5.75668e-14	1.28832	1	1	1.52425e-09
AT4G36820	5.77267e-14	0.102975	1	1	1.52849e-09
AT1G62305	5.87678e-14	0.519838	1	1	1.55605e-09
AT1G09940	6.03424e-14	2.45178	1	1	1.59775e-09
AT4G02410	6.26627e-14	0.786475	1	1	1.65918e-09
AT1G76185	6.37532e-14	0.211098	1	1	1.68806e-09
AT5G62070	6.38712e-14	0.901946	1	1	1.69118e-09
AT5G01935	6.67502e-14	0.0593742	1	1	1.76741e-09
AT5G51070	7.18337e-14	2.58124	1	1	1.90201e-09
AT5G61780	7.21495e-14	1.05275	1	1	1.91038e-09
AT4G37550	7.5408e-14	-0.58353	1	1	1.99665e-09
AT3G09360	7.57961e-14	0.548515	1	1	2.00693e-09
AT5G47220	7.65854e-14	1.54011	1	1	2.02783e-09
AT1G74100	7.68057e-14	0.456044	1	1	2.03366e-09
AT3G02040	7.8905e-14	0.228931	1	1	2.08925e-09
AT2G38010	8.08507e-14	0.820776	1	1	2.14076e-09
AT4G37530	8.34243e-14	0.235253	1	1	2.20891e-09
AT5G66595	8.36332e-14	0.0375564	1	1	2.21444e-09
AT5G65920	8.62483e-14	0.363274	1	1	2.28368e-09
AT5G45100	8.6832e-14	1.20047	1	1	2.29914e-09
AT1G20310	8.85423e-14	0.717492	1	1	2.34442e-09
AT2G29720	8.91816e-14	0.706669	1	1	2.36135e-09
AT5G21900	9.23122e-14	0.579538	1	1	2.44424e-09
AT1G10090	9.29986e-14	0.582822	1	1	2.46242e-09
AT4G30340	9.62978e-14	0.250563	1	1	2.54977e-09
AT1G79160	9.87581e-14	0.819534	1	1	2.61492e-09
AT4G01860	1.0023e-13	0.658188	1	1	2.6539e-09
AT1G12210	1.13938e-13	0.162863	1	1	3.01684e-09
AT2G44200	1.1502e-13	0.971967	1	1	3.04549e-09
AT1G80080	1.16015e-13	0.34554	1	1	3.07183e-09
AT1G53180	1.22167e-13	0.0221858	1	1	3.23473e-09
AT1G57610	1.30231e-13	0.604698	1	1	3.44827e-09
AT4G28600	1.30421e-13	0.524744	1	1	3.45327e-09
AT5G65280	1.34463e-13	1.43795	1	1	3.5603e-09
AT4G11220	1.3612e-13	1.33112	1	1	3.6042e-09
AT4G27070	1.36428e-13	0.30602	1	1	3.61234e-09
AT1G61890	1.375e-13	2.38046	1	1	3.64071e-09
AT2G15480	1.40349e-13	2.97384	1	1	3.71615e-09
AT1G13310	1.41645e-13	0.0639271	1	1	3.75047e-09
AT4G12070	1.43085e-13	0.821277	1	1	3.7886e-09
AT5G08920	1.44409e-13	0.105199	1	1	3.82367e-09
AT3G10720	1.45451e-13	1.67701	1	1	3.85126e-09
AT4G27580	1.50028e-13	0.0787252	1	1	3.97244e-09
AT5G06515	1.59644e-13	0.0542071	1	1	4.22705e-09
AT1G02220	1.60783e-13	0.171366	1	1	4.25722e-09
AT2G13660	1.62114e-13	0.220913	1	1	4.29245e-09
AT5G17490	1.72953e-13	0.0557739	1	1	4.57945e-09
AT2G25290	1.77127e-13	0.272448	1	1	4.68996e-09
AT1G02090	1.83126e-13	0.864525	1	1	4.84882e-09
AT2G24240	1.84587e-13	1.14315	1	1	4.8875e-09
AT2G08780	1.84915e-13	0.0314977	1	1	4.89619e-09
AT1G01355	1.88919e-13	0.0753942	1	1	5.00221e-09
AT5G04220	2.07033e-13	0.265864	1	1	5.48182e-09
AT4G21380	2.10153e-13	0.802721	1	1	5.56444e-09
AT1G51090	2.15799e-13	0.971331	1	1	5.71391e-09
AT5G67340	2.17881e-13	0.214633	1	1	5.76904e-09
AT5G63770	2.18275e-13	1.02618	1	1	5.77948e-09
AT1G18300	2.19961e-13	1.58034	1	1	5.82414e-09
AT4G19191	2.23939e-13	0.102301	1	1	5.92945e-09
AT1G14640	2.25537e-13	0.185798	1	1	5.97178e-09
AT1G71360	2.27595e-13	0.357041	1	1	6.02627e-09
AT1G68795	2.35728e-13	0.151429	1	1	6.2416e-09
AT1G05100	2.3613e-13	2.63756	1	1	6.25225e-09
AT4G35540	2.37722e-13	0.236383	1	1	6.29439e-09
AT5G24030	2.408e-13	1.026	1	1	6.37591e-09
AT3G12690	2.44799e-13	0.0890601	1	1	6.4818e-09
AT4G23040	2.47328e-13	0.697006	1	1	6.54875e-09
AT5G53050	2.58237e-13	1.88416	1	1	6.83761e-09
AT4G17260	2.60588e-13	0.190781	1	1	6.89986e-09
AT2G31953	2.64471e-13	0.0204685	1	1	7.00267e-09
AT1G62200	2.69727e-13	0.310749	1	1	7.14182e-09
AT4G39670	2.75401e-13	3.24853	1	1	7.29208e-09
AT5G41990	2.77405e-13	1.15215	1	1	7.34513e-09
AT1G11960	2.81381e-13	1.11098	1	1	7.45042e-09
AT4G06536	3.00393e-13	0.26498	1	1	7.9538e-09
AT2G20010	3.0487e-13	0.587792	1	1	8.07236e-09
AT5G40340	3.14125e-13	1.03503	1	1	8.31739e-09
AT2G32800	3.39933e-13	1.61023	1	1	9.00076e-09
AT4G22758	3.50411e-13	0.0808808	1	1	9.27819e-09
AT1G10560	3.52482e-13	0.0763623	1	1	9.33303e-09
AT4G17615	3.52673e-13	3.00687	1	1	9.33809e-09
AT5G05730	3.61344e-13	0.816667	1	1	9.56767e-09
AT1G13245	4.23666e-13	1.22418	1	1	1.12178e-08
AT4G37910	4.42456e-13	0.874013	1	1	1.17153e-08
AT2G34250	4.61696e-13	1.99494	1	1	1.22248e-08
AT3G54810	4.69349e-13	1.21628	1	1	1.24274e-08
AT1G47210	4.79918e-13	0.398545	1	1	1.27073e-08
AT5G05270	4.91453e-13	-0.384728	1	1	1.30127e-08
AT4G36950	5.21774e-13	2.74119	1	1	1.38155e-08
AT1G28040	5.26756e-13	0.0966432	1	1	1.39474e-08
AT3G08810	5.56658e-13	0.0542979	1	1	1.47392e-08
AT1G76700	5.78663e-13	1.38222	1	1	1.53218e-08
AT1G32127	5.83772e-13	0.413063	1	1	1.54571e-08
AT1G76580	5.83775e-13	0.675961	1	1	1.54572e-08
AT5G18360	5.85201e-13	0.151525	1	1	1.54949e-08
AT5G54490	5.85689e-13	2.1961	1	1	1.55079e-08
AT5G15870	5.92225e-13	2.06458	1	1	1.56809e-08
AT2G29065	6.06387e-13	0.176581	1	1	1.60559e-08
AT2G44970	6.09073e-13	0.809898	1	1	1.6127e-08
AT4G01070	6.21532e-13	3.14437	1	1	1.64569e-08
AT1G74740	6.26831e-13	0.433625	1	1	1.65972e-08
AT2G39770	6.28039e-13	1.70857	1	1	1.66292e-08
AT2G18090	6.61788e-13	0.908132	1	1	1.75228e-08
AT3G02840	6.75915e-13	2.79226	1	1	1.78969e-08
AT1G58200	7.17897e-13	1.41233	1	1	1.90085e-08
AT1G63370	7.41696e-13	0.0429785	1	1	1.96386e-08
AT4G18050	7.69718e-13	0.0847871	1	1	2.03806e-08
AT4G38000	8.12475e-13	0.0256599	1	1	2.15127e-08
AT5G58680	8.24951e-13	0.183147	1	1	2.18431e-08
AT1G67365	8.28368e-13	0.575342	1	1	2.19335e-08
AT3G18100	8.55046e-13	0.41539	1	1	2.26399e-08
AT3G63010	8.75613e-13	1.15269	1	1	2.31845e-08
AT5G51130	8.81749e-13	0.353633	1	1	2.33469e-08
AT4G36795	8.86829e-13	0.0414696	1	1	2.34815e-08
AT3G01210	9.06679e-13	0.502437	1	1	2.40071e-08
AT2G38240	9.29292e-13	3.58652	1	1	2.46058e-08
AT5G38140	9.37241e-13	-0.248998	1	1	2.48163e-08
AT2G19570	9.71798e-13	0.764635	1	1	2.57313e-08
AT5G42570	1.00234e-12	1.07304	1	1	2.65399e-08
AT4G12010	1.00568e-12	0.390286	1	1	2.66283e-08
AT4G34390	1.02522e-12	1.36813	1	1	2.71457e-08
AT1G30450	1.05723e-12	0.682876	1	1	2.79933e-08
AT4G05020	1.08124e-12	0.867694	1	1	2.86291e-08
AT3G55690	1.09195e-12	0.190212	1	1	2.89126e-08
AT4G30530	1.13007e-12	3.5491	1	1	2.99219e-08
AT1G17830	1.16604e-12	0.0628933	1	1	3.08743e-08
AT2G31390	1.172e-12	0.719575	1	1	3.10322e-08
AT4G18700	1.17739e-12	0.702813	1	1	3.11748e-08
AT1G27730	1.19705e-12	2.02272	1	1	3.16954e-08
AT4G12020	1.21547e-12	0.706518	1	1	3.21831e-08
AT5G43400	1.22671e-12	0.103528	1	1	3.24809e-08
AT3G10290	1.2654e-12	0.0640527	1	1	3.35053e-08
AT1G32170	1.27398e-12	0.121249	1	1	3.37324e-08
AT5G10720	1.35799e-12	0.0239481	1	1	3.59568e-08
AT2G21130	1.35903e-12	1.43897	1	1	3.59843e-08
AT2G39660	1.36006e-12	2.33525	1	1	3.60116e-08
AT2G46610	1.38444e-12	0.109849	1	1	3.66571e-08
AT1G55320	1.39376e-12	0.290197	1	1	3.6904e-08
AT1G67370	1.45093e-12	0.0325829	1	1	3.84178e-08
AT4G30240	1.46739e-12	0.934838	1	1	3.88535e-08
AT5G58020	1.50492e-12	1.10451	1	1	3.98473e-08
AT4G21534	1.55055e-12	0.29115	1	1	4.10554e-08
AT3G07340	1.59827e-12	0.359385	1	1	4.23189e-08
AT3G05830	1.59843e-12	0.623134	1	1	4.23233e-08
AT1G70420	1.62477e-12	1.65285	1	1	4.30208e-08
AT5G11090	1.62919e-12	0.892762	1	1	4.31377e-08
AT1G05065	1.65175e-12	0.163457	1	1	4.37351e-08
AT1G66160	1.66001e-12	1.62155	1	1	4.39537e-08
AT4G01250	1.67013e-12	1.72434	1	1	4.42216e-08
AT2G21185	1.7051e-12	-0.5797	1	1	4.51476e-08
AT5G19025	1.72135e-12	0.331768	1	1	4.55778e-08
AT5G04210	1.73522e-12	0.018792	1	1	4.59453e-08
AT1G30860	1.74392e-12	0.0718853	1	1	4.61754e-08
AT5G10550	1.75213e-12	0.596313	1	1	4.63929e-08
AT2G47140	1.80217e-12	2.21278	1	1	4.77177e-08
AT5G67350	1.83028e-12	1.19016	1	1	4.84621e-08
AT2G41160	1.87027e-12	0.471631	1	1	4.9521e-08
AT1G28200	1.88544e-12	1.19286	1	1	4.99228e-08
AT2G38290	1.88754e-12	2.44208	1	1	4.99782e-08
AT2G33380	1.92378e-12	1.87205	1	1	5.09377e-08
AT2G31945	1.93458e-12	2.19221	1	1	5.12237e-08
AT3G61390	1.95189e-12	0.0356879	1	1	5.16822e-08
AT1G16830	1.98376e-12	0.0322318	1	1	5.2526e-08
AT4G30060	2.00279e-12	0.270814	1	1	5.30299e-08
AT5G63340	2.05151e-12	0.0363668	1	1	5.43199e-08
AT5G57660	2.05668e-12	0.0631027	1	1	5.44568e-08
AT3G02800	2.06618e-12	0.83946	1	1	5.47082e-08
AT4G26080	2.10549e-12	1.23691	1	1	5.57493e-08
AT5G19190	2.21092e-12	-0.385359	1	1	5.85407e-08
AT2G41440	2.22307e-12	0.207075	1	1	5.88625e-08
AT5G04325	2.32854e-12	-0.149673	1	1	6.16551e-08
AT1G69900	2.32864e-12	0.67972	1	1	6.16576e-08
AT3G18170	2.32928e-12	0.382435	1	1	6.16746e-08
AT2G32820	2.33159e-12	0.016723	1	1	6.17359e-08
AT1G08860	2.36125e-12	0.0930774	1	1	6.25211e-08
AT4G39840	2.42491e-12	0.467178	1	1	6.42067e-08
AT1G53170	2.42899e-12	0.865716	1	1	6.43147e-08
AT2G19120	2.46505e-12	0.0714464	1	1	6.52696e-08
AT4G00550	2.50622e-12	0.370349	1	1	6.63598e-08
AT5G05380	2.51631e-12	0.258331	1	1	6.66269e-08
AT5G24590	2.6455e-12	1.13194	1	1	7.00476e-08
AT3G07365	2.64807e-12	0.0448046	1	1	7.01157e-08
AT4G08555	2.68638e-12	3.21818	1	1	7.113e-08
AT2G27500	2.69163e-12	2.20582	1	1	7.1269e-08
AT3G25770	2.7353e-12	3.15814	1	1	7.24253e-08
AT1G61340	2.75715e-12	1.02388	1	1	7.30039e-08
AT1G16010	2.76944e-12	0.764896	1	1	7.33292e-08
AT4G20860	2.79559e-12	2.08891	1	1	7.40217e-08
AT5G11230	2.80791e-12	0.340124	1	1	7.43478e-08
AT4G14370	2.8207e-12	0.694626	1	1	7.46864e-08
AT1G78240	2.83043e-12	1.22551	1	1	7.49441e-08
AT1G75600	2.97648e-12	0.0347933	1	0.5	7.88112e-08
AT4G30350	3.09829e-12	1.49355	1	1	8.20365e-08
AT3G05580	3.14343e-12	1.8019	1	1	8.32318e-08
AT4G36960	3.1467e-12	0.780846	1	1	8.33183e-08
AT4G32300	3.17494e-12	1.20949	1	1	8.4066e-08
AT4G21070	3.18125e-12	0.0409804	1	1	8.42331e-08
AT4G31860	3.20717e-12	1.56035	1	1	8.49196e-08
AT5G27610	3.21307e-12	0.49027	1	1	8.50758e-08
AT2G18680	3.21472e-12	0.544258	1	1	8.51194e-08
AT4G28230	3.23551e-12	0.0870925	1	1	8.56698e-08
AT5G04860	3.24251e-12	0.198471	1	1	8.58553e-08
AT5G46330	3.25468e-12	1.22941	1	1	8.61775e-08
AT1G07030	3.31453e-12	1.05961	1	1	8.77622e-08
AT3G21150	3.32566e-12	0.210318	1	1	8.80569e-08
AT1G22275	3.36382e-12	0.0599603	1	1	8.90672e-08
AT5G46910	3.40887e-12	1.48475	1	1	9.02601e-08
AT5G67210	3.47564e-12	1.02674	1	1	9.2028e-08
AT4G30080	3.68933e-12	0.119964	1	1	9.7686e-08
AT5G58070	3.70981e-12	2.6048	1	1	9.82282e-08
AT4G11600	3.71042e-12	2.24322	1	1	9.82446e-08
AT1G47380	3.79697e-12	0.981784	1	1	1.00536e-07
AT5G12010	3.80974e-12	2.13983	1	1	1.00874e-07
AT1G74250	3.83259e-12	0.770889	1	1	1.01479e-07
AT5G47430	3.84292e-12	0.953401	1	1	1.01753e-07
AT3G04120	4.01535e-12	1.51936	1	1	1.06318e-07
AT1G03730	4.03227e-12	0.561318	1	1	1.06766e-07
AT1G29690	4.0545e-12	1.38416	1	1	1.07355e-07
AT5G01450	4.31124e-12	0.422096	1	1	1.14153e-07
AT5G57150	4.32043e-12	1.15604	1	1	1.14396e-07
AT3G52470	4.32438e-12	1.60737	1	1	1.14501e-07
AT1G76360	4.33474e-12	0.384923	1	1	1.14775e-07
AT4G02550	4.40053e-12	0.211061	1	1	1.16517e-07
AT2G22500	4.64025e-12	3.04101	1	1	1.22865e-07
AT5G10650	4.6774e-12	0.207365	1	1	1.23848e-07
AT1G73690	4.72156e-12	0.0688162	1	1	1.25017e-07
AT5G09155	4.80297e-12	0.0453685	1	1	1.27173e-07
AT4G28390	4.87902e-12	0.283207	1	1	1.29187e-07
AT1G09070	4.88612e-12	2.80347	1	1	1.29375e-07
AT5G64710	4.9373e-12	0.064882	1	1	1.3073e-07
AT5G07745	4.99151e-12	-0.0467933	1	1	1.32165e-07
AT5G67600	5.0106e-12	0.449254	1	1	1.32671e-07
AT1G04233	5.01337e-12	0.0186801	1	1	1.32744e-07
AT4G15280	5.06822e-12	0.0710814	1	1	1.34196e-07
AT1G11160	5.18567e-12	0.0935163	1	1	1.37306e-07
AT5G20240	5.37375e-12	0.0333459	1	1	1.42286e-07
AT1G05690	5.66246e-12	0.253839	1	1	1.49931e-07
AT3G08690	6.18478e-12	0.436618	1	1	1.63761e-07
AT1G20823	6.3087e-12	0.724537	1	1	1.67042e-07
AT2G33590	6.36114e-12	0.89579	1	1	1.6843e-07
AT2G41980	6.43673e-12	0.35158	1	1	1.70432e-07
AT1G01120	6.5418e-12	0.131401	1	1	1.73214e-07
AT5G67310	6.72938e-12	0.143838	1	1	1.7818e-07
AT1G71110	7.23682e-12	0.162941	1	1	1.91617e-07
AT1G63840	7.28344e-12	2.9275	1	1	1.92851e-07
AT5G38220	7.29674e-12	0.457057	1	1	1.93203e-07
AT1G05660	7.32689e-12	0.0508202	1	1	1.94001e-07
AT1G76670	7.36904e-12	1.27425	1	1	1.95117e-07
AT4G18880	7.44503e-12	1.141	1	1	1.9713e-07
AT1G55920	7.58695e-12	1.89899	1	1	2.00887e-07
AT4G16590	7.65033e-12	-0.234741	1	1	2.02566e-07
AT5G07515	7.72644e-12	0.0209347	1	1	2.04581e-07
AT3G53160	7.72795e-12	0.386422	1	1	2.04621e-07
AT4G05100	7.88899e-12	3.2053	1	1	2.08885e-07
AT1G14330	7.89092e-12	0.395002	1	1	2.08936e-07
AT1G18890	8.27883e-12	0.657543	1	1	2.19207e-07
AT1G64200	8.67839e-12	0.515141	1	1	2.29786e-07
AT1G17620	8.80513e-12	0.935034	1	1	2.33142e-07
AT1G10400	8.947e-12	0.100873	1	1	2.36899e-07
AT3G10500	8.96255e-12	0.789284	1	1	2.3731e-07
AT3G47790	9.05669e-12	0.0231099	1	1	2.39803e-07
AT1G07670	9.10856e-12	0.374291	1	1	2.41177e-07
AT5G58320	9.19043e-12	0.0849148	1	1	2.43344e-07
AT3G11650	9.27624e-12	0.393935	1	1	2.45616e-07
AT4G25070	9.30773e-12	0.157354	1	1	2.4645e-07
AT3G57880	9.41139e-12	1.23294	1	1	2.49195e-07
AT4G22270	9.59251e-12	0.133283	1	1	2.53991e-07
AT3G05370	9.66496e-12	0.504635	1	1	2.55909e-07
AT1G20780	9.69934e-12	0.630439	1	1	2.56819e-07
AT1G28480	9.71365e-12	2.63313	1	1	2.57198e-07
AT1G61800	9.90363e-12	0.424033	1	1	2.62228e-07
AT5G17370	9.95606e-12	0.182098	1	1	2.63617e-07
AT3G15500	1.00061e-11	0.599258	1	1	2.64942e-07
AT1G71100	1.01433e-11	0.427303	1	1	2.68573e-07
AT3G55430	1.01814e-11	2.6413	1	1	2.69583e-07
AT4G19560	1.0227e-11	0.0946597	1	1	2.70791e-07
AT5G41610	1.023e-11	0.0266257	1	1	2.70871e-07
AT1G32690	1.0269e-11	0.0601772	1	1	2.71903e-07
AT2G29420	1.06086e-11	2.73931	1	1	2.80895e-07
AT5G05850	1.0628e-11	0.615478	1	1	2.81409e-07
AT5G03070	1.1155e-11	0.240327	1	1	2.95362e-07
AT3G28857	1.12586e-11	0.0615748	1	1	2.98106e-07
AT3G60200	1.13724e-11	0.426237	1	1	3.01118e-07
AT5G52020	1.16088e-11	0.0668694	1	1	3.07379e-07
AT2G14960	1.1862e-11	0.0211954	1	1	3.14082e-07
AT1G01715	1.19168e-11	0.136731	1	1	3.15533e-07
AT1G70140	1.19798e-11	1.57352	1	1	3.17202e-07
AT5G49680	1.20105e-11	0.140273	1	1	3.18013e-07
AT1G01560	1.22296e-11	0.783544	1	1	3.23817e-07
AT5G49665	1.23417e-11	0.351168	1	1	3.26783e-07
AT1G61450	1.23993e-11	0.120071	1	1	3.28309e-07
AT5G00895	1.26662e-11	0.0509445	1	1	3.35376e-07
AT5G63320	1.29413e-11	2.34715	1	1	3.42661e-07
AT3G55730	1.30155e-11	0.16764	1	1	3.44624e-07
AT5G50890	1.3645e-11	0.0233683	1	1	3.61291e-07
AT5G15970	1.39748e-11	1.91574	1	1	3.70026e-07
AT4G00960	1.42238e-11	0.0540957	1	1	3.76618e-07
AT1G76690	1.46253e-11	2.678	1	1	3.87248e-07
AT3G60680	1.49994e-11	0.334944	1	1	3.97155e-07
AT5G65300	1.51067e-11	2.83561	1	1	3.99994e-07
AT1G69270	1.51409e-11	0.446025	1	1	4.009e-07
AT5G07380	1.53908e-11	0.0512234	1	1	4.07518e-07
AT1G64320	1.59012e-11	0.0656092	1	1	4.21032e-07
AT1G30510	1.62265e-11	-0.127788	1	1	4.29646e-07
AT1G77360	1.6311e-11	0.0624246	1	1	4.31884e-07
AT5G26600	1.63468e-11	0.664308	1	1	4.32831e-07
AT1G17410	1.69603e-11	0.412924	1	1	4.49075e-07
AT5G15940	1.70904e-11	0.154361	1	1	4.52521e-07
AT1G70700	1.75474e-11	1.53832	1	1	4.64621e-07
AT5G37670	1.77287e-11	0.312673	1	1	4.69421e-07
AT1G56140	1.77549e-11	1.38889	1	1	4.70113e-07
AT1G61415	1.80697e-11	0.0190253	1	1	4.7845e-07
AT1G64490	1.82121e-11	-0.0546648	1	1	4.82221e-07
AT3G24070	1.82334e-11	0.279912	1	1	4.82785e-07
AT4G02940	1.82376e-11	0.193967	1	1	4.82896e-07
AT3G23150	1.83973e-11	0.0210469	1	1	4.87124e-07
AT3G45090	1.85498e-11	0.37362	1	1	4.91163e-07
AT1G26900	1.86582e-11	0.124025	1	1	4.94031e-07
AT3G48050	1.87447e-11	0.976484	1	1	4.96323e-07
AT3G62590	1.91432e-11	0.17659	1	1	5.06874e-07
AT4G19080	1.94123e-11	0.0483859	1	1	5.13998e-07
AT2G20620	1.9846e-11	0.0259696	1	0.5	5.25481e-07
AT4G23920	1.98741e-11	0.381197	1	1	5.26226e-07
AT3G07770	1.99396e-11	0.495387	1	1	5.2796e-07
AT4G17483	2.00872e-11	0.0675809	1	1	5.31869e-07
AT1G74330	2.05375e-11	1.12332	1	1	5.43792e-07
AT3G07250	2.12392e-11	0.0289545	1	0.5	5.62371e-07
AT3G23210	2.23334e-11	0.814552	1	1	5.91344e-07
AT2G39360	2.23617e-11	0.84211	1	1	5.92093e-07
AT4G08850	2.24121e-11	0.96153	1	1	5.93427e-07
AT5G50960	2.24551e-11	1.47031	1	1	5.94567e-07
AT1G21380	2.2677e-11	1.35114	1	1	6.00442e-07
AT4G13395	2.28632e-11	1.6668	1	1	6.05371e-07
AT4G03550	2.32502e-11	0.671718	1	1	6.15619e-07
AT5G03630	2.40003e-11	3.65881	1	1	6.35481e-07
AT5G66620	2.41389e-11	0.370484	1	1	6.39149e-07
AT3G29360	2.49823e-11	1.16177	1	1	6.61481e-07
AT5G27760	2.52006e-11	2.7754	1	1	6.67262e-07
AT5G08030	2.55549e-11	0.0449509	1	1	6.76642e-07
AT1G01500	2.56155e-11	0.288656	1	1	6.78247e-07
AT4G22770	2.56163e-11	0.474298	1	1	6.78268e-07
AT5G54710	2.57824e-11	0.408825	1	1	6.82667e-07
AT4G32160	2.59377e-11	0.505279	1	1	6.86779e-07
AT1G22180	2.62494e-11	0.187127	1	1	6.95033e-07
AT3G09480	2.67365e-11	0.44451	1	1	7.07928e-07
AT5G58530	2.7118e-11	0.227603	1	1	7.1803e-07
AT1G07795	2.73128e-11	0.0318336	1	1	7.23189e-07
AT1G12775	2.76132e-11	0.15359	1	1	7.31143e-07
AT3G59290	2.83763e-11	0.400914	1	1	7.51348e-07
AT3G08760	2.86953e-11	0.493308	1	1	7.59795e-07
AT2G04435	2.88999e-11	-0.786087	1	1	7.65212e-07
AT2G15560	2.89321e-11	0.41835	1	1	7.66064e-07
AT2G20340	2.92769e-11	1.1597	1	1	7.75193e-07
AT5G15650	2.93429e-11	2.77556	1	1	7.76943e-07
AT2G21620	2.97874e-11	2.70064	1	1	7.8871e-07
AT2G17700	3.05077e-11	0.313527	1	1	8.07783e-07
AT3G54200	3.07371e-11	0.906911	1	1	8.13856e-07
AT2G40095	3.07938e-11	0.969437	1	1	8.15358e-07
AT1G10370	3.32415e-11	3.68781	1	1	8.80169e-07
AT3G63310	3.40611e-11	1.55702	1	1	9.01869e-07
AT1G52880	3.487e-11	0.115878	1	1	9.23288e-07
AT3G16800	3.48981e-11	0.212223	1	1	9.24032e-07
AT3G20670	3.59472e-11	0.70234	1	1	9.5181e-07
AT3G44400	3.59798e-11	0.390052	1	1	9.52673e-07
AT1G70750	3.6623e-11	0.591672	1	1	9.69704e-07
AT5G53030	3.8208e-11	0.128556	1	1	1.01167e-06
AT1G02420	3.83199e-11	0.0618869	1	1	1.01464e-06
AT5G34930	3.85061e-11	0.295592	1	1	1.01957e-06
AT1G32230	3.87609e-11	1.48248	1	1	1.02631e-06
AT4G29790	3.98591e-11	0.355557	1	1	1.05539e-06
AT3G05500	4.11377e-11	4.14875	1	1	1.08925e-06
AT1G21450	4.15555e-11	0.813317	1	1	1.10031e-06
AT5G53400	4.24508e-11	0.795947	1	1	1.12401e-06
AT2G46270	4.28846e-11	0.74673	1	1	1.1355e-06
AT1G70650	4.3008e-11	0.0726023	1	1	1.13877e-06
AT3G54140	4.32508e-11	0.71948	1	1	1.1452e-06
AT5G04410	4.40793e-11	1.11804	1	1	1.16713e-06
AT1G77460	4.46977e-11	0.151356	1	1	1.18351e-06
AT4G15020	4.54525e-11	0.520069	1	1	1.20349e-06
AT3G54100	4.6043e-11	0.293115	1	1	1.21913e-06
AT2G24030	4.8121e-11	0.0484403	1	1	1.27415e-06
AT2G20635	4.83744e-11	0.577516	1	1	1.28086e-06
AT2G43320	4.93016e-11	0.325034	1	1	1.30541e-06
AT1G55300	4.93546e-11	0.314883	1	1	1.30681e-06
AT1G11630	4.94581e-11	0.126423	1	1	1.30955e-06
AT5G66600	5.60055e-11	0.60614	1	1	1.48291e-06
AT3G13210	5.63312e-11	0.0528133	1	1	1.49154e-06
AT2G46510	5.70486e-11	0.369912	1	1	1.51053e-06
AT1G79270	5.71495e-11	0.77119	1	1	1.5132e-06
AT3G59050	5.80189e-11	0.388243	1	1	1.53623e-06
AT2G44130	5.89488e-11	0.359657	1	1	1.56085e-06
AT2G43820	5.89892e-11	1.05054	1	1	1.56192e-06
AT3G09032	5.93043e-11	0.662586	1	1	1.57026e-06
AT1G05360	5.95102e-11	0.256684	1	1	1.57571e-06
AT5G58430	6.03433e-11	1.43628	1	1	1.59777e-06
AT5G24470	6.05414e-11	0.355428	1	1	1.60302e-06
AT5G23950	6.30339e-11	0.13706	1	1	1.66901e-06
AT1G61290	6.32934e-11	0.126388	1	1	1.67588e-06
AT1G67530	6.39909e-11	0.626563	1	1	1.69435e-06
AT5G62620	6.44848e-11	0.134402	1	1	1.70743e-06
AT5G61990	6.49153e-11	0.155381	1	1	1.71883e-06
AT5G01750	6.8532e-11	1.7104	1	1	1.81459e-06
AT4G08500	6.91462e-11	0.850372	1	1	1.83085e-06
AT4G14490	6.92998e-11	0.0531678	1	1	1.83492e-06
AT5G08770	7.01487e-11	0.164999	1	1	1.8574e-06
AT3G45040	7.0998e-11	1.04617	1	1	1.87988e-06
AT1G10410	7.12502e-11	0.731463	1	1	1.88656e-06
AT5G45710	7.1534e-11	0.642157	1	1	1.89408e-06
AT2G32220	7.22546e-11	0.440204	1	1	1.91316e-06
AT3G10310	7.2389e-11	0.0485211	1	1	1.91671e-06
AT3G14172	7.28846e-11	0.22641	1	1	1.92984e-06
AT3G53650	7.36333e-11	0.561628	1	1	1.94966e-06
AT1G66590	7.40945e-11	0.0998099	1	1	1.96188e-06
AT3G18620	7.52034e-11	0.181891	1	1	1.99123e-06
AT3G26830	7.55088e-11	0.0230437	1	1	1.99932e-06
AT1G70740	7.56282e-11	0.199516	1	1	2.00248e-06
AT3G25882	7.5909e-11	0.334519	1	1	2.00992e-06
AT3G23230	7.69683e-11	1.20143	1	1	2.03797e-06
AT5G58670	7.81584e-11	0.337186	1	1	2.06948e-06
AT2G19710	8.02558e-11	0.506947	1	1	2.12501e-06
AT5G44580	8.10206e-11	-0.923782	1	1	2.14526e-06
AT5G27420	8.14576e-11	1.11848	1	1	2.15684e-06
AT5G16550	8.41833e-11	0.494416	1	1	2.22901e-06
AT5G41170	8.64981e-11	0.116545	1	1	2.2903e-06
AT4G02110	8.72796e-11	0.104755	1	1	2.31099e-06
AT1G07180	8.82896e-11	-0.396063	1	1	2.33773e-06
AT3G16330	8.89749e-11	0.0502666	1	1	2.35588e-06
AT4G22380	8.92148e-11	0.394945	1	1	2.36223e-06
AT3G46080	9.1211e-11	1.02086	1	1	2.41508e-06
AT5G64572	9.1343e-11	0.0301914	1	1	2.41858e-06
AT1G22830	9.35285e-11	1.09515	1	1	2.47645e-06
AT3G24090	9.97612e-11	0.102199	1	1	2.64148e-06
AT3G21295	1.01418e-10	0.770086	1	1	2.68535e-06
AT3G49370	1.18457e-10	0.183859	1	1	3.1365e-06
AT1G48040	1.19743e-10	0.281616	1	1	3.17055e-06
AT1G09794	1.20547e-10	0.392254	1	1	3.19184e-06
AT5G05490	1.21591e-10	0.14573	1	1	3.21947e-06
AT1G60730	1.21898e-10	0.790467	1	1	3.22763e-06
AT3G15510	1.22725e-10	0.0454954	1	1	3.24952e-06
AT2G38340	1.26429e-10	0.181112	1	1	3.34759e-06
AT3G09490	1.28325e-10	0.2799	1	1	3.39779e-06
AT5G62180	1.32433e-10	0.313057	1	1	3.50657e-06
AT2G04400	1.3383e-10	1.15194	1	1	3.54355e-06
AT3G22160	1.34366e-10	0.376586	1	1	3.55774e-06
AT3G19050	1.36416e-10	0.0475508	1	1	3.61201e-06
AT5G48540	1.36484e-10	1.52333	1	1	3.61381e-06
AT1G02270	1.36806e-10	0.613868	1	1	3.62235e-06
AT2G30360	1.38244e-10	1.48137	1	1	3.66042e-06
AT1G74750	1.41924e-10	0.494694	1	1	3.75786e-06
AT2G31250	1.43543e-10	0.0373796	1	1	3.80073e-06
AT1G69960	1.4407e-10	0.479841	1	1	3.81469e-06
AT5G18480	1.4753e-10	0.993323	1	1	3.90631e-06
AT4G30390	1.49845e-10	1.41874	1	1	3.96759e-06
AT5G06530	1.52078e-10	-0.379978	1	1	4.02671e-06
AT5G04660	1.52876e-10	0.0821492	1	1	4.04786e-06
AT5G56100	1.53068e-10	-0.227609	1	1	4.05293e-06
AT1G03370	1.54018e-10	1.08698	1	1	4.07808e-06
AT1G30320	1.54963e-10	0.791322	1	1	4.10312e-06
AT5G48485	1.57288e-10	-0.351165	1	1	4.16468e-06
AT3G56410	1.59216e-10	0.274031	1	1	4.21572e-06
AT5G60440	1.64669e-10	0.0360224	1	1	4.3601e-06
AT5G41100	1.66668e-10	0.774202	1	1	4.41302e-06
AT3G21220	1.69403e-10	0.432334	1	1	4.48546e-06
AT3G19580	1.69481e-10	1.2814	1	1	4.48753e-06
AT4G37610	1.7128e-10	0.652513	1	1	4.53515e-06
AT3G10550	1.72529e-10	0.346032	1	1	4.56822e-06
AT1G57990	1.82316e-10	1.79531	1	1	4.82737e-06
AT3G63080	1.83218e-10	0.566805	1	1	4.85126e-06
AT4G39030	1.85611e-10	0.497986	1	1	4.9146e-06
AT1G66550	1.88207e-10	0.17705	1	1	4.98333e-06
AT1G04990	1.9436e-10	0.525722	1	1	5.14626e-06
AT4G05910	1.94881e-10	0.0155709	1	1	5.16005e-06
AT5G43190	1.95425e-10	1.28171	1	1	5.17447e-06
AT2G07495	1.9546e-10	0.0369478	1	1	5.17539e-06
AT5G64750	1.9894e-10	3.01848	1	1	5.26754e-06
AT2G36090	2.01684e-10	0.013935	1	1	5.34019e-06
AT5G23760	2.05249e-10	-0.695954	1	1	5.43459e-06
AT4G03320	2.09343e-10	0.149196	1	1	5.54299e-06
AT3G26910	2.09639e-10	1.15566	1	1	5.55083e-06
AT5G36220	2.11247e-10	0.329672	1	1	5.5934e-06
AT1G56130	2.12726e-10	0.0579168	1	1	5.63256e-06
AT3G44830	2.12775e-10	0.0284811	1	0	5.63385e-06
AT5G42140	2.1434e-10	0.250251	1	1	5.67529e-06
AT2G35910	2.15833e-10	0.419938	1	1	5.71484e-06
AT4G21540	2.19668e-10	0.581611	1	1	5.81638e-06
AT2G47130	2.21026e-10	0.358274	1	1	5.85231e-06
AT3G01670	2.23239e-10	0.145142	1	1	5.91093e-06
AT5G67410	2.24575e-10	0.055444	1	1	5.9463e-06
AT4G32620	2.25694e-10	0.457326	1	1	5.97593e-06
AT2G46210	2.30519e-10	0.0617377	1	1	6.10368e-06
AT2G02800	2.3231e-10	0.904123	1	1	6.15111e-06
AT1G49130	2.34239e-10	-0.344122	1	1	6.20218e-06
AT1G28240	2.38017e-10	0.885777	1	1	6.30221e-06
AT3G49900	2.39151e-10	0.10493	1	1	6.33224e-06
AT4G34400	2.41538e-10	0.762205	1	1	6.39545e-06
AT5G35970	2.44851e-10	-0.626746	1	1	6.48317e-06
AT5G44860	2.45141e-10	0.502518	1	1	6.49084e-06
AT1G47560	2.50495e-10	0.170629	1	1	6.63261e-06
AT5G13810	2.53098e-10	1.39739	1	1	6.70152e-06
AT3G12540	2.53331e-10	0.0216746	1	0	6.70771e-06
AT4G39570	2.54271e-10	0.329084	1	1	6.73259e-06
AT5G05400	2.54505e-10	0.307407	1	1	6.73877e-06
AT4G36000	2.5494e-10	0.0509592	1	1	6.75029e-06
AT2G23000	2.64182e-10	-0.236876	1	1	6.99502e-06
AT1G80520	2.65523e-10	0.0979964	1	1	7.03053e-06
AT2G18510	2.6741e-10	0.677952	1	1	7.08048e-06
AT1G25425	2.68537e-10	0.0916106	1	1	7.11034e-06
AT4G01090	2.73416e-10	0.450826	1	1	7.23951e-06
AT5G55400	2.76547e-10	0.865683	1	1	7.3224e-06
AT3G13280	2.80635e-10	0.020117	1	0	7.43065e-06
AT5G55100	2.9057e-10	0.600995	1	1	7.69372e-06
AT4G36032	2.90923e-10	0.0506206	1	1	7.70306e-06
AT4G00360	2.91337e-10	0.0954658	1	1	7.71402e-06
AT2G31020	3.00224e-10	0.0658701	1	1	7.94933e-06
AT4G19870	3.00641e-10	0.294351	1	1	7.96037e-06
AT5G46410	3.03978e-10	1.04458	1	1	8.04872e-06
AT2G40330	3.05572e-10	0.0142165	1	1	8.09094e-06
AT1G52400	3.06773e-10	-0.733919	1	1	8.12274e-06
AT1G63530	3.17682e-10	0.11144	1	1	8.41157e-06
AT4G24200	3.20526e-10	0.313288	1	1	8.4869e-06
AT1G05820	3.24105e-10	0.037052	1	1	8.58166e-06
AT3G18930	3.27453e-10	0.323704	1	1	8.6703e-06
AT1G56060	3.43151e-10	2.26094	1	1	9.08595e-06
AT5G56840	3.46037e-10	1.18424	1	1	9.16238e-06
AT1G62300	3.53957e-10	1.69607	1	1	9.37207e-06
AT5G35480	3.56511e-10	-0.586973	1	1	9.4397e-06
AT2G47000	3.58034e-10	0.158211	1	1	9.48002e-06
AT2G25250	3.68946e-10	1.53576	1	1	9.76896e-06
AT5G19400	3.71956e-10	1.44149	1	1	9.84865e-06
AT3G59210	3.73443e-10	0.650423	1	1	9.88803e-06
AT4G26200	3.74219e-10	0.162375	1	1	9.90858e-06
AT4G00440	3.76704e-10	0.443523	1	1	9.97438e-06
AT3G09600	3.87411e-10	-0.156363	1	1	1.02579e-05
AT2G25737	3.9979e-10	0.712472	1	1	1.05856e-05
AT1G34300	4.03548e-10	0.307912	1	1	1.06851e-05
AT5G44565	4.09937e-10	-0.30442	1	1	1.08543e-05
AT1G54050	4.13938e-10	1.94967	1	1	1.09602e-05
AT4G30370	4.18089e-10	0.0908782	1	1	1.10702e-05
AT4G28180	4.2452e-10	-0.0929289	1	1	1.12404e-05
AT4G28550	4.25847e-10	0.731434	1	1	1.12756e-05
AT5G54650	4.31046e-10	0.564735	1	1	1.14132e-05
AT5G66650	4.33985e-10	0.692024	1	1	1.14911e-05
AT3G06420	4.36661e-10	1.91485	1	1	1.15619e-05
AT4G33430	4.39492e-10	0.75647	1	1	1.16369e-05
AT3G57760	4.43232e-10	0.327745	1	1	1.17359e-05
AT5G42090	4.50248e-10	0.879119	1	1	1.19217e-05
AT5G48770	4.575e-10	0.0197498	1	1	1.21137e-05
AT2G20630	4.64429e-10	1.88229	1	1	1.22971e-05
AT1G02850	4.65717e-10	0.0879876	1	1	1.23312e-05
AT5G58730	4.73096e-10	0.361167	1	1	1.25266e-05
AT4G28400	4.75648e-10	1.92737	1	1	1.25942e-05
AT5G52250	4.89468e-10	0.104163	1	1	1.29601e-05
AT1G72470	4.99984e-10	0.104762	1	1	1.32386e-05
AT1G19270	5.00122e-10	0.277166	1	1	1.32422e-05
AT2G46320	5.01635e-10	0.393831	1	1	1.32823e-05
AT5G07325	5.05657e-10	-0.103026	1	1	1.33888e-05
AT3G02230	5.09186e-10	0.572328	1	1	1.34822e-05
AT1G54560	5.23699e-10	0.0194148	1	1	1.38665e-05
AT1G12760	5.33112e-10	0.860308	1	1	1.41157e-05
AT3G19270	5.403e-10	0.211652	1	1	1.43061e-05
AT2G37430	5.40971e-10	1.35663	1	1	1.43238e-05
AT5G24655	5.43845e-10	0.127895	1	1	1.43999e-05
AT5G02810	5.47164e-10	0.0828313	1	1	1.44878e-05
AT1G74950	5.50903e-10	1.94941	1	1	1.45868e-05
AT1G11110	5.5718e-10	0.0257968	1	0.5	1.4753e-05
AT1G51370	5.66409e-10	0.172977	1	1	1.49974e-05
AT1G79530	5.72151e-10	0.134276	1	1	1.51494e-05
AT1G08940	5.78164e-10	1.06497	1	1	1.53086e-05
AT2G38790	5.85528e-10	0.146265	1	1	1.55036e-05
AT1G06153	5.86375e-10	0.0542701	1	1	1.5526e-05
AT5G45340	5.90946e-10	0.451712	1	1	1.56471e-05
AT5G18370	5.90977e-10	0.105093	1	1	1.56479e-05
AT1G61215	5.91746e-10	0.279171	1	1	1.56682e-05
AT5G59732	5.96653e-10	0.131338	1	1	1.57982e-05
AT1G02610	5.98351e-10	0.0304758	1	1	1.58431e-05
AT5G12930	6.04719e-10	0.349716	1	1	1.60117e-05
AT4G31100	6.17853e-10	0.0356178	1	1	1.63595e-05
AT3G53620	6.2012e-10	0.619213	1	1	1.64195e-05
AT5G59480	6.34076e-10	1.56603	1	1	1.67891e-05
AT4G37730	6.5259e-10	0.178451	1	1	1.72793e-05
AT5G41360	6.59578e-10	0.726996	1	1	1.74643e-05
AT1G29230	6.664e-10	0.0880971	1	1	1.76449e-05
AT3G13050	6.73984e-10	0.966617	1	1	1.78458e-05
AT2G20110	6.96816e-10	0.108465	1	1	1.84503e-05
AT1G13350	7.02478e-10	0.865287	1	1	1.86002e-05
AT5G05600	7.11199e-10	3.45833	1	1	1.88311e-05
AT1G07510	7.25791e-10	0.744812	1	1	1.92175e-05
AT2G40670	7.3156e-10	-0.154487	1	1	1.93702e-05
AT1G03905	7.35882e-10	0.169209	1	1	1.94847e-05
AT1G05560	7.40787e-10	0.950618	1	1	1.96146e-05
AT1G73080	7.46522e-10	1.39604	1	1	1.97664e-05
AT3G57280	7.47835e-10	0.940123	1	1	1.98012e-05
AT5G58770	7.70521e-10	0.958415	1	1	2.04019e-05
AT1G77250	7.75395e-10	0.548347	1	1	2.05309e-05
AT3G11900	7.81616e-10	0.475012	1	1	2.06956e-05
AT1G07660	8.46354e-10	0.855221	1	1	2.24098e-05
AT5G01815	8.56223e-10	0.155875	1	1	2.26711e-05
AT1G75230	8.61279e-10	0.322916	1	1	2.28049e-05
AT2G42650	8.69733e-10	0.235507	1	1	2.30288e-05
AT3G08730	8.70567e-10	0.901762	1	1	2.30509e-05
AT2G32130	8.91738e-10	0.0590462	1	1	2.36114e-05
AT3G22980	8.93423e-10	0.328772	1	1	2.36561e-05
AT1G69790	8.96398e-10	0.18747	1	1	2.37348e-05
AT2G20470	9.01758e-10	0.0372916	1	1	2.38768e-05
AT1G79430	9.27487e-10	0.151753	1	1	2.4558e-05
AT1G67100	9.6279e-10	0.0616978	1	1	2.54928e-05
AT5G62370	9.85184e-10	0.0460241	1	1	2.60857e-05
AT5G01950	9.98214e-10	0.190974	1	1	2.64307e-05
AT3G59660	9.99143e-10	1.04209	1	1	2.64553e-05
AT3G48520	1.00493e-09	2.01293	1	1	2.66086e-05
AT1G11950	1.00576e-09	0.286703	1	1	2.66306e-05
AT5G65350	1.01764e-09	0.0835591	1	1	2.69451e-05
AT3G60220	1.02251e-09	0.028412	1	1	2.70739e-05
AT1G07350	1.03617e-09	1.46397	1	1	2.74358e-05
AT3G09270	1.04634e-09	0.0822981	1	1	2.77051e-05
AT3G47070	1.06223e-09	-1.3292	1	1	2.81258e-05
AT2G41640	1.06882e-09	0.62013	1	1	2.83003e-05
AT5G13860	1.06923e-09	0.290267	1	1	2.8311e-05
AT5G64310	1.07188e-09	3.15033	1	1	2.83812e-05
AT3G52400	1.07802e-09	1.56671	1	1	2.85438e-05
AT3G09340	1.10804e-09	0.107776	1	1	2.93388e-05
AT4G23220	1.14586e-09	0.378623	1	1	3.034e-05
AT1G79620	1.16066e-09	0.0225177	1	1	3.07319e-05
AT5G67520	1.16543e-09	0.295349	1	1	3.08583e-05
AT4G25030	1.18344e-09	1.93362	1	1	3.13352e-05
AT4G30490	1.18568e-09	0.557381	1	1	3.13944e-05
AT2G44410	1.20959e-09	0.649997	1	1	3.20276e-05
AT1G15100	1.22089e-09	0.436099	1	1	3.23268e-05
AT2G31865	1.27432e-09	1.88137	1	1	3.37415e-05
AT2G05875	1.27974e-09	0.110285	1	1	3.38851e-05
AT3G16720	1.28138e-09	0.45407	1	1	3.39284e-05
AT3G12750	1.30168e-09	0.0276015	1	1	3.4466e-05
AT4G20460	1.30188e-09	0.226379	1	1	3.44711e-05
AT1G68238	1.30499e-09	-1.08904	1	1	3.45535e-05
AT3G13660	1.35345e-09	0.0258658	1	0	3.58367e-05
AT2G37760	1.35439e-09	0.183402	1	1	3.58615e-05
AT5G52510	1.35991e-09	0.566394	1	1	3.60076e-05
AT1G77230	1.40543e-09	0.123784	1	1	3.7213e-05
AT3G06620	1.41991e-09	0.640883	1	1	3.75963e-05
AT4G37180	1.42573e-09	0.677338	1	1	3.77506e-05
AT1G06850	1.44228e-09	0.197949	1	1	3.81888e-05
AT1G78080	1.45641e-09	0.888169	1	1	3.85627e-05
AT3G56880	1.49334e-09	1.38719	1	1	3.95408e-05
AT1G77890	1.50711e-09	0.26107	1	1	3.99052e-05
AT4G36490	1.5463e-09	0.0475052	1	1	4.0943e-05
AT3G17717	1.55454e-09	0.0682367	1	1	4.11612e-05
AT3G46930	1.56224e-09	0.603479	1	1	4.1365e-05
AT5G48780	1.56419e-09	0.0372755	1	1	4.14165e-05
AT4G21930	1.57921e-09	0.0795987	1	1	4.18144e-05
AT3G47090	1.60366e-09	0.0437259	1	1	4.24616e-05
AT3G50660	1.61413e-09	-0.12285	1	1	4.27391e-05
AT1G29357	1.61898e-09	0.378005	1	1	4.28674e-05
AT1G66600	1.65608e-09	0.0278647	1	0.5	4.38498e-05
AT3G50890	1.66806e-09	0.219257	1	1	4.41669e-05
AT1G05750	1.67143e-09	0.210291	1	1	4.42563e-05
AT2G46170	1.69007e-09	0.752956	1	1	4.47498e-05
AT1G80670	1.70363e-09	0.759825	1	1	4.51087e-05
AT3G10730	1.71835e-09	0.634455	1	1	4.54986e-05
AT3G27260	1.73309e-09	0.968411	1	1	4.58889e-05
AT1G07360	1.73994e-09	0.782765	1	1	4.60703e-05
AT2G36320	1.76248e-09	1.65893	1	1	4.66669e-05
AT3G25600	1.77305e-09	0.95692	1	1	4.69469e-05
AT1G17750	1.77736e-09	0.0958911	1	1	4.70608e-05
AT5G48150	1.79225e-09	1.54753	1	1	4.74552e-05
AT2G43050	1.80313e-09	0.0413951	1	1	4.77434e-05
AT1G67570	1.80535e-09	0.165081	1	1	4.7802e-05
AT1G53320	1.82784e-09	0.887441	1	1	4.83974e-05
AT4G17720	1.8955e-09	0.771153	1	1	5.01892e-05
AT2G30830	1.91434e-09	0.0888673	1	1	5.0688e-05
AT4G28480	1.95857e-09	0.667637	1	1	5.18589e-05
AT2G30250	1.96252e-09	1.44184	1	1	5.19635e-05
AT5G04920	1.99297e-09	0.586708	1	1	5.27699e-05
AT2G04235	1.99989e-09	0.097736	1	1	5.29532e-05
AT1G61660	2.00083e-09	0.0587045	1	1	5.29779e-05
AT4G23190	2.00647e-09	1.49368	1	1	5.31273e-05
AT1G30750	2.00801e-09	0.194839	1	1	5.3168e-05
AT1G02520	2.02826e-09	0.0280544	1	1	5.37042e-05
AT5G22780	2.06234e-09	1.15458	1	1	5.46067e-05
AT2G38470	2.06987e-09	2.03545	1	1	5.48059e-05
AT4G12040	2.07597e-09	2.63461	1	1	5.49676e-05
AT3G02890	2.07975e-09	0.40419	1	1	5.50676e-05
AT1G07728	2.08375e-09	0.217708	1	1	5.51736e-05
AT1G51770	2.11926e-09	0.202291	1	1	5.61138e-05
AT5G59540	2.12057e-09	1.80515	1	1	5.61485e-05
AT5G53110	2.1791e-09	0.049914	1	1	5.76982e-05
AT1G70440	2.18339e-09	0.023245	1	0	5.78118e-05
AT3G12040	2.21839e-09	0.423633	1	1	5.87386e-05
AT4G33900	2.2373e-09	0.0189577	1	0	5.92392e-05
AT5G35450	2.31429e-09	0.0688498	1	1	6.12777e-05
AT5G58790	2.34997e-09	0.0994047	1	1	6.22225e-05
AT4G36020	2.44929e-09	0.783328	1	1	6.48523e-05
AT1G02860	2.45317e-09	0.444476	1	1	6.49551e-05
AT4G24670	2.45661e-09	-0.174116	1	1	6.50461e-05
AT4G38560	2.50509e-09	0.0888888	1	1	6.63298e-05
AT2G09965	2.60418e-09	0.0231199	1	0.5	6.89535e-05
AT2G32710	2.61296e-09	-0.138806	1	1	6.91858e-05
AT4G13180	2.61668e-09	1.34656	1	1	6.92845e-05
AT5G10820	2.62244e-09	0.742402	1	1	6.94371e-05
AT1G76705	2.69103e-09	0.0310202	1	1	7.12532e-05
AT1G72440	2.70343e-09	0.909752	1	1	7.15814e-05
AT3G09830	2.74441e-09	1.07657	1	1	7.26666e-05
AT5G47380	2.75725e-09	0.0271028	1	1	7.30065e-05
AT3G63020	2.8085e-09	0.018541	1	0.5	7.43635e-05
AT3G07890	2.8372e-09	0.461639	1	1	7.51235e-05
AT4G00240	2.85461e-09	0.0692164	1	1	7.55843e-05
AT3G52460	2.88182e-09	0.195965	1	1	7.63049e-05
AT3G61111	2.90553e-09	0.0156743	1	0	7.69327e-05
AT2G27200	2.91225e-09	0.379486	1	1	7.71106e-05
AT5G59450	2.92933e-09	0.444696	1	1	7.75628e-05
AT1G15420	2.95408e-09	0.961963	1	1	7.82181e-05
AT1G55310	3.0312e-09	0.524083	1	1	8.02601e-05
AT1G73810	3.12919e-09	0.0338619	1	1	8.28547e-05
AT5G54500	3.13452e-09	2.36412	1	1	8.29959e-05
AT3G02550	3.16061e-09	0.112632	1	1	8.36866e-05
AT3G47550	3.18572e-09	1.49383	1	1	8.43514e-05
AT5G03740	3.28334e-09	0.58245	1	1	8.69363e-05
AT2G31800	3.31589e-09	0.789022	1	1	8.77981e-05
AT3G09000	3.37829e-09	0.919742	1	1	8.94503e-05
AT3G04770	3.49589e-09	0.157907	1	1	9.25641e-05
AT5G50300	3.51378e-09	0.0167147	1	0	9.30379e-05
AT4G37560	3.52091e-09	-0.594351	1	1	9.32267e-05
AT2G41630	3.62939e-09	1.58926	1	1	9.6099e-05
AT3G44730	3.63091e-09	0.113025	1	1	9.61393e-05
AT3G04640	3.65174e-09	2.34151	1	1	9.66908e-05
AT1G61370	3.68114e-09	0.39144	1	1	9.74692e-05
AT5G64090	3.71352e-09	0.636003	1	1	9.83266e-05
AT2G27480	3.74182e-09	0.31452	1	1	9.90759e-05
AT1G78070	3.80543e-09	1.83295	1	1	0.00010076
AT5G15820	3.8691e-09	0.44871	1	1	0.000102446
AT1G71890	3.89128e-09	0.0663907	1	1	0.000103033
AT5G12400	3.95854e-09	0.748415	1	1	0.000104814
AT3G13020	3.95921e-09	0.192428	1	1	0.000104832
AT3G28220	3.96151e-09	-0.716785	1	1	0.000104893
AT5G24080	4.00865e-09	0.0598126	1	1	0.000106141
AT5G54640	4.065e-09	1.00931	1	1	0.000107633
AT3G13420	4.14342e-09	0.09425	1	1	0.000109709
AT3G55050	4.20241e-09	1.08104	1	1	0.000111271
AT1G53110	4.2674e-09	0.116648	1	1	0.000112992
AT2G02370	4.26819e-09	0.252527	1	1	0.000113013
AT1G27760	4.30128e-09	1.6541	1	1	0.000113889
AT3G57730	4.35609e-09	0.190207	1	1	0.000115341
AT3G21630	4.39566e-09	0.733283	1	1	0.000116388
AT4G19520	4.43934e-09	0.821547	1	1	0.000117545
AT4G28300	4.46261e-09	1.13088	1	1	0.000118161
AT4G05360	4.52463e-09	0.0116634	1	1	0.000119803
AT5G03030	4.67191e-09	2.67796	1	1	0.000123703
AT1G72150	4.72862e-09	1.79706	1	1	0.000125204
AT5G56580	4.78409e-09	0.127402	1	1	0.000126673
AT1G68410	4.79445e-09	1.0751	1	1	0.000126947
AT1G16130	4.89963e-09	0.0652052	1	1	0.000129732
AT2G17110	4.9248e-09	0.346131	1	1	0.000130399
AT3G12060	4.92813e-09	0.0281094	1	1	0.000130487
AT3G16860	4.92876e-09	0.828367	1	1	0.000130504
AT4G25690	4.93429e-09	0.751086	1	1	0.00013065
AT3G01935	4.93531e-09	0.0291774	1	0.5	0.000130677
AT1G79250	4.95858e-09	0.135828	1	1	0.000131293
AT5G67470	5.00199e-09	0.188368	1	1	0.000132443
AT1G75960	5.02114e-09	0.30083	1	1	0.00013295
AT3G27355	5.23816e-09	0.293905	1	1	0.000138696
AT5G03100	5.29253e-09	0.130074	1	1	0.000140136
AT5G09210	5.31677e-09	0.01405	1	0	0.000140777
AT4G08925	5.42964e-09	0.0203061	1	1	0.000143766
AT1G66880	5.43602e-09	0.668184	1	1	0.000143935
AT5G11740	5.46227e-09	2.79192	1	1	0.00014463
AT1G52855	5.46431e-09	0.0369415	1	1	0.000144684
AT3G47730	5.47387e-09	0.518708	1	1	0.000144937
AT5G10695	5.5874e-09	3.40868	1	1	0.000147943
AT3G17710	5.65821e-09	0.17255	1	1	0.000149818
AT2G47890	5.68205e-09	1.44935	1	1	0.000150449
AT1G69260	5.69352e-09	0.131276	1	1	0.000150753
AT1G14340	5.70387e-09	-0.122717	1	1	0.000151027
AT1G33590	5.74627e-09	1.93981	1	1	0.00015215
AT1G09427	5.87087e-09	0.0188357	1	1	0.000155449
AT3G50260	5.91249e-09	2.15933	1	1	0.000156551
AT1G61390	5.94598e-09	0.0274812	1	1	0.000157438
AT1G31880	5.97157e-09	0.111702	1	1	0.000158115
AT2G24680	6.08098e-09	0.043039	1	1	0.000161012
AT1G63720	6.15014e-09	0.599574	1	1	0.000162844
AT4G18160	6.32723e-09	0.206686	1	1	0.000167532
AT3G63360	6.34989e-09	0.0181368	1	0	0.000168132
AT4G00700	6.59537e-09	0.020635	1	1	0.000174632
AT2G46400	6.7525e-09	0.425919	1	1	0.000178793
AT5G42370	6.7685e-09	0.0187291	1	1	0.000179216
AT2G17900	6.8031e-09	0.172184	1	1	0.000180133
AT1G80840	6.93501e-09	1.8484	1	1	0.000183625
AT1G68340	6.96279e-09	1.05583	1	1	0.000184361
AT3G47420	7.22365e-09	0.0687341	1	1	0.000191268
AT1G50640	7.25606e-09	1.00377	1	1	0.000192126
AT2G35930	7.27169e-09	0.953146	1	1	0.00019254
AT4G17660	7.29777e-09	0.0267619	1	1	0.00019323
AT3G21070	7.39643e-09	2.66469	1	1	0.000195843
AT3G59730	7.45224e-09	0.014744	1	0	0.00019732
AT2G17120	7.51465e-09	1.76804	1	1	0.000198973
AT5G67300	7.55884e-09	1.17098	1	1	0.000200143
AT4G14365	7.57685e-09	1.66325	1	1	0.00020062
AT3G20300	7.60261e-09	0.264335	1	1	0.000201302
AT3G03750	7.67481e-09	0.163099	1	1	0.000203214
AT1G09790	7.86955e-09	0.0144832	1	0	0.00020837
AT2G37900	8.24793e-09	0.0146205	1	1	0.000218389
AT2G38490	8.28823e-09	0.0695355	1	1	0.000219456
AT5G04937	8.50896e-09	0.0214693	1	1	0.0002253
AT5G47070	8.53821e-09	1.09299	1	1	0.000226075
AT4G23270	8.68713e-09	0.923446	1	1	0.000230018
AT1G56220	8.69507e-09	-0.816429	1	1	0.000230228
AT2G09205	8.96096e-09	0.015025	1	0.5	0.000237268
AT1G69760	9.04854e-09	0.850898	1	1	0.000239587
AT5G59570	9.17135e-09	0.769463	1	1	0.000242839
AT5G12000	9.27061e-09	0.0272612	1	1	0.000245467
AT5G40720	9.31683e-09	0.0434914	1	1	0.000246691
AT3G56030	9.43099e-09	0.0568637	1	1	0.000249714
AT3G24495	9.51318e-09	0.185184	1	1	0.00025189
AT3G01640	9.6249e-09	1.33994	1	1	0.000254848
AT4G36900	9.69734e-09	0.691394	1	1	0.000256766
AT3G03740	9.87718e-09	0.559746	1	1	0.000261528
AT1G10340	9.93077e-09	0.179577	1	1	0.000262947
AT5G66631	1.00828e-08	0.0878961	1	1	0.000266972
AT3G50030	1.00861e-08	0.0146793	1	0	0.00026706
AT5G48775	1.01159e-08	0.0557747	1	1	0.000267849
AT1G29965	1.02512e-08	0.0317745	1	1	0.000271432
AT1G78280	1.02871e-08	0.984396	1	1	0.000272381
AT5G57990	1.03113e-08	1.32137	1	1	0.000273022
AT2G41070	1.03629e-08	0.101105	1	1	0.00027439
AT1G77730	1.04542e-08	0.1194	1	1	0.000276807
AT2G44700	1.05846e-08	0.0386485	1	1	0.000280258
AT1G04930	1.06427e-08	0.156437	1	1	0.000281797
AT5G16630	1.06657e-08	0.385071	1	1	0.000282406
AT4G03440	1.06848e-08	0.187826	1	1	0.000282913
AT4G27350	1.09407e-08	1.50819	1	1	0.000289687
AT1G48370	1.09706e-08	0.306309	1	1	0.000290479
AT1G28060	1.09939e-08	0.484276	1	1	0.000291098
AT2G37450	1.10862e-08	-0.539008	1	1	0.000293539
AT5G56270	1.14194e-08	0.261901	1	1	0.000302362
AT5G66900	1.14331e-08	0.848192	1	1	0.000302725
AT3G03025	1.15252e-08	0.444032	1	1	0.000305164
AT1G20650	1.17173e-08	-0.241557	1	1	0.00031025
AT3G50970	1.18124e-08	0.206277	1	1	0.000312768
AT1G64300	1.18752e-08	0.0883229	1	1	0.000314431
AT5G16850	1.19066e-08	0.0369475	1	1	0.000315263
AT3G11840	1.20807e-08	0.206901	1	1	0.000319874
AT1G76640	1.22611e-08	0.11794	1	1	0.000324649
AT2G32930	1.23843e-08	0.55345	1	1	0.000327912
AT1G48740	1.23956e-08	0.0237862	1	1	0.000328212
AT5G59510	1.25977e-08	1.41842	1	1	0.000333561
AT1G29680	1.30361e-08	0.0881574	1	1	0.000345169
AT2G03820	1.32887e-08	0.544901	1	1	0.000351859
AT2G32150	1.34379e-08	2.21101	1	1	0.000355808
AT1G67560	1.36199e-08	0.11737	1	1	0.000360626
AT3G26020	1.36248e-08	0.851465	1	1	0.000360757
AT5G64540	1.36265e-08	0.123483	1	1	0.000360803
AT4G30440	1.37773e-08	1.28634	1	1	0.000364796
AT4G40070	1.39869e-08	0.0237137	1	1	0.000370345
AT1G06002	1.429e-08	0.325101	1	1	0.00037837
AT5G61890	1.43193e-08	0.0447748	1	1	0.000379148
AT3G44860	1.43936e-08	1.88426	1	1	0.000381112
AT4G05010	1.44673e-08	1.94807	1	1	0.000383066
AT5G44070	1.45683e-08	2.16425	1	1	0.00038574
AT2G17500	1.46499e-08	1.26018	1	1	0.000387899
AT2G02710	1.46516e-08	0.597838	1	1	0.000387946
AT1G61120	1.4655e-08	0.024132	1	1	0.000388035
AT2G20550	1.47e-08	0.0492371	1	1	0.000389228
AT3G02535	1.49349e-08	0.0181127	1	1	0.000395446
AT1G61040	1.49464e-08	0.30083	1	1	0.00039575
AT1G70590	1.54725e-08	0.588806	1	1	0.000409681
AT5G59790	1.56787e-08	0.431801	1	1	0.00041514
AT5G19000	1.57665e-08	0.690147	1	1	0.000417465
AT3G50340	1.59609e-08	0.0791502	1	1	0.000422614
AT1G76740	1.5986e-08	0.0723305	1	1	0.000423276
AT1G76960	1.62477e-08	0.192111	1	1	0.000430207
AT1G18480	1.62624e-08	0.36596	1	1	0.000430596
AT3G57010	1.63388e-08	0.105805	1	1	0.000432618
AT1G08270	1.63451e-08	0.0380249	1	1	0.000432786
AT5G01850	1.64755e-08	0.258587	1	1	0.000436239
AT1G03060	1.64967e-08	0.678369	1	1	0.0004368
AT4G37790	1.65569e-08	1.06189	1	1	0.000438394
AT2G30720	1.69316e-08	0.358172	1	1	0.000448315
AT3G55740	1.69468e-08	0.988985	1	1	0.000448719
AT1G65710	1.69784e-08	0.0407365	1	1	0.000449555
AT5G07070	1.70438e-08	0.170799	1	1	0.000451287
AT3G11440	1.70995e-08	0.0264872	1	1	0.00045276
AT5G57060	1.72178e-08	0.342218	1	1	0.000455893
AT5G41740	1.73619e-08	1.1219	1	1	0.00045971
AT1G23710	1.76508e-08	2.14901	1	1	0.000467358
AT1G27700	1.77098e-08	0.260247	1	1	0.000468919
AT2G41290	1.78206e-08	-0.195463	1	1	0.000471854
AT5G11970	1.7842e-08	1.20631	1	1	0.000472421
AT3G46370	1.7981e-08	-0.0629313	1	1	0.0004761
AT5G35688	1.81877e-08	0.0297211	1	1	0.000481573
AT1G28190	1.82685e-08	1.56653	1	1	0.000483712
AT1G02690	1.83635e-08	0.0365285	1	1	0.00048623
AT4G03230	1.84707e-08	0.128072	1	1	0.000489068
AT1G77660	1.8495e-08	0.0328502	1	1	0.00048971
AT3G21780	1.852e-08	0.753053	1	1	0.000490372
AT1G73730	1.85297e-08	0.657699	1	1	0.000490629
AT5G53060	1.86418e-08	0.195131	1	1	0.000493598
AT5G22690	1.88564e-08	0.225148	1	1	0.00049928
AT2G17520	1.89874e-08	0.425879	1	1	0.000502748
AT2G42330	1.93763e-08	1.68435	1	1	0.000513047
AT5G51550	1.95854e-08	-0.854185	1	1	0.000518583
AT5G17910	1.9601e-08	0.566497	1	1	0.000518996
AT1G76390	1.96301e-08	0.436885	1	1	0.000519766
AT2G38640	1.97964e-08	0.0338584	1	1	0.00052417
AT1G77850	1.98596e-08	0.0491826	1	1	0.000525841
AT4G40020	2.02674e-08	0.083187	1	1	0.00053664
AT5G58720	2.03251e-08	1.4872	1	1	0.000538167
AT4G20320	2.03252e-08	0.142914	1	1	0.000538171
AT1G19980	2.03401e-08	0.180819	1	1	0.000538566
AT3G61060	2.04837e-08	0.356235	1	1	0.000542368
AT1G17380	2.07879e-08	1.7339	1	1	0.000550422
AT1G61550	2.10158e-08	0.0275359	1	1	0.000556456
AT1G05380	2.12121e-08	0.570948	1	1	0.000561653
AT3G60130	2.1451e-08	0.359293	1	1	0.00056798
AT1G15670	2.1624e-08	0.231152	1	1	0.000572559
AT4G38360	2.17317e-08	0.280765	1	1	0.000575413
AT5G63160	2.18512e-08	0.708746	1	1	0.000578576
AT1G01640	2.19514e-08	0.152441	1	1	0.00058123
AT1G71780	2.20971e-08	0.601309	1	1	0.000585088
AT1G20691	2.21558e-08	-0.0886774	1	1	0.000586642
AT1G50260	2.2452e-08	0.553769	1	1	0.000594483
AT2G17840	2.28247e-08	3.01521	1	1	0.000604353
AT4G28290	2.28825e-08	1.85949	1	1	0.000605883
AT2G20780	2.30832e-08	0.381113	1	1	0.000611198
AT1G26270	2.33286e-08	0.981546	1	1	0.000617694
AT1G73600	2.35698e-08	-0.895609	1	1	0.000624081
AT3G28330	2.37677e-08	0.0147397	1	1	0.000629322
AT3G57530	2.38337e-08	1.63449	1	1	0.000631069
AT5G09925	2.38954e-08	0.0190852	1	1	0.000632703
AT4G19420	2.39691e-08	0.236136	1	1	0.000634655
AT5G40170	2.48836e-08	0.520809	1	1	0.000658867
AT3G13275	2.50615e-08	0.882039	1	1	0.000663578
AT4G19140	2.53379e-08	0.537849	1	1	0.000670898
AT3G60260	2.59439e-08	0.944708	1	1	0.000686942
AT3G28850	2.60015e-08	0.979603	1	1	0.000688468
AT4G15233	2.61792e-08	0.101147	1	1	0.000693172
AT2G38000	2.65083e-08	0.941805	1	1	0.000701887
AT3G25597	2.65274e-08	0.098768	1	1	0.000702392
AT3G06760	2.70289e-08	1.61545	1	1	0.000715672
AT1G13630	2.7792e-08	0.0615676	1	1	0.000735876
AT3G19190	2.78811e-08	0.324365	1	1	0.000738236
AT5G57980	2.79722e-08	0.0923022	1	1	0.000740648
AT1G22310	2.82121e-08	0.205006	1	1	0.000746999
AT3G50620	2.83848e-08	0.0641317	1	1	0.000751573
AT1G07870	2.85091e-08	0.437643	1	1	0.000754864
AT4G15765	2.86151e-08	0.0122956	1	1	0.000757672
AT2G47670	2.91091e-08	0.0138047	1	0.5	0.000770751
AT2G18350	2.93579e-08	0.0925098	1	1	0.000777339
AT5G15490	3.00056e-08	0.644816	1	1	0.000794489
AT3G01045	3.02132e-08	0.0339157	1	1	0.000799985
AT5G42050	3.02735e-08	1.92701	1	1	0.000801583
AT1G20490	3.03722e-08	0.146845	1	1	0.000804196
AT3G04130	3.08627e-08	0.101472	1	1	0.000817182
AT4G21570	3.18221e-08	1.31892	1	1	0.000842585
AT1G45180	3.23613e-08	0.536178	1	1	0.000856862
AT4G31500	3.27184e-08	0.481425	1	1	0.000866318
AT4G39270	3.28311e-08	0.137905	1	1	0.000869302
AT1G09443	3.30266e-08	0.0168211	1	0.5	0.000874479
AT3G02670	3.3049e-08	-0.0672057	1	1	0.000875071
AT2G41620	3.31973e-08	0.453515	1	1	0.000878997
AT2G41120	3.34328e-08	-0.333869	1	1	0.000885234
AT4G26060	3.37925e-08	0.45044	1	1	0.000894759
AT3G17700	3.4838e-08	0.595067	1	1	0.000922441
AT3G08700	3.48631e-08	0.0392442	1	1	0.000923105
AT1G67070	3.53903e-08	0.411321	1	1	0.000937064
AT5G04540	3.54062e-08	0.747163	1	1	0.000937484
AT4G11800	3.5781e-08	0.191949	1	1	0.00094741
AT5G59845	3.58326e-08	0.0185683	1	0.5	0.000948776
AT1G71490	3.61667e-08	0.112102	1	1	0.000957621
AT1G13810	3.66957e-08	0.063311	1	1	0.000971628
AT3G59010	3.72644e-08	0.0482066	1	1	0.000986687
AT4G32140	3.75829e-08	0.434207	1	1	0.00099512
AT1G51660	3.76363e-08	0.516788	1	1	0.000996534
AT5G43440	3.81643e-08	0.225873	1	1	0.00101051
AT1G16300	3.85364e-08	0.150477	1	1	0.00102037
AT1G42470	3.90891e-08	0.879305	1	1	0.001035
AT1G17870	3.94306e-08	0.10072	1	1	0.00104404
AT1G55210	4.01915e-08	0.624904	1	1	0.00106419
AT3G50930	4.13138e-08	0.210468	1	1	0.00109391
AT3G03110	4.13306e-08	0.390756	1	1	0.00109435
AT5G60300	4.17988e-08	0.0905762	1	1	0.00110675
AT4G34310	4.23277e-08	0.207327	1	1	0.00112075
AT3G17690	4.23928e-08	0.0265006	1	1	0.00112248
AT4G13000	4.24191e-08	0.031655	1	1	0.00112317
AT4G17070	4.25434e-08	0.28397	1	1	0.00112646
AT5G59520	4.25728e-08	0.012058	1	0.5	0.00112724
AT1G32330	4.25987e-08	0.275321	1	1	0.00112793
AT5G03975	4.3623e-08	0.00997069	1	0	0.00115505
AT1G14642	4.40765e-08	0.0580314	1	1	0.00116706
AT5G57015	4.4321e-08	0.907208	1	1	0.00117353
AT1G79340	4.44332e-08	0.654672	1	1	0.0011765
AT1G23450	4.4736e-08	0.0621953	1	1	0.00118452
AT1G32300	4.52728e-08	0.0181442	1	0.5	0.00119873
AT3G48460	4.55744e-08	0.524066	1	1	0.00120672
AT1G77920	4.64479e-08	0.0671442	1	1	0.00122985
AT5G01700	4.678e-08	0.207098	1	1	0.00123864
AT3G54030	4.7031e-08	0.485108	1	1	0.00124529
AT1G32920	4.74379e-08	2.40163	1	1	0.00125606
AT4G36830	4.75414e-08	0.161501	1	1	0.0012588
AT3G59280	4.78229e-08	0.832025	1	1	0.00126625
AT5G63500	4.86108e-08	-0.392178	1	1	0.00128712
AT3G21240	4.86728e-08	0.0360762	1	1	0.00128876
AT5G48400	4.90165e-08	0.188523	1	1	0.00129786
AT1G67920	4.90442e-08	2.38858	1	1	0.00129859
AT1G74000	4.93936e-08	0.278663	1	1	0.00130784
AT2G32510	4.95995e-08	0.030527	1	1	0.0013133
AT2G30362	4.98187e-08	0.073817	1	1	0.0013191
AT5G19080	5.16889e-08	0.379775	1	1	0.00136862
AT1G22280	5.24583e-08	1.86006	1	1	0.00138899
AT5G47050	5.42751e-08	0.452387	1	1	0.0014371
AT5G47130	5.42834e-08	0.0357116	1	1	0.00143732
AT3G02140	5.4383e-08	1.01421	1	1	0.00143995
AT1G22190	5.45114e-08	0.439755	1	1	0.00144335
AT1G22160	5.49712e-08	-0.527161	1	1	0.00145553
AT1G76130	5.57945e-08	0.345045	1	1	0.00147733
AT2G25850	5.58729e-08	1.30498	1	1	0.0014794
AT3G46090	5.62862e-08	1.03191	1	1	0.00149035
AT1G79610	5.7831e-08	0.438708	1	1	0.00153125
AT3G50950	5.87304e-08	1.09551	1	1	0.00155506
AT5G38150	5.90664e-08	-0.364961	1	1	0.00156396
AT2G17720	6.00811e-08	1.07678	1	1	0.00159083
AT2G02061	6.08689e-08	0.108106	1	1	0.00161169
AT1G73325	6.1387e-08	-0.110119	1	1	0.0016254
AT5G61350	6.18923e-08	0.0574765	1	1	0.00163878
AT5G45260	6.22954e-08	0.248644	1	1	0.00164946
AT1G16670	6.2876e-08	0.870087	1	1	0.00166483
AT5G41750	6.32431e-08	0.218828	1	1	0.00167455
AT5G63750	6.38005e-08	0.0102199	1	0	0.00168931
AT5G40470	6.48361e-08	0.125989	1	1	0.00171673
AT3G01820	6.51046e-08	1.13633	1	1	0.00172384
AT4G29000	6.55339e-08	0.197672	1	1	0.00173521
AT5G42800	6.55799e-08	-0.0403994	1	1	0.00173643
AT2G37940	6.65627e-08	1.59361	1	1	0.00176245
AT5G17380	6.66509e-08	0.783076	1	1	0.00176478
AT1G71697	6.71392e-08	3.12162	1	1	0.00177771
AT1G21390	6.71589e-08	0.158548	1	1	0.00177823
AT1G64561	6.72623e-08	0.0710153	1	1	0.00178097
AT5G52800	6.74681e-08	0.0372794	1	1	0.00178642
AT1G03050	6.76758e-08	0.0154705	1	1	0.00179192
AT1G77840	6.80565e-08	0.665738	1	1	0.001802
AT4G17210	6.85228e-08	0.0133665	1	0	0.00181435
AT5G58380	6.90603e-08	0.568817	1	1	0.00182858
AT1G22900	6.90993e-08	0.138026	1	1	0.00182961
AT1G22810	6.95094e-08	1.73589	1	1	0.00184047
AT2G01450	7.10785e-08	1.4405	1	1	0.00188202
AT2G39020	7.29425e-08	0.900004	1	1	0.00193137
AT1G69020	7.30719e-08	0.0727352	1	1	0.0019348
AT3G48570	7.4175e-08	1.74762	1	1	0.00196401
AT1G05557	7.43235e-08	0.0653163	1	1	0.00196794
AT1G01470	7.48896e-08	1.14278	1	1	0.00198293
AT1G25422	7.51247e-08	0.137093	1	1	0.00198915
AT4G37220	7.59009e-08	0.0976867	1	1	0.0020097
AT5G53100	7.61184e-08	0.0365536	1	1	0.00201546
AT3G25780	7.61705e-08	2.80554	1	1	0.00201684
AT5G04170	7.62769e-08	1.11694	1	1	0.00201966
AT5G62460	7.74329e-08	0.816044	1	1	0.00205027
AT2G33490	7.7502e-08	0.542441	1	1	0.0020521
AT2G42975	7.78413e-08	-0.303491	1	1	0.00206108
AT1G27180	7.87485e-08	0.127336	1	1	0.0020851
AT2G35170	8.03695e-08	0.230068	1	1	0.00212802
AT1G32375	8.0928e-08	0.0592045	1	1	0.00214281
AT5G56795	8.29114e-08	0.691011	1	1	0.00219533
AT2G43410	8.34287e-08	0.957925	1	1	0.00220902
AT5G18400	8.39727e-08	2.07543	1	1	0.00222343
AT5G66070	8.56245e-08	1.69373	1	1	0.00226717
AT4G30940	8.61099e-08	0.0775105	1	1	0.00228002
AT4G27740	8.61114e-08	1.46939	1	1	0.00228006
AT1G29770	8.61267e-08	0.0180536	1	1	0.00228046
AT2G45610	8.63951e-08	0.0476169	1	1	0.00228757
AT2G14740	8.81301e-08	0.415363	1	1	0.00233351
AT3G26000	8.86635e-08	1.04398	1	1	0.00234763
AT1G76180	8.95202e-08	2.71567	1	1	0.00237032
AT4G30100	9.21862e-08	0.67642	1	1	0.00244091
AT3G62240	9.22169e-08	0.572301	1	1	0.00244172
AT5G35660	9.24855e-08	0.0109526	1	1	0.00244883
AT2G05380	9.29028e-08	1.46773	1	1	0.00245988
AT4G38420	9.50209e-08	0.152082	1	1	0.00251596
AT5G53360	9.50819e-08	0.259662	1	1	0.00251758
AT5G61530	9.6599e-08	0.779135	1	1	0.00255775
AT3G45660	9.66903e-08	0.135778	1	1	0.00256017
AT5G35960	9.71788e-08	0.0103807	1	1	0.0025731
AT3G19990	9.7682e-08	0.356904	1	1	0.00258642
AT1G62950	9.82495e-08	0.0609236	1	1	0.00260145
AT5G19890	9.82541e-08	0.00876362	1	0	0.00260157
AT2G34930	9.94037e-08	0.461315	1	1	0.00263201
AT5G63970	9.96435e-08	0.026615	1	1	0.00263836
AT5G47470	1.00287e-07	0.0145086	1	1	0.00265541
AT5G54730	1.02428e-07	0.603636	1	1	0.00271208
AT3G55810	1.05647e-07	0.00866877	1	0	0.00279733
AT1G12360	1.07123e-07	1.22453	1	1	0.0028364
AT1G02400	1.07879e-07	3.07423	1	1	0.00285643
AT3G48840	1.0828e-07	0.0136434	1	0	0.00286704
AT1G72800	1.0842e-07	0.0242324	1	1	0.00287074
AT1G10140	1.0941e-07	0.576961	1	1	0.00289696
AT4G34210	1.10671e-07	0.0475112	1	1	0.00293036
AT4G00900	1.11658e-07	0.228479	1	1	0.00295649
AT1G22882	1.11813e-07	0.320977	1	1	0.00296058
AT5G66370	1.13926e-07	0.0140979	1	1	0.00301653
AT2G17430	1.1401e-07	0.0273638	1	1	0.00301877
AT3G56810	1.14322e-07	0.0242524	1	1	0.00302702
AT5G45900	1.15912e-07	0.30531	1	1	0.00306911
AT1G53380	1.16008e-07	0.517377	1	1	0.00307165
AT3G51910	1.16986e-07	0.159876	1	1	0.00309756
AT3G09920	1.17019e-07	0.556784	1	1	0.00309842
AT5G42000	1.17027e-07	0.593356	1	1	0.00309865
AT2G36580	1.19192e-07	0.721717	1	1	0.00315598
AT1G04350	1.20408e-07	-0.624035	1	1	0.00318817
AT3G04010	1.23014e-07	1.74177	1	1	0.00325716
AT2G34585	1.23917e-07	-0.426943	1	1	0.00328107
AT1G09995	1.2413e-07	0.0859898	1	1	0.00328672
AT2G37750	1.25702e-07	0.0267049	1	1	0.00332834
AT2G34430	1.26426e-07	-1.41379	1	1	0.0033475
AT3G27380	1.27053e-07	0.71307	1	1	0.0033641
AT2G33560	1.27294e-07	0.0537571	1	1	0.0033705
AT4G25340	1.31749e-07	0.3768	1	1	0.00348845
AT3G10915	1.32111e-07	0.770916	1	1	0.00349803
AT3G61430	1.33249e-07	-0.593898	1	1	0.00352818
AT1G78420	1.35041e-07	0.77748	1	1	0.00357561
AT4G08870	1.35253e-07	-0.321138	1	1	0.00358122
AT3G19010	1.35299e-07	0.85405	1	1	0.00358244
AT2G29995	1.3856e-07	0.154498	1	1	0.0036688
AT5G61550	1.38869e-07	0.0150223	1	1	0.00367696
AT5G64240	1.42286e-07	0.0164521	1	1	0.00376745
AT5G35200	1.42504e-07	0.755065	1	1	0.00377323
AT3G22060	1.43344e-07	2.33116	1	1	0.00379546
AT1G75590	1.44333e-07	0.0434032	1	1	0.00382166
AT3G57720	1.44392e-07	0.117552	1	1	0.00382321
AT1G19050	1.44582e-07	-0.217788	1	1	0.00382824
AT5G62500	1.44672e-07	0.667047	1	1	0.00383063
AT5G60270	1.46716e-07	0.233492	1	1	0.00388476
AT2G31141	1.48574e-07	-0.23384	1	1	0.00393393
AT3G24840	1.49262e-07	0.102728	1	1	0.00395216
AT5G65240	1.49342e-07	0.258011	1	1	0.00395427
AT2G35740	1.49656e-07	0.0113092	1	0.5	0.0039626
AT1G67850	1.51206e-07	0.563234	1	1	0.00400362
AT5G43660	1.52416e-07	0.0524371	1	1	0.00403568
AT2G14290	1.53267e-07	0.44868	1	1	0.00405819
AT1G13520	1.54303e-07	0.0282134	1	1	0.00408562
[truncated: 24,451 more rows]

## Sheet: Epidermis
Supplemental Table 7. Pseudobulk analysis of cell wall digestion responses in Arabidopsis leaves.
Differential expression analysis for cell wall digestion-responsive genes in the epidermis.
Gene	P-value	Log2-FC	pct.1	pct.2	P (adj.)
AT3G05510	1.90615e-53	1.6861	1	1	5.04709e-49
AT4G24170	1.14879e-50	1.28486	1	1	3.04176e-46
AT1G73480	1.12509e-41	1.4814	1	1	2.97902e-37
AT1G74310	1.48344e-41	5.25295	1	1	3.92787e-37
AT5G16020	2.15764e-38	2.24368	1	1	5.71301e-34
AT5G52640	2.62147e-38	4.23821	1	1	6.94112e-34
AT3G12580	3.97405e-37	4.97557	1	1	1.05225e-32
AT5G26340	8.88492e-37	1.6479	1	1	2.35255e-32
AT3G52770	3.2289e-36	1.3883	1	1	8.54949e-32
AT4G37900	6.01373e-36	0.711353	1	1	1.59231e-31
AT1G31280	5.04226e-34	0.711479	1	1	1.33509e-29
AT3G53230	5.53564e-34	1.31894	1	1	1.46573e-29
AT3G04710	1.86554e-32	1.02654	1	1	4.93959e-28
AT5G64510	4.07117e-31	1.73435	1	1	1.07796e-26
AT5G35320	1.69767e-30	1.79796	1	1	4.4951e-26
AT5G09590	1.96253e-30	1.88158	1	1	5.19638e-26
AT3G46230	2.03651e-30	3.30194	1	1	5.39228e-26
AT5G16960	4.13645e-30	1.40104	1	1	1.09525e-25
AT1G16030	2.45258e-28	4.94842	1	1	6.49393e-24
AT3G08970	1.53456e-27	2.00488	1	1	4.06321e-23
AT1G71000	1.55759e-27	2.84808	1	1	4.12419e-23
AT1G80660	1.61916e-27	0.684837	1	1	4.28722e-23
AT2G47180	3.4983e-27	1.35075	1	1	9.26281e-23
AT4G02195	9.69534e-27	1.01965	1	1	2.56713e-22
AT5G43620	2.24504e-26	2.31064	1	1	5.94441e-22
AT4G31790	2.37645e-26	1.19756	1	1	6.29236e-22
AT1G53540	2.82287e-26	4.13396	1	1	7.47438e-22
AT5G51450	4.19568e-26	1.35456	1	1	1.11093e-21
AT3G09440	5.56187e-26	4.08744	1	1	1.47267e-21
AT2G46240	1.16447e-25	4.54174	1	1	3.08327e-21
AT1G07410	2.09537e-25	0.880922	1	1	5.54811e-21
AT4G01870	2.93983e-25	2.41895	1	1	7.78409e-21
AT5G13210	4.84999e-25	1.91455	1	1	1.28418e-20
AT2G46520	5.51409e-25	1.0811	1	1	1.46002e-20
AT5G46170	1.20925e-24	1.28604	1	1	3.20184e-20
AT1G15520	1.62673e-24	3.4165	1	1	4.30726e-20
AT5G51451	2.52845e-24	1.24405	1	1	6.69484e-20
AT2G32120	2.94363e-24	2.67275	1	1	7.79414e-20
AT4G34135	4.90529e-24	1.75872	1	1	1.29882e-19
AT3G09350	5.51417e-24	4.02706	1	1	1.46004e-19
AT1G66500	1.31536e-23	2.85729	1	1	3.48282e-19
AT2G41730	1.35444e-23	0.603554	1	1	3.58628e-19
AT5G42650	1.87622e-23	2.86762	1	1	4.96784e-19
AT1G64950	1.31696e-22	0.93113	1	1	3.48706e-18
AT4G08160	1.34888e-22	0.394471	1	1	3.57157e-18
AT3G14200	1.40406e-22	1.78032	1	1	3.71767e-18
AT5G58770	1.46215e-22	0.596464	1	1	3.87149e-18
AT4G12400	1.7393e-22	3.57182	1	1	4.60531e-18
AT5G62770	1.92685e-22	1.31994	1	1	5.10191e-18
AT5G14730	3.44296e-22	0.790224	1	1	9.11626e-18
AT2G41445	4.63956e-22	0.470981	1	1	1.22846e-17
AT4G25390	5.17622e-22	0.598503	1	1	1.37056e-17
AT2G24850	5.89422e-22	0.352102	1	1	1.56067e-17
AT3G13090	6.36355e-22	0.5574	1	1	1.68494e-17
AT1G75960	1.2054e-21	0.742706	1	1	3.19167e-17
AT2G43020	1.27076e-21	1.79908	1	1	3.36471e-17
AT1G29640	1.48806e-21	1.0164	1	1	3.94007e-17
AT2G36780	2.42654e-21	0.620513	1	1	6.42499e-17
AT2G32235	2.75272e-21	2.14709	1	1	7.28864e-17
AT1G01770	4.52862e-21	1.19441	1	1	1.19909e-16
AT5G61800	4.57326e-21	0.306124	1	1	1.21091e-16
AT5G16980	4.79307e-21	0.861229	1	1	1.26911e-16
AT2G22010	5.21309e-21	1.9712	1	1	1.38032e-16
AT2G25140	5.38476e-21	1.18797	1	1	1.42578e-16
AT5G63290	5.39468e-21	1.29731	1	1	1.4284e-16
AT2G39650	7.9392e-21	1.02023	1	1	2.10214e-16
AT1G23460	9.08795e-21	0.444655	1	1	2.40631e-16
AT3G07090	9.44874e-21	3.53445	1	1	2.50184e-16
AT1G55530	1.35352e-20	1.65214	1	1	3.58386e-16
AT3G08990	1.48403e-20	1.18998	1	1	3.9294e-16
AT1G72440	1.51836e-20	1.61337	1	1	4.02032e-16
AT5G64230	1.77693e-20	1.71274	1	1	4.70495e-16
AT1G09913	1.85299e-20	0.745231	1	1	4.90634e-16
AT5G05220	1.94185e-20	0.885619	1	1	5.14164e-16
AT4G21320	3.25464e-20	0.988886	1	1	8.61764e-16
AT1G01720	3.62762e-20	3.80619	1	1	9.6052e-16
AT5G52790	3.95962e-20	0.390646	1	1	1.04843e-15
AT4G11660	4.72519e-20	1.48247	1	1	1.25113e-15
AT4G15420	4.819e-20	1.65236	1	1	1.27597e-15
AT2G20560	7.16274e-20	2.00715	1	1	1.89655e-15
AT4G21440	7.73041e-20	1.81392	1	1	2.04686e-15
AT1G79410	1.15129e-19	0.811312	1	1	3.04839e-15
AT3G13310	1.26063e-19	2.71666	1	1	3.3379e-15
AT3G28740	1.3171e-19	2.17572	1	1	3.48742e-15
AT2G41450	1.46211e-19	0.575584	1	1	3.87137e-15
AT5G52050	1.6069e-19	1.07958	1	1	4.25475e-15
AT5G12030	1.63143e-19	4.36083	1	1	4.3197e-15
AT3G11020	1.63669e-19	1.70629	1	1	4.33364e-15
AT3G27330	2.57891e-19	0.768283	1	1	6.82845e-15
AT3G08700	2.73994e-19	0.359782	1	1	7.2548e-15
AT1G05680	2.7889e-19	1.84302	1	1	7.38444e-15
AT5G63350	2.83868e-19	0.845487	1	1	7.51626e-15
AT4G09150	3.04795e-19	1.94411	1	1	8.07035e-15
AT1G13880	4.20812e-19	1.10135	1	1	1.11423e-14
AT5G24660	4.53294e-19	2.01385	1	1	1.20023e-14
AT4G04610	6.16315e-19	1.93948	1	1	1.63188e-14
AT3G41762	1.01652e-18	0.481583	1	1	2.69154e-14
AT4G32050	1.817e-18	0.609847	1	1	4.81106e-14
AT4G25200	1.94929e-18	1.09053	1	1	5.16133e-14
AT5G04930	2.60508e-18	1.8066	1	1	6.89773e-14
AT2G31751	3.00558e-18	0.389646	1	1	7.95816e-14
AT5G48570	3.62546e-18	3.54336	1	1	9.5995e-14
AT1G12775	5.668e-18	0.257211	1	1	1.50077e-13
AT1G07400	6.53159e-18	4.31958	1	1	1.72944e-13
AT4G21990	8.06378e-18	3.23085	1	1	2.13513e-13
AT1G10155	9.70236e-18	0.935774	1	1	2.56899e-13
AT5G64660	1.05244e-17	1.23602	1	1	2.78666e-13
AT2G18915	1.07474e-17	0.883631	1	1	2.84569e-13
AT5G51440	1.25786e-17	3.14145	1	1	3.33056e-13
AT4G33440	1.27944e-17	0.856865	1	1	3.38771e-13
AT3G09370	1.41466e-17	0.996115	1	1	3.74574e-13
AT2G26150	1.43933e-17	3.24898	1	1	3.81106e-13
AT5G41610	1.55713e-17	0.241776	1	1	4.12298e-13
AT5G02490	1.95882e-17	1.80266	1	1	5.18658e-13
AT3G03440	2.08498e-17	1.19854	1	1	5.52061e-13
AT4G05020	2.15709e-17	1.00767	1	1	5.71156e-13
AT5G03690	2.20051e-17	0.603595	1	1	5.82652e-13
AT5G63450	2.2832e-17	0.355602	1	1	6.04545e-13
AT5G54300	2.29759e-17	2.33859	1	1	6.08356e-13
AT1G11950	2.39576e-17	0.616619	1	1	6.34349e-13
AT5G08790	2.77139e-17	4.09241	1	1	7.33809e-13
AT1G62620	3.15182e-17	0.329415	1	1	8.3454e-13
AT2G36460	3.28178e-17	1.77262	1	1	8.68949e-13
AT4G17230	3.49553e-17	1.5446	1	1	9.25548e-13
AT4G18050	4.16403e-17	1.77881	1	1	1.10255e-12
AT2G31210	5.18601e-17	0.304527	1	1	1.37315e-12
AT3G17860	5.80648e-17	1.29949	1	1	1.53744e-12
AT2G32220	6.73965e-17	1.64979	1	1	1.78453e-12
AT5G54510	8.24775e-17	0.375341	1	1	2.18384e-12
AT5G08135	9.10349e-17	0.225345	1	1	2.41042e-12
AT3G25610	9.47571e-17	0.625898	1	1	2.50898e-12
AT3G09570	1.09362e-16	1.50187	1	1	2.8957e-12
AT1G27720	1.10697e-16	1.02914	1	1	2.93102e-12
AT1G62730	1.14375e-16	0.493821	1	1	3.02841e-12
AT2G46370	1.2758e-16	1.96449	1	1	3.37807e-12
AT3G60110	1.30359e-16	1.5165	1	1	3.45165e-12
AT1G10040	1.51624e-16	1.4962	1	1	4.0147e-12
AT1G10560	1.66081e-16	0.433496	1	1	4.3975e-12
AT3G09560	1.78766e-16	2.09048	1	1	4.73336e-12
AT5G66631	1.96625e-16	0.284105	1	1	5.20623e-12
AT1G08050	1.98932e-16	0.76178	1	1	5.26732e-12
AT5G47240	2.25123e-16	2.05144	1	1	5.96082e-12
AT5G65290	2.26235e-16	0.6593	1	1	5.99025e-12
AT1G76600	2.69713e-16	2.91351	1	1	7.14147e-12
AT4G15410	2.85305e-16	0.960315	1	1	7.55431e-12
AT5G02895	3.43357e-16	0.322265	1	1	9.0914e-12
AT1G02230	3.43754e-16	0.212625	1	1	9.10193e-12
AT2G29065	3.86682e-16	0.558788	1	1	1.02386e-11
AT5G64170	4.28795e-16	0.435455	1	1	1.13536e-11
AT1G03070	4.40516e-16	1.08229	1	1	1.1664e-11
AT1G21670	4.42204e-16	2.56845	1	1	1.17087e-11
AT5G41110	4.83283e-16	0.479485	1	1	1.27964e-11
AT1G01780	4.83913e-16	0.697947	1	1	1.28131e-11
AT2G27580	4.94303e-16	1.52796	1	1	1.30882e-11
AT2G35900	6.12317e-16	0.988541	1	1	1.62129e-11
AT3G09360	7.13741e-16	1.51475	1	1	1.88984e-11
AT5G01830	7.58885e-16	1.3768	1	1	2.00938e-11
AT2G40340	8.29831e-16	3.74155	1	1	2.19723e-11
AT4G19870	9.90958e-16	0.524953	1	1	2.62386e-11
AT3G48240	1.0861e-15	0.401208	1	1	2.87577e-11
AT2G45680	1.36999e-15	1.67791	1	1	3.62746e-11
AT1G05560	1.59391e-15	0.904701	1	1	4.22035e-11
AT4G18010	1.93258e-15	1.765	1	1	5.11708e-11
AT1G72500	1.96547e-15	1.04708	1	1	5.20416e-11
AT2G42150	1.98065e-15	0.365804	1	1	5.24437e-11
AT5G55050	2.09723e-15	0.764127	1	1	5.55306e-11
AT3G13100	2.23042e-15	0.338591	1	1	5.9057e-11
AT5G64250	2.28999e-15	1.45857	1	1	6.06344e-11
AT2G23770	2.38893e-15	1.58536	1	1	6.3254e-11
AT5G14700	2.66055e-15	0.989533	1	1	7.04461e-11
AT3G12050	3.5175e-15	1.42818	1	1	9.31364e-11
AT1G72520	4.15579e-15	2.18009	1	1	1.10037e-10
AT3G16050	4.72532e-15	1.57341	1	1	1.25117e-10
AT1G73880	5.05989e-15	0.646628	1	1	1.33976e-10
AT1G32860	5.55748e-15	1.29783	1	1	1.47151e-10
AT4G19880	5.87774e-15	1.34358	1	1	1.55631e-10
AT1G01810	6.06582e-15	0.390014	1	1	1.60611e-10
AT1G34260	7.53502e-15	1.77364	1	1	1.99512e-10
AT5G66850	7.732e-15	1.05725	1	1	2.04728e-10
AT4G15260	7.97442e-15	0.977885	1	1	2.11147e-10
AT5G61810	8.55259e-15	0.580941	1	1	2.26456e-10
AT3G26600	8.96608e-15	0.514026	1	1	2.37404e-10
AT4G05320	8.9794e-15	3.23865	1	1	2.37757e-10
AT1G80110	1.05202e-14	0.953543	1	1	2.78555e-10
AT3G18950	1.21319e-14	3.00751	1	1	3.21229e-10
AT4G22970	1.31069e-14	1.43035	1	1	3.47046e-10
AT5G48530	1.3123e-14	1.80899	1	1	3.47471e-10
AT4G01860	1.40609e-14	0.894213	1	1	3.72305e-10
AT1G79920	1.44989e-14	0.974143	1	1	3.83901e-10
AT5G59730	1.529e-14	2.40246	1	1	4.04847e-10
AT5G47830	1.67688e-14	0.446222	1	1	4.44003e-10
AT2G47130	1.72689e-14	0.585741	1	1	4.57246e-10
AT4G22350	1.7388e-14	0.439475	1	1	4.60399e-10
AT5G63790	1.85662e-14	3.55737	1	1	4.91595e-10
AT5G25280	2.55309e-14	2.01702	1	1	6.76007e-10
AT5G67190	2.57265e-14	1.23495	1	1	6.81186e-10
AT1G51820	3.00759e-14	0.270983	1	1	7.9635e-10
AT3G14990	3.02039e-14	1.12975	1	1	7.99739e-10
AT4G29770	3.5397e-14	0.239072	1	1	9.37242e-10
AT1G54100	3.96343e-14	0.942093	1	1	1.04944e-09
AT1G35660	4.14413e-14	0.379317	1	1	1.09728e-09
AT4G22780	4.32641e-14	1.81483	1	1	1.14555e-09
AT4G17060	4.39993e-14	0.7228	1	1	1.16501e-09
AT5G07870	5.28251e-14	0.566165	1	1	1.3987e-09
AT3G08720	5.37324e-14	0.985972	1	1	1.42273e-09
AT1G02390	5.41241e-14	1.7187	1	1	1.4331e-09
AT4G36010	5.63081e-14	3.05579	1	1	1.49093e-09
AT5G25450	6.31554e-14	2.54657	1	1	1.67223e-09
AT1G75860	7.04973e-14	3.67173	1	1	1.86663e-09
AT4G24400	7.19557e-14	0.852006	1	1	1.90524e-09
AT5G02810	7.84562e-14	0.361819	1	1	2.07736e-09
AT5G16970	1.06294e-13	2.53842	1	1	2.81445e-09
AT1G01340	1.12515e-13	0.84982	1	1	2.97918e-09
AT5G39050	1.3788e-13	2.13121	1	1	3.65078e-09
AT1G61290	1.59922e-13	0.570974	1	1	4.23441e-09
AT5G19020	1.68133e-13	0.370256	1	1	4.45182e-09
AT4G30830	1.76636e-13	0.517656	1	1	4.67697e-09
AT5G01100	1.81973e-13	2.3998	1	1	4.81828e-09
AT2G28890	1.89453e-13	0.654004	1	1	5.01634e-09
AT1G01560	2.06531e-13	0.69983	1	1	5.46853e-09
AT4G32630	2.11347e-13	0.341661	1	1	5.59605e-09
AT1G77680	2.31811e-13	1.28086	1	1	6.1379e-09
AT3G09010	2.33515e-13	0.823707	1	1	6.18302e-09
AT5G20190	2.57326e-13	1.53109	1	1	6.81347e-09
AT1G05160	2.77428e-13	0.805669	1	1	7.34574e-09
AT5G18350	2.92401e-13	0.186844	1	1	7.7422e-09
AT2G32240	3.03728e-13	3.01127	1	1	8.04212e-09
AT3G25180	3.17434e-13	0.621283	1	1	8.40501e-09
AT3G05200	3.25805e-13	1.14305	1	1	8.62665e-09
AT5G07320	3.63873e-13	0.688524	1	1	9.63462e-09
AT3G09400	4.15285e-13	0.743271	1	0.5	1.09959e-08
AT3G14440	4.60388e-13	0.329369	1	1	1.21901e-08
AT3G24500	4.83267e-13	2.91188	1	1	1.2796e-08
AT1G10050	4.91305e-13	1.29381	1	1	1.30088e-08
AT2G20625	5.07596e-13	0.677418	1	1	1.34401e-08
AT5G59720	5.30667e-13	0.56482	1	1	1.4051e-08
AT1G62300	5.69819e-13	1.53269	1	1	1.50877e-08
AT1G17420	7.71328e-13	3.60205	1	1	2.04232e-08
AT1G63860	8.75748e-13	0.594555	1	1	2.31881e-08
AT1G26800	9.65367e-13	1.47033	1	1	2.5561e-08
AT1G28760	9.79346e-13	0.754994	1	1	2.59311e-08
AT5G48400	1.07908e-12	0.344067	1	1	2.85719e-08
AT1G76590	1.21815e-12	1.25083	1	1	3.22541e-08
AT1G59910	1.34163e-12	1.49773	1	1	3.55236e-08
AT2G37980	1.4253e-12	0.56635	1	1	3.77392e-08
AT3G09080	1.45415e-12	0.165742	1	1	3.85031e-08
AT3G25230	1.51452e-12	2.54881	1	1	4.01014e-08
AT1G69750	1.62041e-12	2.07053	1	1	4.29051e-08
AT3G58620	1.62954e-12	0.592627	1	1	4.31471e-08
AT4G37370	1.64455e-12	3.01416	1	1	4.35443e-08
AT3G13080	1.72015e-12	0.430518	1	1	4.55462e-08
AT1G52560	1.86954e-12	0.240922	1	1	4.95016e-08
AT3G22370	1.94166e-12	2.18744	1	1	5.14112e-08
AT4G15760	1.97244e-12	0.803664	1	1	5.22261e-08
AT4G26701	2.20308e-12	0.233618	1	1	5.83332e-08
AT2G41620	2.33324e-12	1.29009	1	1	6.17796e-08
AT5G60790	2.346e-12	1.13465	1	1	6.21175e-08
AT4G31770	2.38441e-12	0.655259	1	1	6.31345e-08
AT1G75280	2.44043e-12	1.47201	1	1	6.46178e-08
AT1G71140	2.46475e-12	0.465125	1	1	6.52615e-08
AT1G77500	2.50419e-12	1.73701	1	1	6.63059e-08
AT1G70300	2.55394e-12	0.309871	1	1	6.76231e-08
AT4G34400	2.60123e-12	1.04677	1	1	6.88754e-08
AT1G13340	2.78261e-12	0.290546	1	1	7.36778e-08
AT5G40880	3.06685e-12	1.25255	1	1	8.12039e-08
AT3G61730	3.26948e-12	0.182423	1	1	8.65693e-08
AT4G17895	3.54988e-12	0.666697	1	1	9.39937e-08
AT1G19310	3.69607e-12	1.32702	1	1	9.78645e-08
AT5G57980	3.84284e-12	0.281871	1	1	1.01751e-07
AT3G09405	4.13037e-12	1.07481	1	1	1.09364e-07
AT5G12020	4.46634e-12	3.30363	1	1	1.1826e-07
AT1G30455	4.50923e-12	0.477001	1	1	1.19395e-07
AT1G02660	4.76338e-12	0.783464	1	1	1.26125e-07
AT3G03060	4.7653e-12	0.325233	1	1	1.26176e-07
AT4G17500	4.97997e-12	1.89432	1	1	1.3186e-07
AT3G07150	5.83031e-12	0.318359	1	1	1.54375e-07
AT4G29950	6.44263e-12	1.56892	1	1	1.70588e-07
AT1G32950	6.79073e-12	0.233182	1	1	1.79805e-07
AT3G25250	6.86373e-12	2.57916	1	1	1.81738e-07
AT1G01010	7.17916e-12	0.6975	1	1	1.9009e-07
AT1G10170	7.25904e-12	3.10633	1	1	1.92205e-07
AT5G58180	7.36208e-12	0.149863	1	1	1.94933e-07
AT5G24030	7.40748e-12	0.794572	1	1	1.96135e-07
AT5G27520	7.63331e-12	1.80759	1	1	2.02115e-07
AT2G47770	9.14847e-12	0.175094	1	1	2.42233e-07
AT3G63060	9.84119e-12	0.617213	1	1	2.60575e-07
AT1G22400	1.00862e-11	3.73871	1	1	2.67062e-07
AT3G24495	1.02306e-11	0.519958	1	1	2.70885e-07
AT5G65630	1.03966e-11	2.46809	1	1	2.75281e-07
AT5G27010	1.21865e-11	0.330929	1	1	3.22674e-07
AT1G18460	1.22874e-11	0.982632	1	1	3.25347e-07
AT3G09000	1.26399e-11	0.858742	1	1	3.3468e-07
AT3G25240	1.32964e-11	0.400285	1	1	3.52063e-07
AT4G01026	1.34656e-11	0.741254	1	1	3.56542e-07
AT5G62020	1.42247e-11	1.66722	1	1	3.76641e-07
AT5G08030	1.54264e-11	0.139223	1	1	4.08461e-07
AT5G55970	1.60411e-11	0.462874	1	1	4.24735e-07
AT1G02190	1.68391e-11	0.495092	1	1	4.45867e-07
AT1G44350	1.69132e-11	2.45327	1	1	4.47827e-07
AT1G20823	1.71425e-11	1.26187	1	1	4.53899e-07
AT1G66590	1.76274e-11	0.287376	1	1	4.66738e-07
AT3G46660	1.79124e-11	0.204221	1	0.5	4.74285e-07
AT1G05170	1.80263e-11	0.56748	1	1	4.77301e-07
AT4G12120	1.81709e-11	1.69367	1	1	4.8113e-07
AT1G23550	1.83255e-11	1.75591	1	1	4.85223e-07
AT5G47880	1.83531e-11	1.2358	1	1	4.85954e-07
AT2G30040	1.85596e-11	2.95296	1	1	4.9142e-07
AT3G14075	2.01575e-11	1.02636	1	1	5.3373e-07
AT4G31550	2.03817e-11	2.37384	1	1	5.39667e-07
AT4G29440	2.07708e-11	0.900904	1	1	5.49969e-07
AT5G01820	2.09938e-11	1.62726	1	1	5.55874e-07
AT3G03640	2.25523e-11	2.60065	1	1	5.97141e-07
AT2G33100	2.35363e-11	0.41574	1	1	6.23195e-07
AT2G20970	2.52983e-11	0.222022	1	1	6.69848e-07
AT2G21630	2.62676e-11	1.22398	1	1	6.95513e-07
AT3G07350	2.78015e-11	0.519122	1	1	7.36129e-07
AT5G10710	2.95925e-11	1.72237	1	1	7.83549e-07
AT3G19240	3.00975e-11	2.33497	1	1	7.96921e-07
AT2G34500	3.02996e-11	0.369698	1	1	8.02272e-07
AT4G08170	3.03077e-11	1.69443	1	1	8.02487e-07
AT5G24160	3.34018e-11	0.667609	1	1	8.84413e-07
AT5G39785	3.42301e-11	0.866087	1	1	9.06344e-07
AT4G18950	3.46685e-11	3.67639	1	1	9.17953e-07
AT1G63090	3.6097e-11	0.923562	1	1	9.55777e-07
AT1G01350	3.88487e-11	1.12069	1	1	1.02864e-06
AT1G04723	4.11828e-11	0.15614	1	0.5	1.09044e-06
AT1G36370	4.27082e-11	1.32008	1	1	1.13083e-06
AT1G27730	4.33938e-11	2.09439	1	1	1.14898e-06
AT2G43120	4.52579e-11	3.58999	1	1	1.19834e-06
AT3G19970	4.65298e-11	1.47787	1	1	1.23202e-06
AT5G35480	4.6534e-11	-0.496719	1	1	1.23213e-06
AT4G25350	4.7174e-11	1.07837	1	1	1.24907e-06
AT2G05940	4.75211e-11	1.5297	1	1	1.25826e-06
AT5G03380	4.98876e-11	2.48123	1	1	1.32092e-06
AT1G70650	5.27483e-11	0.180389	1	1	1.39667e-06
AT2G42270	5.31712e-11	1.831	1	1	1.40787e-06
AT4G38590	5.68961e-11	0.218408	1	1	1.50649e-06
AT3G44860	5.73369e-11	1.1029	1	1	1.51817e-06
AT1G08973	5.77276e-11	0.347807	1	1	1.52851e-06
AT5G52510	6.36784e-11	0.840025	1	1	1.68608e-06
AT2G41660	6.73361e-11	0.853306	1	1	1.78293e-06
AT2G13960	6.96564e-11	0.703266	1	1	1.84436e-06
AT2G22680	7.01062e-11	0.300819	1	1	1.85627e-06
AT3G61760	7.17313e-11	0.283125	1	1	1.8993e-06
AT3G18100	7.55883e-11	0.63217	1	1	2.00143e-06
AT1G67340	8.02559e-11	1.02743	1	1	2.12502e-06
AT1G59660	8.41816e-11	0.844182	1	1	2.22896e-06
AT4G35985	8.43991e-11	2.56581	1	1	2.23472e-06
AT4G24450	8.56803e-11	0.26011	1	1	2.26864e-06
AT4G36040	9.21793e-11	2.89349	1	1	2.44072e-06
AT1G16830	9.31452e-11	0.20797	1	1	2.4663e-06
AT5G51060	9.92826e-11	0.26668	1	1	2.62881e-06
AT3G01670	1.02162e-10	0.245372	1	1	2.70504e-06
AT1G30070	1.04189e-10	1.91031	1	1	2.75871e-06
AT5G08139	1.04747e-10	0.579266	1	1	2.7735e-06
AT2G27200	1.1031e-10	0.483961	1	1	2.92079e-06
AT3G13020	1.1049e-10	0.387176	1	1	2.92555e-06
AT1G53470	1.12858e-10	0.698002	1	1	2.98826e-06
AT1G70700	1.15829e-10	1.72789	1	1	3.06692e-06
AT3G28210	1.20266e-10	3.80441	1	1	3.1844e-06
AT5G47670	1.20983e-10	0.251577	1	1	3.20339e-06
AT5G57660	1.27369e-10	0.435304	1	1	3.37247e-06
AT5G58050	1.39167e-10	0.13709	1	1	3.68488e-06
AT3G61740	1.43058e-10	1.11693	1	1	3.78788e-06
AT3G06520	1.51388e-10	0.475631	1	1	4.00845e-06
AT5G08130	1.78117e-10	1.12968	1	1	4.71619e-06
AT3G02990	1.83709e-10	0.391106	1	1	4.86426e-06
AT4G25810	1.86566e-10	0.351421	1	1	4.93988e-06
AT1G11100	1.99353e-10	0.317632	1	1	5.27847e-06
AT5G56030	2.06596e-10	2.7522	1	1	5.47026e-06
AT4G23450	2.21356e-10	0.222418	1	1	5.86106e-06
AT4G27652	2.237e-10	1.39127	1	1	5.92312e-06
AT3G05520	2.59501e-10	1.01494	1	1	6.87106e-06
AT1G66090	2.61467e-10	2.17181	1	1	6.92313e-06
AT5G11650	2.73225e-10	1.92057	1	1	7.23444e-06
AT3G07255	2.73254e-10	0.173771	1	1	7.23522e-06
AT5G54860	2.78448e-10	1.15909	1	1	7.37275e-06
AT3G47960	2.84374e-10	1.15941	1	1	7.52967e-06
AT2G09955	2.94765e-10	0.19832	1	0	7.80479e-06
AT3G23230	3.28235e-10	0.894443	1	1	8.69101e-06
AT3G60200	3.29364e-10	0.609094	1	1	8.72091e-06
AT1G03220	3.39705e-10	2.49623	1	1	8.99472e-06
AT3G45660	3.72141e-10	0.599376	1	1	9.85355e-06
AT1G33600	3.77989e-10	2.2117	1	1	1.00084e-05
AT2G34650	3.81106e-10	0.710606	1	1	1.00909e-05
AT4G31800	3.87722e-10	2.70615	1	1	1.02661e-05
AT1G76970	3.99958e-10	1.44168	1	1	1.05901e-05
AT1G15530	4.06582e-10	0.627074	1	1	1.07655e-05
AT1G07150	4.33907e-10	1.39764	1	1	1.1489e-05
AT3G63070	4.41097e-10	0.949211	1	1	1.16794e-05
AT5G53750	4.5277e-10	0.459764	1	1	1.19885e-05
AT5G24470	4.5294e-10	0.760519	1	1	1.19929e-05
AT4G30780	4.60195e-10	1.00586	1	1	1.2185e-05
AT1G20100	4.64957e-10	2.47134	1	1	1.23111e-05
AT2G33580	4.85576e-10	2.05121	1	1	1.28571e-05
AT1G76680	4.87791e-10	4.22314	1	1	1.29157e-05
AT5G03990	4.88186e-10	1.15093	1	1	1.29262e-05
AT4G03450	4.88815e-10	0.130404	1	1	1.29428e-05
AT5G66620	5.14677e-10	0.735889	1	1	1.36276e-05
AT5G59530	5.36384e-10	1.23921	1	1	1.42024e-05
AT1G32940	5.39182e-10	0.372432	1	1	1.42765e-05
AT5G05410	5.63734e-10	3.30244	1	1	1.49265e-05
AT1G21680	5.77794e-10	1.34797	1	1	1.52988e-05
AT1G78310	6.06513e-10	0.665294	1	1	1.60593e-05
AT1G05557	6.14283e-10	0.217502	1	1	1.6265e-05
AT5G52655	6.15498e-10	0.202594	1	0	1.62972e-05
AT2G28350	6.1834e-10	0.135	1	1	1.63724e-05
AT2G18700	6.26879e-10	2.40687	1	1	1.65985e-05
AT5G49480	6.8785e-10	2.92193	1	1	1.82129e-05
AT2G21940	6.88734e-10	0.466029	1	1	1.82363e-05
AT2G38400	7.06445e-10	0.925964	1	1	1.87053e-05
AT1G53700	7.06814e-10	0.385245	1	1	1.8715e-05
AT4G14365	7.12623e-10	1.08665	1	1	1.88688e-05
AT1G12610	7.16518e-10	1.30208	1	1	1.8972e-05
AT5G08770	7.63126e-10	0.553532	1	1	2.0206e-05
AT3G06500	7.77284e-10	3.15991	1	1	2.05809e-05
AT4G23050	8.00722e-10	0.926646	1	1	2.12015e-05
AT1G05575	8.11125e-10	1.48495	1	1	2.1477e-05
AT5G18360	8.3075e-10	0.412352	1	1	2.19966e-05
AT3G03050	8.64893e-10	0.735008	1	1	2.29006e-05
AT1G76980	8.69138e-10	0.585564	1	1	2.3013e-05
AT1G77460	8.72636e-10	0.301122	1	1	2.31056e-05
AT5G07440	8.75505e-10	1.58667	1	1	2.31816e-05
AT3G13430	8.81193e-10	0.848226	1	1	2.33322e-05
AT1G70750	9.14716e-10	0.671856	1	1	2.42199e-05
AT2G21640	9.53781e-10	0.464419	1	1	2.52542e-05
AT5G16900	9.67259e-10	0.231548	1	1	2.56111e-05
AT1G09433	9.70469e-10	0.406464	1	0.5	2.56961e-05
AT2G24500	1.00419e-09	1.42205	1	1	2.65891e-05
AT5G24530	1.00978e-09	0.752668	1	1	2.67369e-05
AT4G18700	1.09502e-09	0.893105	1	1	2.89938e-05
AT3G25990	1.15196e-09	0.321928	1	1	3.05017e-05
AT5G63160	1.18006e-09	1.60344	1	1	3.12456e-05
AT1G76170	1.18273e-09	0.257113	1	1	3.13164e-05
AT5G58020	1.20225e-09	1.26322	1	1	3.18333e-05
AT5G09800	1.2238e-09	0.178268	1	1	3.24037e-05
AT1G03982	1.29238e-09	0.138565	1	1	3.42195e-05
AT5G63270	1.3118e-09	0.192821	1	0	3.47338e-05
AT4G16780	1.34445e-09	0.468202	1	1	3.55984e-05
AT5G20830	1.42981e-09	0.396107	1	1	3.78584e-05
AT3G12980	1.51332e-09	1.31276	1	1	4.00696e-05
AT2G42340	1.5141e-09	0.137617	1	1	4.00902e-05
AT5G67340	1.53882e-09	0.344609	1	1	4.0745e-05
AT1G27700	1.59555e-09	0.373739	1	1	4.22469e-05
AT5G66630	1.63231e-09	0.500382	1	1	4.32203e-05
AT5G04020	1.66506e-09	1.13502	1	1	4.40873e-05
AT1G10090	1.73626e-09	1.08464	1	1	4.59727e-05
AT2G23790	1.80947e-09	1.42074	1	1	4.79112e-05
AT2G26530	1.84783e-09	2.07336	1	1	4.89268e-05
AT1G59870	1.87505e-09	2.49656	1	1	4.96476e-05
AT1G05660	1.90158e-09	0.121682	1	1	5.035e-05
AT5G52530	1.92144e-09	1.32117	1	1	5.0876e-05
AT5G58160	1.96839e-09	0.851904	1	1	5.21192e-05
AT5G05500	2.03264e-09	0.154656	1	1	5.38203e-05
AT2G38360	2.11623e-09	1.68605	1	1	5.60336e-05
AT1G24150	2.18638e-09	0.726045	1	1	5.78911e-05
AT4G21380	2.21756e-09	0.247991	1	1	5.87166e-05
AT3G23920	2.41607e-09	2.40849	1	1	6.39728e-05
AT4G36030	2.43413e-09	0.865501	1	1	6.4451e-05
AT1G73920	2.56391e-09	3.12037	1	1	6.78872e-05
AT1G51760	2.62098e-09	2.49663	1	1	6.93984e-05
AT1G77410	2.64711e-09	0.237292	1	1	7.00902e-05
AT5G56980	2.73576e-09	1.89316	1	1	7.24374e-05
AT1G76240	2.84922e-09	0.278598	1	1	7.54415e-05
AT3G13110	2.86655e-09	1.43675	1	1	7.59006e-05
AT1G18740	2.94193e-09	2.02095	1	1	7.78965e-05
AT4G24160	3.07907e-09	2.85427	1	1	8.15277e-05
AT1G01355	3.11611e-09	0.1148	1	1	8.25083e-05
AT5G61560	3.12426e-09	2.11917	1	1	8.27241e-05
AT4G20840	3.26558e-09	1.42254	1	1	8.6466e-05
AT1G47510	3.26607e-09	0.130223	1	1	8.6479e-05
AT1G14200	3.33202e-09	2.06289	1	1	8.82253e-05
AT4G29740	3.37089e-09	1.46667	1	1	8.92544e-05
AT3G15210	3.38022e-09	2.59849	1	1	8.95016e-05
AT1G11390	3.48446e-09	0.531646	1	1	9.22615e-05
AT5G47120	3.55736e-09	2.17908	1	1	9.41917e-05
AT2G32930	3.74195e-09	0.715017	1	1	9.90793e-05
AT2G41835	3.92352e-09	0.471598	1	1	0.000103887
AT4G02880	3.97247e-09	2.27453	1	1	0.000105183
AT2G47000	3.99588e-09	0.864413	1	1	0.000105803
AT5G04480	4.10207e-09	0.513355	1	1	0.000108615
AT2G47730	4.13886e-09	3.13252	1	1	0.000109589
AT1G21980	4.40594e-09	1.48174	1	1	0.000116661
AT2G36380	4.41838e-09	1.20269	1	1	0.00011699
AT3G13210	4.5012e-09	0.15176	1	1	0.000119183
AT1G18390	4.68121e-09	1.43121	1	1	0.000123949
AT1G15430	4.73337e-09	2.82029	1	1	0.00012533
AT4G33905	4.88863e-09	2.19237	1	1	0.000129441
AT4G21323	5.01735e-09	0.134666	1	1	0.000132849
AT4G08555	5.12135e-09	2.6783	1	1	0.000135603
AT1G58340	5.14588e-09	0.119128	1	1	0.000136252
AT1G66510	5.18491e-09	0.613531	1	1	0.000137286
AT5G08920	5.19552e-09	0.256315	1	1	0.000137567
AT5G35735	5.33563e-09	3.11808	1	1	0.000141277
AT5G01980	5.40987e-09	0.446678	1	1	0.000143243
AT4G02890	5.44585e-09	2.61955	1	1	0.000144195
AT3G09520	5.63438e-09	0.706396	1	1	0.000149187
AT3G56200	5.64565e-09	0.787761	1	1	0.000149485
AT3G62770	5.65004e-09	1.33973	1	1	0.000149602
AT5G17220	6.03393e-09	-0.514196	1	1	0.000159766
AT5G45110	6.16343e-09	1.72309	1	1	0.000163195
AT3G08980	6.17733e-09	0.447033	1	1	0.000163563
AT3G25870	6.27357e-09	0.289441	1	1	0.000166111
AT5G52410	6.46693e-09	0.88564	1	1	0.000171231
AT3G23210	6.57577e-09	0.527583	1	1	0.000174113
AT2G26560	6.88564e-09	1.20891	1	1	0.000182318
AT3G55840	6.9538e-09	0.990295	1	1	0.000184123
AT4G32020	7.08963e-09	2.56101	1	1	0.000187719
AT4G03430	7.14079e-09	2.01774	1	1	0.000189074
AT5G40390	7.2335e-09	0.835799	1	1	0.000191529
AT3G61800	7.31989e-09	0.918515	1	1	0.000193816
AT3G17611	7.33977e-09	0.274328	1	1	0.000194342
AT2G19450	7.70226e-09	1.48519	1	1	0.00020394
AT1G16300	8.15175e-09	0.239403	1	1	0.000215842
AT5G23520	8.22465e-09	0.445707	1	1	0.000217772
AT3G29000	8.42696e-09	0.933744	1	1	0.000223129
AT1G10340	8.44797e-09	0.301631	1	1	0.000223685
AT1G64140	9.00051e-09	1.6504	1	1	0.000238315
AT5G49520	9.07501e-09	2.5497	1	1	0.000240288
AT5G21900	9.122e-09	0.800941	1	1	0.000241532
AT1G25560	9.32015e-09	1.10437	1	1	0.000246779
AT3G19980	9.40593e-09	1.08794	1	1	0.00024905
AT5G21990	9.90719e-09	1.32753	1	1	0.000262323
AT3G13784	9.9481e-09	0.117728	1	0.5	0.000263406
AT5G11230	1.01107e-08	0.571293	1	1	0.000267712
AT4G35940	1.02528e-08	1.6449	1	1	0.000271474
AT5G09430	1.04169e-08	0.15443	1	1	0.000275818
AT1G09970	1.0796e-08	2.06178	1	1	0.000285856
AT5G53400	1.07963e-08	0.975328	1	1	0.000285864
AT4G23420	1.08719e-08	0.346981	1	1	0.000287867
AT1G68620	1.0881e-08	0.346475	1	1	0.000288106
AT5G03555	1.09051e-08	0.540895	1	1	0.000288744
AT5G15950	1.12636e-08	0.138878	1	1	0.000298237
AT5G15660	1.12691e-08	0.864348	1	1	0.000298383
AT5G16010	1.1345e-08	3.82632	1	1	0.000300393
AT3G10020	1.14083e-08	2.42516	1	1	0.000302069
AT1G75270	1.2109e-08	1.58212	1	1	0.000320621
AT4G00550	1.23691e-08	0.500732	1	1	0.000327508
AT1G04160	1.2552e-08	0.902742	1	1	0.000332352
AT1G75000	1.27157e-08	1.29343	1	1	0.000336686
AT3G57120	1.27642e-08	1.41806	1	1	0.00033797
AT3G19990	1.29152e-08	0.570936	1	1	0.000341968
AT3G04130	1.29899e-08	0.372792	1	1	0.000343946
AT1G07350	1.3419e-08	1.5841	1	1	0.000355308
AT2G40180	1.3506e-08	1.28641	1	1	0.000357612
AT5G04250	1.37815e-08	1.73365	1	1	0.000364907
AT1G70640	1.38453e-08	1.05392	1	1	0.000366596
AT3G02875	1.3947e-08	1.0281	1	1	0.000369289
AT3G07320	1.4575e-08	0.973328	1	1	0.000385918
AT1G21000	1.48154e-08	1.96117	1	1	0.000392283
AT5G49665	1.50113e-08	0.442967	1	1	0.000397468
AT3G22840	1.52705e-08	1.14177	1	1	0.000404331
AT4G24340	1.55328e-08	0.505431	1	1	0.000411276
AT3G05490	1.55897e-08	0.963872	1	1	0.000412784
AT2G08730	1.62733e-08	0.354939	1	1	0.000430884
AT1G20140	1.63265e-08	1.18079	1	1	0.000432294
AT2G30766	1.71265e-08	-0.883408	1	1	0.000453476
AT3G49160	1.72625e-08	0.217527	1	1	0.000457076
AT5G39380	1.75557e-08	0.620941	1	1	0.000464841
AT3G56710	1.75797e-08	1.241	1	1	0.000465475
AT5G62520	1.75904e-08	2.70187	1	1	0.000465758
AT5G46080	1.79372e-08	0.771256	1	1	0.000474942
AT5G65890	1.81498e-08	1.10327	1	1	0.000480571
AT1G07510	1.82943e-08	0.612062	1	1	0.000484397
AT1G59970	1.84394e-08	0.329769	1	1	0.000488238
AT3G57770	1.93346e-08	0.17278	1	1	0.000511942
AT2G05632	1.93758e-08	0.222986	1	1	0.000513033
AT3G55560	1.9479e-08	1.21905	1	1	0.000515765
AT4G29780	1.97249e-08	2.20442	1	1	0.000522275
AT5G05190	1.99869e-08	1.9415	1	1	0.000529214
AT1G70400	1.99983e-08	0.115114	1	1	0.000529515
AT1G07160	2.1624e-08	2.27812	1	1	0.00057256
AT1G30620	2.16878e-08	1.35053	1	1	0.000574248
AT2G27310	2.19426e-08	2.39256	1	1	0.000580995
AT5G54170	2.23096e-08	2.71661	1	1	0.000590712
AT3G21700	2.25703e-08	1.17928	1	1	0.000597616
AT2G29500	2.28196e-08	2.5591	1	1	0.000604218
AT1G32330	2.34043e-08	0.436581	1	1	0.0006197
AT2G44130	2.34746e-08	1.27198	1	1	0.00062156
AT1G22985	2.36847e-08	1.69367	1	1	0.000627123
AT5G52660	2.38372e-08	0.479335	1	1	0.00063116
AT5G67320	2.40833e-08	1.40401	1	1	0.000637678
AT1G55300	2.42416e-08	0.440416	1	1	0.000641868
AT1G01640	2.50168e-08	0.273664	1	1	0.000662395
AT1G78000	2.52165e-08	0.216726	1	1	0.000667682
AT2G47890	2.5477e-08	1.45007	1	1	0.000674581
AT4G25520	2.7309e-08	1.06357	1	1	0.000723088
AT1G74950	2.73812e-08	1.38872	1	1	0.000724999
AT5G63130	2.74339e-08	1.37739	1	1	0.000726394
AT1G55310	2.76296e-08	0.725428	1	1	0.000731576
AT1G75590	2.78301e-08	0.177382	1	1	0.000736885
AT3G13790	2.79867e-08	2.24145	1	1	0.000741032
AT4G37640	2.94317e-08	1.70899	1	1	0.000779292
AT4G22590	2.96658e-08	1.94137	1	1	0.000785492
AT3G53160	2.98819e-08	0.535291	1	1	0.000791212
AT3G01650	3.01709e-08	2.31586	1	1	0.000798865
AT1G15830	3.10157e-08	0.264655	1	1	0.000821234
AT1G03740	3.10281e-08	1.2628	1	1	0.000821561
AT1G30640	3.29665e-08	0.994044	1	1	0.000872887
AT5G05085	3.35151e-08	0.202722	1	1	0.000887413
AT3G02910	3.35496e-08	1.08195	1	1	0.000888327
AT2G08340	3.36765e-08	0.10559	1	1	0.000891687
AT5G13490	3.37046e-08	1.08409	1	1	0.000892431
AT1G59860	3.40978e-08	2.50344	1	1	0.000902841
AT3G05220	3.42827e-08	1.66165	1	1	0.000907737
AT1G53170	3.4402e-08	0.927047	1	1	0.000910897
AT5G22060	3.49684e-08	1.63472	1	1	0.000925892
AT5G05400	3.52157e-08	0.27514	1	1	0.000932441
AT1G69410	3.62079e-08	1.25769	1	1	0.000958712
AT4G28600	3.75835e-08	0.502848	1	1	0.000995135
AT1G29680	3.89421e-08	0.15556	1	1	0.00103111
AT1G09940	3.99009e-08	2.22784	1	1	0.0010565
AT5G48655	4.00343e-08	2.32085	1	1	0.00106003
AT4G34710	4.13248e-08	3.36799	1	1	0.0010942
AT3G14050	4.14844e-08	1.9922	1	1	0.00109842
AT3G05660	4.17527e-08	0.154734	1	1	0.00110553
AT5G51460	4.19074e-08	0.678369	1	1	0.00110962
AT3G05800	4.26483e-08	0.489484	1	1	0.00112924
AT3G07960	4.29552e-08	0.623239	1	1	0.00113737
AT1G72450	4.34331e-08	1.44105	1	1	0.00115002
AT2G22910	4.41284e-08	1.39161	1	1	0.00116843
AT3G24070	4.43672e-08	0.529448	1	1	0.00117475
AT1G61260	4.44513e-08	0.506324	1	1	0.00117698
AT1G22190	4.46388e-08	0.697572	1	1	0.00118195
AT3G11050	4.533e-08	0.192568	1	1	0.00120025
AT1G01480	4.69274e-08	0.281787	1	1	0.00124254
AT1G60730	4.69627e-08	1.20527	1	1	0.00124348
AT2G22500	4.75235e-08	2.19773	1	1	0.00125833
AT3G13280	4.88748e-08	0.101253	1	0	0.00129411
AT4G02140	4.90402e-08	0.232593	1	1	0.00129849
AT2G33850	4.91861e-08	0.129161	1	1	0.00130235
AT1G77170	4.96183e-08	0.523988	1	1	0.00131379
AT1G61470	4.97483e-08	0.403396	1	1	0.00131724
AT1G23440	4.97706e-08	1.65545	1	1	0.00131783
AT2G21130	4.99806e-08	1.60594	1	1	0.00132339
AT3G25620	5.07491e-08	0.926609	1	1	0.00134374
AT4G31760	5.159e-08	0.257815	1	1	0.001366
AT5G54910	5.16386e-08	0.339928	1	1	0.00136729
AT3G46640	5.18837e-08	0.558002	1	1	0.00137378
AT3G06830	5.31606e-08	0.105441	1	0.5	0.00140759
AT2G41160	5.39782e-08	0.48498	1	1	0.00142923
AT1G30755	5.41572e-08	1.14122	1	1	0.00143397
AT5G04340	5.43716e-08	2.02389	1	1	0.00143965
AT3G04060	5.50017e-08	0.244263	1	1	0.00145634
AT3G49570	5.67903e-08	2.79531	1	1	0.00150369
AT3G51660	5.74592e-08	3.19581	1	1	0.0015214
AT2G24050	5.75464e-08	0.706342	1	1	0.00152371
AT1G32870	5.88048e-08	0.716081	1	1	0.00155703
AT1G01730	5.98003e-08	1.29298	1	1	0.00158339
AT1G62740	6.022e-08	0.979876	1	1	0.0015945
AT1G20780	6.1005e-08	0.771641	1	1	0.00161529
AT1G54260	6.23886e-08	1.06054	1	1	0.00165193
AT1G72510	6.36097e-08	1.58096	1	1	0.00168426
AT5G53050	6.42124e-08	1.77366	1	1	0.00170022
AT5G03340	6.44471e-08	0.61116	1	1	0.00170643
AT2G32800	6.44736e-08	1.74548	1	1	0.00170713
AT5G01700	6.64908e-08	0.437354	1	1	0.00176054
AT2G40000	6.70833e-08	2.6836	1	1	0.00177623
AT5G42380	6.72551e-08	3.14488	1	1	0.00178078
AT5G61980	6.96101e-08	0.202204	1	1	0.00184314
AT2G02750	6.98319e-08	0.100437	1	1	0.00184901
AT4G02550	7.06028e-08	0.232595	1	1	0.00186942
AT4G14370	7.08451e-08	0.483373	1	1	0.00187584
AT2G29450	7.32645e-08	3.4796	1	1	0.0019399
AT1G01030	7.52945e-08	1.8535	1	1	0.00199365
AT1G24140	7.54788e-08	0.493259	1	1	0.00199853
AT2G23000	7.69386e-08	-0.470852	1	1	0.00203718
AT2G24100	7.70053e-08	1.22663	1	1	0.00203895
AT5G52310	7.96227e-08	0.430348	1	1	0.00210825
AT1G04837	8.0495e-08	0.107761	1	1	0.00213135
AT1G11960	8.0517e-08	1.39807	1	1	0.00213193
AT1G07030	8.19106e-08	1.20693	1	1	0.00216883
AT3G59350	8.29058e-08	2.02827	1	1	0.00219518
AT1G09790	8.43861e-08	0.0903315	1	0	0.00223438
AT3G20660	8.49756e-08	0.358711	1	1	0.00224998
AT2G33710	8.6114e-08	0.234949	1	1	0.00228013
AT2G07305	8.73175e-08	0.222671	1	1	0.00231199
AT3G10800	8.967e-08	1.47736	1	1	0.00237428
AT1G61140	8.98974e-08	1.07282	1	1	0.0023803
AT1G31930	9.09743e-08	0.540578	1	1	0.00240882
AT3G53830	9.15548e-08	0.142576	1	1	0.00242419
AT1G51770	9.21079e-08	0.28153	1	1	0.00243883
AT4G29790	9.28151e-08	0.678328	1	1	0.00245756
AT4G11350	9.42696e-08	0.133114	1	1	0.00249607
AT1G01715	9.45889e-08	0.369126	1	1	0.00250453
AT5G17830	9.4769e-08	0.234308	1	1	0.00250929
AT3G49130	9.76674e-08	1.1982	1	1	0.00258604
AT5G40860	9.91815e-08	0.087685	1	1	0.00262613
AT1G68238	1.01722e-07	-0.847286	1	1	0.00269339
AT1G16010	1.02407e-07	0.939813	1	1	0.00271153
AT2G20320	1.03345e-07	1.29207	1	1	0.00273637
AT4G12005	1.03828e-07	0.401535	1	1	0.00274915
AT3G16510	1.04217e-07	0.612227	1	1	0.00275946
AT2G18100	1.04275e-07	0.363729	1	1	0.00276098
AT1G76965	1.08956e-07	0.498807	1	1	0.00288495
AT2G20550	1.0908e-07	0.232079	1	1	0.00288823
AT5G11350	1.10283e-07	0.30339	1	1	0.00292008
AT4G25670	1.11836e-07	2.83938	1	1	0.00296119
AT2G34430	1.13227e-07	-1.24549	1	1	0.00299803
AT1G76690	1.14249e-07	2.70002	1	1	0.00302508
AT5G18370	1.14835e-07	0.37722	1	1	0.00304059
AT1G02860	1.17602e-07	0.881794	1	1	0.00311386
AT1G13350	1.17968e-07	1.11596	1	1	0.00312355
AT1G04047	1.18813e-07	1.92037	1	1	0.00314594
AT2G04435	1.19781e-07	-0.837651	1	1	0.00317155
AT1G03920	1.23038e-07	0.110787	1	1	0.00325779
AT3G51910	1.25173e-07	0.306435	1	1	0.00331433
AT2G29940	1.25299e-07	1.77675	1	1	0.00331766
AT1G08645	1.26769e-07	0.108834	1	1	0.00335659
AT5G07920	1.27613e-07	0.864443	1	1	0.00337895
AT1G77000	1.30604e-07	0.138716	1	1	0.00345814
AT5G45100	1.35047e-07	0.901123	1	1	0.00357578
AT4G23570	1.35069e-07	0.982768	1	1	0.00357636
AT4G29000	1.37144e-07	0.377233	1	1	0.0036313
AT4G06746	1.37334e-07	1.55344	1	1	0.00363633
AT5G17350	1.46488e-07	1.04671	1	1	0.0038787
AT4G39838	1.48629e-07	0.386006	1	1	0.0039354
AT4G27950	1.54403e-07	0.153159	1	1	0.00408829
AT4G30940	1.5484e-07	0.253809	1	1	0.00409986
AT1G05690	1.59623e-07	0.161864	1	1	0.0042265
AT3G46110	1.67305e-07	0.343057	1	1	0.00442991
AT3G08690	1.6743e-07	1.24169	1	1	0.0044332
AT5G67310	1.68117e-07	0.120209	1	1	0.0044514
AT4G17750	1.70174e-07	0.405426	1	1	0.00450586
AT2G43320	1.72314e-07	0.386299	1	1	0.00456253
AT1G10350	1.72734e-07	0.507968	1	1	0.00457364
AT4G23190	1.73568e-07	1.16267	1	1	0.00459572
AT5G65240	1.74989e-07	0.834624	1	1	0.00463335
AT2G09965	1.75554e-07	0.126265	1	0.5	0.00464831
AT5G41100	1.75828e-07	0.789808	1	1	0.00465557
AT2G33700	1.76141e-07	1.52898	1	1	0.00466387
AT3G04240	1.81078e-07	2.00108	1	1	0.00479459
AT2G19570	1.81657e-07	0.890928	1	1	0.00480991
AT3G02230	1.83284e-07	0.630609	1	1	0.00485299
AT3G45740	1.83555e-07	0.963645	1	1	0.00486017
AT2G28400	1.86066e-07	2.12135	1	1	0.00492665
AT5G01760	1.88177e-07	0.588521	1	1	0.00498254
AT1G21695	1.89883e-07	0.154461	1	1	0.00502773
AT5G47230	1.90655e-07	1.68204	1	1	0.00504816
AT1G04647	2.06874e-07	0.131457	1	1	0.00547762
AT5G02320	2.12997e-07	0.490038	1	1	0.00563973
AT3G04110	2.14987e-07	0.570928	1	1	0.00569241
AT4G19080	2.19776e-07	0.110424	1	1	0.00581922
AT5G61820	2.30086e-07	3.01944	1	1	0.00609221
AT1G76700	2.32777e-07	0.803958	1	1	0.00616348
AT3G22060	2.42905e-07	1.61389	1	1	0.00643163
AT3G48070	2.46946e-07	1.39576	1	1	0.00653863
AT1G61065	2.55992e-07	0.554276	1	1	0.00677816
AT1G20570	2.57971e-07	0.143284	1	1	0.00683055
AT4G36990	2.60054e-07	2.41348	1	1	0.00688571
AT2G30480	2.61454e-07	0.267791	1	1	0.00692277
AT5G01210	2.68267e-07	0.294608	1	1	0.00710317
AT2G30020	2.71803e-07	1.6529	1	1	0.00719681
AT1G56650	2.7272e-07	-0.593417	1	1	0.00722109
AT4G19560	2.73289e-07	0.135386	1	1	0.00723616
AT1G75230	2.86693e-07	0.4126	1	1	0.00759105
AT1G69890	2.90926e-07	1.10863	1	1	0.00770314
AT3G14170	2.93629e-07	0.142767	1	1	0.0077747
AT1G09960	2.98248e-07	0.338106	1	1	0.00789702
AT4G28230	2.99642e-07	0.2151	1	1	0.00793391
AT3G54130	3.01664e-07	0.862876	1	1	0.00798747
AT2G02220	3.03283e-07	0.739686	1	1	0.00803033
AT4G34310	3.04061e-07	0.427872	1	1	0.00805094
AT2G45750	3.11046e-07	0.11753	1	1	0.00823588
AT2G41630	3.11639e-07	2.0425	1	1	0.00825157
AT1G02850	3.19594e-07	0.176237	1	1	0.00846221
AT1G01500	3.28479e-07	0.418478	1	1	0.00869746
AT1G09950	3.34542e-07	0.390207	1	1	0.008858
AT1G50260	3.36004e-07	0.598233	1	1	0.00889673
AT5G23850	3.36354e-07	0.843318	1	1	0.00890598
AT5G17760	3.38281e-07	0.191111	1	1	0.00895702
AT5G44210	3.39298e-07	0.332386	1	1	0.00898392
AT2G28210	3.41252e-07	0.159174	1	1	0.00903567
AT5G51830	3.45606e-07	1.18907	1	1	0.00915095
AT5G10550	3.48106e-07	0.754945	1	1	0.00921716
AT3G13880	3.48318e-07	0.339171	1	1	0.00922277
AT2G42280	3.4842e-07	0.581635	1	1	0.00922547
AT5G26600	3.50539e-07	0.640359	1	1	0.00928157
AT4G30080	3.51236e-07	0.167038	1	1	0.00930003
AT1G77450	3.63662e-07	1.79756	1	1	0.00962905
AT5G15820	3.70719e-07	0.47866	1	1	0.00981591
AT3G56810	3.70907e-07	0.110317	1	1	0.00982088
AT3G53180	3.71776e-07	1.67547	1	1	0.00984389
AT1G61640	3.72629e-07	0.355848	1	1	0.00986646
AT4G01660	3.82408e-07	0.296067	1	1	0.0101254
AT3G49860	3.82732e-07	0.135113	1	1	0.010134
AT3G48510	3.83673e-07	0.0865889	1	1	0.0101589
AT1G17610	3.83988e-07	0.286752	1	1	0.0101672
AT2G31560	3.96714e-07	0.969613	1	1	0.0105042
AT1G55920	4.07305e-07	1.84784	1	1	0.0107846
AT5G59820	4.09839e-07	2.80463	1	1	0.0108517
AT5G03740	4.09847e-07	0.809532	1	1	0.0108519
AT1G66580	4.12593e-07	3.23807	1	1	0.0109246
AT5G51070	4.13856e-07	1.01483	1	1	0.0109581
AT5G19025	4.17283e-07	0.542759	1	1	0.0110488
AT1G19180	4.34448e-07	2.59223	1	1	0.0115033
AT4G18140	4.40214e-07	0.970114	1	1	0.011656
AT4G05100	4.43291e-07	2.36914	1	1	0.0117375
AT3G12320	4.46926e-07	0.104762	1	1	0.0118337
AT5G57910	4.47637e-07	0.456468	1	1	0.0118525
AT2G35510	4.52221e-07	1.9619	1	1	0.0119739
AT4G37550	4.54698e-07	-0.534544	1	1	0.0120395
AT1G29340	4.56988e-07	1.39785	1	1	0.0121001
AT2G38240	4.58551e-07	3.49907	1	1	0.0121415
AT3G07890	4.6073e-07	0.599128	1	1	0.0121992
AT1G34300	4.61178e-07	0.324947	1	1	0.0122111
AT3G14060	4.61903e-07	0.263036	1	1	0.0122303
AT4G26740	4.80462e-07	0.186584	1	1	0.0127217
AT1G09070	4.82026e-07	2.67287	1	1	0.0127631
AT4G34380	4.82652e-07	0.183449	1	1	0.0127797
AT4G10250	4.9497e-07	1.06643	1	1	0.0131058
AT3G47080	4.96446e-07	0.659629	1	1	0.0131449
AT5G04410	4.98196e-07	1.29942	1	1	0.0131912
AT5G17490	5.00401e-07	0.144676	1	1	0.0132496
AT4G36550	5.06568e-07	0.25844	1	1	0.0134129
AT5G66110	5.06993e-07	0.0834519	1	1	0.0134242
AT5G10720	5.17299e-07	0.0763132	1	0	0.0136971
AT2G38640	5.35474e-07	0.708705	1	1	0.0141783
AT1G17830	5.48186e-07	0.398709	1	1	0.0145149
AT5G13880	5.49643e-07	0.243871	1	1	0.0145534
AT1G80670	5.54525e-07	1.12741	1	1	0.0146827
AT3G05580	5.74161e-07	1.75546	1	1	0.0152026
AT2G46720	5.76758e-07	0.480992	1	1	0.0152714
AT2G02230	5.78039e-07	1.6957	1	1	0.0153053
AT2G15730	5.82759e-07	0.279158	1	1	0.0154303
AT5G67330	5.9496e-07	0.422739	1	1	0.0157534
AT3G55740	5.95408e-07	1.19965	1	1	0.0157652
AT1G13195	5.99073e-07	0.514176	1	1	0.0158623
AT4G35480	6.02692e-07	2.15064	1	1	0.0159581
AT2G34340	6.14141e-07	0.181606	1	1	0.0162612
AT3G02800	6.19618e-07	1.00508	1	1	0.0164062
AT3G57880	6.19925e-07	1.40835	1	1	0.0164144
AT3G25770	6.25161e-07	2.56372	1	1	0.016553
AT5G39670	6.30376e-07	0.190014	1	1	0.0166911
AT4G20835	6.36198e-07	0.107582	1	1	0.0168453
AT1G08650	6.42065e-07	1.07626	1	1	0.0170006
AT4G22630	6.49043e-07	0.083531	1	1	0.0171854
AT3G55410	6.51078e-07	1.78277	1	1	0.0172392
AT5G46410	6.55279e-07	1.27563	1	1	0.0173505
AT1G05020	6.59855e-07	0.200846	1	1	0.0174716
AT5G67300	6.61606e-07	1.14558	1	1	0.017518
AT1G07430	6.62131e-07	0.144436	1	1	0.0175319
AT4G34100	6.62305e-07	1.61141	1	1	0.0175365
AT5G22450	6.63837e-07	0.911009	1	1	0.0175771
AT5G17360	6.6824e-07	0.148209	1	1	0.0176937
AT4G18890	6.70285e-07	0.469565	1	1	0.0177478
AT1G53760	6.71974e-07	0.59612	1	1	0.0177925
AT5G61390	6.79841e-07	0.506218	1	1	0.0180008
AT3G47540	6.81604e-07	0.759464	1	1	0.0180475
AT2G36220	6.97037e-07	2.41686	1	1	0.0184561
AT2G20940	6.98318e-07	0.73691	1	1	0.0184901
AT4G25690	7.18548e-07	0.905052	1	1	0.0190257
AT2G17730	7.29017e-07	1.72743	1	1	0.0193029
AT5G60190	7.38731e-07	0.29712	1	1	0.0195601
AT4G31780	7.43079e-07	2.0383	1	1	0.0196752
AT3G59750	7.44307e-07	0.0957009	1	1	0.0197078
AT3G57070	7.45636e-07	0.992296	1	1	0.019743
AT1G02270	7.45766e-07	0.736039	1	1	0.0197464
AT4G30390	7.56019e-07	1.04625	1	1	0.0200179
AT4G32040	7.6698e-07	0.514847	1	1	0.0203081
AT5G13760	7.67288e-07	0.377024	1	1	0.0203163
AT2G02860	7.73298e-07	0.83743	1	1	0.0204754
AT3G09030	7.89576e-07	0.213629	1	1	0.0209064
AT4G37560	7.91583e-07	-0.519114	1	1	0.0209595
AT4G34390	8.09611e-07	1.15795	1	1	0.0214369
AT4G27260	8.17243e-07	0.214374	1	1	0.021639
AT5G01940	8.21468e-07	0.185112	1	1	0.0217508
AT1G30060	8.37098e-07	0.0797673	1	1	0.0221647
AT5G27420	8.4068e-07	1.23756	1	1	0.0222595
AT1G62180	8.4715e-07	1.48992	1	1	0.0224308
AT4G30600	8.57205e-07	1.69887	1	1	0.0226971
AT4G27580	8.75269e-07	0.148132	1	1	0.0231754
AT2G44500	8.77266e-07	1.53891	1	1	0.0232283
AT2G46510	8.90737e-07	0.567327	1	1	0.0235849
AT4G27350	9.13928e-07	1.39119	1	1	0.024199
AT5G01450	9.32231e-07	0.567542	1	1	0.0246836
AT4G01250	9.45128e-07	1.92286	1	1	0.0250251
AT5G49930	9.47816e-07	0.772324	1	1	0.0250963
AT2G20370	9.52465e-07	0.835568	1	1	0.0252194
AT3G50910	9.62248e-07	1.51247	1	1	0.0254784
AT2G40095	9.63932e-07	1.36574	1	1	0.025523
AT3G48320	9.7229e-07	0.266647	1	1	0.0257443
AT5G47175	9.73012e-07	0.249223	1	1	0.0257634
AT1G70590	9.76249e-07	0.77052	1	1	0.0258491
AT2G47260	9.78308e-07	0.718548	1	1	0.0259036
AT1G15990	1.01092e-06	0.085863	1	1	0.0267672
AT5G15870	1.01276e-06	1.86367	1	1	0.026816
AT5G67370	1.01733e-06	-0.72114	1	1	0.0269367
AT4G31860	1.01904e-06	1.3901	1	1	0.0269823
AT4G36000	1.01983e-06	0.0829492	1	1	0.0270031
AT2G24520	1.03454e-06	0.833901	1	1	0.0273926
AT4G19865	1.04824e-06	0.264881	1	1	0.0277554
AT2G07495	1.05656e-06	0.0688958	1	1	0.0279757
AT4G28390	1.05724e-06	0.371769	1	1	0.0279936
AT5G13200	1.08474e-06	2.28425	1	1	0.0287218
AT5G11510	1.09962e-06	0.265674	1	1	0.0291158
AT5G13220	1.12075e-06	1.36077	1	1	0.0296753
AT5G63370	1.15038e-06	2.20083	1	1	0.0304598
AT1G76380	1.16434e-06	1.10016	1	1	0.0308293
AT3G48470	1.16625e-06	0.237834	1	1	0.0308801
AT5G66600	1.1689e-06	0.389721	1	1	0.0309501
AT5G00895	1.17322e-06	0.112266	1	1	0.0310645
AT4G36020	1.1879e-06	0.850538	1	1	0.0314533
AT2G35740	1.21495e-06	0.0794767	1	0	0.0321695
AT2G15560	1.2217e-06	0.571784	1	1	0.0323481
AT2G17880	1.2252e-06	0.292557	1	1	0.0324409
AT1G02090	1.23239e-06	0.856593	1	1	0.0326312
AT5G10990	1.23925e-06	0.0903236	1	1	0.0328128
AT3G02840	1.27638e-06	2.21556	1	1	0.0337961
AT3G55880	1.284e-06	0.879998	1	1	0.0339979
AT3G09032	1.32402e-06	0.788482	1	1	0.0350573
AT3G13850	1.35795e-06	0.0846077	1	1	0.0359559
AT3G29010	1.3688e-06	0.158979	1	1	0.0362432
AT1G15100	1.37021e-06	0.508508	1	1	0.0362805
AT4G20830	1.384e-06	2.8086	1	1	0.0366456
AT5G61780	1.38888e-06	0.917582	1	1	0.0367748
AT5G44580	1.39073e-06	-0.833161	1	1	0.0368239
AT3G26500	1.39502e-06	0.130086	1	1	0.0369373
AT5G48610	1.39505e-06	1.15786	1	1	0.0369381
AT1G19025	1.39574e-06	1.47056	1	1	0.0369563
AT1G79430	1.4285e-06	0.284525	1	1	0.0378237
AT5G52810	1.43077e-06	0.568353	1	1	0.0378839
AT4G39030	1.4411e-06	0.70131	1	1	0.0381576
AT3G07770	1.44171e-06	0.448773	1	1	0.0381737
AT1G22160	1.44523e-06	-0.530863	1	1	0.0382668
AT5G64540	1.47977e-06	0.196304	1	1	0.0391812
AT3G48090	1.48533e-06	0.366002	1	1	0.0393286
AT4G27670	1.49041e-06	0.140985	1	1	0.0394631
AT3G05260	1.49491e-06	0.075155	1	1	0.0395822
AT1G20310	1.49613e-06	0.660251	1	1	0.0396144
AT1G29330	1.53145e-06	0.958482	1	1	0.0405498
AT1G77390	1.53723e-06	0.173654	1	1	0.0407029
AT2G37150	1.54434e-06	1.26048	1	1	0.0408909
AT3G61630	1.56275e-06	0.379843	1	1	0.0413786
AT5G66840	1.5739e-06	0.116136	1	1	0.0416737
AT4G32480	1.58793e-06	0.899554	1	1	0.0420451
AT3G63080	1.61282e-06	0.672767	1	1	0.0427041
AT5G09155	1.63992e-06	0.0861569	1	1	0.0434217
AT3G55430	1.64084e-06	2.20527	1	1	0.0434463
AT3G11773	1.6478e-06	0.153574	1	1	0.0436304
AT5G62580	1.71004e-06	0.430071	1	1	0.0452785
AT2G47680	1.71952e-06	0.684155	1	1	0.0455296
AT3G46090	1.7741e-06	0.576089	1	1	0.0469746
AT3G12690	1.7944e-06	0.122301	1	1	0.0475121
AT5G38140	1.79456e-06	-0.287699	1	1	0.0475165
AT4G36580	1.81789e-06	0.14241	1	1	0.048134
AT3G23030	1.8331e-06	1.11413	1	1	0.0485367
AT3G23150	1.84458e-06	0.0753214	1	1	0.0488407
AT1G61800	1.85103e-06	0.115064	1	1	0.0490116
AT5G01520	1.87083e-06	0.187216	1	1	0.0495358
AT5G04540	1.87271e-06	0.739492	1	1	0.0495855
AT3G18690	1.88676e-06	0.833928	1	1	0.0499575
AT4G25260	1.89464e-06	1.01902	1	1	0.0501663
AT2G19800	1.89602e-06	0.117279	1	1	0.0502028
AT1G01550	1.92008e-06	1.29692	1	1	0.0508399
AT3G10960	1.96304e-06	1.32621	1	1	0.0519773
AT4G29070	1.99577e-06	0.56303	1	1	0.0528439
AT1G61370	2.02049e-06	0.308764	1	1	0.0534986
AT5G58730	2.02211e-06	0.503445	1	1	0.0535413
AT1G65840	2.02431e-06	1.23374	1	1	0.0535998
AT3G01630	2.06629e-06	0.103112	1	1	0.0547111
AT3G54200	2.11072e-06	1.38259	1	1	0.0558877
AT5G09470	2.11287e-06	0.0785538	1	1	0.0559445
AT4G25230	2.15653e-06	1.32606	1	1	0.0571005
AT2G02800	2.16202e-06	0.896172	1	1	0.0572459
AT1G07360	2.18135e-06	1.10591	1	1	0.0577577
AT1G56130	2.20901e-06	0.150042	1	1	0.0584901
AT5G50780	2.21965e-06	0.404486	1	1	0.0587718
AT1G72270	2.252e-06	0.118333	1	1	0.0596284
AT1G13310	2.25264e-06	0.120908	1	1	0.0596453
AT5G64310	2.26377e-06	3.14549	1	1	0.0599401
AT1G63440	2.32083e-06	0.106468	1	1	0.0614509
AT4G23040	2.33823e-06	0.609955	1	1	0.0619116
AT5G19900	2.34634e-06	1.37054	1	1	0.0621264
AT1G42470	2.37744e-06	0.623785	1	1	0.0629498
AT1G49130	2.37888e-06	-0.218799	1	1	0.0629879
AT3G10550	2.39003e-06	0.41693	1	1	0.0632831
AT1G10360	2.39042e-06	0.86081	1	1	0.0632934
AT1G69260	2.39648e-06	0.138808	1	1	0.0634541
AT2G44430	2.47213e-06	0.677767	1	1	0.065457
AT2G31260	2.48779e-06	0.410445	1	1	0.0658717
AT5G03070	2.49325e-06	0.385642	1	1	0.0660164
AT3G08730	2.51061e-06	1.03117	1	1	0.066476
AT1G07728	2.54924e-06	0.278716	1	1	0.0674987
AT2G23450	2.56159e-06	0.745235	1	1	0.0678257
AT1G78080	2.58068e-06	1.03546	1	1	0.0683313
AT5G65920	2.59459e-06	0.798693	1	1	0.0686996
AT4G17615	2.59973e-06	2.04757	1	1	0.0688357
AT1G01650	2.62791e-06	1.15408	1	1	0.0695818
AT1G77230	2.66302e-06	0.232768	1	1	0.0705113
AT3G52450	2.67419e-06	1.76376	1	1	0.0708071
AT5G67550	2.68954e-06	0.105655	1	0.5	0.0712137
AT4G05390	2.71101e-06	0.45435	1	1	0.0717822
AT2G41440	2.74114e-06	0.5367	1	1	0.07258
AT3G07390	2.78058e-06	2.78348	1	1	0.0736243
AT5G64750	2.82164e-06	3.00261	1	1	0.0747114
AT1G48635	2.85409e-06	0.387547	1	1	0.0755705
AT4G15765	2.88226e-06	0.223266	1	1	0.0763165
AT4G37790	2.91216e-06	0.812842	1	1	0.0771082
AT5G05490	2.9252e-06	0.28062	1	1	0.0774534
AT3G20300	2.92824e-06	0.629857	1	1	0.0775339
AT4G32030	2.97033e-06	1.35405	1	1	0.0786485
AT2G40770	2.99863e-06	0.211875	1	1	0.0793977
AT4G18740	2.99893e-06	-0.369488	1	1	0.0794058
AT1G63500	3.01477e-06	1.32001	1	1	0.0798252
AT1G42990	3.03799e-06	1.73782	1	1	0.0804398
AT4G32160	3.06611e-06	0.497115	1	1	0.0811846
AT2G26140	3.0806e-06	2.56383	1	1	0.081568
AT1G22020	3.11693e-06	0.753033	1	1	0.08253
AT5G47430	3.13901e-06	1.03288	1	1	0.0831147
AT2G41451	3.18276e-06	0.0724684	1	0.5	0.0842732
AT5G18490	3.18434e-06	0.655452	1	1	0.0843149
AT1G13210	3.20645e-06	1.03529	1	1	0.0849004
AT1G77420	3.24017e-06	0.24311	1	1	0.0857932
AT1G02520	3.24534e-06	0.0915014	1	0.5	0.08593
AT3G02880	3.30307e-06	1.78919	1	1	0.0874586
AT3G52710	3.32596e-06	0.665948	1	1	0.0880647
AT1G16022	3.36519e-06	0.382843	1	0.5	0.0891035
AT1G18330	3.38585e-06	0.295444	1	1	0.0896505
AT2G35930	3.42146e-06	1.03965	1	1	0.0905933
AT1G78390	3.42422e-06	0.101987	1	0.5	0.0906664
AT5G62070	3.43377e-06	0.899932	1	1	0.0909194
AT3G57760	3.44543e-06	0.656399	1	1	0.0912281
AT1G71360	3.45455e-06	0.417479	1	1	0.0914697
AT1G75300	3.46763e-06	0.0884826	1	0.5	0.091816
AT5G37670	3.47372e-06	0.443101	1	1	0.0919773
AT3G09490	3.50662e-06	0.27728	1	1	0.0928482
AT1G70740	3.52195e-06	0.286658	1	1	0.0932542
AT1G22180	3.53194e-06	0.490277	1	1	0.0935186
AT1G66940	3.57224e-06	-0.750274	1	1	0.0945859
AT1G04233	3.66231e-06	0.101863	1	1	0.0969706
AT3G26510	3.70242e-06	1.0966	1	1	0.0980327
AT3G26910	3.71104e-06	1.24341	1	1	0.098261
AT3G06530	3.71818e-06	0.265905	1	1	0.09845
AT5G67350	3.72808e-06	1.25657	1	1	0.098712
AT1G61890	3.73074e-06	1.89182	1	1	0.0987826
AT4G33900	3.77101e-06	0.0525553	1	0	0.0998489
AT4G22790	3.77381e-06	0.468371	1	1	0.0999229
AT5G53100	3.78148e-06	0.0695548	1	1	0.100126
AT3G51990	3.79608e-06	0.366851	1	1	0.100513
AT5G07880	3.80419e-06	0.061953	1	1	0.100727
AT2G37180	3.81205e-06	0.715145	1	1	0.100936
AT5G17850	3.86118e-06	1.52761	1	1	0.102236
AT4G21200	3.86819e-06	0.334735	1	1	0.102422
AT5G58070	3.88061e-06	2.69079	1	1	0.102751
AT5G60760	3.92742e-06	0.143762	1	1	0.10399
AT5G10820	3.93864e-06	0.781734	1	1	0.104287
AT1G71110	3.94288e-06	0.323804	1	1	0.104399
AT4G36140	3.9993e-06	0.380991	1	1	0.105894
AT5G50960	4.02145e-06	1.59498	1	1	0.10648
AT1G53060	4.03255e-06	0.558454	1	1	0.106774
AT3G27850	4.05878e-06	-1.70809	1	1	0.107468
AT3G20310	4.0915e-06	0.882203	1	1	0.108335
AT4G32620	4.09531e-06	0.543234	1	1	0.108436
AT5G14470	4.11491e-06	0.196644	1	1	0.108955
AT1G67360	4.12578e-06	1.40496	1	1	0.109242
AT1G72645	4.1982e-06	-0.669846	1	1	0.11116
AT3G06420	4.23434e-06	2.07154	1	1	0.112117
AT5G65683	4.25144e-06	0.446898	1	1	0.11257
AT5G26760	4.2605e-06	0.484032	1	1	0.11281
AT1G32750	4.27471e-06	1.08276	1	1	0.113186
AT1G18830	4.31265e-06	0.0632985	1	1	0.11419
AT5G59732	4.31344e-06	0.157842	1	1	0.114211
AT2G37450	4.32898e-06	-0.598023	1	1	0.114623
AT3G13330	4.34937e-06	1.17115	1	1	0.115163
AT5G37340	4.44809e-06	0.153943	1	1	0.117777
AT3G63310	4.49165e-06	1.51137	1	1	0.11893
AT1G61215	4.62715e-06	0.276106	1	1	0.122518
AT4G24110	4.63906e-06	0.663543	1	1	0.122833
AT4G37390	4.64623e-06	0.0650877	1	1	0.123023
AT5G07515	4.70458e-06	0.0618476	1	1	0.124568
AT1G29300	4.73225e-06	0.325759	1	1	0.1253
AT5G39090	4.73564e-06	0.303333	1	1	0.12539
AT5G15940	4.75676e-06	0.130226	1	1	0.125949
AT1G28380	4.79236e-06	1.44738	1	1	0.126892
AT4G38620	4.91904e-06	1.00868	1	1	0.130246
AT5G01330	4.9304e-06	0.093741	1	1	0.130547
AT3G60920	4.95154e-06	0.0650919	1	1	0.131107
AT4G12000	5.01552e-06	0.773614	1	1	0.132801
AT3G17890	5.04358e-06	0.275497	1	1	0.133544
AT5G01930	5.05344e-06	0.182042	1	1	0.133805
AT3G48050	5.11284e-06	0.924277	1	1	0.135378
AT1G32530	5.1515e-06	0.823838	1	1	0.136401
AT1G12210	5.15246e-06	0.153354	1	1	0.136427
AT5G03560	5.15742e-06	0.63261	1	1	0.136558
AT3G55730	5.17057e-06	0.276227	1	1	0.136906
AT1G04830	5.29135e-06	0.481394	1	1	0.140104
AT5G55180	5.29605e-06	3.97406	1	1	0.140229
AT3G61160	5.30643e-06	0.218229	1	1	0.140504
AT3G21870	5.35952e-06	-0.352429	1	1	0.141909
AT4G24040	5.42858e-06	0.403192	1	1	0.143738
AT3G51540	5.44655e-06	0.0726386	1	1	0.144214
AT5G46910	5.45462e-06	1.27562	1	1	0.144427
AT3G11900	5.53025e-06	0.418115	1	1	0.14643
AT4G35180	5.56048e-06	0.105854	1	0.5	0.14723
AT3G06150	5.62807e-06	0.830054	1	1	0.14902
AT5G20240	5.63106e-06	0.0826667	1	1	0.149099
AT3G18530	5.634e-06	0.149718	1	1	0.149177
AT2G30250	5.67161e-06	1.32759	1	1	0.150173
AT2G46170	5.71245e-06	0.758958	1	1	0.151254
AT2G40830	5.81755e-06	0.464987	1	1	0.154037
AT1G78100	5.84984e-06	0.709808	1	1	0.154892
AT1G70530	5.87706e-06	1.53347	1	1	0.155613
AT4G26270	5.87805e-06	0.404087	1	1	0.155639
AT1G76960	5.89452e-06	0.274131	1	1	0.156075
AT1G17290	5.94767e-06	1.89244	1	1	0.157482
AT3G16800	6.00911e-06	0.239055	1	1	0.159109
AT2G38290	6.14556e-06	2.07428	1	1	0.162722
AT5G66100	6.30373e-06	0.354299	1	1	0.16691
AT3G10985	6.37029e-06	1.2903	1	1	0.168673
AT3G45090	6.39405e-06	0.351013	1	1	0.169302
AT5G40540	6.4263e-06	1.09768	1	1	0.170156
AT4G34220	6.52564e-06	-0.454025	1	1	0.172786
AT1G59820	6.54409e-06	0.819499	1	1	0.173275
AT3G62260	6.55258e-06	1.69812	1	1	0.173499
AT5G01400	6.55552e-06	0.560928	1	1	0.173577
AT4G22470	6.5776e-06	0.101273	1	1	0.174162
AT1G49620	6.69872e-06	0.708931	1	1	0.177369
AT3G61390	6.70269e-06	0.103917	1	0.5	0.177474
AT5G21482	6.73721e-06	0.214382	1	1	0.178388
AT1G26270	6.80504e-06	1.00758	1	1	0.180184
AT3G54100	7.01128e-06	0.323792	1	1	0.185645
AT4G06536	7.04452e-06	0.097916	1	1	0.186525
AT5G54490	7.08718e-06	1.53745	1	1	0.187654
AT1G68690	7.18413e-06	0.316483	1	1	0.190221
AT1G67530	7.20352e-06	0.195555	1	1	0.190735
AT5G19070	7.23784e-06	0.603064	1	1	0.191644
AT2G40330	7.3452e-06	0.120425	1	1	0.194486
AT5G38710	7.3826e-06	0.189639	1	1	0.195476
AT5G51470	7.41945e-06	0.107438	1	1	0.196452
AT1G12750	7.44045e-06	0.690931	1	1	0.197008
AT2G29420	7.58079e-06	2.83889	1	1	0.200724
AT1G50732	7.6885e-06	-0.731007	1	1	0.203576
AT1G66160	7.8033e-06	1.21355	1	1	0.206616
AT4G38940	7.80502e-06	1.13288	1	1	0.206661
AT2G33590	7.80869e-06	0.681872	1	1	0.206758
AT1G69850	7.83373e-06	0.762197	1	1	0.207422
AT1G17300	7.85358e-06	0.144277	1	1	0.207947
AT1G79610	7.8596e-06	0.712265	1	1	0.208107
AT2G39660	7.90508e-06	1.74356	1	1	0.209311
AT1G05287	7.91244e-06	0.0840636	1	1	0.209506
AT3G48990	7.93402e-06	1.5464	1	1	0.210077
AT3G11420	7.99674e-06	1.0759	1	1	0.211738
AT4G22530	7.99684e-06	1.2851	1	1	0.21174
AT3G11670	8.02352e-06	0.427207	1	1	0.212447
AT2G39950	8.03652e-06	0.812004	1	1	0.212791
AT1G31885	8.06316e-06	0.055442	1	1	0.213496
AT1G56060	8.15398e-06	1.60787	1	1	0.215901
AT5G19110	8.20613e-06	0.15644	1	1	0.217282
AT3G25880	8.30216e-06	0.130027	1	1	0.219824
AT2G24680	8.31597e-06	0.10806	1	1	0.22019
AT1G03230	8.35196e-06	0.934789	1	1	0.221143
AT1G74750	8.35274e-06	0.530788	1	1	0.221164
AT1G05570	8.38598e-06	0.301798	1	1	0.222044
AT1G53320	8.39467e-06	0.903385	1	1	0.222274
AT4G37250	8.5063e-06	0.295998	1	1	0.22523
AT1G32127	8.55046e-06	0.70168	1	1	0.226399
AT4G09620	8.68629e-06	-0.720174	1	1	0.229996
AT4G24380	8.77633e-06	2.55996	1	1	0.23238
AT2G43550	8.79104e-06	-0.891355	1	1	0.232769
AT1G05670	8.80417e-06	1.44084	1	1	0.233117
AT1G08860	8.94236e-06	0.0838479	1	1	0.236776
AT4G15020	9.06513e-06	0.526046	1	1	0.240026
AT2G32250	9.12819e-06	1.1331	1	1	0.241696
AT2G31945	9.13211e-06	1.75617	1	1	0.2418
AT1G22830	9.18982e-06	0.789558	1	1	0.243328
AT1G23170	9.20224e-06	0.356828	1	1	0.243657
AT5G01500	9.23381e-06	0.416707	1	1	0.244493
AT4G17220	9.30396e-06	0.122499	1	1	0.24635
AT5G24080	9.34038e-06	0.0638562	1	1	0.247315
AT1G72120	9.43377e-06	0.369076	1	1	0.249787
AT5G04550	9.44717e-06	0.782733	1	1	0.250142
AT2G20470	9.4618e-06	0.0833069	1	1	0.25053
AT1G15970	9.52545e-06	0.79542	1	1	0.252215
AT5G07860	9.52913e-06	0.326663	1	1	0.252312
AT5G16990	9.72444e-06	0.832436	1	1	0.257484
AT3G60680	9.81718e-06	0.369816	1	1	0.259939
AT5G57123	9.97117e-06	1.44754	1	1	0.264017
AT2G25460	1.0252e-05	2.29261	1	1	0.271453
AT1G59850	1.02698e-05	0.0711134	1	0.5	0.271923
AT1G75290	1.03267e-05	0.063105	1	1	0.273431
AT3G54830	1.0419e-05	-0.108943	1	1	0.275875
AT1G74330	1.04759e-05	0.745135	1	1	0.27738
AT5G59570	1.04808e-05	0.88408	1	1	0.277511
AT5G01270	1.05039e-05	0.642882	1	1	0.278122
AT2G29090	1.05057e-05	-0.155325	1	1	0.27817
AT5G25050	1.05079e-05	0.730027	1	1	0.278227
AT3G62240	1.0563e-05	0.54905	1	1	0.279687
AT5G60170	1.05661e-05	0.561936	1	1	0.27977
AT5G02460	1.05736e-05	0.0678804	1	1	0.279967
AT1G13245	1.06036e-05	1.37913	1	1	0.280762
AT5G51980	1.06483e-05	0.485937	1	1	0.281946
AT5G52870	1.06654e-05	0.546222	1	1	0.282399
AT1G75600	1.07762e-05	0.0639361	1	0	0.285331
AT3G05500	1.08102e-05	3.48896	1	1	0.286232
AT4G30210	1.08532e-05	1.84845	1	1	0.287371
AT5G13970	1.0881e-05	0.422111	1	1	0.288108
AT1G08300	1.09304e-05	0.724336	1	1	0.289416
AT3G18170	1.09765e-05	0.288106	1	1	0.290636
AT3G02480	1.10057e-05	1.01841	1	1	0.29141
AT5G48480	1.10571e-05	0.512242	1	1	0.292771
AT2G30362	1.10996e-05	0.0973681	1	1	0.293895
AT1G04470	1.1132e-05	0.04326	1	0	0.294754
AT5G12010	1.11467e-05	1.86664	1	1	0.295143
AT5G22140	1.11606e-05	0.890893	1	1	0.29551
AT4G21940	1.11683e-05	0.638816	1	1	0.295715
AT2G15480	1.12335e-05	2.87802	1	1	0.297441
AT1G58200	1.13587e-05	1.37324	1	1	0.300756
AT5G49900	1.13731e-05	0.427398	1	1	0.301137
AT5G41990	1.14013e-05	1.04294	1	1	0.301885
AT3G14850	1.14742e-05	0.61472	1	1	0.303815
AT4G10040	1.16973e-05	1.04518	1	1	0.30972
AT4G01070	1.18914e-05	2.17336	1	1	0.31486
AT4G12020	1.19056e-05	0.741474	1	1	0.315237
AT2G40140	1.19057e-05	1.64847	1	1	0.31524
AT5G56750	1.20733e-05	1.22128	1	1	0.319677
AT1G19160	1.21573e-05	0.0595535	1	1	0.321901
AT1G01120	1.23288e-05	1.90183	1	1	0.326443
AT1G76185	1.24582e-05	0.191461	1	1	0.329869
AT1G01260	1.25716e-05	0.473812	1	1	0.33287
AT4G16144	1.26677e-05	0.652883	1	1	0.335415
AT2G28120	1.27191e-05	0.0971991	1	0.5	0.336777
AT4G28150	1.27481e-05	0.588194	1	1	0.337545
AT1G50460	1.2766e-05	1.55212	1	1	0.338019
AT1G55830	1.2813e-05	0.42561	1	1	0.339263
AT3G13320	1.28967e-05	1.19463	1	1	0.341478
AT5G05850	1.29154e-05	0.516718	1	1	0.341974
AT2G36630	1.29232e-05	0.445435	1	1	0.34218
AT1G27760	1.29248e-05	1.45496	1	1	0.342223
AT3G10280	1.29483e-05	0.0653737	1	0.5	0.342845
AT2G24490	1.29994e-05	0.926422	1	1	0.344199
AT3G19840	1.30528e-05	0.260859	1	1	0.345611
AT4G08985	1.31603e-05	0.103917	1	1	0.348459
AT5G12840	1.34337e-05	0.191107	1	1	0.355698
AT5G23760	1.35007e-05	-0.788462	1	1	0.357471
AT5G05140	1.35546e-05	1.00376	1	1	0.358899
AT4G32190	1.37575e-05	1.21866	1	1	0.364271
AT1G26730	1.37995e-05	0.168202	1	1	0.365383
AT3G50030	1.38183e-05	0.0423491	1	0	0.36588
AT1G19190	1.38742e-05	0.0873149	1	1	0.367361
AT3G45970	1.39031e-05	0.377083	1	1	0.368125
AT5G51130	1.39053e-05	0.444537	1	1	0.368184
AT1G33500	1.39063e-05	0.0785184	1	1	0.368211
AT1G04570	1.39132e-05	0.0713903	1	1	0.368393
AT5G47850	1.39285e-05	0.130586	1	1	0.368798
AT4G13110	1.40329e-05	0.862144	1	1	0.371562
AT1G14740	1.40716e-05	0.72762	1	1	0.372588
AT5G15650	1.4109e-05	1.77909	1	1	0.373578
AT5G04610	1.41426e-05	0.10249	1	1	0.374467
AT1G53840	1.42392e-05	0.76365	1	1	0.377025
AT4G06880	1.42625e-05	0.05709	1	1	0.377643
AT2G29480	1.43103e-05	0.0865812	1	1	0.378908
AT3G10500	1.43251e-05	0.801644	1	1	0.3793
AT4G38545	1.43278e-05	0.165964	1	1	0.379372
AT3G52460	1.44367e-05	0.0863838	1	1	0.382254
AT3G15800	1.44477e-05	0.264853	1	1	0.382546
AT1G54050	1.44972e-05	2.47041	1	1	0.383858
AT4G17250	1.46179e-05	0.505154	1	1	0.387053
AT1G61340	1.46864e-05	1.02847	1	1	0.388866
AT4G11280	1.47583e-05	1.84883	1	1	0.390769
AT5G03240	1.48037e-05	1.89309	1	1	0.391971
AT5G19400	1.49096e-05	1.34414	1	1	0.394776
AT2G20340	1.49217e-05	0.763406	1	1	0.395096
AT4G30100	1.49318e-05	0.838078	1	1	0.395364
AT4G24200	1.49491e-05	0.453838	1	1	0.395822
AT3G12740	1.5216e-05	1.71634	1	1	0.402888
AT5G13110	1.53267e-05	0.535474	1	1	0.405821
AT1G32690	1.53752e-05	0.197153	1	1	0.407104
AT2G06050	1.54178e-05	1.85455	1	1	0.408233
AT1G59218	1.54455e-05	0.0838771	1	1	0.408966
AT1G64780	1.54757e-05	-0.368506	1	1	0.409766
AT2G40230	1.55434e-05	0.243725	1	1	0.411558
AT1G04350	1.56283e-05	-0.586814	1	1	0.413805
AT5G52570	1.56472e-05	0.442464	1	1	0.414307
AT1G21380	1.56598e-05	0.998435	1	1	0.41464
AT2G32150	1.5732e-05	1.73269	1	1	0.416553
AT3G61190	1.57501e-05	0.813964	1	1	0.41703
AT5G58680	1.58421e-05	0.0731357	1	1	0.419467
AT5G47860	1.58477e-05	0.617924	1	1	0.419616
AT3G52400	1.60018e-05	1.26582	1	1	0.423695
AT5G50443	1.60471e-05	0.0705245	1	1	0.424894
AT5G01340	1.60849e-05	0.837731	1	1	0.425896
AT5G11670	1.62667e-05	3.0205	1	1	0.430709
AT2G17700	1.63024e-05	0.286573	1	1	0.431656
AT5G38200	1.63847e-05	0.224408	1	1	0.433835
AT5G22690	1.66523e-05	0.20213	1	1	0.440921
AT4G05010	1.68266e-05	1.90234	1	1	0.445534
AT4G23210	1.71254e-05	0.182078	1	1	0.453445
AT3G56820	1.71301e-05	0.287969	1	1	0.45357
AT1G17070	1.72409e-05	0.246555	1	1	0.456505
AT1G05360	1.72449e-05	0.309547	1	1	0.45661
AT4G17720	1.72521e-05	0.666576	1	1	0.456802
AT2G39110	1.73422e-05	0.237838	1	1	0.459186
AT3G19270	1.74625e-05	0.0683966	1	0.5	0.462371
AT4G24175	1.74793e-05	0.378358	1	1	0.462816
AT1G07180	1.75437e-05	-0.291692	1	1	0.464522
AT4G13180	1.76164e-05	1.07296	1	1	0.466448
AT1G74380	1.76505e-05	0.40119	1	1	0.46735
AT4G38290	1.77942e-05	0.26393	1	1	0.471155
AT2G20620	1.78174e-05	0.0676931	1	0.5	0.47177
AT3G22980	1.78459e-05	0.312239	1	1	0.472524
AT1G21450	1.78726e-05	0.418713	1	1	0.473231
AT2G21620	1.79485e-05	2.1523	1	1	0.475239
AT1G30750	1.80584e-05	0.449183	1	1	0.47815
AT1G18750	1.80688e-05	0.431028	1	1	0.478425
AT5G09210	1.81573e-05	0.0398915	1	0	0.480768
AT5G13750	1.81939e-05	0.940677	1	1	0.481739
AT2G18969	1.83333e-05	0.261575	1	1	0.48543
AT2G09205	1.83576e-05	0.0408662	1	0	0.486074
AT5G56270	1.87346e-05	0.257055	1	1	0.496054
AT4G26080	1.88161e-05	1.1971	1	1	0.498214
AT3G02150	1.88698e-05	0.183296	1	1	0.499635
AT1G17620	1.90245e-05	0.613669	1	1	0.503731
AT5G42570	1.90946e-05	0.986508	1	1	0.505586
AT5G57050	1.92397e-05	0.760714	1	1	0.509428
AT4G17650	1.93303e-05	0.581102	1	1	0.511827
AT1G25400	1.937e-05	1.9676	1	1	0.51288
AT2G02710	1.94591e-05	0.296033	1	1	0.515239
AT1G78955	1.94768e-05	0.109086	1	1	0.515706
AT5G01730	1.96337e-05	0.40278	1	1	0.519862
AT5G17910	1.96422e-05	0.542032	1	1	0.520087
AT5G57220	1.96524e-05	0.212389	1	1	0.520357
AT1G62305	1.97379e-05	0.434535	1	1	0.522621
AT1G60270	1.9848e-05	-0.680933	1	1	0.525537
AT5G64430	1.9961e-05	0.509754	1	1	0.528528
AT4G27830	2.00219e-05	0.223453	1	1	0.53014
AT3G23880	2.00692e-05	-0.167568	1	1	0.531392
AT3G14172	2.0107e-05	0.401977	1	1	0.532392
AT2G31865	2.01241e-05	1.75407	1	1	0.532845
AT4G32300	2.01608e-05	1.20746	1	1	0.533817
AT1G28050	2.03094e-05	0.609616	1	1	0.537753
AT3G28340	2.04595e-05	0.724318	1	1	0.541726
AT5G04860	2.06838e-05	0.257489	1	1	0.547667
AT5G03720	2.07661e-05	0.339536	1	1	0.549845
AT3G50390	2.0917e-05	0.0426959	1	0	0.55384
AT5G42800	2.09912e-05	-0.550758	1	1	0.555806
AT3G60260	2.10054e-05	1.07538	1	1	0.55618
AT1G04000	2.10887e-05	0.867038	1	1	0.558386
AT3G25760	2.11776e-05	3.58101	1	1	0.56074
AT2G16900	2.12787e-05	2.81595	1	1	0.563418
AT5G59430	2.12988e-05	0.9254	1	1	0.563949
AT3G54950	2.13383e-05	0.525213	1	1	0.564996
AT3G20410	2.13553e-05	0.455341	1	1	0.565445
AT3G01220	2.13575e-05	0.133399	1	1	0.565505
AT1G28200	2.13984e-05	1.25145	1	1	0.566587
AT3G49200	2.14145e-05	0.0503184	1	0	0.567013
AT5G56760	2.17261e-05	0.572079	1	1	0.575263
AT5G41170	2.18456e-05	0.1404	1	1	0.578428
AT5G58040	2.23384e-05	1.37044	1	1	0.591475
AT4G37430	2.24119e-05	0.196132	1	1	0.593424
AT5G44565	2.25571e-05	-0.187889	1	1	0.597268
AT5G45320	2.26149e-05	0.0787935	1	1	0.598798
AT5G63320	2.26612e-05	2.34997	1	1	0.600024
AT2G41120	2.2705e-05	-0.286219	1	1	0.601183
AT2G24280	2.29372e-05	-0.51192	1	1	0.607332
AT1G05100	2.30269e-05	2.43866	1	1	0.609706
AT1G10230	2.32479e-05	0.620096	1	1	0.615558
AT5G28237	2.32514e-05	0.0683424	1	0.5	0.615651
AT4G23810	2.32698e-05	0.684352	1	1	0.616139
AT5G08935	2.3366e-05	0.0658299	1	1	0.618685
AT4G13410	2.3511e-05	-0.296321	1	1	0.622526
AT5G56010	2.37608e-05	1.78464	1	1	0.629139
AT5G47130	2.37884e-05	0.0711884	1	1	0.629868
AT1G56140	2.38645e-05	1.22793	1	1	0.631885
AT2G23590	2.41766e-05	-0.109298	1	1	0.640148
AT2G23600	2.4461e-05	-0.587041	1	1	0.64768
AT1G03610	2.46049e-05	1.00258	1	1	0.651489
AT2G36950	2.46057e-05	1.91724	1	1	0.651509
AT5G54060	2.47339e-05	-0.160197	1	1	0.654905
AT3G03025	2.48272e-05	0.343795	1	1	0.657374
AT1G69900	2.49369e-05	1.00324	1	1	0.66028
AT2G37430	2.49667e-05	1.10449	1	1	0.66107
AT1G21010	2.50762e-05	1.22708	1	1	0.663967
AT2G47490	2.51416e-05	0.786138	1	1	0.665699
AT3G61028	2.51492e-05	0.205812	1	1	0.665901
AT1G57650	2.51912e-05	0.052518	1	0	0.667014
AT3G05727	2.52854e-05	0.0372869	1	0	0.669506
AT4G38780	2.54321e-05	0.179217	1	1	0.67339
AT1G34370	2.54562e-05	0.955156	1	1	0.67403
AT5G54585	2.54603e-05	0.588558	1	1	0.674137
AT4G21540	2.5982e-05	0.689284	1	1	0.687953
AT3G05670	2.59939e-05	1.07413	1	1	0.688266
AT5G55790	2.60538e-05	-0.560405	1	1	0.689853
AT2G15880	2.61721e-05	-0.518355	1	1	0.692984
AT1G63450	2.64169e-05	0.0472322	1	0	0.699467
AT4G12040	2.66073e-05	2.05612	1	1	0.704508
AT4G22820	2.67575e-05	0.855494	1	1	0.708486
AT4G35860	2.68426e-05	1.11974	1	1	0.710739
AT5G54500	2.70034e-05	1.70759	1	1	0.714996
AT3G28220	2.70433e-05	-0.459396	1	1	0.716053
AT5G52250	2.77499e-05	0.293473	1	1	0.734763
AT4G15550	2.78663e-05	0.5936	1	1	0.737843
AT1G70985	2.78779e-05	-0.107117	1	1	0.738151
AT4G03510	2.86353e-05	0.435433	1	1	0.758206
AT1G07870	2.88096e-05	0.463238	1	1	0.762821
AT1G24340	2.88958e-05	0.236058	1	1	0.765104
AT1G11990	2.89189e-05	0.0819222	1	1	0.765715
AT5G54940	2.91855e-05	2.26315	1	1	0.772774
AT3G25740	2.9292e-05	0.600953	1	1	0.775593
AT1G78420	2.97185e-05	0.991057	1	1	0.786886
AT2G29300	2.97904e-05	-0.274792	1	1	0.788791
AT4G30150	2.98293e-05	0.350148	1	1	0.789821
AT5G42040	3.00237e-05	0.188333	1	1	0.794968
AT2G18090	3.0233e-05	0.769418	1	1	0.800509
AT4G11670	3.02956e-05	0.246693	1	1	0.802166
AT1G68795	3.04733e-05	0.0838259	1	1	0.806872
AT5G04325	3.0506e-05	-0.189953	1	1	0.807738
AT1G51370	3.05756e-05	0.212854	1	1	0.80958
AT3G08480	3.0985e-05	0.072905	1	1	0.820421
AT1G48040	3.11926e-05	0.338984	1	1	0.825917
AT5G50990	3.12824e-05	0.147384	1	1	0.828295
AT1G75850	3.15443e-05	0.705124	1	1	0.835231
AT3G50950	3.17037e-05	0.687711	1	1	0.839451
AT1G14250	3.17066e-05	-0.337807	1	1	0.839527
AT1G68840	3.18139e-05	1.1179	1	1	0.842368
AT4G02940	3.18197e-05	1.41834	1	1	0.842523
AT4G37610	3.18879e-05	1.03499	1	1	0.844328
AT2G24545	3.19441e-05	0.16363	1	1	0.845816
AT1G79270	3.21158e-05	0.471809	1	1	0.850362
AT1G01360	3.23353e-05	0.327052	1	1	0.856174
AT1G17340	3.2598e-05	0.459996	1	1	0.863129
AT1G17500	3.26558e-05	0.415588	1	1	0.864662
AT1G18200	3.27219e-05	0.626852	1	1	0.866411
AT5G17000	3.27397e-05	2.45577	1	1	0.866882
AT1G66880	3.27732e-05	0.548383	1	1	0.867769
AT4G39830	3.30582e-05	0.337153	1	1	0.875316
AT5G67385	3.33273e-05	-0.661633	1	1	0.882442
AT4G33920	3.33662e-05	1.0969	1	1	0.883469
AT1G77250	3.35999e-05	0.605966	1	1	0.889658
AT1G22275	3.36816e-05	0.117664	1	1	0.891821
AT3G21620	3.36894e-05	0.0542202	1	0.5	0.892027
AT5G59920	3.38244e-05	0.734985	1	1	0.895601
AT3G55720	3.45114e-05	0.044876	1	0	0.913793
AT3G09530	3.46527e-05	0.0665178	1	1	0.917533
AT4G04020	3.46881e-05	0.850239	1	1	0.918473
AT1G72680	3.48297e-05	0.451856	1	1	0.922222
AT5G22300	3.5572e-05	0.475291	1	1	0.941875
AT1G13520	3.56037e-05	0.0710535	1	1	0.942715
AT5G17370	3.56375e-05	0.171214	1	1	0.943609
AT3G44720	3.57212e-05	0.779503	1	1	0.945825
AT5G27765	3.57673e-05	0.166979	1	1	0.947046
AT1G68550	3.58871e-05	0.196485	1	1	0.950218
AT5G03110	3.5926e-05	0.361543	1	1	0.95125
AT3G08760	3.59412e-05	0.451895	1	1	0.951652
AT2G47140	3.60843e-05	2.1474	1	1	0.955441
AT5G12400	3.63563e-05	0.749235	1	1	0.962643
AT3G60130	3.64864e-05	0.681076	1	1	0.966087
AT3G27260	3.6542e-05	1.11652	1	1	0.967559
AT1G04100	3.67082e-05	0.229713	1	1	0.971961
AT5G49920	3.67306e-05	0.0515301	1	1	0.972554
AT2G23110	3.71496e-05	0.0653239	1	1	0.983647
AT1G35730	3.72292e-05	0.0415424	1	0	0.985755
AT1G02610	3.76132e-05	0.119602	1	1	0.995923
AT1G01750	3.77221e-05	0.971638	1	1	0.998805
AT3G09070	3.7808e-05	0.0778891	1	1	1
AT3G60010	3.7928e-05	0.0636527	1	1	1
AT5G01910	3.79613e-05	0.1279	1	1	1
AT5G04770	3.79746e-05	0.350883	1	1	1
AT4G09315	3.80298e-05	0.0769023	1	1	1
AT5G54650	3.81648e-05	0.632917	1	1	1
AT2G24395	3.84908e-05	-0.494325	1	1	1
AT2G05620	3.89195e-05	-0.815273	1	1	1
AT1G74360	3.89752e-05	0.690607	1	1	1
AT1G33420	3.89826e-05	0.217466	1	1	1
AT5G27920	3.90619e-05	0.145905	1	1	1
AT1G68290	3.973e-05	0.464632	1	1	1
AT5G54240	4.00172e-05	0.0734663	1	1	1
AT2G17500	4.00581e-05	0.499354	1	1	1
AT3G59210	4.0178e-05	0.462962	1	1	1
AT1G61610	4.01947e-05	0.0762764	1	1	1
AT4G02410	4.01986e-05	0.453787	1	1	1
AT1G32230	4.02328e-05	1.93596	1	1	1
AT5G58320	4.04548e-05	0.389867	1	1	1
AT3G04220	4.04756e-05	0.107889	1	1	1
AT1G10580	4.08554e-05	0.673898	1	1	1
AT1G29290	4.0894e-05	0.176228	1	1	1
AT2G34355	4.12785e-05	0.32504	1	1	1
AT1G29690	4.18364e-05	1.00947	1	1	1
AT3G28910	4.21918e-05	0.910559	1	1	1
AT1G24440	4.24614e-05	0.469623	1	1	1
AT4G27680	4.25482e-05	0.741672	1	1	1
AT4G27654	4.2589e-05	0.560793	1	1	1
AT3G63220	4.26504e-05	0.268607	1	1	1
AT5G64220	4.26518e-05	0.403443	1	1	1
AT5G64770	4.27748e-05	-1.09399	1	1	1
AT2G39770	4.28757e-05	1.27289	1	1	1
AT1G76070	4.34773e-05	2.10787	1	1	1
AT5G60680	4.35134e-05	0.65125	1	1	1
AT2G14750	4.37104e-05	0.465179	1	1	1
AT5G21280	4.37517e-05	0.240288	1	1	1
AT1G77760	4.38436e-05	0.354692	1	1	1
AT4G23220	4.4078e-05	0.546673	1	1	1
AT1G12290	4.4167e-05	0.125443	1	1	1
AT5G58530	4.41699e-05	0.282568	1	1	1
AT5G50530	4.42987e-05	0.320684	1	1	1
AT2G27500	4.44038e-05	1.71382	1	1	1
AT2G39980	4.46761e-05	0.343802	1	1	1
AT2G36270	4.50189e-05	0.225095	1	1	1
AT4G09170	4.50663e-05	0.0922913	1	1	1
AT3G07340	4.51191e-05	0.317122	1	1	1
AT2G15390	4.53431e-05	0.0681923	1	1	1
AT2G41640	4.53856e-05	0.399324	1	1	1
AT4G11220	4.53896e-05	0.946166	1	1	1
AT1G69270	4.55681e-05	0.408613	1	1	1
AT4G20460	4.57762e-05	0.287421	1	1	1
AT1G74320	4.57824e-05	0.804183	1	1	1
AT3G04120	4.59082e-05	1.18285	1	1	1
AT3G05210	4.59103e-05	0.349126	1	1	1
AT3G53170	4.65846e-05	0.11082	1	1	1
AT1G63530	4.75195e-05	0.0931743	1	1	1
AT5G58430	4.83342e-05	0.945596	1	1	1
AT4G16250	4.85765e-05	0.324219	1	1	1
AT4G22880	4.88666e-05	-0.444268	1	1	1
AT5G16200	4.90574e-05	0.252778	1	1	1
AT1G12760	4.9394e-05	0.749563	1	1	1
AT1G05750	4.94128e-05	0.204422	1	1	1
AT1G73730	4.94495e-05	0.613225	1	1	1
AT2G31230	5.0152e-05	0.201068	1	1	1
AT4G13395	5.03534e-05	2.09767	1	1	1
AT5G48490	5.04763e-05	-0.628334	1	1	1
AT2G34460	5.10294e-05	-0.900621	1	1	1
AT1G71100	5.10505e-05	0.417026	1	1	1
AT1G63840	5.19082e-05	2.31835	1	1	1
AT3G44190	5.20013e-05	2.72976	1	1	1
AT1G70420	5.20418e-05	1.45595	1	1	1
AT3G16600	5.22485e-05	0.0661624	1	1	1
AT3G20500	5.25257e-05	0.984474	1	1	1
AT1G18485	5.27223e-05	0.191228	1	1	1
AT5G65300	5.274e-05	2.29441	1	1	1
AT3G63050	5.28167e-05	0.0522853	1	1	1
AT2G43410	5.28732e-05	0.981751	1	1	1
AT1G47380	5.29247e-05	0.788421	1	1	1
AT1G06002	5.31025e-05	0.211627	1	1	1
AT4G23200	5.31292e-05	0.0758621	1	1	1
AT5G54850	5.35278e-05	0.234424	1	1	1
AT5G59845	5.42097e-05	0.0546095	1	0.5	1
AT1G53430	5.43889e-05	1.24882	1	1	1
AT5G45710	5.4612e-05	0.438792	1	1	1
AT5G10800	5.48262e-05	0.146988	1	1	1
AT3G63020	5.48405e-05	0.0506469	1	0.5	1
AT1G52880	5.51692e-05	0.115364	1	1	1
AT5G54730	5.53717e-05	0.633746	1	1	1
AT2G04039	5.5605e-05	-0.868102	1	1	1
AT5G53030	5.63262e-05	0.170747	1	1	1
AT2G01755	5.63797e-05	-0.391691	1	1	1
AT2G14247	5.64469e-05	-0.558041	1	1	1
AT2G40710	5.6462e-05	0.267309	1	1	1
AT1G12060	5.65039e-05	0.396699	1	1	1
AT1G10410	5.67561e-05	0.435099	1	1	1
AT3G06760	5.72796e-05	1.68072	1	1	1
AT2G18510	5.74885e-05	0.646661	1	1	1
AT3G57210	5.75419e-05	0.0758652	1	1	1
AT5G62865	5.77735e-05	0.468995	1	1	1
AT5G48150	5.78025e-05	0.601777	1	1	1
AT3G23170	5.79026e-05	0.514648	1	1	1
AT4G29420	5.79544e-05	0.277489	1	1	1
AT4G34410	5.83502e-05	1.9125	1	1	1
AT1G73370	5.84576e-05	0.1529	1	1	1
AT4G32600	5.91111e-05	0.431477	1	1	1
AT2G09100	5.93912e-05	0.03664	1	0	1
AT3G55050	5.96199e-05	0.95972	1	1	1
AT2G37770	5.96257e-05	0.135834	1	1	1
AT3G20520	6.07745e-05	0.345401	1	1	1
AT5G47100	6.08953e-05	0.394373	1	1	1
AT1G12320	6.0897e-05	1.38526	1	1	1
AT5G10695	6.10195e-05	2.80384	1	1	1
AT2G36850	6.10965e-05	0.933111	1	1	1
AT5G66020	6.14805e-05	0.180212	1	1	1
AT2G04420	6.1707e-05	0.0651334	1	1	1
AT2G32140	6.17496e-05	0.327857	1	1	1
AT1G67560	6.26407e-05	1.04837	1	1	1
AT1G04990	6.28491e-05	0.871192	1	1	1
AT2G47410	6.30845e-05	0.718709	1	1	1
AT4G36900	6.33891e-05	0.788446	1	1	1
AT4G10120	6.39887e-05	-0.6121	1	1	1
AT1G10585	6.50259e-05	0.712432	1	1	1
AT5G61960	6.51807e-05	0.815655	1	1	1
AT5G50900	6.52134e-05	0.329384	1	1	1
AT5G20230	6.5672e-05	3.26674	1	1	1
AT2G25470	6.58349e-05	0.0507663	1	1	1
AT1G32900	6.60344e-05	-0.219044	1	1	1
AT1G10370	6.6604e-05	2.65153	1	1	1
AT5G27610	6.67953e-05	0.526749	1	1	1
AT1G79620	6.69933e-05	0.0536762	1	1	1
AT5G41740	6.70666e-05	0.405712	1	1	1
AT5G66070	6.7105e-05	1.32768	1	1	1
AT3G21150	6.7575e-05	0.166472	1	1	1
AT3G19190	6.76391e-05	0.428845	1	1	1
AT5G57990	6.8032e-05	1.22768	1	1	1
AT3G25780	6.81521e-05	2.43241	1	1	1
AT1G15000	6.84209e-05	-0.210988	1	1	1
AT1G64200	6.9227e-05	0.75949	1	1	1
AT3G13276	6.9663e-05	0.143733	1	1	1
AT2G41980	6.9667e-05	0.420157	1	1	1
AT4G12970	6.99165e-05	-0.58343	1	1	1
AT2G25290	7.00732e-05	0.292217	1	1	1
AT5G27760	7.01165e-05	2.31946	1	1	1
AT4G27310	7.03689e-05	0.104325	1	1	1
AT3G13290	7.06246e-05	0.240281	1	1	1
AT5G22630	7.07233e-05	0.321674	1	1	1
AT3G12540	7.09736e-05	0.0423671	1	0	1
AT4G03820	7.11454e-05	0.429974	1	1	1
AT2G37760	7.12905e-05	0.0714782	1	1	1
AT1G45191	7.20099e-05	-0.34485	1	1	1
AT4G30490	7.27383e-05	0.412436	1	1	1
AT1G50600	7.278e-05	0.703253	1	1	1
AT3G52470	7.28094e-05	1.09834	1	1	1
AT3G46620	7.28967e-05	1.2697	1	1	1
AT1G18480	7.31715e-05	0.444968	1	1	1
AT3G25882	7.33534e-05	0.286058	1	1	1
AT4G28300	7.35383e-05	1.14962	1	1	1
AT2G43570	7.41639e-05	0.202214	1	1	1
AT5G58380	7.45493e-05	0.526408	1	1	1
AT2G40950	7.47019e-05	0.202299	1	1	1
AT1G15800	7.52673e-05	1.15773	1	1	1
AT3G47780	7.53772e-05	0.422794	1	1	1
AT4G21910	7.58819e-05	-0.742523	1	1	1
AT5G42340	7.61087e-05	0.0524143	1	0.5	1
AT2G30560	7.64536e-05	0.0965958	1	1	1
AT1G78380	7.64807e-05	1.84059	1	1	1
AT1G62390	7.66904e-05	0.657848	1	1	1
AT3G10300	7.69555e-05	1.54751	1	1	1
AT2G44410	7.70047e-05	0.691911	1	1	1
AT4G26860	7.7596e-05	-0.525923	1	1	1
AT5G65200	7.76621e-05	0.427257	1	1	1
AT1G06850	7.79095e-05	0.286989	1	1	1
AT1G68830	7.79635e-05	-0.538976	1	1	1
AT1G28480	7.83552e-05	2.07026	1	1	1
AT1G02880	7.91335e-05	0.632091	1	1	1
AT2G18680	7.94902e-05	0.652636	1	1	1
AT1G79160	7.95446e-05	1.54047	1	1	1
AT1G29357	8.06885e-05	0.501733	1	1	1
AT5G14710	8.08809e-05	0.432697	1	1	1
AT2G24550	8.09828e-05	1.27231	1	1	1
AT3G56290	8.10652e-05	-0.696495	1	1	1
AT1G49740	8.13915e-05	1.10144	1	1	1
AT1G45201	8.16467e-05	-0.92612	1	1	1
AT2G21185	8.18926e-05	-0.732282	1	1	1
AT2G27480	8.19706e-05	0.545007	1	1	1
AT1G07630	8.20803e-05	0.691697	1	1	1
AT5G15970	8.2248e-05	2.08856	1	1	1
AT3G47070	8.24374e-05	-1.76503	1	1	1
AT4G39670	8.36304e-05	3.10466	1	1	1
AT1G30320	8.37976e-05	0.722738	1	1	1
AT5G53040	8.42644e-05	0.0935819	1	0.5	1
AT1G78240	8.43003e-05	1.13173	1	1	1
AT5G22920	8.51148e-05	-0.305138	1	1	1
AT1G14020	8.5147e-05	0.2789	1	1	1
AT5G62620	8.53553e-05	0.294803	1	1	1
AT4G11550	8.5812e-05	0.116097	1	1	1
AT5G59540	8.58155e-05	1.41944	1	1	1
AT1G75450	8.68205e-05	0.0579586	1	1	1
AT4G08925	8.68512e-05	0.0740042	1	1	1
AT1G74790	8.87225e-05	0.694383	1	1	1
AT5G65207	8.90626e-05	1.15226	1	1	1
AT3G53620	8.93431e-05	0.648545	1	1	1
AT5G16550	8.94907e-05	0.542057	1	1	1
AT5G48180	9.01139e-05	1.36075	1	1	1
AT1G14000	9.02775e-05	1.04977	1	1	1
AT5G63490	9.08883e-05	0.512973	1	1	1
AT3G45040	9.08888e-05	0.878609	1	1	1
AT2G27690	9.10314e-05	0.38191	1	1	1
AT4G21510	9.11808e-05	0.135384	1	1	1
AT4G36930	9.13258e-05	0.243554	1	1	1
AT2G47820	9.14143e-05	0.200848	1	1	1
AT3G13050	9.2218e-05	1.1373	1	1	1
AT5G07740	9.26204e-05	0.746003	1	1	1
AT5G67580	9.32852e-05	0.755869	1	1	1
AT1G76580	9.45889e-05	0.677432	1	1	1
AT2G23910	9.46375e-05	-0.684163	1	1	1
AT2G30360	9.5202e-05	1.43847	1	1	1
AT2G42220	9.52552e-05	-1.13539	1	1	1
AT1G28570	9.54814e-05	-0.314516	1	1	1
AT5G63750	9.55746e-05	0.0300389	1	0	1
AT3G02555	9.68537e-05	1.10871	1	1	1
AT5G47910	9.71119e-05	1.27811	1	1	1
AT3G53600	9.71412e-05	0.815654	1	1	1
AT1G06540	9.79883e-05	-0.609919	1	1	1
AT4G12735	9.82164e-05	0.430968	1	1	1
AT4G00050	9.82845e-05	-0.830994	1	1	1
AT5G61540	9.86365e-05	0.166242	1	1	1
AT4G15233	0.000100643	0.100385	1	1	1
AT1G53380	0.000101157	0.68638	1	1	1
AT2G43910	0.000101157	-1.07229	1	1	1
AT4G12070	0.000101461	0.620503	1	1	1
AT5G47220	0.000102381	1.41117	1	1	1
AT1G21722	0.000103237	0.0743116	1	1	1
AT1G19270	0.000103546	0.247509	1	1	1
AT3G51460	0.000104464	0.54937	1	1	1
AT2G44970	0.000104482	0.589417	1	1	1
AT5G47470	0.000104754	0.0622459	1	1	1
AT1G56440	0.000105074	0.177972	1	1	1
AT1G61550	0.000106168	0.0874082	1	1	1
AT4G27790	0.000107291	0.153695	1	1	1
AT4G22380	0.000107822	0.483155	1	1	1
AT4G11600	0.000107935	2.139	1	1	1
AT4G30370	0.000107989	0.158992	1	1	1
AT1G31350	0.000108252	0.572529	1	1	1
AT5G41360	0.00010854	0.86492	1	1	1
AT1G51090	0.000108639	1.0012	1	1	1
AT1G65845	0.000108878	-0.314115	1	1	1
AT3G62420	0.000109358	1.28419	1	1	1
AT3G52250	0.000109671	0.400842	1	1	1
AT3G25600	0.000109836	0.790361	1	1	1
AT1G03370	0.000109858	1.16041	1	1	1
AT1G05927	0.000111284	0.126805	1	1	1
AT1G68190	0.000112113	-0.315224	1	1	1
AT5G50890	0.000113038	0.11335	1	1	1
AT2G14960	0.00011373	0.0557698	1	0.5	1
AT4G24860	0.000113802	0.0702819	1	1	1
AT5G01510	0.000113805	0.359296	1	1	1
AT1G28715	0.000114407	0.355874	1	1	1
AT2G03020	0.000115126	0.0884426	1	1	1
AT4G11470	0.000115355	0.27099	1	1	1
AT2G45150	0.000115386	0.221983	1	1	1
AT1G27910	0.000115565	0.249374	1	1	1
AT1G27500	0.000116441	0.571587	1	1	1
AT5G25250	0.00011678	0.336385	1	1	1
AT1G07440	0.000116926	-0.447907	1	1	1
AT5G57930	0.000117036	-0.73843	1	1	1
AT1G52400	0.00011712	-0.305979	1	1	1
AT5G20010	0.00011729	1.88251	1	1	1
AT4G28480	0.000117405	0.526398	1	1	1
AT5G57710	0.000117596	1.12185	1	1	1
AT5G01320	0.000117689	0.0627842	1	0.5	1
AT1G80450	0.000117965	1.8146	1	1	1
AT5G05730	0.000118518	0.713652	1	1	1
AT1G04583	0.000118651	0.117142	1	1	1
AT1G23710	0.000118963	1.62211	1	1	1
AT5G51990	0.000119003	0.333193	1	1	1
AT5G64687	0.00011957	0.0388784	1	0	1
AT2G22850	0.000119913	0.212151	1	1	1
AT5G45340	0.000120107	0.819252	1	1	1
AT1G72470	0.000120435	0.163468	1	1	1
AT2G37520	0.000121537	0.500125	1	1	1
AT3G23760	0.000122354	-0.344509	1	1	1
AT1G07670	0.000122385	0.552992	1	1	1
AT5G10930	0.00012245	0.134149	1	1	1
AT1G66400	0.000123109	1.08476	1	1	1
AT4G08500	0.000123553	0.575781	1	1	1
AT1G71330	0.000124128	0.328125	1	1	1
AT5G59230	0.000124208	0.0419231	1	1	1
AT5G57035	0.000125107	0.783649	1	1	1
AT2G38470	0.000126505	1.33057	1	1	1
AT2G14290	0.000127371	0.219776	1	1	1
AT5G12000	0.000127527	0.0611794	1	0.5	1
AT2G46320	0.000127694	0.373975	1	1	1
AT5G63500	0.000129252	-0.421391	1	1	1
AT4G30840	0.000129566	0.330586	1	1	1
AT5G65410	0.000129764	-0.390732	1	1	1
AT3G44830	0.000129816	0.034166	1	0	1
AT4G24700	0.000130136	-0.203089	1	1	1
AT1G52855	0.000131054	0.273928	1	1	1
AT1G61360	0.000132182	0.658251	1	1	1
AT5G02630	0.000133378	0.174184	1	1	1
AT5G20020	0.000133833	1.10067	1	1	1
AT2G47844	0.000134458	0.054568	1	1	1
AT3G22210	0.000134734	-1.19183	1	1	1
AT1G51400	0.000134842	-1.80305	1	1	1
AT3G54810	0.000137139	0.472812	1	1	1
AT1G14580	0.000137962	-0.178461	1	1	1
AT4G30240	0.00013806	0.877847	1	1	1
AT5G56840	0.000138645	0.474132	1	1	1
AT3G48460	0.000139766	0.91413	1	1	1
AT3G21295	0.000139774	0.657222	1	1	1
AT5G45430	0.000139984	0.584212	1	1	1
AT1G03730	0.000141016	0.463835	1	1	1
AT1G77660	0.000141835	0.084892	1	1	1
AT3G20010	0.000142515	0.472407	1	1	1
AT1G03060	0.000142637	0.666335	1	1	1
AT4G39260	0.000143052	0.747605	1	1	1
AT3G15340	0.000144115	0.166093	1	1	1
AT5G57610	0.000144366	0.3412	1	1	1
AT1G57610	0.000144703	0.360128	1	1	1
AT5G04920	0.000145149	0.511757	1	1	1
AT5G55400	0.000145235	0.821057	1	1	1
AT2G18760	0.00014531	0.151068	1	1	1
AT1G71490	0.000145518	0.0580084	1	1	1
AT1G13530	0.000146901	0.0795647	1	1	1
AT1G14370	0.000147086	0.671982	1	1	1
AT1G06870	0.000148057	0.547144	1	1	1
AT5G59480	0.000148196	1.43073	1	1	1
AT3G10230	0.000148929	-0.509972	1	1	1
AT3G55940	0.000149263	0.110819	1	1	1
AT5G13680	0.000150327	0.18977	1	1	1
AT1G76040	0.00015103	0.347713	1	1	1
AT1G70170	0.000151602	0.0844036	1	1	1
AT3G55950	0.00015247	0.256447	1	1	1
AT1G79540	0.000152678	0.187417	1	1	1
AT5G13820	0.000153421	0.0877476	1	1	1
AT5G05340	0.00015343	0.428263	1	1	1
AT4G11330	0.000153902	0.866411	1	1	1
AT5G16360	0.000155464	0.276964	1	1	1
AT2G17760	0.00015607	0.488506	1	1	1
AT1G78910	0.00015749	0.184212	1	1	1
AT1G10280	0.000159617	0.1784	1	1	1
AT4G37220	0.000160649	0.176097	1	1	1
AT5G62460	0.00016095	0.723833	1	1	1
AT5G45650	0.00016149	-0.261967	1	1	1
AT2G45190	0.000163394	-0.477678	1	1	1
AT3G06780	0.000163627	1.19955	1	1	1
AT4G34470	0.000164577	0.119699	1	1	1
AT2G01190	0.00016505	0.225911	1	1	1
AT4G17410	0.0001663	0.683643	1	1	1
AT5G41750	0.000167296	0.25124	1	1	1
AT3G49780	0.000167536	2.72783	1	1	1
AT5G55700	0.000167669	0.609067	1	1	1
AT3G57280	0.000168248	0.741851	1	1	1
AT2G31390	0.000172012	0.692656	1	1	1
AT3G17420	0.000172641	0.124411	1	1	1
AT2G01918	0.000173904	-0.290494	1	1	1
AT1G05767	0.000174484	0.0604574	1	1	1
AT1G01060	0.000174752	-0.0921995	1	1	1
AT1G21660	0.000174914	0.413014	1	1	1
AT4G24430	0.000175334	0.026727	1	0	1
AT3G12300	0.000175425	0.48484	1	1	1
AT3G26020	0.000176968	0.620219	1	1	1
AT3G57710	0.000177185	0.183604	1	1	1
AT5G66595	0.000178815	0.0673035	1	1	1
AT5G67470	0.000179305	0.223645	1	1	1
AT5G53580	0.000179331	-0.608502	1	1	1
AT5G60820	0.000180599	0.363686	1	1	1
AT3G63380	0.000181312	0.643763	1	1	1
AT5G42965	0.000181789	0.268078	1	1	1
AT5G38150	0.000182728	-0.380325	1	1	1
AT3G02890	0.000183008	0.425351	1	1	1
AT4G10930	0.000183859	0.262908	1	1	1
AT3G01820	0.000183873	1.18963	1	1	1
AT4G31520	0.000184836	0.0886985	1	1	1
AT1G07000	0.000185681	1.63671	1	1	1
AT2G32210	0.000185958	2.59182	1	1	1
AT3G56250	0.000186307	0.0835032	1	1	1
AT5G25930	0.00018785	1.16464	1	1	1
AT5G13810	0.000189153	0.94491	1	1	1
AT4G12010	0.000191058	0.235823	1	1	1
AT4G24020	0.000191106	0.50068	1	1	1
AT1G02310	0.000191837	0.0511118	1	1	1
AT1G69760	0.000192282	0.624837	1	1	1
AT4G34419	0.000193155	0.0429989	1	0.5	1
AT1G78020	0.000193455	-1.04934	1	1	1
AT1G33170	0.000193591	-0.262007	1	1	1
AT3G10520	0.000195433	-0.753271	1	1	1
AT5G63470	0.000195887	-0.595158	1	1	1
AT3G16270	0.000196219	0.470444	1	1	1
AT4G05360	0.00019686	0.0459592	1	0.5	1
AT5G09850	0.000197605	-0.519674	1	1	1
AT3G01640	0.000197878	1.0118	1	1	1
AT5G09065	0.000198981	-0.482797	1	1	1
AT1G68410	0.000199008	0.59881	1	1	1
AT5G13140	0.000199246	-0.730142	1	1	1
AT1G03905	0.000199248	0.240194	1	1	1
AT5G55100	0.000199459	0.570168	1	1	1
AT1G32920	0.000199606	1.9298	1	1	1
AT3G47430	0.0001998	-0.350712	1	1	1
AT2G39360	0.000200109	0.9527	1	1	1
AT1G08800	0.000201811	0.37582	1	1	1
AT1G30810	0.000201891	0.613538	1	1	1
AT2G38790	0.000202032	0.528576	1	1	1
AT3G44110	0.000202108	1.0299	1	1	1
AT3G17700	0.0002029	0.873728	1	1	1
AT1G77850	0.000203079	0.0824543	1	1	1
AT2G40860	0.000204853	0.238132	1	1	1
AT3G09480	0.000205714	0.936415	1	1	1
AT4G21390	0.000205991	0.517767	1	1	1
AT1G32375	0.000206167	0.0899382	1	1	1
AT4G33430	0.000206264	0.719821	1	1	1
AT5G57890	0.000206343	0.334182	1	1	1
AT2G45160	0.0002071	0.152494	1	1	1
AT1G17360	0.00020742	0.641279	1	1	1
AT2G24195	0.000207621	0.14058	1	1	1
AT5G40470	0.000208542	0.104713	1	1	1
AT5G16030	0.000208594	-0.819075	1	1	1
AT2G22560	0.000209064	0.312625	1	1	1
AT1G20970	0.000209541	0.79792	1	1	1
AT3G61950	0.000209637	-0.252215	1	1	1
AT4G27340	0.000209735	0.220757	1	1	1
AT5G06515	0.00020993	0.0700999	1	1	1
AT1G79860	0.000210479	0.0466065	1	0.5	1
AT3G18620	0.000211405	0.191434	1	1	1
AT3G28600	0.000211832	0.03265	1	0	1
AT3G24840	0.000211995	0.207	1	1	1
AT1G16130	0.00021278	0.168221	1	1	1
AT3G47340	0.00021282	0.0528371	1	1	1
AT1G20980	0.000215475	0.621459	1	1	1
AT2G46610	0.000218046	0.192668	1	1	1
AT3G07790	0.000218688	0.546949	1	1	1
AT4G28290	0.000219571	1.90289	1	1	1
AT4G30530	0.000219991	1.88065	1	1	1
AT5G64300	0.000221493	0.818631	1	1	1
AT2G33380	0.000221514	1.35987	1	1	1
AT3G15240	0.000221894	0.0337925	1	0	1
AT1G17380	0.000222081	1.72112	1	1	1
AT1G75690	0.000222869	-1.15849	1	1	1
AT2G19130	0.000224733	0.202891	1	1	1
AT3G03110	0.00022506	0.579528	1	1	1
AT3G02140	0.000225595	0.756476	1	1	1
AT1G55430	0.000225697	0.0290882	1	0	1
AT4G13575	0.000226422	-0.276026	1	1	1
AT4G18160	0.000226871	0.23174	1	1	1
AT4G18880	0.000227004	0.777773	1	1	1
AT1G32960	0.000227136	0.0626667	1	1	1
AT1G19980	0.000227393	0.272745	1	1	1
AT3G60080	0.000227761	0.294244	1	1	1
AT2G19710	0.000228515	0.483874	1	1	1
AT4G24390	0.000228743	0.150158	1	1	1
AT1G76360	0.000230077	0.569905	1	1	1
AT4G16760	0.000230094	1.06016	1	1	1
AT5G16630	0.000231438	0.296228	1	1	1
AT4G12731	0.000231466	0.0726142	1	0.5	1
AT3G17810	0.000234063	0.397743	1	1	1
AT1G64320	0.00023425	0.103184	1	1	1
AT1G31880	0.000234584	0.113706	1	1	1
AT3G16720	0.00023459	0.446813	1	1	1
AT3G17710	0.00023521	0.185652	1	1	1
AT1G04580	0.000235873	0.0377046	1	1	1
AT5G01580	0.00023633	0.0522374	1	1	1
AT4G19520	0.000236761	0.571277	1	1	1
AT4G01090	0.000236783	0.554647	1	1	1
AT4G30960	0.000236791	0.831412	1	1	1
AT4G08850	0.00023803	0.471295	1	1	1
AT3G26000	0.000238217	0.840813	1	1	1
AT2G03820	0.000241913	0.629888	1	1	1
AT2G38410	0.000242125	0.512257	1	1	1
AT5G46710	0.000244019	1.22739	1	1	1
AT1G53830	0.000245316	0.064132	1	1	1
AT4G33985	0.000245378	0.287553	1	1	1
AT4G24670	0.000247003	-0.154636	1	1	1
AT3G12400	0.000247044	0.836173	1	1	1
AT3G59290	0.000247557	0.36093	1	1	1
AT1G08963	0.000248751	0.0433442	1	1	1
AT1G61690	0.000249353	0.638824	1	1	1
AT1G74350	0.000249921	0.13951	1	1	1
AT5G50200	0.000250941	0.44412	1	1	1
AT2G29720	0.000251486	0.806969	1	1	1
AT3G28330	0.000251673	0.051548	1	1	1
AT3G11650	0.000252661	0.358648	1	1	1
AT2G14740	0.000252672	0.400746	1	1	1
AT3G04730	0.000252925	1.74351	1	1	1
AT3G02750	0.000254361	0.710887	1	1	1
AT5G58670	0.000255018	0.141207	1	1	1
AT2G45685	0.000256821	0.0401655	1	0.5	1
AT1G25540	0.000257205	0.426117	1	1	1
AT1G18300	0.00026025	1.56899	1	1	1
AT2G22900	0.000260473	0.454587	1	1	1
AT1G15720	0.000260525	0.0926816	1	1	1
AT3G55960	0.000260677	0.480271	1	1	1
AT5G14200	0.000261163	-0.0897739	1	1	1
AT3G53930	0.000262386	0.389193	1	1	1
AT2G48010	0.000262423	0.277493	1	1	1
AT2G43820	0.000263348	0.611312	1	1	1
AT3G49370	0.000263869	0.146887	1	1	1
AT2G43040	0.000264665	0.267099	1	1	1
AT3G50760	0.000265811	0.68077	1	1	1
AT1G12530	0.000266733	-0.385051	1	1	1
AT3G22160	0.000267094	0.18963	1	1	1
AT5G17380	0.000267323	0.551643	1	1	1
AT5G13770	0.000268961	-0.416046	1	1	1
AT5G59450	0.000269063	0.329997	1	1	1
AT1G72210	0.000269869	0.139164	1	1	1
AT2G33490	0.000270131	0.548247	1	1	1
AT5G50450	0.000270144	0.283404	1	1	1
AT1G64970	0.00027173	-0.493895	1	1	1
AT4G04830	0.000272408	-0.618696	1	1	1
AT3G44450	0.000272576	-0.18664	1	1	1
AT4G29760	0.000272595	0.0562259	1	1	1
AT5G61550	0.000273952	0.0478113	1	0.5	1
AT5G36790	0.000275376	-0.155907	1	1	1
AT1G24330	0.000276414	0.417744	1	1	1
AT2G36580	0.000276681	0.783898	1	1	1
AT5G58300	0.000280217	0.262473	1	1	1
AT5G14760	0.000281143	0.254092	1	1	1
AT1G58360	0.000281488	-0.493159	1	1	1
AT2G40925	0.000283053	0.0737085	1	1	1
AT5G47660	0.000283363	0.282156	1	1	1
AT3G19620	0.000283729	0.0601493	1	1	1
AT5G15802	0.000283929	-0.389947	1	1	1
AT3G14620	0.000284379	0.0887397	1	1	1
AT1G51805	0.000285524	0.653626	1	1	1
AT1G50640	0.000286866	0.753258	1	1	1
AT3G61111	0.000287126	0.0308949	1	0	1
AT3G13420	0.000287322	0.244678	1	1	1
AT1G79580	0.000288021	0.0287811	1	0	1
AT1G01930	0.000288453	0.402336	1	1	1
AT5G20150	0.000288519	0.208744	1	1	1
AT1G56540	0.000289844	0.878627	1	1	1
AT5G06760	0.000289872	0.0879113	1	1	1
AT5G59790	0.00029078	0.642689	1	1	1
AT3G03310	0.000291096	0.335409	1	1	1
AT1G68710	0.000291153	0.210654	1	1	1
AT2G31800	0.000291399	0.566499	1	1	1
AT2G06010	0.00029184	-0.245429	1	1	1
AT5G67411	0.000293276	0.0559232	1	1	1
AT5G61530	0.000294867	0.691894	1	1	1
AT2G39270	0.000297652	0.498763	1	1	1
AT3G48520	0.000300461	2.07178	1	1	1
AT2G24030	0.00030107	0.155217	1	1	1
AT3G49590	0.000301543	0.257414	1	1	1
[truncated: 23,584 more rows]

## Sheet: Vasculature
Supplemental Table 7. Pseudobulk analysis of cell wall digestion responses in Arabidopsis leaves.
Differential expression analysis for cell wall digestion-responsive genes in the vasculature.
Gene	P-value	Log2-FC	pct.1	pct.2	P (adj.)
AT3G12580	2.22563e-188	5.23531	1	1	5.89303e-184
AT1G53540	9.61183e-166	4.27786	1	1	2.54502e-161
AT5G12030	2.14141e-125	5.24265	1	1	5.67001e-121
AT1G74310	1.03184e-123	5.26164	1	1	2.73212e-119
AT4G12400	2.42179e-119	4.10968	1	1	6.41241e-115
AT5G52640	3.95127e-113	4.50528	1	1	1.04622e-108
AT1G16030	1.54158e-100	4.81569	1	1	4.08179e-96
AT2G20560	6.33295e-98	2.2851	1	1	1.67684e-93
AT2G46240	6.3425e-86	4.53956	1	1	1.67937e-81
AT5G64510	1.47376e-85	1.72007	1	1	3.90222e-81
AT5G63790	1.92108e-85	4.13188	1	1	5.08663e-81
AT5G48570	5.25033e-83	2.93875	1	1	1.39018e-78
AT2G40340	5.69867e-83	3.12029	1	1	1.50889e-78
AT2G47180	1.44028e-79	1.15467	1	1	3.81357e-75
AT2G26150	1.99673e-79	3.38367	1	1	5.28693e-75
AT2G32235	3.28119e-77	1.97868	1	1	8.68792e-73
AT1G73480	4.59952e-75	1.57906	1	1	1.21786e-70
AT5G08790	8.20508e-75	4.71982	1	1	2.17254e-70
AT5G35320	5.63643e-74	2.05452	1	1	1.49241e-69
AT1G03070	2.41418e-73	1.00133	1	1	6.39226e-69
AT4G24170	7.22519e-73	1.04453	1	1	1.91309e-68
AT1G75860	3.59344e-72	4.4539	1	1	9.51471e-68
AT3G18950	1.22936e-71	3.15763	1	1	3.25509e-67
AT5G01830	5.20402e-71	1.23204	1	1	1.37792e-66
AT3G46230	3.59868e-70	3.66778	1	1	9.52858e-66
AT2G32120	4.35289e-66	2.68612	1	1	1.15256e-61
AT1G01720	9.41954e-63	4.13479	1	1	2.49411e-58
AT3G09405	1.80406e-62	0.836173	1	1	4.77678e-58
AT3G07090	3.04768e-62	3.701	1	1	8.06965e-58
AT3G23030	4.05108e-62	1.82399	1	1	1.07264e-57
AT5G47240	1.54533e-61	2.28742	1	1	4.09171e-57
AT2G30040	7.08828e-61	3.20092	1	1	1.87683e-56
AT5G13210	5.79105e-60	1.18354	1	1	1.53335e-55
AT5G51450	8.78296e-59	1.32007	1	1	2.32555e-54
AT1G66500	9.19015e-59	3.06156	1	1	2.43337e-54
AT1G70640	3.74307e-58	0.834302	1	1	9.91091e-54
AT1G76600	1.60359e-57	3.80504	1	1	4.24599e-53
AT4G31800	3.41752e-57	2.7206	1	1	9.04891e-53
AT1G10040	6.05662e-57	0.707679	1	1	1.60367e-52
AT5G51440	1.01849e-56	3.43909	1	1	2.69675e-52
AT5G43620	2.55914e-56	2.16626	1	1	6.77608e-52
AT1G80660	4.57693e-56	0.586034	1	1	1.21188e-51
AT3G09350	8.28416e-56	4.28943	1	1	2.19348e-51
AT3G14440	2.19224e-53	1.07113	1	1	5.80462e-49
AT4G22780	2.06197e-51	1.94363	1	1	5.45967e-47
AT1G05670	1.11407e-50	0.904293	1	1	2.94982e-46
AT3G24500	1.39437e-50	4.09395	1	1	3.69202e-46
AT1G71000	5.19118e-50	2.5139	1	1	1.37452e-45
AT2G41730	9.31517e-50	0.484959	1	1	2.46647e-45
AT3G08970	1.75846e-49	1.01017	1	1	4.65606e-45
AT1G26800	3.55102e-49	1.7527	1	1	9.4024e-45
AT2G45680	7.28111e-49	1.88101	1	1	1.92789e-44
AT4G36010	1.30925e-48	2.96574	1	1	3.46662e-44
AT2G25140	4.23539e-48	1.0221	1	1	1.12145e-43
AT4G15420	4.27098e-47	1.68538	1	1	1.13087e-42
AT5G53750	4.39448e-47	0.836802	1	1	1.16357e-42
AT1G14200	4.77971e-47	2.81256	1	1	1.26557e-42
AT3G13090	5.91707e-47	0.561363	1	1	1.56672e-42
AT4G01870	1.05673e-46	3.75133	1	1	2.79802e-42
AT5G14730	1.7934e-46	1.84721	1	1	4.74855e-42
AT1G44350	2.79221e-46	2.97913	1	1	7.3932e-42
AT1G07400	5.22342e-46	5.14307	1	1	1.38306e-41
AT1G66090	1.93215e-45	1.70096	1	1	5.11594e-41
AT1G59860	3.23291e-44	3.30138	1	1	8.56011e-40
AT1G15520	1.04466e-43	2.41445	1	1	2.76606e-39
AT4G17230	1.2149e-43	1.66072	1	1	3.21682e-39
AT4G22970	9.37194e-43	2.37832	1	1	2.4815e-38
AT5G16960	4.28364e-42	2.80857	1	1	1.13422e-37
AT5G08139	6.45268e-42	0.694275	1	1	1.70854e-37
AT1G33600	1.28534e-41	1.84215	1	1	3.40332e-37
AT3G18690	3.15594e-41	0.89294	1	1	8.35629e-37
AT3G09370	1.22069e-40	0.717474	1	1	3.23213e-36
AT4G10250	2.69442e-40	0.59095	1	1	7.13427e-36
AT1G31280	3.39968e-40	0.658524	1	1	9.00167e-36
AT1G76690	1.07714e-39	3.45273	1	1	2.85205e-35
AT1G76590	1.22019e-39	1.2612	1	1	3.23082e-35
AT5G59220	1.43279e-39	0.697286	1	1	3.79374e-35
AT5G03380	4.45645e-39	3.29182	1	1	1.17998e-34
AT4G15260	5.07078e-39	0.828763	1	1	1.34264e-34
AT2G30020	8.78215e-39	2.03146	1	1	2.32534e-34
AT3G04710	1.05844e-38	0.948334	1	1	2.80254e-34
AT1G27720	1.12229e-38	0.906023	1	1	2.9716e-34
AT5G03990	1.53276e-38	1.37056	1	1	4.05845e-34
AT4G18950	4.40108e-38	4.51121	1	1	1.16532e-33
AT5G63290	9.86432e-38	0.866673	1	1	2.61188e-33
AT2G33580	3.89341e-37	2.21695	1	1	1.0309e-32
AT1G01340	6.31456e-37	0.773765	1	1	1.67197e-32
AT1G09913	9.04887e-37	1.18905	1	1	2.39596e-32
AT2G32240	1.96779e-36	3.35693	1	1	5.2103e-32
AT5G12020	2.99644e-36	4.08011	1	1	7.93396e-32
AT3G10020	3.67874e-36	3.00269	1	1	9.74056e-32
AT1G03220	4.00773e-36	2.41272	1	1	1.06117e-31
AT4G27652	4.17212e-36	1.82586	1	1	1.10469e-31
AT3G48240	5.72452e-36	0.418851	1	1	1.51574e-31
AT5G15660	1.4235e-35	0.530676	1	1	3.76915e-31
AT4G36030	1.63626e-35	0.56187	1	1	4.33248e-31
AT5G27520	1.95747e-35	2.36136	1	1	5.18298e-31
AT3G09560	1.96783e-35	1.4415	1	1	5.21042e-31
AT5G67190	2.04104e-35	1.33867	1	1	5.40428e-31
AT1G71530	3.2496e-35	0.930086	1	1	8.60429e-31
AT3G49570	3.79487e-35	3.16941	1	1	1.00481e-30
AT1G07150	4.82361e-35	1.28138	1	1	1.2772e-30
AT2G43020	6.23237e-35	1.99337	1	1	1.65021e-30
AT4G18010	8.77723e-35	2.52868	1	1	2.32403e-30
AT3G09570	9.60897e-35	1.34789	1	1	2.54426e-30
AT1G01350	1.20833e-34	1.16849	1	1	3.19941e-30
AT1G69890	1.3109e-34	1.45327	1	1	3.471e-30
AT3G48520	2.4309e-34	1.96122	1	1	6.43653e-30
AT4G25390	2.55891e-34	0.764009	1	1	6.77549e-30
AT4G37370	2.72401e-34	2.82703	1	1	7.21264e-30
AT5G16980	6.02424e-34	1.47472	1	1	1.5951e-29
AT3G05510	6.86127e-34	1.49057	1	1	1.81673e-29
AT1G02230	7.68638e-34	0.315066	1	1	2.0352e-29
AT5G09590	1.00175e-33	1.55276	1	1	2.65242e-29
AT5G14700	1.24538e-33	0.832147	1	1	3.29751e-29
AT2G20370	1.29946e-33	0.863882	1	1	3.4407e-29
AT5G63130	1.4718e-33	1.35511	1	1	3.89704e-29
AT3G09400	2.7724e-33	0.551149	1	1	7.34076e-29
AT5G54300	2.78197e-33	2.29409	1	1	7.3661e-29
AT5G52410	2.85831e-33	0.848196	1	1	7.56824e-29
AT3G11020	3.5385e-33	0.975914	1	1	9.36923e-29
AT4G12450	3.90841e-33	0.887981	1	1	1.03487e-28
AT3G06490	4.33882e-33	1.80531	1	1	1.14883e-28
AT3G14200	5.0662e-33	1.96807	1	1	1.34143e-28
AT1G17420	6.04054e-33	4.27981	1	1	1.59941e-28
AT4G11660	6.45828e-33	1.37658	1	1	1.71002e-28
AT5G42650	6.69307e-33	3.40361	1	1	1.77219e-28
AT3G08720	6.78627e-33	1.32537	1	1	1.79687e-28
AT1G76965	1.45929e-32	0.448873	1	1	3.86391e-28
AT1G19025	1.6972e-32	1.03755	1	1	4.49385e-28
AT3G28210	1.73633e-32	4.76285	1	1	4.59744e-28
AT4G21990	2.07636e-32	3.4992	1	1	5.49778e-28
AT4G29780	2.14627e-32	2.85906	1	1	5.68291e-28
AT2G26530	2.22918e-32	2.5514	1	1	5.90243e-28
AT1G05680	2.64027e-32	2.20884	1	1	6.99091e-28
AT3G17860	2.9679e-32	1.76602	1	1	7.85841e-28
AT5G25450	4.71588e-32	2.77027	1	1	1.24867e-27
AT5G47230	6.87463e-32	0.991584	1	1	1.82027e-27
AT3G16050	8.45008e-32	1.69108	1	1	2.23741e-27
AT1G72520	2.49084e-31	2.54346	1	1	6.59525e-27
AT4G09150	2.51739e-31	1.96823	1	1	6.66554e-27
AT4G17500	2.60155e-31	2.25738	1	1	6.8884e-27
AT3G03050	2.78644e-31	0.814503	1	1	7.37795e-27
AT5G55090	2.90649e-31	1.74918	1	1	7.69581e-27
AT2G29500	3.38919e-31	3.3482	1	1	8.97389e-27
AT4G06746	3.74375e-31	0.906987	1	1	9.9127e-27
AT1G71520	4.85972e-31	2.02063	1	1	1.28676e-26
AT5G02895	1.09528e-30	0.29923	1	1	2.90007e-26
AT1G54050	1.20459e-30	3.269	1	1	3.18952e-26
AT3G25250	1.37209e-30	2.80467	1	1	3.63303e-26
AT1G52560	1.44336e-30	0.419983	1	1	3.82172e-26
AT4G34131	1.46775e-30	2.23024	1	1	3.88631e-26
AT5G46170	1.57533e-30	1.21577	1	1	4.17116e-26
AT5G01100	1.77215e-30	2.67303	1	1	4.69229e-26
AT3G63060	2.27666e-30	0.621275	1	1	6.02815e-26
AT3G41762	2.64886e-30	0.471025	1	1	7.01365e-26
AT2G22010	3.20949e-30	2.01739	1	1	8.49808e-26
AT1G01750	3.22487e-30	0.645756	1	1	8.53881e-26
AT2G26560	4.46584e-30	0.649832	1	1	1.18246e-25
AT1G05575	4.89042e-30	2.34344	1	1	1.29489e-25
AT4G25200	5.0981e-30	0.545034	1	1	1.34987e-25
AT2G46520	5.88396e-30	1.08947	1	1	1.55795e-25
AT3G56710	5.992e-30	1.78381	1	1	1.58656e-25
AT1G05100	6.21239e-30	2.63425	1	1	1.64492e-25
AT5G51451	6.58885e-30	1.10837	1	1	1.74459e-25
AT5G25930	7.65326e-30	0.833434	1	1	2.02643e-25
AT2G29480	1.25133e-29	0.58882	1	1	3.31326e-25
AT5G63350	2.597e-29	0.73727	1	1	6.87634e-25
AT2G18915	2.90337e-29	1.00826	1	1	7.68754e-25
AT5G03690	2.98477e-29	0.759196	1	1	7.90309e-25
AT3G13310	3.35083e-29	2.45275	1	1	8.87234e-25
AT2G29450	3.6475e-29	4.19264	1	1	9.65786e-25
AT1G59870	4.03833e-29	3.36977	1	1	1.06927e-24
AT5G20190	5.31882e-29	1.86912	1	1	1.40832e-24
AT5G04930	7.09336e-29	1.67351	1	1	1.87818e-24
AT1G63930	7.25199e-29	1.20514	1	1	1.92018e-24
AT1G55530	7.61239e-29	1.51677	1	1	2.01561e-24
AT3G09440	9.42731e-29	4.49381	1	1	2.49616e-24
AT5G07320	1.00773e-28	0.805172	1	1	2.66825e-24
AT1G19180	1.20907e-28	2.96054	1	1	3.20138e-24
AT5G49520	2.33661e-28	3.15007	1	1	6.18686e-24
AT5G59530	2.82348e-28	1.23037	1	1	7.47601e-24
AT5G62520	3.58277e-28	2.66227	1	1	9.48647e-24
AT4G08160	3.78539e-28	0.396189	1	1	1.0023e-23
AT4G34135	8.41563e-28	2.91945	1	1	2.22829e-23
AT2G31210	1.04041e-27	0.401081	1	1	2.7548e-23
AT1G27730	1.32263e-27	1.99422	1	1	3.50206e-23
AT4G35940	1.83469e-27	1.84757	1	1	4.85789e-23
AT1G76680	1.84561e-27	5.55191	1	1	4.88681e-23
AT3G60110	3.22788e-27	1.21118	1	1	8.54678e-23
AT1G22400	3.66012e-27	4.60268	1	1	9.69127e-23
AT5G05600	3.70415e-27	3.80651	1	1	9.80785e-23
AT2G27690	4.12777e-27	0.325906	1	1	1.09295e-22
AT4G31770	5.63951e-27	0.850093	1	1	1.49323e-22
AT4G20860	6.60788e-27	1.72226	1	1	1.74963e-22
AT1G07430	6.83469e-27	1.09548	1	1	1.80969e-22
AT4G02195	7.18113e-27	0.85199	1	1	1.90142e-22
AT2G20625	9.93932e-27	0.514248	1	1	2.63173e-22
AT1G75000	1.10757e-26	0.72805	1	1	2.93262e-22
AT1G02660	1.1637e-26	0.71438	1	1	3.08126e-22
AT4G20840	1.19709e-26	1.1443	1	1	3.16965e-22
AT5G26340	1.45651e-26	2.25514	1	1	3.85656e-22
AT4G17060	1.63608e-26	0.947782	1	1	4.33202e-22
AT5G57050	1.68218e-26	0.857042	1	1	4.45408e-22
AT1G05690	1.68834e-26	0.292318	1	1	4.4704e-22
AT1G05675	1.78876e-26	1.36517	1	1	4.73627e-22
AT2G22500	2.53948e-26	2.85706	1	1	6.72403e-22
AT1G29640	2.80068e-26	0.559987	1	1	7.41563e-22
AT4G23050	2.81584e-26	1.19375	1	1	7.45578e-22
AT5G04340	2.97647e-26	1.93466	1	1	7.8811e-22
AT5G65280	3.30016e-26	1.35382	1	1	8.73816e-22
AT3G06500	3.72467e-26	3.55329	1	1	9.86218e-22
AT3G15210	8.27677e-26	2.71504	1	1	2.19152e-21
AT1G10155	8.68619e-26	0.851491	1	1	2.29993e-21
AT5G65290	9.21545e-26	0.55661	1	1	2.44007e-21
AT2G46270	1.00693e-25	1.13894	1	1	2.66614e-21
AT1G77680	1.22274e-25	1.15835	1	1	3.23757e-21
AT3G55880	1.29634e-25	0.413522	1	1	3.43245e-21
AT5G52790	2.09073e-25	0.236647	1	1	5.53583e-21
AT3G27330	2.33546e-25	0.890601	1	1	6.18384e-21
AT2G18680	2.79924e-25	0.453424	1	1	7.41183e-21
AT5G04250	3.22542e-25	1.77829	1	1	8.54025e-21
AT3G22370	3.79963e-25	1.89267	1	1	1.00607e-20
AT3G13880	3.90772e-25	0.279735	1	1	1.03468e-20
AT4G01860	4.14336e-25	1.3709	1	1	1.09708e-20
AT5G08130	4.28094e-25	1.18068	1	1	1.13351e-20
AT1G80110	4.34469e-25	0.555417	1	1	1.15039e-20
AT2G28400	4.75079e-25	2.06458	1	1	1.25791e-20
AT5G52050	6.00654e-25	2.52499	1	1	1.59041e-20
AT2G42150	8.00256e-25	0.470437	1	1	2.11892e-20
AT2G24100	8.51592e-25	1.19201	1	1	2.25485e-20
AT4G12735	1.05028e-24	0.518439	1	1	2.78093e-20
AT5G42380	1.0578e-24	3.94023	1	1	2.80084e-20
AT3G13100	1.06204e-24	0.361062	1	1	2.81207e-20
AT3G09360	1.15539e-24	1.22578	1	1	3.05923e-20
AT4G22620	1.45172e-24	0.749299	1	1	3.84387e-20
AT4G18170	1.48733e-24	3.80656	1	1	3.93816e-20
AT2G46370	1.49372e-24	2.8134	1	1	3.95506e-20
AT1G15530	1.6011e-24	0.345122	1	1	4.23938e-20
AT1G59910	1.6046e-24	1.71357	1	1	4.24866e-20
AT5G11650	2.19586e-24	1.88386	1	1	5.8142e-20
AT5G64230	2.26639e-24	1.64194	1	1	6.00096e-20
AT4G22590	2.58396e-24	1.81198	1	1	6.84182e-20
AT5G02490	3.35122e-24	2.38509	1	1	8.87335e-20
AT5G05410	3.63741e-24	4.10313	1	1	9.63113e-20
AT4G24400	3.69201e-24	0.796701	1	1	9.7757e-20
AT3G07350	5.79295e-24	0.473665	1	1	1.53386e-19
AT5G48400	6.28363e-24	0.310609	1	1	1.66378e-19
AT3G44860	7.52096e-24	1.08233	1	1	1.9914e-19
AT5G61820	1.04728e-23	3.9402	1	1	2.77299e-19
AT4G37900	1.13269e-23	0.584574	1	1	2.99914e-19
AT2G27310	1.25709e-23	2.94915	1	1	3.32853e-19
AT5G58050	1.36736e-23	0.214481	1	1	3.62049e-19
AT2G27580	1.37062e-23	1.78175	1	1	3.62912e-19
AT1G18740	1.39139e-23	2.30628	1	1	3.68413e-19
AT1G32860	1.89433e-23	1.78424	1	1	5.01582e-19
AT1G72500	2.15056e-23	1.12837	1	1	5.69426e-19
AT3G51660	2.28706e-23	4.40056	1	1	6.05566e-19
AT5G10710	2.6132e-23	1.35984	1	1	6.91924e-19
AT1G68620	2.61511e-23	1.10935	1	1	6.9243e-19
AT5G01760	3.25718e-23	0.259796	1	1	8.62436e-19
AT4G21390	3.44035e-23	0.672654	1	1	9.10935e-19
AT5G04020	3.72313e-23	1.45878	1	1	9.85811e-19
AT3G47960	3.87255e-23	1.88875	1	1	1.02538e-18
AT3G47780	4.05693e-23	1.17005	1	1	1.07419e-18
AT1G51770	5.18286e-23	0.532891	1	1	1.37232e-18
AT1G69750	5.46672e-23	1.73769	1	1	1.44748e-18
AT4G33905	5.48334e-23	2.31335	1	1	1.45188e-18
AT5G66630	7.30403e-23	0.242889	1	1	1.93396e-18
AT5G56980	7.82845e-23	1.82917	1	1	2.07282e-18
AT2G18193	8.12041e-23	1.1575	1	1	2.15012e-18
AT2G36220	1.04088e-22	2.71097	1	1	2.75605e-18
AT3G05660	1.13272e-22	0.379053	1	1	2.99921e-18
AT1G42990	1.14529e-22	2.23771	1	1	3.03251e-18
AT1G01010	1.25781e-22	1.03242	1	1	3.33043e-18
AT5G56030	1.73932e-22	2.90735	1	1	4.60537e-18
AT1G09940	1.89619e-22	2.44552	1	1	5.02074e-18
AT5G37670	1.97709e-22	0.47433	1	1	5.23493e-18
AT2G41450	2.04231e-22	0.283649	1	1	5.40763e-18
AT4G36040	2.75075e-22	2.84948	1	1	7.28344e-18
AT5G18360	2.80075e-22	0.318599	1	1	7.41582e-18
AT1G13880	3.70246e-22	0.979621	1	1	9.80338e-18
AT2G14290	4.55896e-22	0.454269	1	1	1.20712e-17
AT5G48530	5.91876e-22	1.05508	1	1	1.56717e-17
AT2G33100	6.43026e-22	0.2469	1	1	1.7026e-17
AT3G19970	6.43409e-22	1.4312	1	1	1.70362e-17
AT5G57010	7.26507e-22	0.454768	1	1	1.92365e-17
AT1G72450	7.64342e-22	1.47104	1	1	2.02382e-17
AT3G25230	7.85545e-22	2.69953	1	1	2.07997e-17
AT1G07160	9.13196e-22	1.82519	1	1	2.41796e-17
AT2G29420	9.18919e-22	3.2591	1	1	2.43311e-17
AT2G36380	9.73792e-22	0.808127	1	1	2.57841e-17
AT5G46080	9.94952e-22	0.613586	1	1	2.63443e-17
AT4G05100	1.10974e-21	2.99313	1	1	2.93836e-17
AT2G23770	1.13596e-21	0.644998	1	1	3.0078e-17
AT4G17895	1.17103e-21	0.755813	1	1	3.10065e-17
AT5G63370	1.29963e-21	2.53753	1	1	3.44116e-17
AT1G10370	1.31226e-21	4.23816	1	1	3.47461e-17
AT1G62620	2.80639e-21	0.277544	1	1	7.43076e-17
AT1G71140	3.09267e-21	0.446513	1	1	8.18878e-17
AT1G64380	3.41829e-21	1.92983	1	1	9.05096e-17
AT1G79920	3.60906e-21	0.768267	1	1	9.55607e-17
AT3G02840	4.47563e-21	2.78723	1	1	1.18506e-16
AT1G32950	5.47735e-21	0.329993	1	1	1.45029e-16
AT5G60790	7.02368e-21	1.394	1	1	1.85973e-16
AT2G42340	7.39864e-21	0.167123	1	1	1.95901e-16
AT4G00940	9.44671e-21	0.348719	1	1	2.5013e-16
AT4G08170	9.89034e-21	1.77208	1	1	2.61876e-16
AT1G55920	1.01214e-20	2.3331	1	1	2.67995e-16
AT5G05400	1.19827e-20	0.344488	1	1	3.17278e-16
AT1G19310	1.20471e-20	1.37027	1	1	3.18983e-16
AT4G05010	1.26266e-20	2.26522	1	1	3.34327e-16
AT3G46660	1.41426e-20	0.336723	1	1	3.74467e-16
AT4G11350	1.4428e-20	0.299334	1	1	3.82026e-16
AT1G25422	1.70716e-20	0.254369	1	1	4.52022e-16
AT1G76970	1.7376e-20	1.36321	1	1	4.60082e-16
AT3G05200	1.91907e-20	1.011	1	1	5.0813e-16
AT1G30455	2.03879e-20	0.372398	1	1	5.39831e-16
AT5G13870	2.06722e-20	0.470685	1	1	5.47359e-16
AT1G75960	2.06996e-20	0.661002	1	1	5.48083e-16
AT3G53230	2.15013e-20	1.22979	1	1	5.69313e-16
AT1G51760	2.17695e-20	3.17263	1	1	5.76412e-16
AT1G53170	2.23823e-20	0.888544	1	1	5.92639e-16
AT2G47140	2.38587e-20	1.96498	1	1	6.3173e-16
AT5G54860	2.4679e-20	0.758463	1	1	6.53452e-16
AT4G24160	2.62217e-20	3.24854	1	1	6.94297e-16
AT1G21980	2.8352e-20	2.15768	1	1	7.50705e-16
AT1G20100	3.05859e-20	2.90069	1	1	8.09855e-16
AT5G47830	3.80773e-20	0.488257	1	1	1.00821e-15
AT2G15480	4.07681e-20	3.68751	1	1	1.07946e-15
AT4G36950	4.65417e-20	2.67899	1	1	1.23233e-15
AT1G75300	5.96685e-20	0.219049	1	1	1.5799e-15
AT5G17000	6.34687e-20	3.40861	1	1	1.68052e-15
AT2G32930	6.36215e-20	0.579839	1	1	1.68457e-15
AT1G30070	6.77933e-20	2.31949	1	1	1.79503e-15
AT5G46330	6.85704e-20	0.733546	1	1	1.81561e-15
AT2G18700	7.26914e-20	2.1528	1	1	1.92472e-15
AT5G16010	8.81214e-20	4.56044	1	1	2.33328e-15
AT1G03740	9.42703e-20	1.3776	1	1	2.49609e-15
AT4G20830	9.60351e-20	3.55247	1	1	2.54282e-15
AT5G62770	1.01787e-19	1.20422	1	1	2.69511e-15
AT2G44500	1.18458e-19	1.58545	1	1	3.13653e-15
AT2G13960	1.42306e-19	0.368167	1	1	3.76797e-15
AT5G65630	1.48828e-19	2.46028	1	1	3.94068e-15
AT3G25760	1.503e-19	4.72718	1	1	3.97965e-15
AT5G14470	1.62594e-19	0.208915	1	1	4.30516e-15
AT5G24030	1.75727e-19	0.726137	1	1	4.6529e-15
AT4G03430	1.96713e-19	2.07858	1	1	5.20856e-15
AT5G20150	2.0032e-19	0.574689	1	1	5.30408e-15
AT2G29490	2.19866e-19	1.02746	1	1	5.82161e-15
AT3G02800	2.2066e-19	1.44919	1	1	5.84264e-15
AT4G35985	2.39987e-19	2.88826	1	1	6.35437e-15
AT3G08700	2.67929e-19	0.225627	1	1	7.09424e-15
AT2G32220	2.74764e-19	0.668924	1	1	7.27521e-15
AT4G25350	2.80954e-19	0.801252	1	1	7.43909e-15
AT1G30755	3.17154e-19	1.06562	1	1	8.3976e-15
AT2G32800	3.30314e-19	1.44733	1	1	8.74606e-15
AT1G07410	3.69503e-19	1.05022	1	1	9.78371e-15
AT1G10050	3.79629e-19	0.888364	1	1	1.00518e-14
AT2G24850	5.14682e-19	0.42972	1	1	1.36278e-14
AT5G03720	5.39222e-19	0.776463	1	1	1.42775e-14
AT2G20880	5.39324e-19	1.04968	1	1	1.42802e-14
AT2G30360	5.51735e-19	1.72559	1	1	1.46088e-14
AT2G29440	5.84308e-19	2.2244	1	1	1.54713e-14
AT1G13340	6.1002e-19	0.348089	1	1	1.61521e-14
AT3G13430	7.58795e-19	0.760845	1	1	2.00914e-14
AT1G64200	7.66975e-19	0.269322	1	1	2.0308e-14
AT1G71110	7.98025e-19	0.576292	1	1	2.11301e-14
AT2G47680	8.09825e-19	0.492869	1	1	2.14426e-14
AT5G49700	8.20266e-19	0.629678	1	1	2.1719e-14
AT5G41110	8.27405e-19	0.349088	1	1	2.1908e-14
AT5G35735	8.95831e-19	4.09263	1	1	2.37198e-14
AT3G25770	9.18904e-19	4.14455	1	1	2.43307e-14
AT5G12010	9.32773e-19	2.49683	1	1	2.4698e-14
AT3G14050	1.05274e-18	2.14058	1	1	2.78746e-14
AT5G47220	1.11875e-18	1.52733	1	1	2.96222e-14
AT5G49480	1.18035e-18	3.82229	1	1	3.12532e-14
AT5G59820	1.24328e-18	3.68933	1	1	3.29196e-14
AT5G27765	1.27325e-18	0.151915	1	1	3.37131e-14
AT5G59510	1.27876e-18	0.977586	1	1	3.38591e-14
AT3G19240	1.88144e-18	2.10921	1	1	4.98168e-14
AT3G11840	2.04784e-18	0.292349	1	1	5.42227e-14
AT3G55840	2.12907e-18	1.09491	1	1	5.63735e-14
AT1G18460	2.6744e-18	0.935799	1	1	7.08128e-14
AT3G25240	2.69789e-18	0.36905	1	1	7.14348e-14
AT5G48655	2.79381e-18	2.67828	1	1	7.39745e-14
AT3G25180	2.81064e-18	0.306227	1	1	7.442e-14
AT5G25280	2.87687e-18	2.28755	1	1	7.61737e-14
AT2G21640	3.09065e-18	0.482819	1	1	8.18342e-14
AT4G32480	3.24952e-18	0.621973	1	1	8.60409e-14
AT5G48540	3.29685e-18	1.1443	1	1	8.7294e-14
AT1G15430	3.55154e-18	3.17209	1	1	9.40377e-14
AT2G21630	3.87056e-18	1.11828	1	1	1.02485e-13
AT3G29000	4.98549e-18	1.18436	1	1	1.32006e-13
AT3G49580	5.51695e-18	1.87813	1	1	1.46078e-13
AT5G63160	5.69326e-18	1.43533	1	1	1.50746e-13
AT5G08920	6.16365e-18	0.173307	1	1	1.63201e-13
AT1G70420	7.57247e-18	1.71487	1	1	2.00504e-13
AT4G13395	7.82552e-18	2.18423	1	1	2.07204e-13
AT4G37180	8.31118e-18	1.18543	1	1	2.20063e-13
AT5G59730	8.84008e-18	2.6922	1	1	2.34068e-13
AT1G77450	8.91078e-18	2.70407	1	1	2.3594e-13
AT5G62020	9.11913e-18	1.73635	1	1	2.41456e-13
AT3G12050	9.67302e-18	1.46045	1	1	2.56122e-13
AT4G29950	9.70596e-18	1.79544	1	1	2.56994e-13
AT3G25610	9.93608e-18	0.812261	1	1	2.63087e-13
AT5G67210	1.02271e-17	0.75321	1	1	2.70793e-13
AT1G74950	1.08613e-17	1.92066	1	1	2.87584e-13
AT4G01250	1.10802e-17	1.93278	1	1	2.93381e-13
AT3G07150	1.12847e-17	0.307882	1	1	2.98795e-13
AT5G64660	1.17518e-17	1.54347	1	1	3.11165e-13
AT4G35480	1.22768e-17	2.36266	1	1	3.25064e-13
AT4G21320	1.2564e-17	0.634264	1	1	3.32671e-13
AT4G02880	1.3386e-17	2.05058	1	1	3.54435e-13
AT3G23920	1.41703e-17	2.63766	1	1	3.752e-13
AT2G36800	1.49434e-17	0.750118	1	1	3.95671e-13
AT2G36780	1.49596e-17	0.429851	1	1	3.961e-13
AT1G21550	1.52772e-17	0.416816	1	1	4.04511e-13
AT3G57120	1.74081e-17	1.38364	1	1	4.60931e-13
AT1G55320	1.95596e-17	0.586158	1	1	5.17899e-13
AT5G05220	1.97314e-17	1.40721	1	1	5.22448e-13
AT2G16900	1.9999e-17	2.80154	1	1	5.29533e-13
AT2G41445	2.3243e-17	0.23432	1	1	6.15429e-13
AT2G31751	2.34909e-17	0.367586	1	1	6.21992e-13
AT5G27010	2.4068e-17	0.221434	1	1	6.37272e-13
AT5G47120	2.50657e-17	2.36902	1	1	6.63689e-13
AT2G15390	2.5265e-17	0.135899	1	1	6.68967e-13
AT3G62260	2.56843e-17	2.11143	1	1	6.80068e-13
AT3G51910	2.67947e-17	0.310377	1	1	7.09471e-13
AT4G25670	2.74282e-17	3.14725	1	1	7.26244e-13
AT5G18370	3.04456e-17	0.286189	1	1	8.06138e-13
AT1G47510	3.45656e-17	0.599173	1	1	9.15227e-13
AT1G73920	3.68708e-17	2.86692	1	1	9.76266e-13
AT2G20950	3.76363e-17	0.179323	1	1	9.96534e-13
AT2G37980	4.18809e-17	0.439295	1	1	1.10892e-12
AT5G10550	5.1008e-17	0.869777	1	1	1.35059e-12
AT3G10800	5.30638e-17	1.63193	1	1	1.40502e-12
AT2G39650	5.33515e-17	0.858336	1	1	1.41264e-12
AT2G46510	5.46421e-17	0.507974	1	1	1.44681e-12
AT5G01820	5.57519e-17	1.14913	1	1	1.4762e-12
AT4G38940	5.86051e-17	1.04456	1	1	1.55175e-12
AT5G57123	6.24721e-17	0.849012	1	1	1.65414e-12
AT1G10170	6.70343e-17	3.09955	1	1	1.77493e-12
AT3G03440	7.9691e-17	1.03634	1	1	2.11006e-12
AT1G70750	8.15515e-17	0.422842	1	1	2.15932e-12
AT5G61560	8.64784e-17	2.18949	1	1	2.28978e-12
AT3G46620	8.78261e-17	1.57217	1	1	2.32546e-12
AT3G61730	9.16369e-17	0.114537	1	1	2.42636e-12
AT5G40390	9.37419e-17	0.31255	1	1	2.4821e-12
AT1G11100	9.45918e-17	0.457042	1	1	2.5046e-12
AT1G01030	9.52496e-17	1.95948	1	1	2.52202e-12
AT2G35700	9.66302e-17	0.59203	1	1	2.55857e-12
AT1G28050	1.2208e-16	0.898555	1	1	3.23244e-12
AT2G38400	1.23307e-16	1.16449	1	1	3.26491e-12
AT5G54490	1.25975e-16	2.53963	1	1	3.33557e-12
AT4G15410	1.28201e-16	0.970359	1	1	3.3945e-12
AT1G28480	1.48107e-16	2.94322	1	1	3.92157e-12
AT4G12120	1.48508e-16	1.36532	1	1	3.93219e-12
AT4G31760	1.63106e-16	0.286033	1	1	4.31872e-12
AT3G53160	1.68141e-16	0.399915	1	1	4.45203e-12
AT4G30780	1.74298e-16	0.747066	1	1	4.61506e-12
AT1G51805	1.81286e-16	0.780111	1	1	4.80008e-12
AT5G63320	1.83303e-16	2.48524	1	1	4.8535e-12
AT4G32030	1.94917e-16	1.45239	1	1	5.16101e-12
AT4G13110	2.06707e-16	0.925089	1	1	5.47319e-12
AT2G38360	2.78044e-16	2.32699	1	1	7.36204e-12
AT3G61190	2.87952e-16	0.958444	1	1	7.62439e-12
AT5G54510	2.93128e-16	0.217181	1	1	7.76143e-12
AT2G22680	3.1393e-16	0.498691	1	1	8.31223e-12
AT4G39670	3.27064e-16	3.36729	1	1	8.66e-12
AT2G02230	3.51948e-16	1.67622	1	1	9.31887e-12
AT3G46080	3.56927e-16	1.31809	1	1	9.4507e-12
AT2G31945	3.583e-16	1.88931	1	1	9.48707e-12
AT4G36900	3.78328e-16	0.476452	1	1	1.00174e-11
AT1G76980	3.78885e-16	0.519628	1	1	1.00321e-11
AT5G46590	3.95926e-16	0.342201	1	1	1.04833e-11
AT3G19580	3.99055e-16	1.498	1	1	1.05662e-11
AT5G17350	4.20502e-16	0.628433	1	1	1.1134e-11
AT2G46400	4.59304e-16	0.83461	1	1	1.21614e-11
AT4G31550	4.68362e-16	2.56297	1	1	1.24013e-11
AT1G77170	4.8231e-16	0.468585	1	1	1.27706e-11
AT5G53050	4.93642e-16	1.72008	1	1	1.30707e-11
AT1G03230	4.96121e-16	0.623083	1	1	1.31363e-11
AT1G77500	5.02514e-16	0.963665	1	1	1.33056e-11
AT1G63090	5.16139e-16	1.14597	1	1	1.36663e-11
AT4G08925	5.36735e-16	0.155954	1	1	1.42117e-11
AT3G55560	5.48585e-16	0.574259	1	1	1.45254e-11
AT5G22630	5.49659e-16	0.512438	1	1	1.45539e-11
AT2G24240	5.6862e-16	1.02533	1	1	1.50559e-11
AT1G70530	5.78606e-16	1.45787	1	1	1.53203e-11
AT3G55970	6.42314e-16	0.918269	1	1	1.70072e-11
AT5G39090	6.50828e-16	0.134172	1	1	1.72326e-11
AT3G50260	7.3069e-16	2.27026	1	1	1.93472e-11
AT4G21323	7.4816e-16	0.11224	1	1	1.98098e-11
AT5G66850	7.52909e-16	1.036	1	1	1.99355e-11
AT5G05085	7.63542e-16	0.226426	1	1	2.02171e-11
AT1G28760	8.24981e-16	0.556886	1	1	2.18438e-11
AT4G12005	8.5154e-16	0.419793	1	1	2.25471e-11
AT5G67340	8.84732e-16	0.26208	1	1	2.34259e-11
AT4G23190	9.28972e-16	1.22643	1	1	2.45973e-11
AT4G06880	9.44574e-16	0.101841	1	1	2.50104e-11
AT2G42270	9.69063e-16	1.59863	1	1	2.56589e-11
AT2G09955	1.00614e-15	0.25387	1	0.5	2.66404e-11
AT1G24150	1.00843e-15	0.482384	1	1	2.67012e-11
AT2G39660	1.06129e-15	2.58986	1	1	2.81008e-11
AT4G02870	1.09611e-15	0.140272	1	0.5	2.90227e-11
AT5G43190	1.1409e-15	1.15626	1	1	3.02088e-11
AT3G25990	1.1732e-15	0.249314	1	1	3.10641e-11
AT5G58070	1.25489e-15	2.90781	1	1	3.32271e-11
AT5G28237	1.35544e-15	0.199089	1	1	3.58893e-11
AT1G34260	1.43223e-15	1.5043	1	1	3.79225e-11
AT2G25460	1.56114e-15	2.4111	1	1	4.13358e-11
AT4G08555	1.68091e-15	3.95385	1	1	4.45072e-11
AT3G21700	1.69462e-15	1.37842	1	1	4.48701e-11
AT1G76380	1.79791e-15	0.947681	1	1	4.7605e-11
AT1G61065	1.82271e-15	0.507289	1	1	4.82617e-11
AT3G14075	1.839e-15	0.999828	1	1	4.8693e-11
AT1G01810	1.84819e-15	0.243809	1	1	4.89363e-11
AT1G22830	1.90039e-15	1.67899	1	1	5.03186e-11
AT5G09430	1.97111e-15	0.192338	1	1	5.2191e-11
AT3G58620	2.03548e-15	0.560213	1	1	5.38955e-11
AT3G44190	2.08981e-15	3.85468	1	1	5.53341e-11
AT4G28140	2.18179e-15	1.30795	1	1	5.77693e-11
AT5G58680	2.23863e-15	0.0980491	1	1	5.92744e-11
AT1G08973	2.26574e-15	0.303974	1	1	5.99923e-11
AT3G25882	2.30897e-15	0.376437	1	1	6.11368e-11
AT4G22630	2.33298e-15	0.129277	1	1	6.17727e-11
AT3G27355	2.47742e-15	0.296555	1	1	6.55972e-11
AT3G46110	2.4921e-15	0.524081	1	1	6.59859e-11
AT2G13660	2.49274e-15	0.346556	1	1	6.60029e-11
AT2G37430	2.61026e-15	1.37129	1	1	6.91145e-11
AT4G21940	3.07437e-15	0.465171	1	1	8.14031e-11
AT3G12510	3.11565e-15	1.83623	1	1	8.24962e-11
AT5G57980	3.50008e-15	0.249286	1	1	9.26751e-11
AT3G08990	3.78958e-15	0.334803	1	1	1.0034e-10
AT4G17750	4.04742e-15	0.425525	1	1	1.07168e-10
AT4G36990	4.16259e-15	2.87517	1	1	1.10217e-10
AT1G33590	4.22568e-15	1.95724	1	1	1.11888e-10
AT1G75270	4.71886e-15	2.04439	1	1	1.24946e-10
AT4G18880	4.82526e-15	1.03063	1	1	1.27763e-10
AT3G26500	4.85241e-15	0.109654	1	1	1.28482e-10
AT1G22985	5.10155e-15	1.34548	1	1	1.35079e-10
AT1G09433	5.61359e-15	0.352222	1	0.5	1.48637e-10
AT5G40880	5.89552e-15	0.754458	1	1	1.56102e-10
AT5G00895	6.02475e-15	0.113714	1	1	1.59523e-10
AT2G02860	6.73866e-15	1.04814	1	1	1.78426e-10
AT1G23460	6.96668e-15	0.445731	1	1	1.84464e-10
AT2G35510	7.07901e-15	1.61966	1	1	1.87438e-10
AT1G30750	7.75159e-15	0.246259	1	1	2.05247e-10
AT3G02875	7.87523e-15	1.15112	1	1	2.0852e-10
AT4G22980	8.18637e-15	0.833219	1	1	2.16759e-10
AT4G30600	8.50447e-15	2.30974	1	1	2.25181e-10
AT5G16970	8.56544e-15	3.65068	1	1	2.26796e-10
AT5G66620	8.65861e-15	0.464469	1	1	2.29263e-10
AT4G14368	8.8272e-15	0.197509	1	1	2.33727e-10
AT4G34400	8.9892e-15	0.926273	1	1	2.38016e-10
AT3G53180	9.14759e-15	1.66779	1	1	2.4221e-10
AT2G23340	9.44248e-15	1.56502	1	1	2.50018e-10
AT2G32140	9.45104e-15	0.896702	1	1	2.50245e-10
AT2G27500	9.76272e-15	2.04825	1	1	2.58497e-10
AT5G10820	9.77775e-15	1.22744	1	1	2.58895e-10
AT1G62730	1.01518e-14	0.31174	1	1	2.68798e-10
AT4G29790	1.14691e-14	0.73582	1	1	3.0368e-10
AT2G47130	1.18864e-14	0.316712	1	1	3.14727e-10
AT1G74360	1.22601e-14	1.32686	1	1	3.24622e-10
AT5G15870	1.23314e-14	2.07789	1	1	3.26511e-10
AT1G12060	1.23819e-14	0.417842	1	1	3.27848e-10
AT5G08030	1.2543e-14	0.103391	1	1	3.32114e-10
AT3G05580	1.29071e-14	1.70863	1	1	3.41754e-10
AT2G16720	1.35771e-14	1.31257	1	1	3.59495e-10
AT1G18390	1.36121e-14	0.400052	1	1	3.6042e-10
AT4G24380	1.64779e-14	2.99172	1	1	4.36301e-10
AT3G17120	1.68557e-14	0.548988	1	1	4.46306e-10
AT1G72125	1.75092e-14	0.202329	1	1	4.63609e-10
AT5G45110	1.79826e-14	1.74341	1	1	4.76143e-10
AT2G47730	1.88901e-14	3.90869	1	1	5.00172e-10
AT1G72800	1.90029e-14	0.572439	1	1	5.03158e-10
AT1G13210	2.02359e-14	1.0493	1	1	5.35805e-10
AT1G62300	2.02983e-14	1.19305	1	1	5.37457e-10
AT1G80520	2.23784e-14	1.5653	1	1	5.92534e-10
AT5G65683	2.26619e-14	0.362469	1	1	6.00043e-10
AT1G67365	2.26738e-14	0.561306	1	1	6.00356e-10
AT1G21000	2.26981e-14	1.66841	1	1	6.00999e-10
AT3G05220	2.30692e-14	2.29068	1	1	6.10825e-10
AT3G13210	2.32568e-14	0.107998	1	1	6.15793e-10
AT4G29440	2.51135e-14	0.807485	1	1	6.64954e-10
AT2G06050	2.63054e-14	2.01989	1	1	6.96514e-10
AT1G66160	2.68427e-14	1.11433	1	1	7.1074e-10
AT2G18100	2.75862e-14	0.304046	1	1	7.30428e-10
AT5G58770	2.76014e-14	0.594555	1	1	7.3083e-10
AT2G40000	2.77903e-14	2.87319	1	1	7.35831e-10
AT1G08310	2.89609e-14	0.36409	1	1	7.66826e-10
AT2G23790	3.01028e-14	1.25798	1	1	7.97061e-10
AT2G22910	3.03068e-14	1.10916	1	1	8.02464e-10
AT3G02480	3.18796e-14	1.13284	1	1	8.44107e-10
AT4G02890	3.26023e-14	3.02915	1	1	8.63244e-10
AT5G65300	3.26395e-14	3.24919	1	1	8.64228e-10
AT2G36770	3.27322e-14	0.260564	1	1	8.66683e-10
AT1G24140	3.47504e-14	0.585371	1	1	9.2012e-10
AT4G17615	3.54144e-14	2.49056	1	1	9.37702e-10
AT4G32020	3.61602e-14	2.91588	1	1	9.5745e-10
AT4G27654	3.64309e-14	1.11199	1	1	9.64617e-10
AT1G28380	3.74891e-14	1.69456	1	1	9.92635e-10
AT3G02990	4.2795e-14	0.249874	1	1	1.13313e-09
AT1G64950	4.36314e-14	1.18424	1	1	1.15527e-09
AT5G64250	4.45613e-14	1.79728	1	1	1.17989e-09
AT2G21940	4.9885e-14	0.416696	1	1	1.32086e-09
AT5G23850	5.06755e-14	0.893566	1	1	1.34179e-09
AT3G25780	5.12494e-14	3.61911	1	1	1.35698e-09
AT1G56060	5.49378e-14	1.9721	1	1	1.45464e-09
AT5G18350	5.71844e-14	0.0881731	1	1	1.51413e-09
AT4G36020	5.78828e-14	0.931402	1	1	1.53262e-09
AT2G20340	6.14236e-14	0.806954	1	1	1.62637e-09
AT4G12000	6.41428e-14	0.789958	1	1	1.69837e-09
AT1G29340	6.47046e-14	1.43873	1	1	1.71325e-09
AT3G23230	6.50464e-14	0.648175	1	1	1.7223e-09
AT1G56140	6.55914e-14	1.07958	1	1	1.73673e-09
AT4G19880	6.76134e-14	0.975815	1	1	1.79027e-09
AT4G05320	6.88002e-14	3.08072	1	1	1.82169e-09
AT4G03450	6.97603e-14	0.120649	1	1	1.84711e-09
AT5G07920	6.98937e-14	0.763728	1	1	1.85064e-09
AT4G30210	7.37071e-14	2.16485	1	1	1.95162e-09
AT5G09610	7.90124e-14	0.215287	1	0.5	2.09209e-09
AT1G18200	7.92688e-14	0.470832	1	1	2.09888e-09
AT1G23550	8.03417e-14	1.57524	1	1	2.12729e-09
AT5G58670	8.22024e-14	0.310036	1	1	2.17656e-09
AT3G16330	8.92675e-14	1.23615	1	1	2.36363e-09
AT3G59350	8.92771e-14	2.63788	1	1	2.36388e-09
AT1G79410	1.08402e-13	0.952966	1	1	2.87026e-09
AT5G39050	1.18314e-13	2.11873	1	1	3.13272e-09
AT3G57760	1.19374e-13	0.659791	1	1	3.16079e-09
AT1G11410	1.21362e-13	0.295878	1	1	3.21341e-09
AT3G04220	1.21481e-13	0.106717	1	1	3.21658e-09
AT2G17880	1.33258e-13	0.263663	1	1	3.5284e-09
AT2G38250	1.36075e-13	1.60882	1	1	3.60298e-09
AT5G55180	1.36454e-13	3.08318	1	1	3.61302e-09
AT1G61260	1.37367e-13	0.39445	1	1	3.63721e-09
AT1G74380	1.46621e-13	0.51113	1	1	3.88223e-09
AT3G06830	1.47284e-13	0.0855658	1	1	3.89978e-09
AT5G20230	1.52074e-13	4.10418	1	1	4.0266e-09
AT2G33700	1.61295e-13	1.72915	1	1	4.27078e-09
AT5G52655	1.67766e-13	0.246356	1	0.5	4.4421e-09
AT5G55050	1.6932e-13	1.80244	1	1	4.48324e-09
AT1G05560	1.70617e-13	1.55412	1	1	4.51759e-09
AT5G21990	1.7113e-13	1.43429	1	1	4.53119e-09
AT1G72120	1.72833e-13	0.313765	1	1	4.57626e-09
AT1G54260	1.7782e-13	1.04613	1	1	4.70831e-09
AT1G04160	1.84071e-13	0.722864	1	1	4.87382e-09
AT1G61610	1.9432e-13	0.185195	1	1	5.1452e-09
AT1G05020	1.99404e-13	0.160463	1	1	5.27983e-09
AT3G16510	2.00537e-13	0.46134	1	1	5.30982e-09
AT5G13880	2.21153e-13	1.8117	1	1	5.85568e-09
AT2G21130	2.35131e-13	1.62907	1	1	6.2258e-09
AT3G61800	2.37986e-13	0.713994	1	1	6.3014e-09
AT1G79160	2.3892e-13	0.18064	1	1	6.32613e-09
AT1G61340	2.40753e-13	1.43237	1	1	6.37466e-09
AT5G16990	2.73366e-13	1.44913	1	1	7.23819e-09
AT5G52310	2.88585e-13	0.927577	1	1	7.64115e-09
AT2G38290	2.88654e-13	2.44202	1	1	7.64298e-09
AT5G16900	2.90233e-13	0.139836	1	1	7.6848e-09
AT1G77410	2.90892e-13	0.243422	1	1	7.70223e-09
AT4G14365	2.98417e-13	1.38014	1	1	7.90148e-09
AT1G73880	3.02254e-13	0.483302	1	1	8.00309e-09
AT3G09520	3.05234e-13	0.219162	1	1	8.08198e-09
AT1G11950	3.21603e-13	0.620692	1	1	8.51541e-09
AT1G61890	3.35525e-13	2.44253	1	1	8.88404e-09
AT2G24500	3.50342e-13	1.72617	1	1	9.27637e-09
AT1G22810	3.56774e-13	1.9905	1	1	9.44667e-09
AT5G05500	3.62442e-13	0.0950937	1	1	9.59675e-09
AT4G36000	3.79767e-13	0.0860448	1	1	1.00555e-08
AT1G76360	3.83039e-13	0.254851	1	1	1.01421e-08
AT2G38790	3.94669e-13	0.372078	1	1	1.045e-08
AT4G33440	4.06955e-13	0.653452	1	1	1.07753e-08
AT5G13220	4.16979e-13	2.02463	1	1	1.10408e-08
AT3G07960	4.17597e-13	0.539493	1	1	1.10571e-08
AT3G01650	4.35509e-13	2.18137	1	1	1.15314e-08
AT3G03025	4.49798e-13	0.450686	1	1	1.19098e-08
AT3G14060	4.69404e-13	0.499597	1	1	1.24289e-08
AT5G57710	4.73132e-13	2.2219	1	1	1.25276e-08
AT4G33920	5.21374e-13	1.40551	1	1	1.38049e-08
AT5G03630	5.21904e-13	3.61119	1	1	1.3819e-08
AT1G66580	5.52495e-13	3.38086	1	1	1.46289e-08
AT3G63070	5.54018e-13	0.830355	1	1	1.46693e-08
AT3G28850	5.67153e-13	0.97003	1	1	1.50171e-08
AT1G61140	5.69502e-13	1.21854	1	1	1.50793e-08
AT1G20310	5.71435e-13	0.333049	1	1	1.51304e-08
AT5G51470	5.87577e-13	0.125068	1	1	1.55579e-08
AT5G62070	6.06393e-13	1.26208	1	1	1.60561e-08
AT5G48610	6.34621e-13	0.994154	1	1	1.68035e-08
AT1G32870	6.86492e-13	0.877648	1	1	1.81769e-08
AT5G03030	7.24288e-13	2.76741	1	1	1.91777e-08
AT5G65920	7.30903e-13	0.4426	1	1	1.93529e-08
AT4G38810	7.52735e-13	0.589449	1	1	1.99309e-08
AT5G57510	8.23925e-13	0.339977	1	1	2.18159e-08
AT1G05700	8.54708e-13	0.0818949	1	1	2.26309e-08
AT3G04010	9.10388e-13	1.65577	1	1	2.41053e-08
AT5G11670	9.49532e-13	4.16187	1	1	2.51417e-08
AT5G67080	9.84852e-13	0.228757	1	1	2.60769e-08
AT4G23420	1.00272e-12	0.483894	1	1	2.65501e-08
AT1G67920	1.01979e-12	2.62396	1	1	2.70019e-08
AT3G28740	1.05699e-12	2.63638	1	1	2.7987e-08
AT1G17380	1.09661e-12	1.90223	1	1	2.9036e-08
AT2G30362	1.11564e-12	0.107244	1	1	2.954e-08
AT4G12410	1.14182e-12	0.211633	1	1	3.02332e-08
AT3G09010	1.22545e-12	0.83005	1	1	3.24474e-08
AT1G09930	1.31974e-12	0.130924	1	1	3.49441e-08
AT1G26730	1.33471e-12	0.379218	1	1	3.53404e-08
AT1G64140	1.40371e-12	1.58153	1	1	3.71674e-08
AT1G35660	1.41015e-12	0.376741	1	1	3.73378e-08
AT4G23570	1.48323e-12	0.831078	1	1	3.92731e-08
AT4G23450	1.59457e-12	0.206901	1	1	4.22209e-08
AT1G02190	1.76832e-12	0.394533	1	1	4.68216e-08
AT5G08770	1.80684e-12	0.611454	1	1	4.78416e-08
AT1G63720	1.92199e-12	0.823208	1	1	5.08904e-08
AT3G57880	1.99012e-12	1.40466	1	1	5.26944e-08
AT2G15310	2.04803e-12	0.335734	1	1	5.42278e-08
AT3G02140	2.08035e-12	1.02569	1	1	5.50834e-08
AT2G24490	2.10542e-12	1.02337	1	1	5.57473e-08
AT3G47790	2.17473e-12	0.12545	1	0.5	5.75824e-08
AT3G53600	2.2109e-12	0.540311	1	1	5.85401e-08
AT3G01210	2.23102e-12	0.504732	1	1	5.90729e-08
AT1G01560	2.42149e-12	0.792517	1	1	6.41162e-08
AT2G02750	2.44917e-12	0.0761921	1	1	6.48492e-08
AT2G38340	2.51353e-12	0.259182	1	1	6.65532e-08
AT3G09032	2.56193e-12	0.842578	1	1	6.78348e-08
AT1G09960	2.56276e-12	0.401712	1	1	6.78566e-08
AT1G09970	2.79901e-12	1.84351	1	1	7.41122e-08
AT3G63010	2.83386e-12	1.42678	1	1	7.50351e-08
AT4G01026	3.23604e-12	0.801028	1	1	8.56838e-08
AT1G78310	3.29567e-12	0.600091	1	1	8.72626e-08
AT1G76610	3.5447e-12	0.212227	1	1	9.38566e-08
AT1G14370	3.65188e-12	0.549884	1	1	9.66944e-08
AT5G48657	3.65424e-12	0.87069	1	1	9.67569e-08
AT1G09950	3.8193e-12	0.533643	1	1	1.01127e-07
AT5G47670	3.97634e-12	0.211787	1	1	1.05286e-07
AT1G71697	4.12572e-12	3.22592	1	1	1.09241e-07
AT1G78600	4.13292e-12	0.329269	1	1	1.09432e-07
AT4G27410	4.18271e-12	1.33353	1	1	1.1075e-07
AT3G23210	4.19596e-12	0.7742	1	1	1.11101e-07
AT2G31865	4.20025e-12	1.95961	1	1	1.11214e-07
AT4G33985	4.20889e-12	0.538817	1	1	1.11443e-07
AT2G29065	4.3946e-12	0.15556	1	1	1.1636e-07
AT3G54200	4.46539e-12	1.23319	1	1	1.18235e-07
AT4G18050	4.50483e-12	0.519723	1	1	1.19279e-07
AT5G61800	4.75703e-12	0.176225	1	1	1.25957e-07
AT3G22160	4.80441e-12	0.424995	1	1	1.27211e-07
AT1G28190	4.94413e-12	1.38216	1	1	1.30911e-07
AT1G21680	5.18234e-12	1.28267	1	1	1.37218e-07
AT1G63840	5.25006e-12	2.74733	1	1	1.39011e-07
AT2G22900	5.27638e-12	0.189102	1	1	1.39708e-07
AT3G12320	5.63002e-12	0.181049	1	1	1.49072e-07
AT5G19900	5.71806e-12	1.42968	1	1	1.51403e-07
AT3G49780	6.03822e-12	3.72763	1	1	1.5988e-07
AT1G70700	6.05266e-12	1.44514	1	1	1.60262e-07
AT2G05380	6.0784e-12	0.541062	1	1	1.60944e-07
AT5G55970	6.52716e-12	0.376292	1	1	1.72826e-07
AT3G61740	6.55879e-12	0.843261	1	1	1.73664e-07
AT2G28890	6.64878e-12	0.803912	1	1	1.76046e-07
AT4G32630	6.71351e-12	0.271539	1	1	1.7776e-07
AT5G47175	6.90966e-12	0.15511	1	1	1.82954e-07
AT2G33710	6.94813e-12	0.156703	1	1	1.83973e-07
AT4G20780	7.05379e-12	1.34481	1	1	1.8677e-07
AT1G23440	7.30044e-12	1.77166	1	1	1.93301e-07
AT4G34380	7.58003e-12	0.245525	1	1	2.00704e-07
AT5G54170	7.7694e-12	2.45658	1	1	2.05718e-07
AT2G32130	7.82322e-12	0.138989	1	1	2.07143e-07
AT1G07630	7.92073e-12	1.06908	1	1	2.09725e-07
AT1G10560	8.12079e-12	0.0992543	1	1	2.15022e-07
AT1G45145	8.16941e-12	3.11613	1	1	2.1631e-07
AT4G37640	8.18631e-12	1.35771	1	1	2.16757e-07
AT3G02910	8.23364e-12	1.26116	1	1	2.1801e-07
AT1G70300	8.41931e-12	0.302383	1	1	2.22927e-07
AT4G18890	9.07908e-12	0.902629	1	1	2.40396e-07
AT1G63500	9.21444e-12	1.87375	1	1	2.4398e-07
AT3G27540	9.59232e-12	0.243663	1	1	2.53985e-07
AT1G25560	9.78881e-12	0.867941	1	1	2.59188e-07
AT1G80080	9.9013e-12	0.269976	1	1	2.62167e-07
AT5G42010	1.00182e-11	0.481872	1	1	2.65261e-07
AT2G44490	1.00396e-11	1.04291	1	1	2.65828e-07
AT1G57990	1.01746e-11	1.58448	1	1	2.69404e-07
AT3G05500	1.03796e-11	4.02672	1	1	2.7483e-07
AT1G23710	1.03808e-11	2.26229	1	1	2.74862e-07
AT1G80840	1.06314e-11	1.91995	1	1	2.81499e-07
AT1G66590	1.0782e-11	0.265311	1	1	2.85486e-07
AT3G28340	1.09439e-11	0.731657	1	1	2.89773e-07
AT2G30250	1.20138e-11	1.75245	1	1	3.18102e-07
AT3G62420	1.22738e-11	1.42316	1	1	3.24987e-07
AT2G32250	1.24262e-11	1.33102	1	1	3.29021e-07
AT4G16820	1.40011e-11	0.194297	1	1	3.7072e-07
AT1G19320	1.40204e-11	0.28827	1	1	3.71231e-07
AT1G10140	1.40417e-11	0.428005	1	1	3.71796e-07
AT3G08760	1.40474e-11	0.549701	1	1	3.71948e-07
AT4G27950	1.44998e-11	0.397457	1	1	3.83926e-07
AT5G22060	1.4841e-11	1.77667	1	1	3.92959e-07
AT5G40340	1.48632e-11	1.01318	1	1	3.93548e-07
AT3G09490	1.52327e-11	0.245575	1	1	4.03333e-07
AT5G39785	1.55306e-11	0.785868	1	1	4.11218e-07
AT1G13310	1.58446e-11	0.0934656	1	1	4.19534e-07
AT1G32350	1.61365e-11	0.10774	1	1	4.27263e-07
AT3G61760	1.62071e-11	0.210568	1	1	4.29132e-07
AT5G17760	1.62931e-11	0.607353	1	1	4.31408e-07
AT5G27420	1.63366e-11	0.863858	1	1	4.32561e-07
AT5G67320	1.63568e-11	1.48052	1	1	4.33097e-07
AT5G51830	1.9326e-11	1.4605	1	1	5.11715e-07
AT4G16780	1.94284e-11	0.402056	1	1	5.14426e-07
AT4G34390	1.99636e-11	1.22327	1	1	5.28597e-07
AT4G34710	2.08145e-11	3.24892	1	1	5.51127e-07
AT5G52530	2.08599e-11	1.08371	1	1	5.52327e-07
AT5G17460	2.10471e-11	0.840166	1	1	5.57286e-07
AT1G02220	2.11048e-11	0.279679	1	1	5.58812e-07
AT1G25400	2.17862e-11	1.7761	1	1	5.76855e-07
AT2G20320	2.20875e-11	1.23305	1	1	5.84832e-07
AT2G29720	2.2536e-11	0.785895	1	1	5.96708e-07
AT3G09030	2.30739e-11	0.241723	1	1	6.10952e-07
AT5G08240	2.40465e-11	0.317665	1	1	6.36702e-07
AT2G44430	2.49105e-11	0.625704	1	1	6.59579e-07
AT4G27670	2.53585e-11	0.144561	1	0.5	6.71443e-07
AT2G04435	2.5776e-11	-1.18611	1	1	6.82497e-07
AT4G37530	2.65201e-11	0.630243	1	1	7.022e-07
AT5G04480	2.70656e-11	0.330738	1	1	7.16643e-07
AT1G29330	2.78288e-11	0.781144	1	1	7.3685e-07
AT5G67310	2.78647e-11	0.138339	1	1	7.37801e-07
AT2G47490	2.78758e-11	0.845662	1	1	7.38095e-07
AT3G13110	2.85155e-11	1.34213	1	1	7.55033e-07
AT1G21670	2.92756e-11	1.80918	1	1	7.7516e-07
AT3G01220	2.95568e-11	0.135166	1	1	7.82604e-07
AT5G10830	2.9768e-11	1.8209	1	1	7.88197e-07
AT2G43120	3.02045e-11	2.38058	1	1	7.99755e-07
AT3G09340	3.02329e-11	0.160467	1	1	8.00506e-07
AT1G78070	3.09766e-11	1.8519	1	1	8.20199e-07
AT4G27740	3.21159e-11	1.11683	1	1	8.50364e-07
AT4G18140	3.27014e-11	0.865787	1	1	8.65867e-07
AT2G38470	3.30683e-11	1.76312	1	1	8.75582e-07
AT3G26910	3.35981e-11	0.983931	1	1	8.8961e-07
AT2G23690	3.42044e-11	0.314944	1	1	9.05664e-07
AT5G17850	3.45359e-11	1.41319	1	1	9.14441e-07
AT4G29770	3.48022e-11	0.0879444	1	1	9.21494e-07
AT3G21780	3.53963e-11	0.601931	1	1	9.37224e-07
AT3G17611	3.58363e-11	0.453524	1	1	9.48875e-07
AT3G05490	3.61536e-11	1.17037	1	1	9.57276e-07
AT3G18100	3.61936e-11	0.46131	1	1	9.58335e-07
AT4G05020	3.66689e-11	1.08561	1	1	9.7092e-07
AT5G46910	3.69401e-11	1.30379	1	1	9.781e-07
AT3G03640	3.85729e-11	1.44689	1	1	1.02133e-06
AT2G41630	3.88055e-11	1.80675	1	1	1.02749e-06
AT3G50760	3.94285e-11	0.243587	1	1	1.04399e-06
AT1G04647	4.18182e-11	0.0691092	1	1	1.10726e-06
AT5G62620	4.20721e-11	0.535789	1	1	1.11399e-06
AT2G34650	4.26874e-11	0.682072	1	1	1.13028e-06
AT1G08650	4.44137e-11	1.20511	1	1	1.17599e-06
AT1G30620	4.5993e-11	1.34942	1	1	1.2178e-06
AT1G30060	4.60772e-11	0.108265	1	1	1.22003e-06
AT3G08730	4.62761e-11	0.917165	1	1	1.2253e-06
AT5G13970	4.66892e-11	0.429092	1	1	1.23624e-06
AT4G20835	4.68094e-11	0.119599	1	1	1.23942e-06
AT1G08090	4.73837e-11	-0.135689	1	1	1.25462e-06
AT3G25870	4.74279e-11	0.216169	1	1	1.2558e-06
AT5G21900	4.80846e-11	0.638229	1	1	1.27318e-06
AT1G67792	4.86363e-11	0.275704	1	1	1.28779e-06
AT5G47850	5.37991e-11	0.169807	1	1	1.42449e-06
AT2G35930	5.46939e-11	0.62107	1	1	1.44818e-06
AT1G01650	5.50312e-11	1.06827	1	1	1.45712e-06
AT3G19980	5.66874e-11	0.874861	1	1	1.50097e-06
AT1G11960	5.78932e-11	1.40303	1	1	1.5329e-06
AT4G34210	5.92453e-11	0.109787	1	1	1.5687e-06
AT1G68340	6.03134e-11	0.923012	1	1	1.59698e-06
AT1G75290	6.14973e-11	0.188995	1	1	1.62832e-06
AT1G30640	6.24653e-11	0.742712	1	1	1.65396e-06
AT5G24470	6.33433e-11	0.439987	1	1	1.6772e-06
AT4G26701	6.48153e-11	0.16224	1	1	1.71618e-06
AT5G10300	6.7058e-11	1.42406	1	1	1.77556e-06
AT4G00550	7.04755e-11	0.38731	1	1	1.86605e-06
AT2G19130	7.09985e-11	0.122834	1	1	1.8799e-06
AT3G60200	7.34136e-11	0.304254	1	1	1.94384e-06
AT5G17360	7.44725e-11	0.134046	1	1	1.97188e-06
AT1G10230	7.75699e-11	0.631409	1	1	2.0539e-06
AT5G08135	7.79711e-11	0.272013	1	0.5	2.06452e-06
AT5G39380	7.89955e-11	0.697491	1	1	2.09164e-06
AT3G54130	8.05335e-11	0.737542	1	1	2.13237e-06
AT2G25470	8.14563e-11	0.0711531	1	1	2.1568e-06
AT5G05140	8.58205e-11	0.9246	1	1	2.27236e-06
AT1G78090	8.85277e-11	0.158317	1	1	2.34404e-06
AT1G11390	8.85602e-11	0.460987	1	1	2.3449e-06
AT3G20310	9.1175e-11	1.04558	1	1	2.41413e-06
AT1G27700	9.33931e-11	0.275307	1	1	2.47286e-06
AT1G09070	9.80522e-11	2.8168	1	1	2.59623e-06
AT1G21010	1.00942e-10	1.22052	1	1	2.67275e-06
AT5G52660	1.06232e-10	0.437332	1	1	2.81282e-06
AT3G11050	1.06448e-10	0.139203	1	1	2.81853e-06
AT2G39110	1.09822e-10	0.111309	1	1	2.90787e-06
AT3G57530	1.10115e-10	1.5589	1	1	2.91562e-06
AT1G51090	1.11113e-10	1.18902	1	1	2.94206e-06
AT4G23210	1.15919e-10	0.171907	1	1	3.0693e-06
AT1G65840	1.18468e-10	1.31069	1	1	3.13679e-06
AT2G20940	1.20219e-10	0.593793	1	1	3.18317e-06
AT1G20780	1.20778e-10	0.711281	1	1	3.19796e-06
AT1G18300	1.25985e-10	1.44332	1	1	3.33584e-06
AT1G24330	1.29142e-10	0.406152	1	1	3.41943e-06
AT2G47895	1.32363e-10	0.562081	1	1	3.50472e-06
AT3G05670	1.37915e-10	1.21282	1	1	3.65172e-06
AT5G12000	1.39916e-10	0.0843135	1	1	3.7047e-06
AT1G01550	1.40854e-10	1.51389	1	1	3.72952e-06
AT3G02880	1.50585e-10	2.02326	1	1	3.98718e-06
AT5G64810	1.56053e-10	0.0628346	1	1	4.13196e-06
AT4G27970	1.58886e-10	0.128934	1	1	4.20699e-06
AT2G19450	1.5943e-10	1.73757	1	1	4.2214e-06
AT1G01480	1.6254e-10	0.175528	1	1	4.30374e-06
AT1G67360	1.71582e-10	1.27272	1	1	4.54314e-06
AT1G64561	1.77212e-10	0.150584	1	1	4.69221e-06
AT2G08340	1.91135e-10	0.0869044	1	1	5.06087e-06
AT4G30370	1.92736e-10	0.120226	1	1	5.10326e-06
AT1G10090	1.92819e-10	0.699489	1	1	5.10545e-06
AT2G32510	1.95786e-10	0.129098	1	1	5.18402e-06
AT1G75450	2.07436e-10	0.340791	1	1	5.49249e-06
AT1G32690	2.16867e-10	0.114447	1	1	5.74219e-06
AT4G12040	2.21439e-10	2.30378	1	1	5.86326e-06
AT4G26200	2.26688e-10	0.142685	1	1	6.00224e-06
AT1G25370	2.3004e-10	0.412193	1	1	6.09101e-06
AT5G47880	2.3793e-10	1.05705	1	1	6.29992e-06
AT4G25520	2.5442e-10	0.932613	1	1	6.73653e-06
AT2G22850	2.5451e-10	0.533468	1	1	6.7389e-06
AT1G55300	2.55157e-10	0.36762	1	1	6.75604e-06
AT1G01260	2.73145e-10	0.473809	1	1	7.23234e-06
AT5G64170	2.74373e-10	0.393771	1	1	7.26486e-06
AT4G31780	2.75673e-10	1.82148	1	1	7.29927e-06
AT5G15650	2.76219e-10	2.53861	1	1	7.31373e-06
AT3G56200	2.80494e-10	0.614591	1	1	7.42693e-06
AT2G05940	2.91343e-10	1.47029	1	1	7.71418e-06
AT4G36580	2.91528e-10	0.143383	1	1	7.71908e-06
AT1G70650	2.92525e-10	0.114944	1	1	7.74549e-06
AT3G60920	2.98246e-10	0.0729196	1	1	7.89697e-06
AT4G30350	3.04269e-10	1.63973	1	1	8.05645e-06
AT3G09480	3.26109e-10	0.640977	1	1	8.63471e-06
AT3G12740	3.29884e-10	1.85658	1	1	8.73466e-06
AT3G57770	3.39665e-10	0.169382	1	1	8.99366e-06
AT2G14960	3.40622e-10	0.0618879	1	1	9.01899e-06
AT2G09965	3.45904e-10	0.101366	1	0.5	9.15884e-06
AT4G29180	3.49235e-10	0.0647019	1	1	9.24705e-06
AT3G02040	3.56879e-10	0.262346	1	1	9.44944e-06
AT5G41100	3.59425e-10	0.724202	1	1	9.51686e-06
AT2G17730	3.63524e-10	0.913993	1	1	9.62538e-06
AT5G41750	3.64283e-10	0.311678	1	1	9.64549e-06
AT3G10720	3.76581e-10	1.15478	1	1	9.9711e-06
AT2G17705	3.91041e-10	1.0397	1	1	1.0354e-05
AT5G51060	3.9188e-10	0.726305	1	1	1.03762e-05
AT2G47770	3.94425e-10	0.259785	1	1	1.04436e-05
AT5G06515	3.95317e-10	0.127252	1	1	1.04672e-05
AT3G57020	4.09963e-10	0.628958	1	1	1.0855e-05
AT5G23950	4.21602e-10	0.117219	1	0.5	1.11632e-05
AT3G07365	4.28007e-10	0.068453	1	1	1.13328e-05
AT4G04830	4.31291e-10	-1.08894	1	1	1.14197e-05
AT1G08860	4.32592e-10	0.134423	1	1	1.14542e-05
AT5G58160	4.42229e-10	0.477766	1	1	1.17094e-05
AT1G32920	4.47342e-10	2.7245	1	1	1.18447e-05
AT1G80670	4.52059e-10	1.16023	1	1	1.19696e-05
AT5G47910	4.53042e-10	1.22701	1	1	1.19956e-05
AT1G08300	4.56655e-10	0.72955	1	1	1.20913e-05
AT1G05160	4.58005e-10	0.475073	1	1	1.2127e-05
AT2G41835	4.63112e-10	0.615606	1	1	1.22623e-05
AT5G67550	4.68403e-10	0.131574	1	1	1.24024e-05
AT3G20520	4.75617e-10	0.213567	1	1	1.25934e-05
AT2G38870	4.82669e-10	3.5657	1	1	1.27801e-05
AT5G62430	4.98408e-10	0.720818	1	1	1.31968e-05
AT5G16020	5.16121e-10	1.85439	1	0.5	1.36659e-05
AT1G73080	5.24406e-10	1.30763	1	1	1.38852e-05
AT3G57070	5.25093e-10	0.802825	1	1	1.39034e-05
AT1G59660	5.28772e-10	0.665904	1	1	1.40008e-05
AT5G27760	5.33584e-10	2.63984	1	1	1.41282e-05
AT5G49665	5.48411e-10	0.206767	1	1	1.45208e-05
AT2G15730	5.54618e-10	0.299405	1	1	1.46852e-05
AT5G47430	5.98084e-10	1.04906	1	1	1.58361e-05
AT3G04640	6.25068e-10	2.49335	1	1	1.65505e-05
AT5G57035	6.39952e-10	1.15682	1	1	1.69446e-05
AT4G27350	6.9523e-10	1.50239	1	1	1.84083e-05
AT1G53840	7.01154e-10	0.943936	1	1	1.85652e-05
AT2G30480	7.0158e-10	0.322654	1	1	1.85764e-05
AT3G15200	7.04863e-10	0.247464	1	1	1.86634e-05
AT1G16010	7.21772e-10	0.904151	1	1	1.91111e-05
AT5G59720	7.68614e-10	0.670649	1	1	2.03514e-05
AT3G46930	7.76791e-10	0.54506	1	1	2.05679e-05
AT4G11600	8.19017e-10	2.64204	1	1	2.16859e-05
AT5G14710	8.43672e-10	0.553232	1	1	2.23388e-05
AT5G58020	8.67061e-10	1.1996	1	1	2.2958e-05
AT4G24340	8.71104e-10	0.195242	1	1	2.30651e-05
AT4G13180	8.76595e-10	1.12283	1	1	2.32105e-05
AT3G59210	9.11265e-10	1.3042	1	1	2.41285e-05
AT5G59845	9.35113e-10	0.0675707	1	0.5	2.47599e-05
AT1G69900	9.38204e-10	0.411499	1	1	2.48418e-05
AT2G32150	9.43376e-10	2.30964	1	1	2.49787e-05
AT1G04570	9.83504e-10	0.125836	1	1	2.60412e-05
AT3G50970	9.88612e-10	1.05097	1	1	2.61765e-05
AT2G36460	9.94239e-10	1.11523	1	1	2.63255e-05
AT1G10340	1.00693e-09	0.248478	1	1	2.66614e-05
AT3G44720	1.03285e-09	1.21807	1	1	2.73477e-05
AT4G13000	1.04873e-09	0.183413	1	1	2.77681e-05
AT3G01935	1.07511e-09	0.0678836	1	1	2.84667e-05
AT5G51980	1.09463e-09	0.573972	1	1	2.89836e-05
AT2G43320	1.09892e-09	0.342882	1	1	2.90972e-05
AT1G58340	1.15166e-09	0.514151	1	1	3.04935e-05
AT5G23520	1.15677e-09	0.488931	1	1	3.06289e-05
AT1G61290	1.17242e-09	0.38859	1	1	3.10434e-05
AT3G46090	1.17547e-09	0.922537	1	1	3.11242e-05
AT5G61390	1.19966e-09	0.740452	1	1	3.17645e-05
AT5G40540	1.2033e-09	0.435452	1	1	3.1861e-05
AT3G12980	1.22282e-09	1.09181	1	1	3.2378e-05
AT5G19020	1.27118e-09	0.158554	1	1	3.36582e-05
AT3G07390	1.29444e-09	3.01769	1	1	3.42741e-05
AT1G30757	1.30666e-09	0.572113	1	1	3.45977e-05
AT1G59970	1.33416e-09	0.260179	1	1	3.53259e-05
AT3G56880	1.33583e-09	1.26854	1	1	3.537e-05
AT1G67370	1.34196e-09	0.0886543	1	1	3.55325e-05
AT3G06420	1.36215e-09	1.95883	1	1	3.6067e-05
AT4G11580	1.36831e-09	0.0580543	1	1	3.62302e-05
AT2G44200	1.3906e-09	0.988848	1	1	3.68202e-05
AT5G13700	1.41303e-09	0.587873	1	1	3.74141e-05
AT1G03982	1.42446e-09	0.0931192	1	1	3.77167e-05
AT1G71100	1.42652e-09	0.643685	1	1	3.77714e-05
AT2G26610	1.50525e-09	0.117056	1	1	3.98561e-05
AT1G31350	1.52313e-09	0.746141	1	1	4.03296e-05
AT5G65350	1.58279e-09	0.211762	1	1	4.19091e-05
AT1G58200	1.60556e-09	1.25045	1	1	4.2512e-05
AT1G22310	1.62857e-09	0.235273	1	1	4.31212e-05
AT5G04610	1.63028e-09	0.101384	1	1	4.31666e-05
AT1G29300	1.72401e-09	0.577161	1	1	4.56483e-05
AT5G64540	1.74047e-09	0.259939	1	1	4.60842e-05
AT4G30240	1.7667e-09	0.81253	1	1	4.67787e-05
AT2G27660	1.7808e-09	0.171872	1	1	4.7152e-05
AT1G62740	1.80797e-09	1.13778	1	1	4.78715e-05
AT4G24110	1.80914e-09	0.741757	1	1	4.79023e-05
AT4G28400	1.84808e-09	1.68795	1	1	4.89334e-05
AT5G40860	1.9543e-09	0.0784084	1	1	5.1746e-05
AT1G68550	1.97295e-09	0.430978	1	1	5.22398e-05
AT3G47540	1.97663e-09	0.762999	1	1	5.23373e-05
AT4G32300	2.01811e-09	1.36354	1	1	5.34354e-05
AT5G10695	2.04173e-09	3.56212	1	1	5.40609e-05
AT1G07870	2.09221e-09	0.393987	1	1	5.53975e-05
AT1G61640	2.13475e-09	0.407486	1	1	5.65239e-05
AT3G51890	2.22678e-09	1.38016	1	1	5.89606e-05
AT4G30830	2.27151e-09	0.12324	1	1	6.01452e-05
AT1G04047	2.28547e-09	1.82829	1	1	6.05148e-05
AT1G12420	2.29147e-09	0.94773	1	1	6.06736e-05
AT1G22870	2.29462e-09	0.423984	1	1	6.0757e-05
AT4G23220	2.30116e-09	0.408217	1	1	6.093e-05
AT4G35180	2.35104e-09	0.417743	1	1	6.22508e-05
AT3G01830	2.35167e-09	1.94896	1	1	6.22674e-05
AT1G49900	2.36348e-09	0.102623	1	1	6.25803e-05
AT3G51540	2.39796e-09	0.0627933	1	1	6.34931e-05
AT3G22840	2.47094e-09	0.361035	1	1	6.54256e-05
AT5G62360	2.54366e-09	0.31155	1	1	6.73511e-05
AT4G26080	2.62898e-09	1.25019	1	1	6.96101e-05
AT2G41620	2.63131e-09	0.730418	1	1	6.96718e-05
AT2G17840	2.69594e-09	3.06473	1	1	7.1383e-05
AT5G41170	2.80407e-09	0.106216	1	1	7.4246e-05
AT2G21185	2.83753e-09	-0.695515	1	1	7.51321e-05
AT1G73065	2.91138e-09	0.0747007	1	1	7.70874e-05
AT2G40710	2.92023e-09	0.199844	1	1	7.73219e-05
AT1G01355	3.03689e-09	0.0903142	1	1	8.04107e-05
AT3G52470	3.07331e-09	1.46864	1	1	8.13752e-05
AT5G13750	3.08494e-09	1.10368	1	1	8.16831e-05
AT3G13280	3.11226e-09	0.06813	1	0	8.24063e-05
AT1G74330	3.13935e-09	0.733412	1	1	8.31238e-05
AT5G05440	3.15238e-09	0.287577	1	1	8.34688e-05
AT4G11330	3.1888e-09	0.716299	1	1	8.44329e-05
AT1G15720	3.25251e-09	0.114525	1	1	8.61199e-05
AT4G30340	3.28183e-09	0.228369	1	1	8.68964e-05
AT3G04240	3.2953e-09	1.8252	1	1	8.72529e-05
AT3G14670	3.32703e-09	0.152205	1	1	8.8093e-05
AT5G66020	3.3678e-09	0.1357	1	1	8.91726e-05
AT1G07350	3.51016e-09	1.68534	1	1	9.2942e-05
AT3G02610	3.57481e-09	0.090803	1	1	9.46537e-05
AT1G03850	3.61731e-09	0.145583	1	1	9.57792e-05
AT3G27415	3.72236e-09	0.0530396	1	1	9.85607e-05
AT1G77250	3.76549e-09	0.525369	1	1	9.97026e-05
AT3G01640	3.78421e-09	1.21721	1	1	0.000100198
AT3G50930	3.99555e-09	0.785502	1	1	0.000105794
AT1G17620	3.99804e-09	0.949059	1	1	0.00010586
AT5G43650	4.01182e-09	0.515714	1	1	0.000106225
AT5G42570	4.14076e-09	1.23593	1	1	0.000109639
AT3G06780	4.14183e-09	1.49892	1	1	0.000109667
AT4G15760	4.21508e-09	0.0647582	1	1	0.000111607
AT2G34340	4.27187e-09	0.149379	1	1	0.000113111
AT5G60680	4.29814e-09	0.777297	1	1	0.000113806
AT3G09830	4.32169e-09	0.862984	1	1	0.00011443
AT3G50340	4.33071e-09	0.1761	1	1	0.000114669
AT4G39270	4.42111e-09	0.120422	1	1	0.000117062
AT2G29350	4.53768e-09	0.106088	1	0.5	0.000120149
AT4G04020	4.57375e-09	1.60976	1	1	0.000121104
AT3G47080	4.57542e-09	0.400419	1	1	0.000121148
AT5G43380	4.71298e-09	1.18089	1	1	0.00012479
AT4G17098	4.86838e-09	0.376159	1	1	0.000128905
AT5G54165	4.87441e-09	3.76372	1	1	0.000129065
AT3G62770	5.04624e-09	1.02107	1	1	0.000133614
AT1G01780	5.07504e-09	0.507085	1	1	0.000134377
AT1G70140	5.27052e-09	1.82822	1	1	0.000139553
AT4G11890	5.31519e-09	0.0973692	1	1	0.000140736
AT2G02800	5.36812e-09	0.96359	1	1	0.000142137
AT5G52570	5.3882e-09	1.44844	1	1	0.000142669
AT5G66650	5.40551e-09	0.585841	1	1	0.000143127
AT1G12210	5.42297e-09	0.557479	1	1	0.000143589
AT5G44070	5.43293e-09	1.71759	1	1	0.000143853
AT3G20300	5.81002e-09	0.29607	1	1	0.000153838
AT5G56010	5.89269e-09	2.06374	1	1	0.000156027
AT1G63860	5.95372e-09	0.458966	1	1	0.000157643
AT1G53470	5.95869e-09	0.727867	1	1	0.000157774
AT1G32127	6.1039e-09	0.474931	1	1	0.000161619
AT1G05767	6.18473e-09	0.0573408	1	1	0.000163759
AT1G48330	6.19099e-09	0.94366	1	1	0.000163925
AT3G50910	6.19335e-09	1.73744	1	1	0.000163988
AT5G63750	6.20763e-09	0.0641128	1	0	0.000164366
AT1G17070	6.20824e-09	0.297619	1	1	0.000164382
AT5G03890	6.21212e-09	0.23437	1	1	0.000164484
AT3G05820	6.23413e-09	0.0675529	1	1	0.000165067
AT5G45630	6.31123e-09	0.650401	1	1	0.000167109
AT5G01400	6.34698e-09	0.367394	1	1	0.000168055
AT1G74350	6.3564e-09	0.177148	1	1	0.000168305
AT5G64572	6.40451e-09	0.118537	1	1	0.000169579
AT3G06150	6.61037e-09	0.716242	1	1	0.000175029
AT2G26290	6.6287e-09	0.121526	1	1	0.000175515
AT1G13245	6.67528e-09	1.23737	1	1	0.000176748
AT5G19025	6.82327e-09	0.349576	1	1	0.000180667
AT1G02880	6.82368e-09	0.6503	1	1	0.000180677
AT2G39360	6.89315e-09	0.724565	1	1	0.000182517
AT1G04583	6.9496e-09	0.128204	1	1	0.000184012
AT1G10585	7.00758e-09	1.00671	1	1	0.000185547
AT2G18090	7.008e-09	0.76554	1	1	0.000185558
AT1G19020	7.18935e-09	3.0797	1	1	0.00019036
AT1G78080	7.23363e-09	1.21794	1	1	0.000191532
AT1G14480	7.33958e-09	0.222839	1	1	0.000194337
AT1G17170	7.41759e-09	2.12554	1	1	0.000196403
AT2G35900	7.4282e-09	0.670039	1	1	0.000196684
AT1G02520	7.5957e-09	0.11551	1	1	0.000201119
AT5G26030	7.64252e-09	0.792769	1	1	0.000202359
AT5G09470	7.69369e-09	0.141797	1	1	0.000203714
AT5G01815	7.738e-09	0.138904	1	1	0.000204887
AT5G39670	7.91174e-09	0.444792	1	1	0.000209487
AT4G11280	7.96817e-09	1.88584	1	1	0.000210981
AT1G02850	8.02169e-09	0.144045	1	1	0.000212398
AT1G70520	8.02602e-09	0.746675	1	1	0.000212513
AT5G04550	8.0437e-09	0.828997	1	1	0.000212981
AT5G24160	8.05341e-09	0.450675	1	1	0.000213238
AT3G09080	8.06002e-09	0.0892782	1	1	0.000213413
AT4G15680	8.15779e-09	0.104489	1	1	0.000216002
AT5G01330	8.18625e-09	0.0899284	1	0.5	0.000216755
AT1G02310	8.42029e-09	0.171438	1	1	0.000222953
AT1G21450	8.44827e-09	1.09717	1	1	0.000223693
AT4G28350	8.64377e-09	1.13829	1	1	0.00022887
AT5G40460	8.75867e-09	0.708059	1	1	0.000231912
AT1G72280	8.90329e-09	0.251609	1	1	0.000235741
AT3G04110	9.1816e-09	0.354219	1	1	0.00024311
AT2G41451	9.24083e-09	0.0493807	1	1	0.000244679
AT2G13640	9.28503e-09	0.0475536	1	1	0.000245849
AT1G27760	9.32909e-09	1.71555	1	1	0.000247016
AT5G63270	9.56845e-09	0.126158	1	0.5	0.000253353
AT4G06536	9.90216e-09	0.101957	1	1	0.000262189
AT3G48090	1.00013e-08	0.479642	1	1	0.000264815
AT5G01700	1.02095e-08	0.29892	1	1	0.000270326
AT3G21070	1.03056e-08	2.56679	1	1	0.000272871
AT4G36830	1.03271e-08	0.218348	1	1	0.000273442
AT1G32960	1.03384e-08	0.0588907	1	0	0.000273739
AT3G45040	1.04351e-08	0.932398	1	1	0.000276301
AT1G69260	1.09164e-08	0.18566	1	1	0.000289044
AT3G13020	1.09734e-08	0.238031	1	1	0.000290555
AT4G02425	1.18729e-08	0.158413	1	1	0.000314371
AT5G02810	1.19949e-08	0.197338	1	1	0.0003176
AT5G59590	1.20011e-08	0.0782497	1	1	0.000317766
AT3G25600	1.20343e-08	0.857482	1	1	0.000318643
AT5G22140	1.21799e-08	1.84117	1	1	0.0003225
AT1G49620	1.21908e-08	0.506612	1	1	0.000322788
AT5G50960	1.21949e-08	1.50522	1	1	0.000322897
AT4G39890	1.22611e-08	0.38502	1	1	0.00032465
AT2G36850	1.22972e-08	1.12758	1	1	0.000325606
AT4G39030	1.24501e-08	0.411522	1	1	0.000329653
AT1G12290	1.26191e-08	0.119173	1	1	0.000334129
AT5G51260	1.30608e-08	0.817307	1	1	0.000345824
AT3G52400	1.31443e-08	1.38017	1	1	0.000348035
AT1G67340	1.3409e-08	0.741735	1	1	0.000355042
AT3G52460	1.34311e-08	0.16341	1	1	0.000355628
AT5G18490	1.34444e-08	0.595479	1	1	0.000355982
AT1G70590	1.35515e-08	0.671159	1	1	0.000358816
AT3G57730	1.36433e-08	0.125262	1	1	0.000361246
AT5G64310	1.40953e-08	2.89137	1	1	0.000373216
AT3G14172	1.42211e-08	0.359597	1	1	0.000376545
AT4G29070	1.42832e-08	0.560039	1	1	0.00037819
AT3G58720	1.44938e-08	0.256329	1	1	0.000383768
AT2G25060	1.4517e-08	-0.349685	1	1	0.000384382
AT1G78850	1.47649e-08	1.23712	1	1	0.000390944
AT1G12775	1.48749e-08	0.149614	1	1	0.000393858
AT4G29740	1.5417e-08	0.187301	1	1	0.000408211
AT1G68690	1.5433e-08	0.224927	1	1	0.000408636
AT1G12610	1.55092e-08	0.644492	1	1	0.000410652
AT1G79710	1.55915e-08	0.397912	1	1	0.000412831
AT5G01210	1.63747e-08	0.452099	1	1	0.00043357
AT3G61630	1.64604e-08	0.382008	1	1	0.000435839
AT5G22450	1.67252e-08	0.967745	1	1	0.000442851
AT5G12050	1.68277e-08	0.298434	1	1	0.000445565
AT1G72440	1.70034e-08	1.05031	1	1	0.000450216
AT3G10500	1.70341e-08	0.847621	1	1	0.000451029
AT2G20630	1.71094e-08	1.77077	1	1	0.000453022
AT1G61470	1.72072e-08	0.349847	1	1	0.000455613
AT3G09600	1.79356e-08	-0.248798	1	1	0.0004749
AT4G30390	1.79501e-08	1.49302	1	1	0.000475283
AT2G35910	1.81632e-08	0.262757	1	1	0.000480925
AT5G03210	1.82821e-08	2.64831	1	1	0.000484073
AT3G51680	1.82908e-08	0.0588035	1	0.5	0.000484303
AT2G02220	1.85112e-08	0.660913	1	1	0.000490141
AT4G02410	1.88157e-08	0.620686	1	1	0.000498203
AT1G74320	1.89079e-08	0.690699	1	1	0.000500642
AT1G28040	1.89237e-08	0.120536	1	1	0.000501061
AT3G13050	1.93542e-08	0.823576	1	1	0.000512461
AT2G36950	1.96906e-08	2.27068	1	1	0.000521369
AT2G36590	1.99396e-08	0.196336	1	1	0.000527962
AT1G23450	1.99693e-08	0.0823324	1	1	0.000528747
AT1G69410	1.9986e-08	1.36203	1	1	0.000529188
AT1G07000	2.01543e-08	1.81477	1	1	0.000533644
AT3G10630	2.03224e-08	0.191435	1	1	0.000538096
AT5G53100	2.04024e-08	0.102461	1	1	0.000540214
AT1G04837	2.0413e-08	0.133579	1	0.5	0.000540496
AT5G58430	2.06083e-08	1.03228	1	1	0.000545665
AT4G38590	2.10928e-08	0.101648	1	1	0.000558496
AT2G47890	2.11639e-08	1.5494	1	1	0.000560377
AT5G25250	2.12301e-08	0.270566	1	1	0.000562129
AT4G15670	2.1368e-08	0.144186	1	1	0.000565783
AT5G17450	2.13903e-08	0.909058	1	1	0.000566372
AT1G20823	2.15511e-08	1.20379	1	1	0.000570631
AT1G05170	2.19675e-08	0.417991	1	1	0.000581655
AT5G24110	2.19842e-08	0.24544	1	1	0.000582098
AT5G01560	2.21461e-08	0.0865081	1	1	0.000586385
AT2G18969	2.22078e-08	0.11682	1	1	0.000588019
AT5G59732	2.24078e-08	0.140923	1	1	0.000593313
AT4G34100	2.24718e-08	1.30819	1	1	0.000595008
AT5G62865	2.26583e-08	0.48559	1	1	0.000599946
AT4G21570	2.2797e-08	1.35316	1	1	0.000603619
AT2G34930	2.28745e-08	0.345119	1	1	0.00060567
AT3G63080	2.42005e-08	0.609666	1	1	0.000640782
AT5G15970	2.42309e-08	1.9243	1	1	0.000641586
AT5G56840	2.46475e-08	0.322804	1	1	0.000652616
AT1G04823	2.47955e-08	0.0589823	1	1	0.000656536
AT2G03760	2.56169e-08	0.266178	1	1	0.000678284
AT3G14990	2.59992e-08	1.8474	1	1	0.000688406
AT1G75230	2.71327e-08	0.454151	1	1	0.000718419
AT3G55950	2.73547e-08	0.180023	1	1	0.000724298
AT1G22275	2.75007e-08	0.0983821	1	1	0.000728164
AT3G54950	2.79242e-08	0.799226	1	1	0.000739377
AT1G44414	2.79453e-08	0.079256	1	1	0.000739937
AT1G66760	2.84842e-08	0.367339	1	1	0.000754204
AT2G39770	2.88419e-08	1.58486	1	1	0.000763675
AT3G26510	2.93799e-08	1.12765	1	1	0.000777922
AT3G55050	2.98412e-08	1.01167	1	1	0.000790135
AT4G39830	2.9921e-08	0.225189	1	1	0.000792248
AT4G15280	3.00305e-08	0.103297	1	1	0.000795147
AT5G42965	3.00333e-08	0.250348	1	1	0.000795221
AT4G37610	3.02141e-08	0.871652	1	1	0.000800008
AT5G61570	3.06708e-08	0.396413	1	1	0.000812101
AT5G19070	3.12427e-08	0.533025	1	1	0.000827244
AT5G58700	3.2474e-08	0.633892	1	1	0.000859847
AT1G01730	3.26049e-08	1.31833	1	1	0.000863313
AT1G07670	3.30012e-08	0.56429	1	1	0.000873806
AT3G55410	3.31419e-08	1.64563	1	1	0.00087753
AT5G25050	3.33631e-08	0.7079	1	1	0.000883388
AT3G52450	3.4069e-08	1.53303	1	1	0.000902079
AT1G07510	3.45203e-08	0.661148	1	1	0.000914029
AT2G24550	3.50077e-08	1.31732	1	1	0.000926933
AT1G68670	3.51124e-08	0.735332	1	1	0.000929706
AT5G41610	3.53755e-08	0.120357	1	1	0.000936673
AT1G66080	3.56225e-08	0.521918	1	1	0.000943212
AT2G47000	3.62588e-08	0.473909	1	1	0.000960061
AT4G23530	3.64157e-08	0.267847	1	1	0.000964216
AT5G10720	3.67308e-08	0.056699	1	0.5	0.000972557
AT4G23060	3.78616e-08	0.930064	1	1	0.0010025
AT1G72510	3.82354e-08	1.64462	1	1	0.0010124
AT1G14640	3.87988e-08	0.262397	1	1	0.00102732
AT2G45685	3.97766e-08	0.0607154	1	1	0.00105321
AT2G26140	3.98644e-08	2.38019	1	1	0.00105553
AT5G09065	4.05529e-08	-0.685064	1	1	0.00107376
AT1G71360	4.14983e-08	0.495973	1	1	0.00109879
AT4G21540	4.20697e-08	0.564437	1	1	0.00111392
AT5G57660	4.22035e-08	0.179367	1	1	0.00111746
AT3G51160	4.36791e-08	0.552695	1	1	0.00115653
AT2G38010	4.36889e-08	0.781086	1	1	0.0011568
AT4G37400	4.39251e-08	0.298717	1	1	0.00116305
AT5G11350	4.43745e-08	0.205109	1	1	0.00117495
AT1G47380	4.44042e-08	0.742795	1	1	0.00117573
AT2G23320	4.45649e-08	2.02947	1	1	0.00117999
AT1G20140	4.4881e-08	1.09175	1	1	0.00118836
AT2G46150	4.49884e-08	0.0796419	1	1	0.0011912
AT2G01610	4.51535e-08	0.369767	1	1	0.00119557
AT1G12320	4.59894e-08	1.6051	1	1	0.00121771
AT3G61028	4.66714e-08	0.178701	1	1	0.00123577
AT3G11420	4.68405e-08	1.12279	1	1	0.00124024
AT4G35320	4.86313e-08	1.13176	1	1	0.00128766
AT5G05380	4.94486e-08	0.222719	1	1	0.0013093
AT3G25597	4.98019e-08	0.267271	1	1	0.00131866
AT5G18400	5.08155e-08	2.03356	1	1	0.00134549
AT3G06760	5.08337e-08	1.72286	1	1	0.00134597
AT5G13490	5.13229e-08	1.04361	1	1	0.00135893
AT5G66230	5.18978e-08	-0.183044	1	1	0.00137415
AT4G00700	5.20118e-08	0.0479021	1	0.5	0.00137717
AT1G14780	5.23022e-08	0.0830457	1	1	0.00138486
AT2G28120	5.23635e-08	0.368177	1	1	0.00138648
AT4G36820	5.36392e-08	0.20162	1	1	0.00142026
AT1G09790	5.40464e-08	0.0462525	1	0	0.00143104
AT3G57380	5.42388e-08	0.109853	1	1	0.00143613
AT3G20410	5.54865e-08	0.309715	1	1	0.00146917
AT1G36370	5.55054e-08	1.28967	1	1	0.00146967
AT1G55450	5.64467e-08	1.38749	1	1	0.0014946
AT1G61370	5.67442e-08	0.314149	1	1	0.00150247
AT4G35600	5.69198e-08	0.906202	1	1	0.00150712
AT1G17360	5.72444e-08	0.864765	1	1	0.00151572
AT4G23040	5.74185e-08	0.639126	1	1	0.00152033
AT1G08940	5.75585e-08	1.10761	1	1	0.00152403
AT5G03110	5.77758e-08	0.322639	1	1	0.00152979
AT1G68840	5.80521e-08	1.18434	1	1	0.0015371
AT1G07030	5.80743e-08	1.13661	1	1	0.00153769
AT1G16670	5.82321e-08	0.726428	1	1	0.00154187
AT2G37150	5.86402e-08	0.818342	1	1	0.00155268
AT4G08500	5.94781e-08	0.725196	1	1	0.00157486
AT1G05660	5.98682e-08	0.0412929	1	1	0.00158519
AT1G79250	6.05111e-08	0.150213	1	1	0.00160221
AT1G61360	6.06659e-08	0.410562	1	1	0.00160631
AT1G32928	6.11362e-08	1.65392	1	1	0.00161877
AT5G17390	6.17575e-08	0.0759194	1	1	0.00163522
AT4G25690	6.21581e-08	0.826455	1	1	0.00164582
AT1G67530	6.32682e-08	0.334851	1	1	0.00167521
AT2G17120	6.38703e-08	1.53294	1	1	0.00169116
AT3G55730	6.43831e-08	0.266207	1	1	0.00170474
AT1G08730	6.53661e-08	0.184901	1	1	0.00173076
AT4G35540	6.62099e-08	0.255833	1	1	0.0017531
AT5G59480	6.75802e-08	1.52839	1	1	0.00178939
AT4G19080	6.7595e-08	0.0793884	1	1	0.00178978
AT2G44810	6.76437e-08	0.0595299	1	0.5	0.00179107
AT4G13992	6.82559e-08	0.117983	1	1	0.00180728
AT1G22220	6.95997e-08	0.145964	1	1	0.00184286
AT3G24495	6.98891e-08	0.316884	1	1	0.00185052
AT1G17290	7.0459e-08	2.02526	1	1	0.00186561
AT1G07240	7.05943e-08	0.287797	1	1	0.0018692
AT5G22250	7.09106e-08	0.309411	1	1	0.00187757
AT1G53760	7.13264e-08	0.520452	1	1	0.00188858
AT5G09800	7.17184e-08	0.211424	1	1	0.00189896
AT5G53110	7.31944e-08	0.105873	1	1	0.00193804
AT5G58690	7.37523e-08	0.129727	1	1	0.00195281
AT3G12690	7.4088e-08	0.0924855	1	1	0.0019617
AT3G24070	7.46511e-08	0.346911	1	1	0.00197661
AT2G36320	7.7527e-08	1.7346	1	1	0.00205276
AT2G37450	7.97451e-08	-0.604286	1	1	0.00211149
AT1G59820	8.46994e-08	0.763984	1	1	0.00224267
AT4G29340	8.56597e-08	0.109494	1	1	0.0022681
AT1G03730	8.57751e-08	0.671588	1	1	0.00227115
AT1G21520	8.58091e-08	0.612962	1	1	0.00227205
AT4G20390	8.85154e-08	0.242822	1	1	0.00234371
AT1G15830	8.94942e-08	0.212467	1	1	0.00236963
AT5G54940	8.95516e-08	1.89368	1	1	0.00237115
AT5G63770	9.06407e-08	1.0914	1	1	0.00239998
AT1G78390	9.06408e-08	0.0947925	1	0.5	0.00239999
AT5G54710	9.06964e-08	0.238525	1	1	0.00240146
AT3G29010	9.08234e-08	0.137052	1	1	0.00240482
AT2G31940	9.58858e-08	0.553143	1	1	0.00253886
AT1G15100	9.69807e-08	0.622938	1	1	0.00256785
AT1G05065	9.73043e-08	0.0812595	1	1	0.00257642
AT4G33050	9.74033e-08	0.352657	1	1	0.00257905
AT5G16910	9.83962e-08	1.01276	1	1	0.00260533
AT3G51450	9.88236e-08	1.49728	1	1	0.00261665
AT5G44580	9.91146e-08	-1.00886	1	1	0.00262436
AT3G54810	1.01589e-07	0.987733	1	1	0.00268988
AT5G67350	1.02165e-07	1.23884	1	1	0.00270514
AT5G03710	1.03934e-07	0.04701	1	1	0.00275195
AT3G17130	1.04337e-07	0.206546	1	1	0.00276264
AT2G20470	1.08013e-07	0.0555215	1	1	0.00285997
AT2G21620	1.09146e-07	2.58178	1	1	0.00288997
AT1G75590	1.09869e-07	0.0921912	1	1	0.00290911
AT5G51740	1.1165e-07	0.366983	1	1	0.00295626
AT4G01660	1.12236e-07	0.275808	1	1	0.00297179
AT5G38140	1.13332e-07	-0.400884	1	1	0.00300082
AT2G23450	1.14494e-07	0.652162	1	1	0.00303157
AT1G76185	1.14876e-07	0.170908	1	1	0.00304167
AT1G48040	1.16525e-07	0.415412	1	1	0.00308534
AT1G33420	1.17273e-07	0.236715	1	1	0.00310516
AT4G11220	1.17808e-07	1.10392	1	1	0.00311932
AT3G10300	1.18925e-07	2.16886	1	1	0.00314891
AT2G47520	1.20023e-07	1.18818	1	1	0.00317796
AT3G63380	1.20421e-07	0.705743	1	1	0.00318851
AT3G04130	1.20596e-07	0.25541	1	1	0.00319315
AT5G03560	1.20867e-07	0.461576	1	1	0.00320032
AT4G12020	1.23669e-07	0.741231	1	1	0.0032745
AT1G22360	1.25886e-07	0.148264	1	1	0.00333321
AT4G01070	1.26854e-07	2.57482	1	1	0.00335883
AT5G02320	1.29026e-07	0.3346	1	1	0.00341636
AT3G59080	1.29453e-07	0.479607	1	1	0.00342766
AT4G19870	1.33791e-07	0.318984	1	1	0.00354251
AT3G04060	1.34022e-07	0.185635	1	1	0.00354863
AT4G28290	1.3597e-07	1.95328	1	1	0.00360022
AT3G60130	1.37393e-07	0.432094	1	1	0.00363788
AT5G61810	1.38323e-07	0.350804	1	1	0.00366251
AT4G26740	1.41494e-07	0.149945	1	1	0.00374648
AT1G03370	1.42256e-07	0.991326	1	1	0.00376664
AT3G50390	1.43923e-07	0.0851687	1	1	0.00381079
AT5G42050	1.4399e-07	1.75748	1	1	0.00381257
AT3G13540	1.49014e-07	0.0771997	1	1	0.0039456
AT3G01820	1.50684e-07	1.06886	1	1	0.00398982
AT1G15800	1.51526e-07	1.09199	1	1	0.0040121
AT2G25240	1.5277e-07	0.167125	1	1	0.00404504
AT1G71490	1.53117e-07	0.109095	1	1	0.00405425
AT1G29690	1.53198e-07	1.18363	1	1	0.00405638
AT5G11090	1.53869e-07	0.86992	1	1	0.00407414
AT4G24175	1.5961e-07	0.281061	1	1	0.00422617
AT1G47130	1.61291e-07	2.7348	1	1	0.00427067
AT1G76960	1.61299e-07	0.178385	1	1	0.00427087
AT4G32160	1.62009e-07	0.47878	1	1	0.00428966
AT5G42040	1.63569e-07	0.172677	1	1	0.00433099
AT4G16760	1.64536e-07	1.90112	1	1	0.00435658
AT2G08740	1.64993e-07	0.0456649	1	1	0.00436867
AT2G02990	1.65582e-07	1.31048	1	1	0.00438427
AT5G24590	1.67063e-07	1.09275	1	1	0.00442349
AT4G25230	1.67645e-07	1.27121	1	1	0.00443889
AT5G01600	1.67939e-07	0.806615	1	1	0.00444668
AT4G22340	1.70411e-07	0.421318	1	1	0.00451213
AT1G04723	1.70775e-07	0.0836825	1	0.5	0.00452177
AT1G66510	1.71638e-07	0.466349	1	1	0.00454463
AT3G63310	1.72213e-07	1.57107	1	1	0.00455985
AT3G52710	1.73802e-07	0.545948	1	1	0.00460192
AT1G14740	1.74124e-07	0.583869	1	1	0.00461045
AT4G27657	1.74262e-07	1.09622	1	1	0.00461411
AT1G61215	1.75231e-07	0.323455	1	1	0.00463976
AT1G06870	1.76274e-07	0.725416	1	1	0.00466738
AT1G56540	1.7746e-07	0.108455	1	1	0.0046988
AT2G17500	1.81624e-07	0.626873	1	1	0.00480904
AT4G22770	1.82126e-07	0.216824	1	1	0.00482234
AT2G38240	1.84523e-07	3.73743	1	1	0.00488581
AT4G15660	1.85916e-07	0.365623	1	1	0.00492269
AT4G26220	1.86913e-07	0.157918	1	1	0.0049491
AT3G04120	1.88452e-07	1.17372	1	1	0.00498982
AT5G06750	1.91095e-07	0.275697	1	1	0.00505981
AT1G02920	1.98222e-07	0.630345	1	1	0.00524852
AT3G11820	2.0044e-07	1.47247	1	1	0.00530725
AT5G67410	2.02189e-07	0.0650098	1	1	0.00535355
AT5G41740	2.03843e-07	0.872291	1	1	0.00539735
AT5G05850	2.04694e-07	0.402701	1	1	0.00541989
AT5G66631	2.07759e-07	0.100481	1	1	0.00550103
AT2G20970	2.10817e-07	0.058017	1	1	0.00558203
AT1G05043	2.1348e-07	0.053515	1	1	0.00565252
AT3G22060	2.13901e-07	2.06984	1	1	0.00566366
AT1G76650	2.145e-07	2.66126	1	1	0.00567953
AT2G31020	2.18101e-07	0.0616194	1	0.5	0.00577488
AT3G17690	2.24725e-07	0.246201	1	1	0.00595027
AT2G28305	2.26882e-07	0.773272	1	1	0.00600739
AT4G18700	2.2918e-07	0.708222	1	1	0.00606822
AT3G61060	2.39471e-07	0.541373	1	1	0.00634071
AT3G63093	2.42568e-07	0.147475	1	1	0.00642272
AT3G60680	2.43701e-07	0.428932	1	1	0.00645272
AT5G03070	2.45169e-07	0.276602	1	1	0.0064916
AT5G65207	2.45535e-07	0.997598	1	1	0.00650127
AT1G68795	2.47201e-07	0.285774	1	1	0.0065454
AT5G11740	2.53523e-07	2.80698	1	1	0.00671277
AT3G55430	2.53814e-07	2.15913	1	1	0.00672049
AT1G50460	2.55203e-07	0.806591	1	1	0.00675727
AT1G61800	2.61885e-07	0.151252	1	1	0.00693419
AT2G29940	2.64198e-07	0.0628718	1	1	0.00699544
AT5G35688	2.66244e-07	0.052691	1	1	0.00704962
AT1G32750	2.66375e-07	0.988814	1	1	0.00705308
AT2G30550	2.68688e-07	0.353674	1	1	0.00711432
AT1G17340	2.72353e-07	0.435087	1	1	0.00721137
AT5G04760	2.74909e-07	0.780502	1	1	0.00727905
AT3G61150	2.75544e-07	0.391335	1	1	0.00729587
AT3G12540	2.76733e-07	0.0538368	1	0	0.00732734
AT4G15550	2.77164e-07	0.702156	1	1	0.00733874
AT5G24530	2.83452e-07	0.613283	1	1	0.00750524
AT1G06002	2.88212e-07	0.329914	1	1	0.00763128
AT5G22540	2.90748e-07	0.0464339	1	1	0.00769843
AT4G11370	2.92032e-07	0.346112	1	1	0.00773243
AT1G78940	2.95066e-07	0.084967	1	1	0.00781276
AT2G40140	3.03152e-07	1.43205	1	1	0.00802686
AT1G18330	3.03725e-07	0.139238	1	1	0.00804202
AT1G76670	3.09453e-07	0.906108	1	1	0.0081937
AT1G78240	3.10477e-07	0.927936	1	1	0.00822082
AT3G27850	3.11747e-07	-1.54292	1	1	0.00825443
AT3G25620	3.14611e-07	0.206762	1	1	0.00833028
AT4G36500	3.17852e-07	2.41529	1	1	0.00841609
AT3G22910	3.19135e-07	1.35093	1	1	0.00845006
AT1G35230	3.21342e-07	0.0661526	1	1	0.0085085
AT4G28550	3.22129e-07	0.598113	1	1	0.00852934
AT4G00300	3.26694e-07	1.05149	1	1	0.0086502
AT2G22560	3.27485e-07	0.353258	1	1	0.00867115
AT3G48050	3.27514e-07	0.900869	1	1	0.00867191
AT5G47920	3.28175e-07	0.170446	1	1	0.00868942
AT1G02270	3.29249e-07	0.552771	1	1	0.00871785
AT5G01270	3.29473e-07	0.546947	1	1	0.00872379
AT4G24370	3.32036e-07	0.868914	1	1	0.00879165
AT5G49690	3.3357e-07	0.0844076	1	0.5	0.00883227
AT3G13330	3.36203e-07	1.18078	1	1	0.00890198
AT1G75850	3.39686e-07	0.499469	1	1	0.00899421
AT5G20240	3.40252e-07	0.0461694	1	1	0.00900919
AT5G02020	3.45109e-07	0.848533	1	1	0.0091378
AT1G73010	3.46169e-07	0.120001	1	1	0.00916586
AT5G07515	3.46581e-07	0.0345902	1	0	0.00917676
AT1G51780	3.51114e-07	0.072438	1	0.5	0.0092968
AT1G57610	3.53165e-07	0.534715	1	1	0.00935111
AT3G12040	3.53171e-07	0.342498	1	1	0.00935125
AT4G34230	3.55518e-07	2.60129	1	1	0.00941341
AT5G04770	3.56482e-07	0.269725	1	1	0.00943894
AT3G05520	3.60319e-07	0.771993	1	1	0.00954054
AT1G08315	3.62634e-07	0.46568	1	1	0.00960182
AT5G09155	3.64242e-07	0.0444753	1	1	0.0096444
AT3G51280	3.69453e-07	-0.116534	1	1	0.00978237
AT5G04410	3.70731e-07	1.1739	1	1	0.00981623
AT5G64710	3.71312e-07	0.0842941	1	1	0.00983161
AT3G47420	3.76308e-07	0.155216	1	1	0.00996388
AT5G17370	3.76805e-07	0.195557	1	1	0.00997705
AT3G17710	3.76919e-07	0.177703	1	1	0.00998005
AT2G34940	3.78494e-07	0.105545	1	1	0.0100218
AT4G21440	3.80514e-07	2.25589	1	1	0.0100752
AT1G77230	3.81686e-07	0.184255	1	1	0.0101063
AT5G66900	3.82531e-07	0.625843	1	1	0.0101287
AT4G33430	3.84034e-07	0.780301	1	1	0.0101685
AT5G54240	3.94756e-07	0.128267	1	1	0.0104523
AT4G13345	3.99417e-07	0.447548	1	1	0.0105758
AT5G62580	4.02275e-07	0.433954	1	1	0.0106514
AT2G46170	4.0444e-07	0.620052	1	1	0.0107088
AT3G50030	4.13968e-07	0.0380346	1	0	0.0109611
AT3G53830	4.14781e-07	0.0600761	1	1	0.0109826
AT5G46410	4.17837e-07	0.932777	1	1	0.0110635
AT5G17980	4.18948e-07	0.653656	1	1	0.0110929
AT4G28390	4.19649e-07	0.248863	1	1	0.0111115
AT1G08290	4.27846e-07	0.187158	1	1	0.0113285
AT3G14850	4.34989e-07	0.34445	1	1	0.0115176
AT1G48470	4.37355e-07	0.0508016	1	1	0.0115803
AT5G37750	4.37392e-07	0.128523	1	1	0.0115813
AT5G22690	4.39201e-07	0.13338	1	1	0.0116292
AT5G04010	4.45441e-07	0.0809883	1	1	0.0117944
AT5G13680	4.46122e-07	0.205166	1	1	0.0118124
AT4G19191	4.5657e-07	0.0977254	1	1	0.0120891
AT4G16680	4.5661e-07	0.19035	1	1	0.0120901
AT5G65200	4.59513e-07	0.29102	1	1	0.012167
AT5G05340	4.60138e-07	0.987504	1	1	0.0121835
AT5G51070	4.63599e-07	1.81433	1	1	0.0122752
AT5G49200	4.67096e-07	0.0737568	1	1	0.0123678
AT2G40095	4.69844e-07	0.83609	1	1	0.0124405
AT3G19990	4.70449e-07	0.360705	1	1	0.0124566
AT2G33590	4.70464e-07	0.766262	1	1	0.0124569
AT1G79270	4.70871e-07	0.730621	1	1	0.0124677
AT2G29750	4.76598e-07	0.0484465	1	1	0.0126193
AT1G13990	4.81212e-07	1.15912	1	1	0.0127415
AT5G13200	4.83767e-07	1.95634	1	1	0.0128092
AT1G11160	4.8418e-07	0.129414	1	1	0.0128201
AT4G05070	4.85835e-07	0.789607	1	1	0.0128639
AT3G09965	4.88336e-07	0.11871	1	1	0.0129302
AT5G43440	4.88601e-07	0.284799	1	1	0.0129372
AT3G03060	4.91505e-07	0.184935	1	1	0.0130141
AT5G60820	4.92759e-07	0.453515	1	1	0.0130473
AT3G01513	4.9704e-07	0.0413856	1	1	0.0131606
AT2G47844	4.99048e-07	0.0506352	1	1	0.0132138
AT4G38550	5.01941e-07	0.646138	1	1	0.0132904
AT4G19560	5.10068e-07	0.0910194	1	1	0.0135056
AT5G58180	5.1376e-07	0.0931518	1	1	0.0136033
AT3G07790	5.14782e-07	0.657408	1	1	0.0136304
AT2G28350	5.15917e-07	0.0755915	1	1	0.0136605
AT1G67070	5.16289e-07	0.299971	1	1	0.0136703
AT5G56760	5.1843e-07	0.716466	1	1	0.013727
AT5G38710	5.30652e-07	0.190411	1	1	0.0140506
AT4G18830	5.42004e-07	0.15144	1	1	0.0143512
AT1G78280	5.42632e-07	0.912178	1	1	0.0143678
AT5G15820	5.45652e-07	0.467374	1	1	0.0144478
AT1G07570	5.51933e-07	0.459231	1	1	0.0146141
AT3G14067	5.56799e-07	1.16043	1	1	0.0147429
AT5G18065	5.76562e-07	0.128233	1	1	0.0152662
AT3G49530	5.80646e-07	1.26999	1	1	0.0153743
AT4G34410	5.82955e-07	2.08545	1	1	0.0154355
AT5G53400	5.8326e-07	0.959001	1	1	0.0154436
AT2G41440	5.86861e-07	0.222835	1	1	0.0155389
AT4G23030	5.88948e-07	0.11827	1	1	0.0155942
AT2G20670	5.9285e-07	0.140997	1	1	0.0156975
AT1G20570	5.97052e-07	0.0960679	1	1	0.0158087
AT4G30100	6.05734e-07	0.787926	1	1	0.0160386
AT1G72645	6.26143e-07	-0.727285	1	1	0.016579
AT4G21400	6.27777e-07	0.184587	1	1	0.0166223
AT1G01180	6.29639e-07	0.0785494	1	1	0.0166716
AT3G49130	6.40833e-07	0.123687	1	1	0.016968
AT4G16500	6.42076e-07	2.35579	1	1	0.0170009
AT2G48010	6.60408e-07	0.1771	1	1	0.0174863
AT2G41160	6.61971e-07	0.426751	1	1	0.0175277
AT5G61980	6.62135e-07	0.0991225	1	1	0.017532
AT4G23920	6.66221e-07	0.352715	1	1	0.0176402
AT1G29680	6.81155e-07	0.100691	1	1	0.0180356
AT3G59700	6.88721e-07	0.0941351	1	1	0.018236
AT5G59450	6.99487e-07	0.406774	1	1	0.018521
AT4G31790	7.05138e-07	0.677092	1	1	0.0186707
AT5G05190	7.06463e-07	2.17248	1	1	0.0187057
AT3G05830	7.18309e-07	0.392741	1	1	0.0190194
AT4G22350	7.26553e-07	0.164981	1	1	0.0192377
AT2G37750	7.2916e-07	0.0727748	1	1	0.0193067
AT5G00905	7.36453e-07	0.0584363	1	1	0.0194998
AT3G07890	7.37398e-07	0.447952	1	1	0.0195248
AT1G28715	7.51514e-07	0.24361	1	1	0.0198986
AT2G35000	7.60915e-07	0.128121	1	1	0.0201475
AT2G20620	7.61203e-07	0.0340732	1	0	0.0201551
AT3G13850	7.61939e-07	0.0397544	1	1	0.0201746
AT1G78380	7.65019e-07	2.21999	1	1	0.0202562
AT4G31860	7.659e-07	1.47137	1	1	0.0202795
AT1G69760	7.6666e-07	1.11285	1	1	0.0202996
AT4G24040	7.69295e-07	0.0958297	1	1	0.0203694
AT3G04730	7.69322e-07	2.07162	1	1	0.0203701
AT5G58320	7.70583e-07	0.510125	1	1	0.0204035
AT4G12380	7.88327e-07	0.090651	1	1	0.0208733
AT5G20050	7.90517e-07	0.472239	1	1	0.0209313
AT1G69790	7.9549e-07	0.133251	1	1	0.021063
AT1G01770	7.99477e-07	0.682056	1	1	0.0211685
AT3G51460	8.11155e-07	0.642283	1	1	0.0214778
AT3G45090	8.11968e-07	0.45819	1	1	0.0214993
AT1G50600	8.14562e-07	0.806415	1	1	0.021568
AT3G44400	8.22279e-07	0.31421	1	1	0.0217723
AT5G41990	8.2885e-07	1.01288	1	1	0.0219463
AT3G15500	8.32895e-07	0.432956	1	1	0.0220534
AT5G45100	8.38821e-07	0.82993	1	1	0.0222103
AT5G53060	8.40386e-07	0.227796	1	1	0.0222518
AT2G01180	8.41825e-07	1.36298	1	1	0.0222898
AT3G08810	8.42955e-07	0.0631804	1	1	0.0223198
AT2G45760	8.52757e-07	0.819035	1	1	0.0225793
AT2G31250	8.5768e-07	0.0539796	1	1	0.0227097
AT3G18930	8.67011e-07	0.462294	1	1	0.0229567
AT5G55790	8.70146e-07	-0.421345	1	1	0.0230397
AT2G36630	8.72683e-07	0.467813	1	1	0.0231069
AT4G12731	8.74246e-07	0.0460936	1	0.5	0.0231483
AT4G36140	8.88517e-07	0.300011	1	1	0.0235262
AT2G25250	8.88661e-07	1.52336	1	1	0.02353
AT2G36080	8.99827e-07	0.264557	1	1	0.0238256
AT2G44730	8.99879e-07	0.838678	1	1	0.023827
AT5G03620	9.13016e-07	0.0712724	1	1	0.0241748
AT3G14870	9.34552e-07	0.348761	1	1	0.0247451
AT1G53320	9.34704e-07	0.769429	1	1	0.0247491
AT4G32620	9.34746e-07	0.486226	1	1	0.0247502
AT1G04233	9.40259e-07	0.064246	1	0.5	0.0248962
AT2G39200	9.4191e-07	2.12566	1	1	0.0249399
AT5G43420	9.48503e-07	0.767308	1	1	0.0251145
AT1G17410	9.55382e-07	0.353647	1	1	0.0252966
AT5G24080	9.60948e-07	0.0852394	1	0.5	0.025444
AT1G74450	9.63284e-07	0.622681	1	1	0.0255058
AT3G19830	9.80274e-07	0.649909	1	1	0.0259557
AT1G08560	9.90262e-07	-0.24615	1	1	0.0262201
AT2G19710	9.92924e-07	0.461617	1	1	0.0262906
AT1G70630	9.94617e-07	0.182877	1	1	0.0263355
AT2G18670	1.00455e-06	0.366616	1	1	0.0265985
AT5G65890	1.00993e-06	0.707069	1	1	0.026741
AT5G01320	1.02529e-06	0.0566395	1	1	0.0271476
AT3G05055	1.03082e-06	0.0570075	1	1	0.027294
AT5G55400	1.04773e-06	0.50135	1	1	0.0277417
AT5G09210	1.04881e-06	0.0318223	1	0	0.0277704
AT3G14660	1.0565e-06	1.73179	1	1	0.0279741
AT2G47410	1.06232e-06	0.691956	1	1	0.0281281
AT4G28600	1.06335e-06	0.681931	1	1	0.0281554
AT3G16720	1.07464e-06	0.438835	1	1	0.0284544
AT1G19210	1.07721e-06	0.373722	1	1	0.0285223
AT4G17720	1.0818e-06	0.676314	1	1	0.0286438
AT4G23200	1.08757e-06	0.0815779	1	1	0.0287968
AT5G62470	1.09493e-06	0.0979854	1	1	0.0289915
AT3G47550	1.1002e-06	1.19078	1	1	0.0291311
AT1G32230	1.1078e-06	1.66074	1	1	0.0293324
AT4G33900	1.12763e-06	0.0289285	1	0	0.0298574
AT1G02090	1.12777e-06	0.805744	1	1	0.029861
AT5G62180	1.13724e-06	0.262859	1	1	0.0301118
AT2G41980	1.13831e-06	0.367903	1	1	0.0301403
AT1G79360	1.14135e-06	0.0775985	1	1	0.0302207
AT1G69270	1.16651e-06	0.389172	1	1	0.0308868
AT3G20660	1.1666e-06	0.288112	1	1	0.0308892
AT5G52020	1.16812e-06	0.0601436	1	1	0.0309295
AT4G01950	1.17649e-06	0.0878911	1	1	0.0311512
AT1G80440	1.18707e-06	0.250446	1	1	0.0314314
AT3G18530	1.19381e-06	0.110968	1	1	0.0316097
AT3G48320	1.19485e-06	0.531527	1	1	0.0316372
AT5G65470	1.20351e-06	0.563945	1	1	0.0318665
AT5G66600	1.22856e-06	0.35583	1	1	0.0325297
AT4G00910	1.24387e-06	0.0849258	1	1	0.0329352
AT3G18170	1.24957e-06	0.300928	1	1	0.0330862
AT4G21930	1.26859e-06	0.0799582	1	1	0.0335898
AT4G32050	1.27103e-06	0.311941	1	1	0.0336543
AT4G11300	1.29222e-06	0.39312	1	1	0.0342154
AT2G20500	1.30237e-06	0.159049	1	1	0.0344841
AT1G30320	1.31056e-06	0.843304	1	1	0.034701
AT2G39800	1.31931e-06	0.783832	1	1	0.0349326
AT2G47060	1.33977e-06	1.32987	1	1	0.0354743
AT1G62370	1.36234e-06	0.0692497	1	1	0.0360719
AT3G53650	1.36781e-06	0.841801	1	1	0.0362169
AT4G08935	1.37078e-06	0.0691565	1	1	0.0362956
AT1G01640	1.38058e-06	0.209385	1	1	0.0365549
AT4G40080	1.38471e-06	0.0688833	1	1	0.0366644
AT4G36960	1.40533e-06	0.619644	1	1	0.0372104
AT1G06800	1.40569e-06	0.165513	1	1	0.0372197
AT5G52870	1.41891e-06	0.707813	1	1	0.0375699
AT5G57060	1.44786e-06	0.238495	1	1	0.0383365
AT1G26380	1.45624e-06	0.287718	1	1	0.0385584
AT1G05360	1.48707e-06	0.273079	1	1	0.0393746
AT2G15560	1.49653e-06	0.463332	1	1	0.0396252
AT5G58620	1.51157e-06	0.238486	1	1	0.0400233
AT1G49450	1.54551e-06	0.500276	1	1	0.0409219
AT2G41640	1.56334e-06	0.607916	1	1	0.0413941
AT4G15020	1.57533e-06	0.495644	1	1	0.0417116
AT3G48070	1.57563e-06	1.00404	1	1	0.0417195
AT1G10770	1.57975e-06	0.0646658	1	1	0.0418287
AT1G14330	1.58563e-06	0.374642	1	1	0.0419844
AT3G51440	1.59027e-06	0.214387	1	1	0.0421072
AT2G27505	1.59266e-06	0.0425376	1	0.5	0.0421705
AT4G39840	1.6189e-06	0.603519	1	1	0.0428653
AT1G22280	1.62462e-06	1.71473	1	1	0.0430168
AT1G74750	1.6296e-06	0.487742	1	1	0.0431485
AT2G25735	1.66699e-06	0.558696	1	1	0.0441386
AT4G18740	1.67905e-06	-0.331883	1	1	0.0444579
AT1G07360	1.69283e-06	0.952007	1	1	0.0448228
AT5G46710	1.69884e-06	1.09499	1	1	0.0449818
AT1G02860	1.7076e-06	0.442783	1	1	0.0452137
AT3G02550	1.72488e-06	0.1735	1	1	0.0456713
AT1G13350	1.74114e-06	0.824488	1	1	0.0461019
AT1G74400	1.7626e-06	0.459986	1	1	0.0466701
AT5G57480	1.76766e-06	0.869349	1	1	0.0468041
AT1G27910	1.7767e-06	0.327239	1	1	0.0470435
AT1G78210	1.78019e-06	0.233126	1	1	0.0471358
AT5G52400	1.79064e-06	0.65382	1	1	0.0474126
AT3G05320	1.79818e-06	0.351203	1	1	0.0476123
AT1G18890	1.80182e-06	0.45665	1	1	0.0477086
AT3G09040	1.80769e-06	0.161104	1	1	0.0478641
AT4G38545	1.81644e-06	0.14674	1	1	0.0480957
AT5G64220	1.81684e-06	0.386448	1	1	0.0481062
AT3G54100	1.83169e-06	0.20015	1	1	0.0484995
AT5G27610	1.88589e-06	0.450553	1	1	0.0499347
AT5G50970	1.9471e-06	0.219294	1	1	0.0515552
AT5G58010	1.96357e-06	0.0390338	1	1	0.0519915
AT1G09250	1.98362e-06	0.810807	1	1	0.0525222
AT1G28200	1.9876e-06	0.960154	1	1	0.0526276
AT1G77570	1.99268e-06	0.230729	1	1	0.0527622
AT2G25290	2.02265e-06	0.244079	1	1	0.0535558
AT2G09805	2.05627e-06	0.0594763	1	1	0.0544459
AT1G50260	2.05777e-06	0.554024	1	1	0.0544857
AT4G30490	2.10987e-06	0.591315	1	1	0.0558652
AT4G30440	2.13134e-06	1.20334	1	1	0.0564335
AT1G13390	2.15988e-06	1.03053	1	1	0.0571892
AT1G07728	2.17728e-06	0.22347	1	1	0.0576499
AT5G57990	2.22136e-06	1.23996	1	1	0.0588171
AT4G06534	2.2275e-06	0.0371143	1	1	0.0589798
AT5G03555	2.24394e-06	0.317487	1	1	0.0594149
AT5G59230	2.24709e-06	0.0374688	1	0.5	0.0594985
AT2G43820	2.24796e-06	0.852305	1	1	0.0595216
AT5G01710	2.26266e-06	0.917411	1	1	0.0599106
AT4G37550	2.26596e-06	-0.738133	1	1	0.0599981
AT5G08730	2.27019e-06	0.0535688	1	1	0.06011
AT3G13275	2.30412e-06	1.07492	1	1	0.0610085
AT3G05260	2.33996e-06	0.0692833	1	1	0.0619573
AT2G02061	2.34078e-06	0.0853211	1	1	0.0619792
AT5G25440	2.3429e-06	0.991209	1	1	0.0620353
AT5G63450	2.35522e-06	0.869286	1	1	0.0623614
AT3G54830	2.37173e-06	-0.105665	1	1	0.0627985
AT5G60190	2.40323e-06	0.229111	1	1	0.0636326
AT5G05490	2.40462e-06	0.197555	1	1	0.0636694
AT2G42360	2.44312e-06	0.238942	1	1	0.0646889
AT1G69170	2.46554e-06	0.0961455	1	1	0.0652825
AT4G38620	2.4875e-06	0.812366	1	1	0.0658641
AT3G05370	2.51911e-06	0.331533	1	1	0.0667009
AT2G08780	2.53564e-06	0.0294738	1	1	0.0671386
AT1G79310	2.54469e-06	0.0336221	1	0.5	0.0673784
AT5G03080	2.54644e-06	0.829862	1	1	0.0674246
AT5G63340	2.55063e-06	0.048613	1	1	0.0675356
AT2G29430	2.5594e-06	0.648533	1	1	0.0677677
AT3G07250	2.5718e-06	0.0279776	1	0	0.068096
AT5G09925	2.58209e-06	0.0340746	1	1	0.0683685
AT5G58040	2.64714e-06	1.11308	1	1	0.0700911
AT1G17500	2.70401e-06	0.377098	1	1	0.0715969
AT4G17900	2.73411e-06	1.51179	1	1	0.0723939
AT3G20500	2.73585e-06	1.09021	1	1	0.0724399
AT1G04000	2.74792e-06	0.793725	1	1	0.0727594
AT1G61400	2.84873e-06	0.187786	1	1	0.0754286
AT2G43050	2.86373e-06	0.0379689	1	1	0.0758259
AT1G72960	2.89469e-06	0.0778932	1	1	0.0766455
AT4G24450	2.89527e-06	0.150691	1	1	0.076661
AT4G01360	2.93186e-06	2.44568	1	1	0.0776298
AT1G77730	2.93617e-06	0.0917001	1	1	0.0777438
AT4G32690	2.94439e-06	0.171092	1	1	0.0779616
AT3G49160	2.94842e-06	0.156633	1	1	0.0780684
AT2G42330	2.95837e-06	1.5235	1	1	0.0783317
AT4G34240	2.9584e-06	1.82689	1	1	0.0783326
AT5G58730	2.9646e-06	0.461063	1	1	0.0784968
AT3G50890	2.96534e-06	0.644589	1	1	0.0785162
AT4G24200	2.98061e-06	0.359412	1	1	0.0789206
AT3G26000	3.03355e-06	0.915525	1	1	0.0803223
AT1G01360	3.04254e-06	0.343357	1	1	0.0805603
AT4G25030	3.064e-06	1.51799	1	1	0.0811285
AT5G03240	3.06752e-06	1.76924	1	1	0.0812217
AT1G20070	3.06865e-06	0.496678	1	1	0.0812518
AT3G49900	3.12081e-06	0.102084	1	1	0.0826329
AT4G12070	3.12651e-06	0.565403	1	1	0.0827836
AT5G59920	3.16792e-06	0.722852	1	1	0.0838802
AT5G42340	3.17488e-06	0.0274655	1	0	0.0840644
AT1G12750	3.1749e-06	0.277692	1	1	0.084065
AT1G51370	3.17723e-06	0.212952	1	1	0.0841268
AT1G26270	3.18097e-06	0.92913	1	1	0.0842257
AT1G49840	3.18274e-06	0.393805	1	1	0.0842727
AT5G40170	3.23959e-06	0.408387	1	1	0.0857779
AT5G45710	3.23992e-06	0.531927	1	1	0.0857867
AT3G53280	3.28709e-06	0.211971	1	1	0.0870355
AT1G32560	3.32665e-06	0.0405064	1	1	0.0880829
AT1G73325	3.33783e-06	-0.0640097	1	1	0.0883789
AT3G57280	3.35159e-06	0.674367	1	1	0.0887435
AT5G56750	3.35922e-06	1.28275	1	1	0.0889455
AT1G78100	3.37813e-06	0.50829	1	1	0.0894461
AT4G02550	3.41255e-06	0.223264	1	1	0.0903576
AT1G21695	3.42593e-06	0.108776	1	1	0.0907118
AT2G47070	3.45538e-06	0.758858	1	1	0.0914917
AT4G27530	3.47656e-06	0.0438876	1	1	0.0920523
AT1G04350	3.48673e-06	-0.673346	1	1	0.0923215
AT3G21220	3.52124e-06	0.336596	1	1	0.0932353
AT5G23010	3.52431e-06	-1.17265	1	1	0.0933166
AT2G39350	3.52752e-06	1.18599	1	1	0.0934017
AT1G07590	3.52881e-06	2.58987	1	1	0.0934358
AT4G08985	3.54325e-06	0.0819957	1	1	0.0938181
AT3G21295	3.56802e-06	0.639222	1	1	0.094474
AT3G51990	3.57343e-06	0.271815	1	1	0.0946172
AT4G23410	3.64185e-06	0.378127	1	1	0.0964288
AT5G24660	3.67211e-06	1.76521	1	1	0.09723
AT1G45180	3.71048e-06	0.58264	1	1	0.0982462
AT2G23110	3.73603e-06	0.0317822	1	1	0.0989227
AT5G03230	3.73702e-06	0.375943	1	1	0.0989489
AT5G53590	3.74676e-06	0.982837	1	1	0.0992067
AT5G59790	3.78305e-06	0.301337	1	1	0.100168
AT2G47820	3.81758e-06	0.205397	1	1	0.101082
AT2G44970	3.87391e-06	0.601286	1	1	0.102573
AT3G07780	3.87525e-06	1.25992	1	1	0.102609
AT1G16830	3.88411e-06	0.0857661	1	1	0.102843
AT5G59550	3.91182e-06	1.60594	1	1	0.103577
AT4G38540	3.91597e-06	0.0599052	1	1	0.103687
AT1G21380	3.94077e-06	1.07639	1	1	0.104344
AT3G45830	3.94544e-06	0.247203	1	1	0.104467
AT1G53920	3.96374e-06	0.319464	1	1	0.104952
AT2G36740	3.98824e-06	0.473349	1	1	0.105601
AT4G20170	4.00051e-06	0.463525	1	1	0.105925
AT3G47820	4.05e-06	0.262498	1	1	0.107236
AT2G46620	4.12242e-06	0.379735	1	1	0.109153
AT5G67370	4.14875e-06	-0.621148	1	1	0.10985
AT1G48720	4.15461e-06	0.0648694	1	1	0.110006
AT5G16630	4.17826e-06	0.318435	1	1	0.110632
AT2G19570	4.21696e-06	0.673438	1	1	0.111657
AT1G04700	4.27325e-06	0.0443505	1	1	0.113147
AT2G38000	4.27377e-06	0.871596	1	1	0.113161
AT5G17490	4.32913e-06	0.085389	1	1	0.114627
AT1G76390	4.3361e-06	0.379456	1	1	0.114811
AT2G39050	4.38866e-06	0.476412	1	1	0.116203
AT1G02400	4.42886e-06	3.41045	1	1	0.117267
AT4G37560	4.47816e-06	-0.719624	1	1	0.118573
AT4G05360	4.51232e-06	0.0326331	1	0.5	0.119477
AT2G42280	4.5378e-06	0.404422	1	1	0.120152
AT4G18160	4.54465e-06	0.280727	1	1	0.120333
AT2G01150	4.63928e-06	0.686414	1	1	0.122839
AT5G50130	4.72085e-06	-0.35633	1	1	0.124999
AT5G52810	4.7858e-06	0.812717	1	1	0.126718
AT1G76700	4.78829e-06	1.06518	1	1	0.126784
AT1G07900	4.79196e-06	0.074373	1	1	0.126882
AT4G21500	4.79656e-06	0.263917	1	1	0.127003
AT1G14590	4.87206e-06	0.214825	1	1	0.129002
AT1G61210	4.87821e-06	0.401509	1	1	0.129165
AT2G34140	4.88007e-06	0.159713	1	1	0.129215
AT1G63820	4.88109e-06	0.109568	1	1	0.129241
AT5G47070	4.98e-06	1.1661	1	1	0.131861
AT1G71330	4.99797e-06	0.254948	1	1	0.132336
AT3G09000	5.06099e-06	0.691324	1	1	0.134005
AT4G22920	5.08771e-06	0.716887	1	1	0.134712
AT1G70170	5.16235e-06	0.0683828	1	1	0.136689
AT1G18830	5.24519e-06	0.0334268	1	1	0.138882
AT4G21120	5.29127e-06	0.539737	1	1	0.140102
AT4G04335	5.32448e-06	0.0340866	1	1	0.140981
AT5G57150	5.34192e-06	0.586365	1	1	0.141443
AT5G43980	5.35464e-06	0.472937	1	1	0.14178
AT4G34300	5.40409e-06	0.0459618	1	1	0.143089
AT3G55690	5.42304e-06	0.299188	1	1	0.143591
AT3G25900	5.45791e-06	0.477502	1	1	0.144515
AT3G10960	5.50817e-06	0.529839	1	1	0.145845
AT1G05750	5.51179e-06	0.198499	1	1	0.145941
AT2G32970	5.51488e-06	0.458657	1	1	0.146023
AT5G01340	5.56755e-06	1.15917	1	1	0.147418
AT4G37220	5.64262e-06	0.132865	1	1	0.149405
AT2G43410	5.66871e-06	0.901035	1	1	0.150096
AT1G62570	5.71402e-06	0.472709	1	1	0.151296
AT1G13530	5.74481e-06	0.0717541	1	1	0.152111
AT5G13860	5.76141e-06	0.258318	1	1	0.15255
AT2G40715	5.82174e-06	0.186063	1	1	0.154148
AT5G19120	5.84927e-06	0.525296	1	1	0.154877
AT4G25260	5.90781e-06	0.279021	1	1	0.156427
AT2G31200	5.93531e-06	1.52109	1	1	0.157155
AT1G12760	5.9366e-06	0.689008	1	1	0.157189
AT4G30150	5.94314e-06	0.339319	1	1	0.157362
AT4G22820	5.94686e-06	1.05412	1	1	0.157461
AT3G16860	5.97926e-06	0.754777	1	1	0.158319
AT4G15270	6.02374e-06	0.0534271	1	1	0.159496
AT4G30530	6.0612e-06	2.03666	1	1	0.160488
AT2G47190	6.06412e-06	0.0508728	1	1	0.160566
AT5G65240	6.11966e-06	0.467527	1	1	0.162036
AT1G68440	6.15368e-06	1.58906	1	1	0.162937
AT1G22020	6.15933e-06	0.447386	1	1	0.163087
AT2G44195	6.17673e-06	0.0836651	1	1	0.163548
AT2G13665	6.23894e-06	0.290662	1	1	0.165195
AT4G01380	6.26933e-06	0.035395	1	0	0.165999
AT5G41670	6.28898e-06	-0.509711	1	1	0.16652
AT3G61160	6.32894e-06	0.0305194	1	1	0.167578
AT3G29034	6.33095e-06	0.34998	1	1	0.167631
AT1G22860	6.3877e-06	0.178046	1	1	0.169133
AT1G13260	6.41779e-06	0.170692	1	1	0.16993
AT5G63740	6.43362e-06	0.0217611	1	0	0.17035
AT5G54910	6.47297e-06	0.296882	1	1	0.171391
AT1G11110	6.49182e-06	0.0254375	1	0	0.17189
AT1G76580	6.55898e-06	0.719209	1	1	0.173669
AT3G17890	6.57062e-06	0.342123	1	1	0.173977
AT1G09443	6.59008e-06	0.0471722	1	0.5	0.174492
AT3G03680	6.64315e-06	0.298011	1	1	0.175897
AT5G51130	6.68704e-06	0.340247	1	1	0.177059
AT3G06520	6.70288e-06	0.387009	1	1	0.177479
AT1G68410	6.78417e-06	0.910936	1	1	0.179631
AT5G57910	6.8069e-06	0.441164	1	1	0.180233
AT1G09253	6.81584e-06	0.0628016	1	1	0.18047
AT4G25380	6.87691e-06	0.0368338	1	0.5	0.182087
AT1G08720	6.92913e-06	0.452447	1	1	0.183469
AT4G01090	6.94226e-06	0.268887	1	1	0.183817
AT2G01920	6.98329e-06	0.0341849	1	0	0.184904
AT2G46320	6.99033e-06	0.345864	1	1	0.18509
AT1G80120	7.04909e-06	0.428224	1	1	0.186646
AT1G77460	7.05018e-06	0.209125	1	1	0.186675
AT3G55720	7.11422e-06	0.0616931	1	0.5	0.18837
AT4G08850	7.14063e-06	0.729592	1	1	0.18907
AT5G50900	7.1519e-06	0.498716	1	1	0.189368
AT2G34500	7.1919e-06	0.488593	1	0.5	0.190427
AT2G18196	7.19924e-06	0.0319471	1	1	0.190621
AT3G09640	7.24255e-06	0.106977	1	1	0.191768
AT2G34600	7.34311e-06	0.148095	1	1	0.194431
AT1G20510	7.48782e-06	1.54417	1	1	0.198262
AT2G37940	7.51666e-06	1.14464	1	1	0.199026
AT1G10580	7.62518e-06	0.709694	1	1	0.201899
AT3G44830	7.65154e-06	0.0242189	1	0	0.202598
AT5G10990	7.65517e-06	0.0553922	1	1	0.202693
AT3G17700	7.67811e-06	0.323289	1	1	0.203301
AT3G62540	7.74046e-06	0.0700728	1	1	0.204952
AT1G06850	7.77868e-06	0.177061	1	1	0.205964
AT5G67411	7.82176e-06	0.062024	1	1	0.207105
AT1G55310	7.92734e-06	0.529497	1	1	0.2099
AT1G42470	7.96533e-06	0.689944	1	1	0.210906
AT2G41290	7.96892e-06	-0.20636	1	1	0.211001
AT2G42350	8.02138e-06	0.0832874	1	1	0.21239
AT3G27260	8.02342e-06	0.926463	1	1	0.212444
AT1G17750	8.03617e-06	0.165336	1	1	0.212782
AT5G38210	8.0477e-06	0.0911649	1	1	0.213087
AT2G37110	8.06911e-06	1.81586	1	1	0.213654
AT5G64750	8.07902e-06	3.39334	1	1	0.213916
AT3G56410	8.10409e-06	0.135355	1	1	0.21458
AT2G38820	8.11193e-06	0.190184	1	1	0.214788
AT4G30080	8.1247e-06	0.101359	1	1	0.215126
AT5G03340	8.18452e-06	0.638245	1	1	0.21671
AT5G04325	8.23054e-06	-0.401633	1	1	0.217928
AT1G16300	8.277e-06	0.1911	1	1	0.219159
AT1G13890	8.32665e-06	0.0369547	1	1	0.220473
AT5G01080	8.34289e-06	0.0209444	1	0	0.220903
AT5G19230	8.35245e-06	0.825893	1	1	0.221156
AT5G51990	8.36683e-06	0.496922	1	1	0.221537
AT1G33500	8.39068e-06	0.0609628	1	1	0.222169
AT2G39980	8.41769e-06	0.15497	1	1	0.222884
AT3G04070	8.52696e-06	0.0448699	1	1	0.225777
AT1G10360	8.5459e-06	0.485705	1	1	0.226278
AT3G18620	8.54597e-06	0.184677	1	1	0.22628
AT1G03905	8.55775e-06	0.173479	1	1	0.226592
AT4G17210	8.64447e-06	0.0237054	1	0	0.228888
AT3G45660	8.66842e-06	0.218119	1	1	0.229522
AT1G54560	8.74832e-06	0.0364742	1	1	0.231638
AT1G06153	8.76249e-06	0.0419553	1	0.5	0.232013
AT3G12660	8.79627e-06	0.0538772	1	1	0.232908
AT5G23480	8.79912e-06	0.0830038	1	1	0.232983
AT5G19190	8.80646e-06	-0.338019	1	1	0.233178
AT2G22470	8.8122e-06	3.33773	1	1	0.23333
AT2G20960	8.91306e-06	0.903598	1	1	0.236
AT5G67520	8.93386e-06	0.407054	1	1	0.236551
AT5G38150	9.01286e-06	-0.53831	1	1	0.238643
AT5G06150	9.08862e-06	-0.178477	1	1	0.240648
AT4G15610	9.08926e-06	0.737676	1	1	0.240665
AT3G59050	9.09243e-06	0.358119	1	1	0.240749
AT2G27200	9.09588e-06	0.421454	1	1	0.240841
AT1G09794	9.09745e-06	0.515251	1	1	0.240882
AT1G77890	9.10261e-06	0.383976	1	1	0.241019
AT3G55940	9.15805e-06	0.0674469	1	1	0.242487
AT3G09920	9.22821e-06	0.77688	1	1	0.244345
AT1G28240	9.26073e-06	0.561115	1	1	0.245206
AT2G40830	9.26506e-06	0.422079	1	1	0.24532
AT5G48150	9.27431e-06	1.1676	1	1	0.245565
AT3G53450	9.2748e-06	0.0681008	1	1	0.245578
AT2G31141	9.31519e-06	-0.481576	1	1	0.246648
AT4G17980	9.3453e-06	0.026573	1	1	0.247445
AT1G64700	9.34987e-06	0.705189	1	1	0.247566
AT3G62760	9.38765e-06	0.0617269	1	1	0.248566
AT1G77885	9.44323e-06	0.301676	1	1	0.250038
AT1G73600	9.6148e-06	-1.12465	1	1	0.254581
AT2G23150	9.72124e-06	0.449297	1	1	0.257399
AT2G44410	9.73802e-06	0.611758	1	1	0.257843
AT4G38340	9.75109e-06	-0.131096	1	1	0.258189
AT2G19490	9.8342e-06	0.0810668	1	1	0.26039
AT4G08870	9.8379e-06	-0.288722	1	1	0.260488
AT4G17410	9.85755e-06	0.643687	1	1	0.261008
AT3G61390	9.86101e-06	0.0401994	1	0.5	0.2611
AT5G04540	9.94843e-06	0.74181	1	1	0.263415
AT3G04300	9.99819e-06	1.81453	1	1	0.264732
AT2G23300	1.01744e-05	0.118221	1	1	0.269397
[truncated: 24,004 more rows]

## Sheet: Cell_cycle
Supplemental Table 7. Pseudobulk analysis of cell wall digestion responses in Arabidopsis leaves.
Differential expression analysis for cell wall digestion-responsive genes in the cell cycle populations.
Gene	P-value	Log2-FC	pct.1	pct.2	P (adj.)
AT5G52640	5.70253e-246	3.42894	1	1	1.50991e-241
AT4G37370	3.82819e-196	2.48786	1	1	1.01363e-191
AT3G12580	7.58204e-193	4.35117	1	1	2.00757e-188
AT5G12020	3.42048e-178	3.27195	1	1	9.05675e-174
AT5G51440	1.21295e-176	2.81503	1	1	3.21165e-172
AT2G40340	4.48091e-152	2.6461	1	1	1.18646e-147
AT3G24500	1.26816e-146	3.55066	1	1	3.35783e-142
AT2G20560	2.37123e-137	1.7815	1	1	6.27854e-133
AT2G29500	1.12186e-127	3.0499	1	1	2.97047e-123
AT1G53540	7.18947e-125	3.31609	1	1	1.90363e-120
AT1G74310	3.68124e-123	4.50291	1	1	9.7472e-119
AT2G43020	1.61799e-120	1.5967	1	1	4.28413e-116
AT3G09350	1.50771e-99	3.50789	1	1	3.99212e-95
AT2G32240	4.62592e-98	3.43767	1	1	1.22485e-93
AT3G46230	5.28784e-98	2.56473	1	1	1.40011e-93
AT4G18010	3.28851e-94	2.16031	1	1	8.70731e-90
AT1G07400	5.6907e-93	4.00233	1	1	1.50678e-88
AT1G29640	2.02951e-90	0.853528	1	1	5.37374e-86
AT3G09570	1.21467e-89	1.66305	1	1	3.21621e-85
AT5G35320	3.20803e-88	1.369	1	1	8.49423e-84
AT2G32235	3.61021e-88	1.29835	1	1	9.55913e-84
AT5G16020	4.98807e-88	0.962148	1	1	1.32074e-83
AT3G07090	3.06909e-87	3.35673	1	1	8.12634e-83
AT1G59860	3.90182e-87	2.7771	1	1	1.03312e-82
AT2G46240	5.81203e-86	3.86086	1	1	1.53891e-81
AT1G16030	3.14922e-84	4.05536	1	1	8.33852e-80
AT3G18950	9.97386e-83	3.20098	1	1	2.64088e-78
AT5G12030	8.84794e-82	4.1877	1	1	2.34276e-77
AT3G13310	1.35988e-81	2.06622	1	1	3.60069e-77
AT1G69890	6.90768e-80	1.97436	1	1	1.82902e-75
AT5G64510	7.24123e-78	1.18915	1	1	1.91733e-73
AT2G47180	8.24926e-78	0.908106	1	1	2.18424e-73
AT4G21990	1.9334e-73	3.82409	1	1	5.11925e-69
AT5G62770	8.92304e-73	1.28254	1	1	2.36264e-68
AT3G28740	4.73367e-72	1.77576	1	1	1.25338e-67
AT1G75000	1.24842e-71	1.0833	1	1	3.30557e-67
AT1G66090	2.11991e-71	1.89545	1	1	5.6131e-67
AT4G12400	2.96554e-71	2.99792	1	1	7.85216e-67
AT5G47240	6.71246e-71	3.0223	1	1	1.77733e-66
AT3G08970	1.02423e-69	0.685706	1	1	2.71195e-65
AT3G18690	1.44794e-69	1.26436	1	1	3.83386e-65
AT4G25390	3.68693e-69	0.921843	1	1	9.76226e-65
AT5G04340	2.87579e-68	1.67896	1	1	7.61452e-64
AT5G25450	1.26211e-66	2.71443	1	1	3.34181e-62
AT5G03990	5.20803e-66	1.077	1	1	1.37898e-61
AT5G03380	3.57105e-65	3.53406	1	1	9.45543e-61
AT3G53230	1.10692e-63	1.32687	1	1	2.9309e-59
AT3G05510	3.58992e-63	1.12767	1	1	9.5054e-59
AT5G67190	7.28797e-63	1.27113	1	1	1.92971e-58
AT5G52050	3.34857e-62	1.89104	1	1	8.86634e-58
AT1G10040	4.90999e-62	0.595283	1	1	1.30007e-57
AT1G80110	7.90198e-62	0.408369	1	1	2.09229e-57
AT5G08790	2.00638e-61	4.44341	1	1	5.31249e-57
AT5G65630	1.39057e-60	2.59597	1	1	3.68195e-56
AT1G72500	2.27352e-60	0.742048	1	1	6.01981e-56
AT5G20190	6.41453e-59	2.24227	1	1	1.69844e-54
AT1G15520	2.19759e-58	1.62187	1	1	5.81877e-54
AT2G26150	3.65371e-58	2.87837	1	1	9.6743e-54
AT3G14200	1.19737e-57	1.70157	1	1	3.1704e-53
AT5G08139	1.89824e-57	0.706999	1	1	5.02617e-53
AT1G33600	3.65002e-57	1.9011	1	1	9.66452e-53
AT1G14200	6.42553e-57	2.55049	1	1	1.70135e-52
AT5G04930	1.96842e-56	1.71241	1	1	5.21197e-52
AT4G34135	1.9806e-56	2.342	1	1	5.24422e-52
AT1G05575	3.26774e-56	2.3345	1	1	8.65231e-52
AT5G53750	3.32704e-56	1.03759	1	1	8.80935e-52
AT1G05675	1.51459e-55	1.54571	1	1	4.01032e-51
AT4G22780	3.21767e-55	1.78498	1	1	8.51975e-51
AT5G47120	5.57505e-55	2.65255	1	1	1.47616e-50
AT3G49570	6.14821e-55	3.56209	1	1	1.62792e-50
AT5G64230	1.51467e-54	1.44492	1	1	4.01055e-50
AT3G25250	3.95313e-54	2.28752	1	1	1.04671e-49
AT3G60110	9.0477e-54	1.2328	1	1	2.39565e-49
AT1G66500	7.24072e-53	2.07711	1	1	1.9172e-48
AT5G14730	7.86119e-53	1.35604	1	1	2.08149e-48
AT1G72520	9.32533e-53	2.51817	1	1	2.46916e-48
AT3G22370	1.55852e-52	1.86101	1	1	4.12666e-48
AT1G32860	2.07896e-52	1.5035	1	1	5.50466e-48
AT5G09590	6.51864e-52	1.27488	1	1	1.72601e-47
AT2G02230	8.38912e-52	1.20755	1	1	2.22127e-47
AT2G30040	1.04872e-51	2.84781	1	1	2.77681e-47
AT1G05670	1.50424e-51	0.781952	1	1	3.98294e-47
AT1G76600	3.84796e-51	3.69148	1	1	1.01886e-46
AT4G11660	6.94686e-51	1.12175	1	1	1.83939e-46
AT3G41762	1.50917e-50	0.448101	1	1	3.99598e-46
AT3G55840	2.80575e-50	1.00162	1	1	7.42906e-46
AT5G54300	2.95346e-50	2.5955	1	1	7.82018e-46
AT5G27520	3.16693e-50	2.13212	1	1	8.3854e-46
AT2G31945	5.65697e-50	1.87386	1	1	1.49785e-45
AT1G31280	6.78709e-50	0.390989	1	1	1.79709e-45
AT5G43620	1.73153e-49	1.14414	1	1	4.58474e-45
AT5G16960	1.25416e-48	1.8032	1	1	3.32077e-44
AT4G06746	1.70725e-48	0.912814	1	1	4.52047e-44
AT1G76590	3.87182e-48	1.01977	1	1	1.02518e-43
AT3G09560	5.27845e-48	1.35267	1	1	1.39763e-43
AT1G42990	8.23696e-48	2.29843	1	1	2.18098e-43
AT5G59530	1.10653e-47	0.868579	1	1	2.92987e-43
AT3G04710	2.61389e-47	0.837317	1	1	6.92106e-43
AT3G09405	3.39609e-47	0.290091	1	1	8.99217e-43
AT5G65290	5.94671e-47	0.591257	1	1	1.57457e-42
AT2G28400	6.1737e-46	2.28656	1	1	1.63467e-41
AT1G24150	9.17487e-46	0.945561	1	1	2.42932e-41
AT1G76965	1.04329e-45	0.378161	1	1	2.76242e-41
AT5G07320	1.53986e-45	1.11064	1	1	4.07723e-41
AT1G01350	1.59799e-44	1.26778	1	1	4.23115e-40
AT5G08130	5.64299e-44	1.08975	1	1	1.49415e-39
AT5G48570	7.90832e-44	1.91386	1	1	2.09397e-39
AT3G48240	1.03754e-43	0.311554	1	1	2.74721e-39
AT5G04020	1.54019e-43	1.38784	1	1	4.07812e-39
AT1G80660	3.20661e-43	0.301479	1	1	8.49047e-39
AT1G20100	8.02985e-43	2.79656	1	1	2.12614e-38
AT4G24170	9.35169e-43	0.517402	1	1	2.47614e-38
AT1G03220	2.19061e-42	2.27441	1	1	5.80029e-38
AT1G71530	2.6328e-42	0.892295	1	1	6.97113e-38
AT4G23050	3.16994e-42	1.08105	1	1	8.39336e-38
AT3G27355	3.61794e-42	0.337317	1	1	9.57959e-38
AT1G10155	4.87369e-42	0.282037	1	1	1.29046e-37
AT2G38360	5.05259e-42	2.23899	1	1	1.33782e-37
AT3G07255	5.08957e-42	0.362197	1	1	1.34762e-37
AT1G03740	5.38636e-42	1.50401	1	1	1.4262e-37
AT1G19180	6.80827e-42	3.21025	1	1	1.80269e-37
AT1G75860	7.78964e-42	3.59742	1	1	2.06254e-37
AT4G03430	1.10017e-41	1.62812	1	1	2.91304e-37
AT5G67210	1.33684e-41	0.987138	1	1	3.53967e-37
AT1G26800	7.38882e-41	0.750288	1	1	1.95641e-36
AT2G22010	9.36765e-41	1.67786	1	1	2.48037e-36
AT2G42150	9.38114e-41	0.451751	1	1	2.48394e-36
AT4G22620	9.99064e-41	0.581006	1	1	2.64532e-36
AT4G33440	1.03514e-40	0.626891	1	1	2.74084e-36
AT3G25180	1.40856e-40	0.767246	1	1	3.72959e-36
AT3G28210	1.46868e-40	4.50422	1	1	3.88876e-36
AT5G47220	2.0473e-40	1.74661	1	1	5.42085e-36
AT5G57050	2.61612e-40	1.03262	1	1	6.92696e-36
AT1G73880	2.62199e-40	0.521507	1	1	6.94251e-36
AT5G23850	3.05217e-40	0.968173	1	1	8.08153e-36
AT4G02195	8.18978e-40	0.800651	1	1	2.16849e-35
AT1G70640	9.77618e-40	0.542386	1	1	2.58854e-35
AT1G19025	1.52939e-39	0.74234	1	1	4.04952e-35
AT4G29780	3.2137e-39	2.84439	1	1	8.50923e-35
AT3G49580	4.88522e-39	1.84929	1	1	1.29351e-34
AT1G19310	8.90284e-39	1.66355	1	1	2.3573e-34
AT3G05200	1.21562e-38	0.948351	1	1	3.21871e-34
AT5G13200	1.58073e-38	2.3602	1	1	4.18546e-34
AT3G04010	2.79922e-38	1.49526	1	1	7.41178e-34
AT5G14700	5.66106e-38	0.892559	1	1	1.49893e-33
AT5G01830	6.83197e-38	1.60291	1	1	1.80897e-33
AT1G05680	9.73105e-38	2.38106	1	1	2.57659e-33
AT5G62020	1.08653e-37	1.53535	1	1	2.87692e-33
AT4G31550	1.13174e-37	3.02423	1	1	2.99663e-33
AT5G63790	1.42581e-37	3.89139	1	1	3.77525e-33
AT2G23770	1.65421e-37	0.601167	1	1	4.38002e-33
AT5G64660	1.83874e-37	1.38212	1	1	4.86863e-33
AT2G24850	2.04407e-37	0.919215	1	1	5.4123e-33
AT2G47140	2.26787e-37	2.51218	1	1	6.00487e-33
AT5G16980	2.69906e-37	0.930881	1	1	7.14657e-33
AT4G34131	4.63783e-37	1.9124	1	1	1.228e-32
AT1G73480	7.27038e-37	0.944377	1	1	1.92505e-32
AT5G48530	7.41825e-37	1.30048	1	1	1.9642e-32
AT3G19970	1.09261e-36	1.49324	1	1	2.89301e-32
AT1G01720	1.61554e-36	3.91077	1	1	4.27762e-32
AT1G69900	1.65825e-36	0.706276	1	1	4.39073e-32
AT5G35735	2.16514e-36	4.10452	1	1	5.73285e-32
AT5G59730	2.20016e-36	2.79888	1	1	5.82559e-32
AT5G57123	2.66918e-36	1.63272	1	1	7.06747e-32
AT5G46170	3.38805e-36	1.16892	1	1	8.97089e-32
AT1G56060	5.33883e-36	2.25709	1	1	1.41361e-31
AT5G42650	5.42485e-36	3.52831	1	1	1.43639e-31
AT4G17230	5.8339e-36	1.73212	1	1	1.5447e-31
AT4G01870	7.42487e-36	2.55314	1	1	1.96596e-31
AT4G35985	8.13299e-36	2.52196	1	1	2.15345e-31
AT2G36380	1.00341e-35	1.06697	1	1	2.65684e-31
AT2G18915	1.11784e-35	0.713333	1	1	2.9598e-31
AT3G17860	1.37513e-35	1.4007	1	1	3.64106e-31
AT3G47960	1.81682e-35	2.18791	1	1	4.81057e-31
AT1G18390	3.59151e-35	0.581595	1	1	9.5096e-31
AT5G52790	4.06593e-35	0.207263	1	1	1.07658e-30
AT4G09150	5.20139e-35	1.57177	1	1	1.37722e-30
AT1G71000	1.12029e-34	2.52586	1	1	2.96632e-30
AT2G40000	1.28376e-34	2.74171	1	1	3.39915e-30
AT2G32800	1.46489e-34	1.40382	1	1	3.87873e-30
AT2G37980	1.70384e-34	0.606012	1	1	4.51142e-30
AT4G17895	1.95444e-34	0.653186	1	1	5.17497e-30
AT1G17420	2.19655e-34	4.57419	1	1	5.81603e-30
AT3G05660	2.28115e-34	0.215153	1	1	6.04003e-30
AT4G36030	2.59644e-34	0.734602	1	1	6.87486e-30
AT5G03690	2.64248e-34	0.518826	1	1	6.99677e-30
AT2G20940	2.82856e-34	0.619277	1	1	7.48945e-30
AT3G03050	3.77253e-34	0.902215	1	1	9.98892e-30
AT5G26340	3.89187e-34	0.843768	1	1	1.03049e-29
AT1G67340	4.11691e-34	0.712747	1	1	1.09008e-29
AT1G23550	6.35491e-34	1.7679	1	1	1.68265e-29
AT1G22985	6.42619e-34	0.898899	1	1	1.70153e-29
AT1G55530	6.9823e-34	1.19387	1	1	1.84877e-29
AT1G51760	9.77e-34	3.20602	1	1	2.5869e-29
AT2G39650	1.07821e-33	0.802609	1	1	2.85487e-29
AT3G56200	1.84402e-33	0.874238	1	1	4.8826e-29
AT3G56710	2.4535e-33	1.82322	1	1	6.49639e-29
AT4G18950	2.56325e-33	4.30339	1	1	6.78697e-29
AT2G46370	3.33114e-33	2.31002	1	1	8.82019e-29
AT5G17000	4.44073e-33	3.08673	1	1	1.17582e-28
AT4G31770	4.57568e-33	0.874247	1	1	1.21155e-28
AT5G05085	6.0006e-33	0.263082	1	1	1.58884e-28
AT1G76970	1.15093e-32	1.41438	1	1	3.04743e-28
AT5G61820	1.20636e-32	3.22904	1	1	3.19419e-28
AT2G43120	1.66075e-32	3.01653	1	1	4.39733e-28
AT5G51450	1.69021e-32	0.737588	1	1	4.47534e-28
AT1G69930	2.04213e-32	0.612763	1	1	5.40715e-28
AT1G25560	2.08958e-32	1.11257	1	1	5.53279e-28
AT1G21980	2.23938e-32	2.58917	1	1	5.92943e-28
AT4G02880	2.24634e-32	1.75424	1	1	5.94786e-28
AT2G42270	3.64986e-32	1.18769	1	1	9.66411e-28
AT2G23690	4.18998e-32	0.473677	1	1	1.10942e-27
AT4G38810	5.00681e-32	0.97841	1	1	1.3257e-27
AT5G01820	6.2696e-32	1.52868	1	1	1.66006e-27
AT4G35480	9.57412e-32	2.14596	1	1	2.53503e-27
AT4G20830	9.92186e-32	3.45597	1	1	2.62711e-27
AT2G32120	1.11723e-31	1.94596	1	1	2.9582e-27
AT1G69750	1.13092e-31	1.72248	1	1	2.99445e-27
AT5G63370	1.45985e-31	2.40123	1	1	3.86539e-27
AT4G34380	1.90695e-31	0.190544	1	1	5.04923e-27
AT2G26560	2.35631e-31	1.53141	1	1	6.23904e-27
AT5G41110	2.50286e-31	0.337272	1	1	6.62707e-27
AT2G33580	2.6745e-31	2.04328	1	1	7.08153e-27
AT5G52410	3.28451e-31	0.65131	1	1	8.69674e-27
AT3G25610	4.09295e-31	0.664001	1	1	1.08373e-26
AT3G15210	4.62026e-31	2.69185	1	1	1.22335e-26
AT4G21390	5.22129e-31	0.793292	1	1	1.38249e-26
AT1G70530	6.16019e-31	1.40848	1	1	1.6311e-26
AT4G12120	6.9817e-31	1.21623	1	1	1.84862e-26
AT2G22500	8.29665e-31	3.21779	1	1	2.19679e-26
AT3G62260	1.31509e-30	1.7544	1	1	3.48209e-26
AT1G71520	1.37485e-30	2.20617	1	1	3.64033e-26
AT4G36040	1.65091e-30	2.55234	1	1	4.37128e-26
AT2G27580	2.33677e-30	1.76431	1	1	6.1873e-26
AT5G10710	2.38344e-30	0.810767	1	1	6.31087e-26
AT1G77680	2.41624e-30	0.91799	1	1	6.39773e-26
AT5G58670	3.15062e-30	0.301743	1	1	8.34222e-26
AT4G29950	4.49092e-30	1.768	1	1	1.18911e-25
AT2G29450	4.65709e-30	3.9124	1	1	1.2331e-25
AT5G09800	5.16118e-30	0.235448	1	1	1.36658e-25
AT3G09440	5.60521e-30	3.90918	1	1	1.48415e-25
AT3G10800	7.26019e-30	1.72061	1	1	1.92235e-25
AT4G17500	7.75935e-30	2.23868	1	1	2.05452e-25
AT5G39090	1.05668e-29	0.163696	1	1	2.79787e-25
AT5G14470	1.05785e-29	0.214244	1	1	2.80097e-25
AT1G71140	1.46042e-29	0.31072	1	1	3.86689e-25
AT2G20370	1.51715e-29	0.83036	1	1	4.0171e-25
AT1G05170	1.59787e-29	0.347744	1	1	4.23084e-25
AT5G01100	2.41203e-29	2.44356	1	1	6.38658e-25
AT3G07150	3.28398e-29	0.245257	1	1	8.69532e-25
AT4G15420	3.32967e-29	1.21446	1	1	8.81629e-25
AT1G24140	3.42339e-29	0.738278	1	1	9.06444e-25
AT3G13090	4.11375e-29	0.193193	1	1	1.08924e-24
AT5G42380	5.07651e-29	3.65507	1	1	1.34416e-24
AT3G25230	6.0514e-29	2.20747	1	1	1.60229e-24
AT5G04250	6.12672e-29	1.49284	1	1	1.62223e-24
AT1G20310	7.01435e-29	0.787567	1	1	1.85726e-24
AT4G27652	7.06235e-29	1.95071	1	1	1.86997e-24
AT4G32030	7.1538e-29	1.59504	1	1	1.89418e-24
AT3G23230	8.82981e-29	1.18278	1	1	2.33796e-24
AT1G63930	8.94836e-29	1.20684	1	1	2.36935e-24
AT5G01750	8.97591e-29	1.98483	1	1	2.37664e-24
AT4G36010	9.03288e-29	2.72945	1	1	2.39172e-24
AT1G30755	9.98298e-29	1.12919	1	1	2.64329e-24
AT5G54860	1.04828e-28	0.591341	1	1	2.77563e-24
AT2G15480	1.07918e-28	2.76327	1	1	2.85746e-24
AT5G09430	1.33453e-28	0.234737	1	1	3.53357e-24
AT3G46080	1.38409e-28	1.252	1	1	3.66478e-24
AT2G47520	1.38524e-28	1.17636	1	1	3.66785e-24
AT4G15260	1.45556e-28	0.826313	1	1	3.85403e-24
AT2G41730	1.75552e-28	0.502976	1	1	4.64826e-24
AT3G19240	2.45684e-28	1.41416	1	1	6.50521e-24
AT5G62520	2.79618e-28	2.81194	1	1	7.40371e-24
AT3G13430	3.08904e-28	0.799817	1	1	8.17917e-24
AT1G10170	3.30016e-28	2.48531	1	1	8.73815e-24
AT3G09490	3.69127e-28	0.381771	1	1	9.77374e-24
AT2G29490	3.99146e-28	0.533803	1	1	1.05686e-23
AT1G63090	4.26268e-28	1.05744	1	1	1.12867e-23
AT1G27720	4.98678e-28	0.926996	1	1	1.3204e-23
AT3G54950	5.18198e-28	0.483597	1	1	1.37208e-23
AT4G22970	6.52945e-28	1.22752	1	1	1.72887e-23
AT1G02660	6.70715e-28	0.742448	1	1	1.77592e-23
AT5G45110	6.84062e-28	1.68797	1	1	1.81126e-23
AT3G28340	7.00682e-28	0.460832	1	1	1.85527e-23
AT1G70420	7.35852e-28	1.72911	1	1	1.94839e-23
AT3G25760	8.22988e-28	4.71149	1	1	2.17911e-23
AT2G27310	1.22375e-27	2.64174	1	1	3.24024e-23
AT5G56980	1.25162e-27	2.20237	1	1	3.31403e-23
AT1G07160	1.44543e-27	2.01823	1	1	3.82722e-23
AT5G13210	1.52109e-27	1.03368	1	0.5	4.02754e-23
AT1G75270	1.76632e-27	1.53064	1	1	4.67686e-23
AT4G39840	1.86425e-27	0.592557	1	1	4.93615e-23
AT4G39830	1.98133e-27	0.274636	1	1	5.24617e-23
AT2G45760	2.05343e-27	0.888037	1	1	5.43708e-23
AT3G16050	2.10292e-27	1.30578	1	1	5.56811e-23
AT4G38940	2.41723e-27	0.877214	1	1	6.40035e-23
AT5G39785	2.41982e-27	0.584104	1	1	6.40721e-23
AT1G07410	2.72538e-27	0.327188	1	1	7.21626e-23
AT2G45750	3.56778e-27	0.144402	1	1	9.44677e-23
AT5G60790	3.81637e-27	1.22122	1	1	1.0105e-22
AT2G47130	3.91073e-27	0.397002	1	1	1.03548e-22
AT1G09940	4.32628e-27	2.62221	1	1	1.14551e-22
AT5G54710	4.4237e-27	0.292587	1	1	1.17131e-22
AT3G29000	5.164e-27	1.0313	1	1	1.36732e-22
AT4G39670	6.408e-27	3.06321	1	1	1.69671e-22
AT5G54510	7.26569e-27	0.155721	1	1	1.92381e-22
AT4G30600	9.10151e-27	2.51935	1	1	2.4099e-22
AT2G17880	1.72404e-26	0.283779	1	1	4.56492e-22
AT5G51451	2.15382e-26	0.693995	1	1	5.70288e-22
AT1G13340	2.2567e-26	0.380772	1	1	5.97528e-22
AT4G24160	2.25912e-26	3.08118	1	1	5.9817e-22
AT5G46330	2.37242e-26	1.19887	1	1	6.28169e-22
AT3G07350	2.77681e-26	0.189006	1	1	7.35243e-22
AT5G24470	2.85987e-26	0.447504	1	1	7.57237e-22
AT3G02840	2.94543e-26	3.08528	1	1	7.79892e-22
AT5G17350	3.74798e-26	0.693806	1	1	9.9239e-22
AT4G22980	5.03197e-26	0.67514	1	1	1.33236e-21
AT5G01210	6.90137e-26	0.40746	1	1	1.82734e-21
AT1G02230	6.90538e-26	0.195758	1	1	1.82841e-21
AT4G25350	7.11041e-26	0.674002	1	1	1.88269e-21
AT3G13880	7.27189e-26	0.367106	1	1	1.92545e-21
AT2G39030	7.55944e-26	0.209794	1	1	2.00159e-21
AT1G55920	7.65601e-26	1.8991	1	1	2.02716e-21
AT1G73920	7.81656e-26	2.44689	1	1	2.06967e-21
AT4G20860	9.8303e-26	1.7008	1	1	2.60287e-21
AT5G46080	1.3986e-25	0.504166	1	1	3.70322e-21
AT1G59870	1.53515e-25	3.15079	1	1	4.06478e-21
AT1G62300	1.6861e-25	1.75157	1	1	4.46444e-21
AT3G03640	2.11191e-25	0.818534	1	1	5.59192e-21
AT5G05220	2.33106e-25	1.0886	1	1	6.17217e-21
AT5G60800	2.57605e-25	1.17464	1	1	6.82086e-21
AT3G16510	4.01556e-25	0.505626	1	1	1.06324e-20
AT1G09913	4.18731e-25	0.615571	1	1	1.10872e-20
AT1G01010	4.34458e-25	1.12046	1	1	1.15036e-20
AT3G47780	5.9596e-25	0.313826	1	1	1.57798e-20
AT5G05410	6.28888e-25	3.54543	1	1	1.66517e-20
AT2G30360	6.29866e-25	1.38165	1	1	1.66776e-20
AT4G18880	6.34501e-25	1.12296	1	1	1.68003e-20
AT2G24240	7.05849e-25	1.0049	1	1	1.86895e-20
AT5G63130	7.39947e-25	1.26951	1	1	1.95923e-20
AT1G02920	7.81276e-25	0.901564	1	1	2.06866e-20
AT2G18680	7.94138e-25	0.55183	1	1	2.10272e-20
AT3G61800	9.97061e-25	0.578496	1	1	2.64002e-20
AT4G33920	1.00466e-24	1.51125	1	1	2.66015e-20
AT2G37430	1.16045e-24	1.20098	1	1	3.07264e-20
AT2G43620	1.22107e-24	1.07531	1	1	3.23316e-20
AT3G44860	1.37539e-24	1.85229	1	1	3.64175e-20
AT2G27690	1.40301e-24	0.179472	1	1	3.71488e-20
AT1G22400	1.43879e-24	4.07195	1	1	3.80963e-20
AT1G77500	1.47852e-24	0.847136	1	1	3.91481e-20
AT5G67350	1.77606e-24	1.23818	1	1	4.70266e-20
AT2G22910	1.77699e-24	1.21977	1	1	4.7051e-20
AT2G26530	2.64917e-24	2.80142	1	1	7.01447e-20
AT2G22680	2.66912e-24	0.324459	1	1	7.06728e-20
AT5G38710	2.93304e-24	0.329702	1	1	7.76611e-20
AT1G15530	3.22034e-24	0.402398	1	1	8.52683e-20
AT2G40095	3.2357e-24	1.07465	1	1	8.56749e-20
AT5G61560	3.92886e-24	2.08953	1	1	1.04028e-19
AT3G03025	4.0002e-24	0.472399	1	1	1.05917e-19
AT4G22590	4.06303e-24	1.68744	1	1	1.07581e-19
AT5G49480	4.49123e-24	3.52748	1	1	1.18919e-19
AT5G52400	4.58907e-24	0.794275	1	1	1.21509e-19
AT2G14290	5.53906e-24	0.269168	1	1	1.46663e-19
AT3G02875	5.57032e-24	1.1168	1	1	1.47491e-19
AT2G19130	7.29026e-24	0.184488	1	1	1.93032e-19
AT2G29420	7.52792e-24	2.79632	1	1	1.99324e-19
AT4G30530	1.02305e-23	3.83353	1	1	2.70882e-19
AT1G18200	1.09489e-23	0.342047	1	1	2.89906e-19
AT2G31210	1.29131e-23	0.174347	1	1	3.41914e-19
AT3G57120	1.43526e-23	1.0622	1	1	3.80027e-19
AT4G17060	1.76514e-23	0.667729	1	1	4.67374e-19
AT1G66160	1.95744e-23	1.67534	1	1	5.18292e-19
AT4G30210	2.00241e-23	3.00095	1	1	5.30197e-19
AT4G27740	2.12862e-23	1.43757	1	1	5.63615e-19
AT5G40390	2.26143e-23	0.239005	1	1	5.98782e-19
AT1G28380	2.36243e-23	1.98057	1	1	6.25524e-19
AT5G26030	2.60053e-23	0.983659	1	1	6.88568e-19
AT5G45340	2.91334e-23	0.455392	1	1	7.71395e-19
AT5G58680	3.05321e-23	0.16988	1	1	8.08428e-19
AT2G45680	4.14874e-23	1.90307	1	1	1.0985e-18
AT5G47910	4.35835e-23	1.7626	1	1	1.154e-18
AT2G30020	4.49429e-23	1.99364	1	1	1.19e-18
AT3G55970	4.5909e-23	0.723284	1	1	1.21558e-18
AT3G09030	4.88816e-23	0.379182	1	1	1.29429e-18
AT3G55880	5.13853e-23	0.304859	1	1	1.36058e-18
AT5G67411	5.25451e-23	0.169265	1	1	1.39129e-18
AT5G17360	6.17794e-23	0.16645	1	1	1.6358e-18
AT1G59970	8.45325e-23	0.23461	1	1	2.23825e-18
AT3G14050	9.72584e-23	2.03456	1	1	2.57521e-18
AT1G68620	1.09534e-22	0.157964	1	1	2.90024e-18
AT5G52870	1.18788e-22	0.71719	1	1	3.14527e-18
AT3G46620	1.28707e-22	1.7606	1	1	3.40791e-18
AT3G05580	1.38536e-22	1.63144	1	1	3.66816e-18
AT1G76960	1.4438e-22	0.3919	1	1	3.8229e-18
AT5G59510	1.47192e-22	1.15794	1	1	3.89736e-18
AT1G79410	1.47262e-22	1.17353	1	1	3.8992e-18
AT5G63290	1.92835e-22	0.434775	1	1	5.1059e-18
AT1G70750	2.14321e-22	0.638238	1	1	5.67478e-18
AT4G13180	2.51844e-22	1.23325	1	1	6.66833e-18
AT5G24030	2.56964e-22	0.827593	1	1	6.80388e-18
AT2G30250	2.61702e-22	1.45857	1	1	6.92935e-18
AT4G08160	3.19415e-22	0.128525	1	1	8.45748e-18
AT4G33985	3.35414e-22	0.330069	1	1	8.88109e-18
AT4G32020	3.62572e-22	2.92416	1	1	9.60018e-18
AT3G53180	3.82599e-22	1.74316	1	1	1.01305e-17
AT2G25140	4.03836e-22	0.6174	1	1	1.06928e-17
AT4G20880	4.25575e-22	0.335114	1	1	1.12684e-17
AT1G23460	4.69278e-22	0.26339	1	1	1.24255e-17
AT1G07630	4.89332e-22	0.980095	1	1	1.29565e-17
AT2G34930	5.67228e-22	0.521626	1	1	1.5019e-17
AT1G10050	6.24265e-22	0.842845	1	1	1.65293e-17
AT1G59910	6.60812e-22	1.69603	1	1	1.7497e-17
AT1G76680	7.7765e-22	5.16773	1	1	2.05906e-17
AT1G72450	7.96755e-22	1.72028	1	1	2.10965e-17
AT3G07320	9.43829e-22	1.09141	1	1	2.49907e-17
AT5G04480	1.11999e-21	0.371305	1	1	2.96552e-17
AT2G46520	1.16912e-21	1.11399	1	1	3.09559e-17
AT3G11020	1.20586e-21	0.61416	1	1	3.19288e-17
AT4G27410	1.27418e-21	0.600151	1	1	3.37377e-17
AT4G13110	1.39785e-21	0.908029	1	1	3.70123e-17
AT2G32150	1.41463e-21	2.4448	1	1	3.74565e-17
AT2G20625	1.4989e-21	0.322948	1	1	3.96879e-17
AT4G04610	1.54846e-21	2.14982	1	1	4.10003e-17
AT3G05220	1.55748e-21	2.19644	1	1	4.12391e-17
AT3G12510	1.58773e-21	1.20972	1	1	4.20399e-17
AT4G01026	1.67435e-21	0.402089	1	1	4.43334e-17
AT3G44190	1.74176e-21	3.52886	1	1	4.61183e-17
AT5G65683	1.89811e-21	0.375227	1	1	5.02582e-17
AT4G36950	1.98232e-21	2.70248	1	1	5.24879e-17
AT1G47510	2.04904e-21	0.460337	1	1	5.42545e-17
AT4G11350	2.0573e-21	0.176641	1	1	5.44732e-17
AT3G13330	2.06331e-21	1.30822	1	1	5.46324e-17
AT5G18490	2.13651e-21	0.637889	1	1	5.65706e-17
AT5G66850	2.50518e-21	0.958993	1	1	6.63322e-17
AT5G40860	2.76125e-21	0.126326	1	1	7.31124e-17
AT2G25460	2.81387e-21	2.18084	1	1	7.45056e-17
AT2G18700	3.7475e-21	1.63331	1	1	9.92263e-17
AT5G25280	3.7496e-21	1.83838	1	1	9.9282e-17
AT4G08555	3.8946e-21	3.02233	1	1	1.03121e-16
AT1G01030	4.00349e-21	2.17179	1	1	1.06004e-16
AT3G01650	4.02776e-21	2.04326	1	1	1.06647e-16
AT1G01340	4.17751e-21	1.02448	1	1	1.10612e-16
AT2G13660	4.24268e-21	0.19	1	1	1.12338e-16
AT4G31800	4.33399e-21	2.95774	1	1	1.14755e-16
AT4G25200	4.46932e-21	0.369294	1	1	1.18339e-16
AT4G29440	5.09766e-21	0.822297	1	1	1.34976e-16
AT2G44500	6.66513e-21	1.81772	1	1	1.76479e-16
AT1G21000	7.07005e-21	1.47768	1	1	1.87201e-16
AT5G21990	7.56223e-21	1.40941	1	1	2.00233e-16
AT5G24110	7.62146e-21	0.398305	1	1	2.01801e-16
AT4G25670	7.81556e-21	3.06187	1	1	2.0694e-16
AT3G48510	8.86483e-21	0.143275	1	1	2.34723e-16
AT3G51660	9.65546e-21	4.39173	1	1	2.55657e-16
AT1G05020	9.73592e-21	0.120421	1	1	2.57788e-16
AT5G25930	1.12894e-20	0.492742	1	1	2.9892e-16
AT4G37530	1.3984e-20	0.325098	1	1	3.70269e-16
AT5G63350	1.39997e-20	1.38203	1	1	3.70685e-16
AT1G34260	1.45785e-20	1.21888	1	1	3.86008e-16
AT4G38545	1.53503e-20	0.224605	1	1	4.06445e-16
AT5G55050	1.57527e-20	1.84317	1	1	4.17099e-16
AT4G35940	1.59305e-20	1.39693	1	1	4.21809e-16
AT1G08310	1.59593e-20	0.283467	1	1	4.22569e-16
AT1G02310	1.63035e-20	0.227551	1	1	4.31685e-16
AT3G18170	1.66896e-20	0.340181	1	1	4.41908e-16
AT4G37900	1.92263e-20	0.2588	1	1	5.09073e-16
AT1G10370	2.25475e-20	3.71056	1	1	5.97012e-16
AT3G51160	2.97443e-20	0.760542	1	1	7.87571e-16
AT2G27500	3.12991e-20	2.34602	1	1	8.28739e-16
AT5G19900	3.44729e-20	0.974989	1	1	9.12775e-16
AT1G12320	3.55584e-20	1.64732	1	1	9.41514e-16
AT2G13960	3.5785e-20	0.209517	1	1	9.47516e-16
AT4G37640	3.93567e-20	1.48794	1	1	1.04209e-15
AT3G53160	3.98602e-20	0.437262	1	1	1.05542e-15
AT5G11670	4.14109e-20	4.10739	1	1	1.09648e-15
AT1G70300	4.25469e-20	0.205455	1	1	1.12656e-15
AT1G78310	4.30227e-20	0.644726	1	1	1.13915e-15
AT3G52470	4.34545e-20	1.65085	1	1	1.15059e-15
AT2G28890	4.3545e-20	0.845437	1	1	1.15298e-15
AT1G13210	4.44555e-20	1.27679	1	1	1.17709e-15
AT4G03450	4.50865e-20	0.217931	1	1	1.1938e-15
AT5G54490	4.93271e-20	2.41279	1	1	1.30608e-15
AT3G10720	5.01113e-20	1.69372	1	1	1.32685e-15
AT1G29340	5.07209e-20	1.62802	1	1	1.34299e-15
AT3G57070	5.18458e-20	0.797732	1	1	1.37277e-15
AT4G21940	5.51068e-20	0.421852	1	1	1.45912e-15
AT2G31751	6.16993e-20	0.175334	1	1	1.63367e-15
AT5G02895	6.94442e-20	0.18166	1	1	1.83874e-15
AT5G67340	6.95319e-20	0.212433	1	1	1.84107e-15
AT1G76980	7.3762e-20	0.399864	1	1	1.95307e-15
AT3G11420	7.72647e-20	1.21077	1	1	2.04581e-15
AT4G36990	7.85946e-20	2.88861	1	1	2.08103e-15
AT3G22160	8.97071e-20	0.353383	1	1	2.37526e-15
AT3G50760	9.41098e-20	0.49311	1	1	2.49184e-15
AT3G47540	9.92613e-20	0.631303	1	1	2.62824e-15
AT4G24380	1.17679e-19	3.2881	1	1	3.1159e-15
AT1G18460	1.25274e-19	0.76301	1	1	3.31702e-15
AT1G07150	1.30491e-19	1.15934	1	1	3.45515e-15
AT1G62620	1.3492e-19	0.186476	1	1	3.57242e-15
AT5G43190	1.55827e-19	1.17898	1	1	4.126e-15
AT1G19300	1.58871e-19	0.475212	1	1	4.20658e-15
AT1G52560	1.73099e-19	0.240193	1	1	4.58331e-15
AT1G74950	2.00584e-19	2.03279	1	1	5.31105e-15
AT1G01650	2.08064e-19	1.01539	1	1	5.50913e-15
AT1G03070	2.2962e-19	0.308909	1	1	6.07987e-15
AT1G76360	2.53632e-19	0.447796	1	1	6.71568e-15
AT2G36220	2.6488e-19	2.90034	1	1	7.0135e-15
AT5G57710	3.11986e-19	1.57556	1	1	8.26077e-15
AT4G32480	3.129e-19	0.407117	1	1	8.28498e-15
AT3G63010	3.80968e-19	1.27286	1	1	1.00873e-14
AT4G25520	3.83891e-19	1.04668	1	1	1.01647e-14
AT3G61190	4.11261e-19	1.02276	1	1	1.08894e-14
AT1G61065	4.14969e-19	0.348231	1	1	1.09876e-14
AT5G65280	4.62011e-19	1.45134	1	1	1.22331e-14
AT3G59350	4.67342e-19	2.4035	1	1	1.23743e-14
AT1G21670	5.03745e-19	1.69659	1	1	1.33382e-14
AT2G35510	5.09562e-19	1.50844	1	1	1.34922e-14
AT4G14365	5.14476e-19	1.75536	1	1	1.36223e-14
AT1G28480	5.18471e-19	2.80734	1	1	1.37281e-14
AT5G05140	5.25688e-19	0.955334	1	1	1.39192e-14
AT5G17760	5.57153e-19	0.745363	1	1	1.47523e-14
AT2G47730	6.14118e-19	3.76982	1	1	1.62606e-14
AT1G26380	6.78984e-19	0.280534	1	1	1.79781e-14
AT5G47230	6.89413e-19	1.38284	1	1	1.82543e-14
AT3G09520	7.42017e-19	0.108684	1	1	1.96471e-14
AT4G08170	7.81434e-19	1.59906	1	1	2.06908e-14
AT4G36820	8.30451e-19	0.145182	1	1	2.19887e-14
AT3G55950	8.51252e-19	0.217219	1	1	2.25394e-14
AT1G51805	8.60843e-19	1.12496	1	1	2.27934e-14
AT2G23790	8.97159e-19	1.23375	1	1	2.3755e-14
AT5G05190	9.25864e-19	1.72033	1	1	2.4515e-14
AT1G13880	1.01376e-18	0.800245	1	1	2.68424e-14
AT3G48090	1.03175e-18	0.509065	1	1	2.73188e-14
AT5G66620	1.16761e-18	0.35914	1	1	3.09159e-14
AT1G15430	1.20148e-18	2.69128	1	1	3.18128e-14
AT5G48540	1.26608e-18	1.48034	1	1	3.35233e-14
AT3G25770	1.2755e-18	3.31079	1	1	3.37726e-14
AT1G01550	1.36063e-18	1.62487	1	1	3.60267e-14
AT1G02190	1.50077e-18	0.201204	1	1	3.97374e-14
AT2G05632	1.62515e-18	0.314677	1	1	4.30308e-14
AT2G29480	1.63693e-18	0.161234	1	1	4.33426e-14
AT2G35900	1.69419e-18	0.621638	1	1	4.48588e-14
AT2G20340	1.70661e-18	1.09356	1	1	4.51877e-14
AT1G32950	1.96832e-18	0.155958	1	1	5.21171e-14
AT4G32630	2.01973e-18	0.154706	1	1	5.34783e-14
AT1G63840	2.1267e-18	2.78784	1	1	5.63109e-14
AT5G67080	2.24701e-18	0.185253	1	1	5.94962e-14
AT4G36900	2.32509e-18	0.789584	1	1	6.15638e-14
AT5G47830	2.47755e-18	0.36067	1	1	6.56006e-14
AT3G28850	2.70644e-18	0.542763	1	1	7.16611e-14
AT3G46090	2.99569e-18	1.22975	1	1	7.93198e-14
AT1G28760	3.15951e-18	0.400656	1	1	8.36576e-14
AT3G07960	3.19455e-18	0.534511	1	1	8.45852e-14
AT5G07920	3.26304e-18	0.55918	1	1	8.63988e-14
AT1G08973	3.96479e-18	0.199953	1	1	1.0498e-13
AT5G46910	4.2448e-18	1.44769	1	1	1.12394e-13
AT5G48655	4.43272e-18	2.82439	1	1	1.1737e-13
AT1G09970	4.51133e-18	1.68718	1	1	1.19451e-13
AT3G25882	4.72749e-18	0.360451	1	1	1.25175e-13
AT1G53840	4.81262e-18	1.28014	1	1	1.27428e-13
AT4G02890	5.20013e-18	2.82263	1	1	1.37689e-13
AT5G06750	5.26414e-18	0.191891	1	1	1.39384e-13
AT2G16900	6.77207e-18	2.52554	1	1	1.79311e-13
AT5G23520	7.44391e-18	0.436497	1	1	1.971e-13
AT3G63070	7.64672e-18	0.707379	1	1	2.0247e-13
AT1G33590	8.36939e-18	2.15547	1	1	2.21605e-13
AT3G23210	8.41614e-18	0.679499	1	1	2.22842e-13
AT2G21630	8.78988e-18	0.599461	1	1	2.32739e-13
AT4G14368	9.34668e-18	0.130775	1	1	2.47481e-13
AT4G26200	9.69609e-18	0.159923	1	1	2.56733e-13
AT5G62070	9.84283e-18	0.97086	1	1	2.60618e-13
AT1G01560	1.04313e-17	0.743158	1	1	2.76201e-13
AT1G68340	1.05723e-17	0.861728	1	1	2.79934e-13
AT3G09400	1.07119e-17	0.146373	1	1	2.83629e-13
AT3G50260	1.16575e-17	2.35294	1	1	3.08667e-13
AT5G15970	1.21535e-17	2.32397	1	1	3.21801e-13
AT1G22190	1.2503e-17	0.624286	1	1	3.31054e-13
AT3G14440	1.25816e-17	0.490481	1	1	3.33135e-13
AT1G67360	1.3705e-17	1.34474	1	1	3.6288e-13
AT3G61630	1.40429e-17	0.182106	1	1	3.71827e-13
AT3G23920	1.40812e-17	2.51185	1	1	3.72842e-13
AT4G35540	1.42587e-17	0.305785	1	1	3.77541e-13
AT3G16720	1.47058e-17	0.699252	1	1	3.89379e-13
AT2G38290	1.53863e-17	2.30612	1	1	4.07399e-13
AT1G25370	1.59191e-17	0.326463	1	1	4.21506e-13
AT2G06050	1.61269e-17	2.44693	1	1	4.27008e-13
AT1G75450	1.85043e-17	0.220766	1	1	4.89956e-13
AT3G27540	1.85605e-17	0.287232	1	1	4.91446e-13
AT4G30780	1.87408e-17	0.703158	1	1	4.9622e-13
AT5G03030	1.89897e-17	2.904	1	1	5.02808e-13
AT4G37250	1.94968e-17	0.131741	1	1	5.16236e-13
AT1G61140	1.98749e-17	1.02085	1	1	5.26246e-13
AT1G03230	2.03465e-17	0.671101	1	1	5.38735e-13
AT5G43650	2.12319e-17	0.604603	1	1	5.62179e-13
AT5G53050	2.12674e-17	1.88262	1	1	5.63117e-13
AT3G54810	2.25879e-17	1.30274	1	1	5.98082e-13
AT1G30455	2.29215e-17	0.22092	1	1	6.06917e-13
AT2G35930	2.29977e-17	0.74296	1	1	6.08933e-13
AT3G61160	2.52358e-17	0.103595	1	1	6.68194e-13
AT5G23950	2.54613e-17	0.129002	1	1	6.74163e-13
AT3G25870	2.76655e-17	0.187212	1	1	7.32527e-13
AT1G64380	2.91047e-17	1.8885	1	1	7.70633e-13
AT4G11600	3.22121e-17	2.31692	1	1	8.52912e-13
AT3G25600	3.30076e-17	0.979148	1	1	8.73974e-13
AT2G20950	3.45882e-17	0.163422	1	1	9.15828e-13
AT1G63720	3.56863e-17	0.593678	1	1	9.44901e-13
AT1G79430	3.62939e-17	0.23434	1	1	9.60989e-13
AT3G11840	4.25267e-17	0.139258	1	1	1.12602e-12
AT5G15870	4.42308e-17	2.02623	1	1	1.17114e-12
AT3G12050	4.42947e-17	1.05134	1	1	1.17284e-12
AT1G20140	4.46509e-17	0.576729	1	1	1.18227e-12
AT5G02490	5.02351e-17	1.05671	1	1	1.33012e-12
AT3G02880	5.04676e-17	2.14729	1	1	1.33628e-12
AT3G21700	5.44292e-17	1.29276	1	1	1.44118e-12
AT1G54050	5.66929e-17	2.25238	1	1	1.50111e-12
AT3G58620	5.88404e-17	0.464399	1	1	1.55798e-12
AT4G37180	5.99041e-17	0.648636	1	1	1.58614e-12
AT4G15280	6.01452e-17	0.0941053	1	1	1.59252e-12
AT5G16010	8.12314e-17	3.74888	1	1	2.15084e-12
AT5G56030	8.24309e-17	2.11117	1	1	2.1826e-12
AT1G32870	8.37203e-17	0.564508	1	1	2.21675e-12
AT1G05690	8.59257e-17	0.302778	1	1	2.27514e-12
AT1G30070	8.67338e-17	1.50754	1	1	2.29654e-12
AT1G35660	9.35092e-17	0.234889	1	1	2.47594e-12
AT4G34710	1.0222e-16	3.33952	1	1	2.70658e-12
AT1G32350	1.03564e-16	0.129616	1	1	2.74217e-12
AT2G39660	1.11275e-16	2.21574	1	1	2.94633e-12
AT1G78080	1.20236e-16	1.06649	1	1	3.18362e-12
AT5G52530	1.2475e-16	1.06671	1	1	3.30312e-12
AT3G09340	1.25429e-16	0.191773	1	1	3.3211e-12
AT1G28050	1.26381e-16	0.978504	1	1	3.34632e-12
AT5G15660	1.31591e-16	0.317965	1	1	3.48427e-12
AT5G12010	1.32302e-16	2.05643	1	1	3.5031e-12
AT5G10550	1.4582e-16	0.590128	1	1	3.86102e-12
AT5G22690	1.46251e-16	0.166572	1	1	3.87244e-12
AT4G37990	1.47505e-16	2.38676	1	1	3.90563e-12
AT5G19070	1.50695e-16	0.817196	1	1	3.9901e-12
AT3G19580	1.52542e-16	1.53658	1	1	4.039e-12
AT5G16990	1.5295e-16	1.13674	1	1	4.04981e-12
AT3G46110	1.52988e-16	0.346332	1	1	4.05082e-12
AT3G07390	1.73118e-16	3.37416	1	1	4.58383e-12
AT1G22830	1.79166e-16	1.18442	1	1	4.74396e-12
AT3G50930	1.82558e-16	0.304061	1	1	4.83378e-12
AT1G01750	1.87493e-16	0.224602	1	1	4.96443e-12
AT2G32140	1.90225e-16	0.708469	1	1	5.03677e-12
AT2G02860	2.04574e-16	1.04156	1	1	5.41672e-12
AT1G75230	2.12043e-16	0.395226	1	1	5.61448e-12
AT3G50950	2.1288e-16	1.17645	1	1	5.63664e-12
AT3G22910	2.44262e-16	0.246129	1	1	6.46758e-12
AT2G36770	2.459e-16	0.171422	1	1	6.51095e-12
AT1G07240	2.69666e-16	0.433431	1	1	7.1402e-12
AT3G50910	3.04519e-16	2.01996	1	1	8.06306e-12
AT4G24340	3.37846e-16	0.156835	1	1	8.94549e-12
AT1G29330	3.3926e-16	0.854185	1	1	8.98293e-12
AT3G06500	3.41114e-16	3.17624	1	1	9.03201e-12
AT1G22810	3.98061e-16	1.91489	1	1	1.05399e-11
AT5G16970	4.05534e-16	3.21818	1	1	1.07377e-11
AT5G51740	4.60391e-16	0.346678	1	1	1.21902e-11
AT5G59220	4.65154e-16	0.863753	1	1	1.23163e-11
AT3G20410	4.76261e-16	0.568885	1	1	1.26104e-11
AT1G67792	4.83025e-16	0.29919	1	1	1.27895e-11
AT3G05670	5.11674e-16	1.35295	1	1	1.35481e-11
AT1G27730	5.1594e-16	2.23798	1	1	1.36611e-11
AT1G61890	5.56204e-16	2.30397	1	1	1.47272e-11
AT3G10020	6.26326e-16	2.0783	1	1	1.65839e-11
AT3G20520	6.471e-16	0.107587	1	1	1.71339e-11
AT2G24100	6.83625e-16	1.06884	1	1	1.8101e-11
AT2G36780	6.87121e-16	0.101926	1	1	1.81936e-11
AT3G07340	7.22018e-16	0.445697	1	1	1.91176e-11
AT5G66630	7.28278e-16	0.196365	1	1	1.92833e-11
AT2G38400	7.30188e-16	0.85658	1	1	1.93339e-11
AT5G13880	7.41438e-16	0.618349	1	1	1.96318e-11
AT5G54170	7.48222e-16	2.4178	1	1	1.98114e-11
AT3G03440	7.8454e-16	0.761459	1	1	2.0773e-11
AT1G23440	7.95024e-16	1.71943	1	1	2.10506e-11
AT1G02390	8.33871e-16	0.12153	1	1	2.20792e-11
AT5G08135	8.86132e-16	0.105425	1	1	2.3463e-11
AT3G51460	9.19844e-16	0.779605	1	1	2.43556e-11
AT5G24160	9.81617e-16	1.63632	1	1	2.59913e-11
AT2G31865	9.98065e-16	1.85527	1	1	2.64268e-11
AT1G51090	1.06412e-15	0.881223	1	1	2.81757e-11
AT1G09070	1.09274e-15	2.86607	1	1	2.89336e-11
AT5G47880	1.1702e-15	0.67894	1	1	3.09845e-11
AT3G62770	1.19697e-15	0.840402	1	1	3.16933e-11
AT1G07430	1.22346e-15	0.124815	1	1	3.23947e-11
AT5G58530	1.25555e-15	0.333349	1	1	3.32444e-11
AT1G04160	1.26307e-15	0.652724	1	1	3.34435e-11
AT4G24400	1.28756e-15	0.537701	1	1	3.40921e-11
AT3G04240	1.29699e-15	2.00538	1	1	3.43417e-11
AT4G23450	1.3635e-15	0.124029	1	1	3.61027e-11
AT4G34100	1.36771e-15	1.55176	1	1	3.62143e-11
AT1G17620	1.37353e-15	1.00206	1	1	3.63684e-11
AT1G16370	1.37561e-15	0.0890185	1	1	3.64233e-11
AT3G20660	1.38107e-15	0.470824	1	1	3.65679e-11
AT4G05320	1.4228e-15	3.26914	1	1	3.7673e-11
AT4G19880	1.48626e-15	0.665933	1	1	3.93533e-11
AT5G56760	1.48828e-15	0.82385	1	1	3.94066e-11
AT1G08860	1.55296e-15	0.0818861	1	1	4.11192e-11
AT5G41750	1.59321e-15	0.161886	1	1	4.21849e-11
AT3G04110	1.6008e-15	0.140546	1	1	4.23859e-11
AT1G29300	1.61199e-15	0.470777	1	1	4.26822e-11
AT1G62730	1.62628e-15	0.279387	1	1	4.30607e-11
AT4G35180	1.6348e-15	0.227004	1	1	4.32862e-11
AT3G09010	1.64885e-15	0.742043	1	1	4.36581e-11
AT2G33100	1.71036e-15	0.15099	1	1	4.52869e-11
AT2G47895	1.79938e-15	0.232448	1	1	4.76441e-11
AT1G74380	1.85924e-15	0.520878	1	1	4.92289e-11
AT2G15390	1.92729e-15	0.0871768	1	1	5.10307e-11
AT1G14370	1.92805e-15	0.593521	1	1	5.10508e-11
AT3G19615	2.01306e-15	0.162446	1	1	5.33019e-11
AT3G02150	2.17926e-15	0.561197	1	1	5.77025e-11
AT2G33700	2.29635e-15	1.66867	1	1	6.08029e-11
AT5G48400	2.54548e-15	0.149809	1	1	6.73991e-11
AT1G32127	2.74689e-15	0.34377	1	1	7.27323e-11
AT4G16780	2.831e-15	0.26476	1	1	7.49591e-11
AT3G21780	2.99131e-15	0.773898	1	1	7.92038e-11
AT1G70170	2.99696e-15	0.157308	1	1	7.93536e-11
AT5G19110	3.07567e-15	0.116925	1	1	8.14377e-11
AT4G37430	3.16907e-15	0.243519	1	1	8.39107e-11
AT2G24500	3.30189e-15	1.36996	1	1	8.74275e-11
AT4G34210	3.38831e-15	0.0773661	1	1	8.97156e-11
AT3G63060	3.45319e-15	0.463416	1	1	9.14336e-11
AT1G61640	3.74845e-15	0.328407	1	1	9.92514e-11
AT5G64250	3.7699e-15	1.1095	1	1	9.98194e-11
AT1G72120	3.78744e-15	0.21485	1	1	1.00284e-10
AT5G65300	3.78965e-15	3.17785	1	1	1.00342e-10
AT2G15730	4.06526e-15	0.212531	1	1	1.0764e-10
AT5G52510	4.19249e-15	0.661683	1	1	1.11009e-10
AT1G10585	4.51975e-15	1.24679	1	1	1.19674e-10
AT1G63500	5.07631e-15	1.71467	1	1	1.34411e-10
AT1G18740	5.08752e-15	2.08897	1	1	1.34707e-10
AT4G17615	5.205e-15	2.95812	1	1	1.37818e-10
AT2G32250	5.34702e-15	1.14306	1	1	1.41578e-10
AT3G19980	5.3954e-15	0.811723	1	1	1.42859e-10
AT4G10250	5.41746e-15	0.261563	1	1	1.43443e-10
AT2G36320	5.59239e-15	1.85603	1	1	1.48075e-10
AT5G40880	5.81475e-15	0.438228	1	1	1.53963e-10
AT2G46620	6.03571e-15	0.317371	1	1	1.59813e-10
AT1G78850	6.17824e-15	0.985228	1	1	1.63587e-10
AT1G57990	6.32256e-15	2.02802	1	1	1.67409e-10
AT3G51450	6.37141e-15	2.05469	1	1	1.68702e-10
AT4G24450	7.12377e-15	0.0704155	1	1	1.88623e-10
AT5G61800	7.67057e-15	0.114306	1	1	2.03101e-10
AT1G79250	7.73703e-15	0.118768	1	1	2.04861e-10
AT4G20835	7.81396e-15	0.102644	1	1	2.06898e-10
AT5G25250	8.33802e-15	0.187656	1	1	2.20774e-10
AT2G36590	8.86941e-15	0.26894	1	1	2.34844e-10
AT5G61570	9.45929e-15	0.421977	1	1	2.50463e-10
AT3G12740	9.58237e-15	2.14209	1	1	2.53722e-10
AT4G38550	9.62687e-15	1.18628	1	1	2.549e-10
AT2G18100	1.01691e-14	0.280139	1	1	2.69258e-10
AT4G37730	1.0389e-14	0.436075	1	1	2.75081e-10
AT1G80840	1.04254e-14	1.92639	1	1	2.76043e-10
AT3G14075	1.04328e-14	0.788111	1	1	2.7624e-10
AT5G62865	1.15594e-14	0.429522	1	1	3.06069e-10
AT1G17290	1.27658e-14	2.49533	1	1	3.38014e-10
AT1G51770	1.32668e-14	0.136346	1	1	3.51278e-10
AT4G23530	1.35846e-14	0.293041	1	1	3.59692e-10
AT5G57035	1.3916e-14	1.24641	1	1	3.68467e-10
AT5G10695	1.41491e-14	3.8861	1	1	3.7464e-10
AT5G13810	1.52006e-14	1.48464	1	1	4.02481e-10
AT4G10040	1.5861e-14	0.765441	1	1	4.19967e-10
AT1G02450	1.59876e-14	0.132179	1	1	4.2332e-10
AT5G55970	1.60881e-14	0.322696	1	1	4.2598e-10
AT1G19020	1.72712e-14	3.25267	1	1	4.57306e-10
AT4G37610	1.77732e-14	0.794045	1	1	4.70597e-10
AT4G15410	1.78262e-14	0.700537	1	1	4.72002e-10
AT1G30640	1.8073e-14	0.79184	1	1	4.78538e-10
AT4G22580	1.81014e-14	0.228313	1	1	4.79288e-10
AT4G12450	1.85605e-14	0.591917	1	1	4.91444e-10
AT3G51990	1.861e-14	0.374663	1	1	4.92755e-10
AT3G19920	1.86109e-14	0.255424	1	0.5	4.92779e-10
AT5G48657	1.88076e-14	0.85741	1	1	4.97988e-10
AT3G19270	1.89409e-14	0.201768	1	1	5.01518e-10
AT1G64140	1.94139e-14	1.36207	1	1	5.14041e-10
AT1G70700	1.96487e-14	1.54642	1	1	5.20258e-10
AT3G48520	2.00539e-14	1.74556	1	1	5.30988e-10
AT1G11390	2.00585e-14	0.411741	1	1	5.31109e-10
AT2G39360	2.10828e-14	0.72629	1	1	5.5823e-10
AT5G59820	2.2344e-14	3.49384	1	1	5.91623e-10
AT1G78090	2.23882e-14	0.101933	1	1	5.92794e-10
AT3G08720	2.35467e-14	1.04068	1	1	6.2347e-10
AT2G05940	2.49956e-14	1.68993	1	1	6.61834e-10
AT2G29350	2.53847e-14	0.134114	1	1	6.72136e-10
AT5G24660	2.54823e-14	2.66659	1	1	6.74721e-10
AT5G65920	2.57976e-14	0.435136	1	1	6.83068e-10
AT1G01640	2.73899e-14	0.152896	1	1	7.25228e-10
AT2G33710	2.79647e-14	0.198319	1	1	7.4045e-10
AT1G78600	2.84886e-14	0.244299	1	1	7.54322e-10
AT4G23220	3.0844e-14	0.322332	1	1	8.16687e-10
AT1G55320	3.56801e-14	0.271538	1	1	9.44737e-10
AT2G47490	3.62221e-14	0.705794	1	1	9.59089e-10
AT4G36830	4.33161e-14	0.173222	1	1	1.14692e-09
AT2G31200	4.45568e-14	1.86581	1	1	1.17977e-09
AT2G44130	4.54826e-14	0.23393	1	1	1.20429e-09
AT5G22060	4.56451e-14	1.47205	1	1	1.20859e-09
AT1G01260	4.8242e-14	0.54762	1	1	1.27735e-09
AT3G17130	4.84417e-14	0.290953	1	1	1.28264e-09
AT1G21520	4.89336e-14	0.26429	1	1	1.29566e-09
AT2G37150	5.24939e-14	0.605647	1	1	1.38993e-09
AT5G63320	5.28675e-14	2.29024	1	1	1.39983e-09
AT5G39050	5.3519e-14	1.75251	1	1	1.41708e-09
AT5G27765	5.463e-14	0.0809477	1	1	1.44649e-09
AT1G54260	5.49016e-14	0.793615	1	1	1.45368e-09
AT3G08990	5.76665e-14	0.185595	1	1	1.52689e-09
AT5G15650	6.09931e-14	2.54523	1	1	1.61497e-09
AT5G11650	6.14447e-14	1.50689	1	1	1.62693e-09
AT5G51260	6.19876e-14	0.558703	1	1	1.64131e-09
AT1G77450	6.25046e-14	2.24283	1	1	1.655e-09
AT2G28120	6.2646e-14	0.264664	1	1	1.65874e-09
AT4G12005	6.32909e-14	0.268469	1	1	1.67582e-09
AT1G58340	6.45792e-14	0.280677	1	1	1.70993e-09
AT3G52710	6.5171e-14	0.548995	1	1	1.7256e-09
AT4G28550	6.69242e-14	0.569382	1	1	1.77202e-09
AT4G37770	6.97936e-14	0.0822337	1	1	1.84799e-09
AT3G19990	7.49483e-14	0.382517	1	1	1.98448e-09
AT5G23860	7.53605e-14	0.460483	1	1	1.99539e-09
AT2G44490	7.57032e-14	1.63121	1	1	2.00447e-09
AT1G18300	7.60004e-14	1.63121	1	1	2.01234e-09
AT2G41660	7.77554e-14	0.266751	1	1	2.05881e-09
AT1G56140	8.09393e-14	1.16925	1	1	2.14311e-09
AT1G73080	8.13342e-14	1.41361	1	1	2.15357e-09
AT4G32300	8.4926e-14	1.29008	1	1	2.24867e-09
AT5G52310	8.83705e-14	0.324906	1	1	2.33987e-09
AT5G27760	9.05643e-14	2.64857	1	1	2.39796e-09
AT5G11970	9.24367e-14	1.21663	1	1	2.44754e-09
AT4G00440	9.32657e-14	0.456589	1	1	2.46949e-09
AT5G42570	1.00274e-13	0.881157	1	1	2.65506e-09
AT1G05560	1.07229e-13	1.11979	1	1	2.8392e-09
AT5G05380	1.09551e-13	0.233619	1	1	2.9007e-09
AT2G39050	1.09605e-13	0.291866	1	1	2.90211e-09
AT1G72510	1.19171e-13	1.73562	1	1	3.1554e-09
AT5G51070	1.197e-13	2.40769	1	1	3.16941e-09
AT3G05500	1.2039e-13	4.18512	1	1	3.18769e-09
AT5G65210	1.20455e-13	0.245426	1	1	3.18941e-09
AT2G05380	1.22806e-13	1.07517	1	1	3.25166e-09
AT3G63080	1.23717e-13	0.530043	1	1	3.27579e-09
AT3G15200	1.31567e-13	0.284915	1	1	3.48362e-09
AT4G14370	1.38812e-13	0.589191	1	1	3.67546e-09
AT4G18890	1.44303e-13	0.583276	1	1	3.82085e-09
AT4G08850	1.49692e-13	1.07969	1	1	3.96355e-09
AT1G15100	1.49725e-13	0.456076	1	1	3.96442e-09
AT4G12040	1.58966e-13	2.60567	1	1	4.20911e-09
AT2G45685	1.67053e-13	0.0791032	1	1	4.42323e-09
AT4G30240	1.67344e-13	0.860441	1	1	4.43092e-09
AT5G44070	1.88535e-13	2.31624	1	1	4.99204e-09
AT4G39030	1.88644e-13	0.435965	1	1	4.99492e-09
AT5G05400	1.90639e-13	0.214667	1	1	5.04773e-09
AT2G41640	1.90714e-13	0.704716	1	1	5.04973e-09
AT4G21865	1.95993e-13	0.277749	1	1	5.18951e-09
AT5G57510	2.00343e-13	0.0975755	1	1	5.30467e-09
AT5G58160	2.01346e-13	0.484125	1	1	5.33123e-09
AT4G34390	2.10771e-13	1.41206	1	1	5.58079e-09
AT1G07000	2.16811e-13	2.38134	1	1	5.74073e-09
AT4G16760	2.29751e-13	2.07629	1	1	6.08335e-09
AT1G01470	2.35925e-13	1.7298	1	1	6.24681e-09
AT5G60820	2.37391e-13	0.582933	1	1	6.28564e-09
AT4G13395	2.38486e-13	1.90096	1	1	6.31463e-09
AT5G13490	2.39775e-13	0.910295	1	1	6.34877e-09
AT4G11220	2.48274e-13	1.18615	1	1	6.5738e-09
AT3G25990	2.51796e-13	0.132721	1	1	6.66706e-09
AT3G44720	2.56725e-13	1.18409	1	1	6.79757e-09
AT1G62740	2.64547e-13	0.995448	1	1	7.00468e-09
AT4G36550	2.84113e-13	0.324365	1	1	7.52274e-09
AT1G12210	2.9806e-13	0.197494	1	1	7.89204e-09
AT5G04770	3.05666e-13	0.399964	1	1	8.09343e-09
AT3G04060	3.0573e-13	0.0823242	1	1	8.09511e-09
AT5G10820	3.20382e-13	0.672316	1	1	8.48306e-09
AT3G17120	3.27573e-13	0.396034	1	1	8.67349e-09
AT3G55410	3.34428e-13	1.86764	1	1	8.85499e-09
AT1G14640	3.35682e-13	0.1159	1	1	8.88819e-09
AT2G38470	3.41459e-13	2.1487	1	1	9.04116e-09
AT3G05490	3.51204e-13	1.23953	1	1	9.29917e-09
AT1G75280	3.54855e-13	1.33142	1	1	9.39586e-09
AT2G17705	3.86172e-13	0.990246	1	1	1.02251e-08
AT1G13245	3.88271e-13	1.19898	1	1	1.02806e-08
AT1G01355	3.99378e-13	0.0823422	1	1	1.05747e-08
AT2G32220	3.99585e-13	0.481177	1	1	1.05802e-08
AT5G03630	4.0305e-13	3.68189	1	1	1.0672e-08
AT4G01250	4.08662e-13	1.66859	1	1	1.08206e-08
AT1G23710	4.29943e-13	2.48122	1	1	1.1384e-08
AT5G01815	4.30906e-13	0.173278	1	1	1.14095e-08
AT2G04435	4.31423e-13	-0.806029	1	1	1.14232e-08
AT3G23030	4.53497e-13	0.84619	1	1	1.20077e-08
AT5G42050	4.78014e-13	2.09292	1	1	1.26569e-08
AT2G17120	4.79968e-13	1.79547	1	1	1.27086e-08
AT5G18360	4.8286e-13	0.145676	1	1	1.27852e-08
AT3G54200	4.9091e-13	0.905366	1	1	1.29983e-08
AT4G18140	4.93813e-13	0.731061	1	1	1.30752e-08
AT1G67365	5.57004e-13	0.55851	1	1	1.47483e-08
AT1G70740	5.67503e-13	0.240222	1	1	1.50264e-08
AT1G65840	5.67897e-13	1.26716	1	1	1.50368e-08
AT4G12000	5.67951e-13	0.636038	1	1	1.50382e-08
AT1G32940	5.77023e-13	0.495165	1	1	1.52784e-08
AT1G69790	5.96854e-13	0.191297	1	1	1.58035e-08
AT5G58070	5.97985e-13	2.43061	1	1	1.58334e-08
AT3G18100	6.1107e-13	0.298283	1	1	1.61799e-08
AT1G21010	6.22281e-13	1.1625	1	1	1.64768e-08
AT3G62420	6.39885e-13	1.12017	1	1	1.69429e-08
AT2G23450	6.42914e-13	0.552337	1	1	1.70231e-08
AT4G00300	6.58805e-13	1.39449	1	1	1.74438e-08
AT1G76640	6.62688e-13	0.136559	1	1	1.75466e-08
AT3G51890	6.70643e-13	1.65438	1	1	1.77573e-08
AT4G17610	6.83146e-13	0.18251	1	1	1.80883e-08
AT3G55560	6.84291e-13	0.926458	1	1	1.81187e-08
AT3G61390	7.30322e-13	0.0792998	1	1	1.93375e-08
AT5G09065	7.37836e-13	-0.526944	1	1	1.95364e-08
AT2G30362	7.41998e-13	0.0751521	1	1	1.96466e-08
AT3G25900	7.6347e-13	0.695821	1	1	2.02152e-08
AT4G19520	7.77153e-13	0.714706	1	1	2.05775e-08
AT3G61740	8.40837e-13	0.73558	1	1	2.22637e-08
AT5G51060	8.63329e-13	0.592761	1	0.5	2.28592e-08
AT1G71697	9.07149e-13	3.7032	1	1	2.40195e-08
AT4G31820	9.18497e-13	0.617667	1	1	2.432e-08
AT3G02910	9.23061e-13	1.31434	1	1	2.44408e-08
AT5G47430	9.24596e-13	0.97429	1	1	2.44815e-08
AT1G10560	9.4561e-13	0.0589438	1	1	2.50379e-08
AT3G25240	9.70557e-13	0.132827	1	1	2.56984e-08
AT4G30370	9.76914e-13	0.105249	1	1	2.58667e-08
AT5G13750	1.0831e-12	0.956303	1	1	2.86783e-08
AT3G47820	1.09132e-12	0.384065	1	1	2.8896e-08
AT1G09950	1.11557e-12	0.429689	1	1	2.95379e-08
AT1G10140	1.18551e-12	0.439217	1	1	3.13899e-08
AT3G20310	1.21177e-12	0.984837	1	1	3.20852e-08
AT4G27350	1.25645e-12	1.2784	1	1	3.32684e-08
AT4G34400	1.28787e-12	0.769228	1	1	3.41001e-08
AT4G28400	1.2988e-12	1.81137	1	1	3.43896e-08
AT4G33050	1.33254e-12	0.808422	1	1	3.5283e-08
AT2G38340	1.34632e-12	0.165864	1	1	3.56478e-08
AT1G30620	1.36073e-12	1.23665	1	1	3.60295e-08
AT2G18090	1.40678e-12	0.956143	1	1	3.72488e-08
AT1G76185	1.416e-12	0.201475	1	1	3.74929e-08
AT2G29720	1.49278e-12	0.358872	1	1	3.95258e-08
AT3G56410	1.50785e-12	0.191917	1	1	3.99249e-08
AT3G25221	1.51472e-12	0.0822788	1	1	4.01068e-08
AT2G46300	1.52781e-12	0.149069	1	1	4.04532e-08
AT1G53170	1.53527e-12	0.982663	1	1	4.0651e-08
AT1G76580	1.53743e-12	0.688575	1	1	4.07081e-08
AT1G03730	1.62764e-12	0.572956	1	1	4.30966e-08
AT1G78390	1.67609e-12	0.106696	1	0.5	4.43796e-08
AT3G44400	1.87691e-12	0.253581	1	1	4.96967e-08
AT5G61890	1.92392e-12	0.0731308	1	1	5.09415e-08
AT2G42340	1.96969e-12	0.242609	1	1	5.21535e-08
AT1G44350	2.05906e-12	2.08018	1	1	5.45198e-08
AT5G49665	2.12725e-12	0.409488	1	1	5.63254e-08
AT5G54500	2.15804e-12	2.21299	1	1	5.71406e-08
AT3G56880	2.16361e-12	1.60382	1	1	5.72881e-08
AT1G12290	2.20286e-12	0.106588	1	1	5.83274e-08
AT1G76700	2.29323e-12	1.2395	1	1	6.07202e-08
AT5G41990	2.35514e-12	0.984325	1	1	6.23594e-08
AT4G02410	2.41763e-12	0.883858	1	1	6.4014e-08
AT5G18270	2.47103e-12	0.190605	1	1	6.54279e-08
AT1G17070	2.48792e-12	0.312413	1	1	6.5875e-08
AT1G20490	2.53324e-12	0.0874853	1	1	6.7075e-08
AT5G67310	2.55508e-12	0.152596	1	1	6.76533e-08
AT3G52400	2.56885e-12	1.52915	1	1	6.8018e-08
AT1G49620	2.6597e-12	0.546357	1	1	7.04237e-08
AT4G23700	2.74302e-12	0.166782	1	1	7.26298e-08
AT1G64200	2.75073e-12	0.424919	1	1	7.28339e-08
AT1G75290	2.95988e-12	0.0552111	1	1	7.83716e-08
AT3G59080	3.06534e-12	0.661216	1	1	8.11641e-08
AT2G17730	3.08769e-12	0.885172	1	1	8.17558e-08
AT4G17750	3.1809e-12	0.363453	1	1	8.42239e-08
AT1G75600	3.32919e-12	0.130986	1	0.5	8.81503e-08
AT2G47680	3.35929e-12	0.572186	1	1	8.89472e-08
AT3G55430	3.45362e-12	2.47977	1	1	9.14451e-08
AT1G72125	3.45969e-12	0.114122	1	0.5	9.16057e-08
AT3G51440	3.4742e-12	0.236775	1	1	9.199e-08
AT1G68840	3.50263e-12	0.987379	1	1	9.27427e-08
AT5G01700	3.55068e-12	0.251417	1	1	9.4015e-08
AT5G05850	3.5508e-12	0.601509	1	1	9.40181e-08
AT2G38870	3.55366e-12	3.45311	1	1	9.40938e-08
AT4G36580	3.56389e-12	0.148766	1	1	9.43648e-08
AT2G43820	3.56763e-12	0.793667	1	1	9.44636e-08
AT2G20670	3.59678e-12	0.0877027	1	1	9.52356e-08
AT2G33380	3.65627e-12	1.98481	1	1	9.68106e-08
AT4G01660	3.6638e-12	0.23777	1	1	9.70102e-08
AT2G23340	3.72661e-12	1.79833	1	1	9.86733e-08
AT1G22020	3.74321e-12	0.628226	1	1	9.91126e-08
AT2G20630	3.80365e-12	1.93193	1	1	1.00713e-07
AT5G22450	3.84323e-12	0.935647	1	1	1.01761e-07
AT1G01500	4.0196e-12	0.344727	1	1	1.06431e-07
AT5G22630	4.09985e-12	0.465329	1	1	1.08556e-07
AT5G67410	4.15757e-12	0.0836156	1	1	1.10084e-07
AT1G58200	4.18132e-12	1.43273	1	1	1.10713e-07
AT1G11410	4.1892e-12	0.172169	1	1	1.10922e-07
AT1G09800	4.20737e-12	-0.8801	1	1	1.11403e-07
AT5G39380	4.27462e-12	0.219802	1	1	1.13183e-07
AT3G54130	4.34555e-12	0.564691	1	1	1.15061e-07
AT5G03390	4.56439e-12	0.108215	1	1	1.20856e-07
AT1G16022	4.57508e-12	0.113929	1	1	1.21139e-07
AT2G22900	4.60104e-12	0.143723	1	1	1.21826e-07
AT1G69410	4.68757e-12	1.40143	1	1	1.24118e-07
AT3G21560	4.78355e-12	1.17759	1	1	1.26659e-07
AT1G76670	4.85256e-12	1.37014	1	1	1.28486e-07
AT5G24080	4.92516e-12	0.105379	1	0.5	1.30409e-07
AT3G52800	5.09359e-12	1.86187	1	1	1.34868e-07
AT1G72140	5.23248e-12	0.165693	1	1	1.38546e-07
AT4G12070	5.24184e-12	0.66805	1	1	1.38794e-07
AT1G77410	5.37786e-12	0.110918	1	1	1.42395e-07
AT2G02220	5.58722e-12	0.487933	1	1	1.47938e-07
AT3G06420	5.66029e-12	1.68485	1	1	1.49873e-07
AT1G70520	5.74501e-12	0.646026	1	1	1.52116e-07
AT3G09830	5.81955e-12	1.0384	1	1	1.5409e-07
AT3G13850	6.07901e-12	0.0618073	1	1	1.6096e-07
AT4G39640	6.09006e-12	0.931361	1	1	1.61253e-07
AT3G09032	6.16184e-12	0.668563	1	1	1.63153e-07
AT3G09480	6.31762e-12	1.21733	1	1	1.67278e-07
AT2G30550	6.72003e-12	0.189439	1	1	1.77933e-07
AT5G52020	6.83044e-12	0.0635618	1	1	1.80856e-07
AT5G62580	6.83682e-12	0.279752	1	1	1.81025e-07
AT2G22560	6.94469e-12	0.0608076	1	1	1.83881e-07
AT5G67300	7.00764e-12	1.38684	1	1	1.85548e-07
AT3G22060	7.20147e-12	2.47547	1	1	1.90681e-07
AT4G28290	7.25908e-12	1.96707	1	1	1.92206e-07
AT1G10230	7.29083e-12	0.838199	1	1	1.93047e-07
AT2G23300	7.30995e-12	0.101392	1	1	1.93553e-07
AT4G30270	7.3274e-12	0.231513	1	1	1.94015e-07
AT4G36140	7.47781e-12	0.394814	1	1	1.97998e-07
AT3G51910	7.50876e-12	0.242072	1	1	1.98817e-07
AT1G66580	7.63346e-12	2.86684	1	1	2.02119e-07
AT1G71890	7.6844e-12	0.126566	1	1	2.03468e-07
AT2G33590	8.10099e-12	0.74132	1	1	2.14498e-07
AT3G09370	8.1213e-12	0.34579	1	1	2.15036e-07
AT4G39570	8.53376e-12	0.309768	1	1	2.25957e-07
AT1G36370	8.79871e-12	1.28703	1	1	2.32972e-07
AT3G26910	8.97457e-12	1.23321	1	1	2.37629e-07
AT3G02140	9.1065e-12	0.991605	1	1	2.41122e-07
AT1G79160	9.22036e-12	0.72667	1	1	2.44137e-07
AT4G01070	9.59417e-12	2.92313	1	1	2.54035e-07
AT2G38790	9.68114e-12	0.11874	1	1	2.56337e-07
AT5G61390	9.8477e-12	0.4451	1	1	2.60748e-07
AT5G45100	1.01073e-11	1.06608	1	1	2.6762e-07
AT1G14780	1.20338e-11	0.116659	1	1	3.18631e-07
AT5G04410	1.21742e-11	1.06613	1	1	3.2235e-07
AT1G77170	1.2187e-11	0.226064	1	1	3.22688e-07
AT2G19450	1.23186e-11	1.53136	1	1	3.26173e-07
AT5G48610	1.23492e-11	0.833983	1	1	3.26983e-07
AT3G04640	1.28886e-11	2.4182	1	1	3.41265e-07
AT5G58690	1.28927e-11	0.105731	1	1	3.41373e-07
AT4G11890	1.28987e-11	0.0771021	1	1	3.41532e-07
AT1G04570	1.30088e-11	0.12838	1	1	3.44447e-07
AT1G07510	1.31952e-11	0.751943	1	1	3.49383e-07
AT3G10985	1.34359e-11	1.57977	1	1	3.55755e-07
AT2G34340	1.35674e-11	0.099925	1	1	3.59236e-07
AT5G01540	1.36718e-11	0.399997	1	1	3.62001e-07
AT4G31460	1.43522e-11	0.587676	1	1	3.80017e-07
AT1G64950	1.51332e-11	0.9439	1	1	4.00696e-07
AT2G21940	1.52158e-11	0.203481	1	1	4.02883e-07
AT5G41100	1.56135e-11	0.766733	1	1	4.13415e-07
AT5G25050	1.58265e-11	0.780434	1	1	4.19054e-07
AT5G15950	1.62646e-11	0.115537	1	1	4.30653e-07
AT4G17260	1.63865e-11	0.20585	1	1	4.33881e-07
AT2G23110	1.66625e-11	0.0561426	1	1	4.41191e-07
AT2G44430	1.68093e-11	0.655799	1	1	4.45077e-07
AT3G45040	1.69671e-11	1.03556	1	1	4.49255e-07
AT2G40140	1.69969e-11	1.71585	1	1	4.50044e-07
AT4G28390	1.83032e-11	0.218059	1	1	4.84633e-07
AT3G13100	1.83214e-11	0.12481	1	1	4.85114e-07
AT5G52660	1.83357e-11	0.330218	1	1	4.85492e-07
AT3G11050	1.90412e-11	0.102848	1	1	5.04173e-07
AT5G13970	1.90989e-11	0.305536	1	1	5.057e-07
AT2G25735	1.95139e-11	1.06651	1	1	5.16689e-07
AT1G15720	1.97915e-11	0.103236	1	1	5.24039e-07
AT1G02220	2.05513e-11	0.132707	1	1	5.44158e-07
AT4G11330	2.14853e-11	1.02497	1	1	5.68887e-07
AT3G01210	2.21183e-11	0.445133	1	1	5.85649e-07
AT5G63770	2.36475e-11	0.786045	1	1	6.26139e-07
AT2G08340	2.39965e-11	0.0563793	1	1	6.35378e-07
AT5G09470	2.79319e-11	0.153878	1	1	7.3958e-07
AT5G41170	2.79636e-11	0.0989504	1	1	7.4042e-07
AT2G02800	2.86414e-11	0.935967	1	1	7.58366e-07
AT3G27415	2.88026e-11	0.0682589	1	1	7.62634e-07
AT4G27654	2.88066e-11	1.07607	1	1	7.6274e-07
AT5G22250	2.97019e-11	0.158725	1	1	7.86448e-07
AT1G59660	3.21598e-11	0.403962	1	1	8.51528e-07
AT1G25422	3.39654e-11	0.198255	1	1	8.99335e-07
AT5G27010	3.42518e-11	0.0546171	1	1	9.0692e-07
AT1G55120	3.45118e-11	0.211142	1	1	9.13803e-07
AT3G21070	3.52443e-11	2.36598	1	1	9.33199e-07
AT2G23320	3.68025e-11	2.45674	1	1	9.74457e-07
AT5G21900	3.74615e-11	0.463789	1	1	9.91905e-07
AT3G06760	3.751e-11	1.64566	1	1	9.93191e-07
AT5G48560	3.75274e-11	0.228693	1	1	9.9365e-07
AT3G24070	3.80622e-11	0.296271	1	1	1.00781e-06
AT1G61800	3.81149e-11	0.279448	1	1	1.00921e-06
AT1G76380	3.86605e-11	0.879108	1	1	1.02365e-06
AT5G54165	3.8777e-11	3.60981	1	1	1.02674e-06
AT3G12980	3.87912e-11	0.886045	1	1	1.02711e-06
AT2G47550	3.98648e-11	1.04277	1	1	1.05554e-06
AT1G74440	4.00969e-11	0.353125	1	1	1.06169e-06
AT2G46510	4.0494e-11	0.437912	1	1	1.0722e-06
AT1G74360	4.0857e-11	0.895164	1	1	1.08181e-06
AT3G59050	4.38603e-11	0.336117	1	1	1.16133e-06
AT4G23030	5.07622e-11	0.124764	1	1	1.34408e-06
AT5G24590	5.09509e-11	1.27453	1	1	1.34908e-06
AT5G10300	5.19167e-11	0.703233	1	1	1.37465e-06
AT3G57530	5.45963e-11	1.74404	1	1	1.4456e-06
AT3G26500	5.52353e-11	0.0824721	1	1	1.46252e-06
AT1G53760	5.55074e-11	0.497086	1	1	1.46973e-06
AT3G46930	5.5776e-11	0.488999	1	1	1.47684e-06
AT3G13110	5.77244e-11	1.10987	1	1	1.52843e-06
AT4G32620	5.79711e-11	0.466244	1	1	1.53496e-06
AT4G27950	5.8489e-11	0.138517	1	1	1.54867e-06
AT4G01860	5.88473e-11	0.531245	1	1	1.55816e-06
AT1G63530	5.9017e-11	0.152858	1	1	1.56265e-06
AT5G59732	5.98521e-11	0.12894	1	1	1.58476e-06
AT5G08920	6.11847e-11	0.0966557	1	1	1.62005e-06
AT5G51830	6.20822e-11	0.726939	1	1	1.64381e-06
AT2G36325	6.21181e-11	0.0605815	1	1	1.64476e-06
AT1G07795	6.32234e-11	0.0873948	1	1	1.67403e-06
AT1G76690	6.69087e-11	2.90055	1	1	1.77161e-06
AT2G41630	6.72988e-11	1.54872	1	1	1.78194e-06
AT2G21130	6.76577e-11	1.26877	1	1	1.79144e-06
AT3G14850	7.23026e-11	0.258193	1	1	1.91443e-06
AT5G58430	7.31436e-11	1.33929	1	1	1.9367e-06
AT1G01360	7.35326e-11	0.299172	1	1	1.947e-06
AT3G01830	7.54004e-11	1.95965	1	1	1.99645e-06
AT1G20780	7.56085e-11	0.591655	1	1	2.00196e-06
AT1G74450	7.69733e-11	0.801112	1	1	2.0381e-06
AT1G78240	7.7534e-11	1.10111	1	1	2.05295e-06
AT4G25810	7.75468e-11	0.11625	1	1	2.05328e-06
AT4G37550	7.949e-11	-0.491264	1	1	2.10474e-06
AT3G55720	8.18051e-11	0.106504	1	0.5	2.16604e-06
AT1G68690	8.38384e-11	0.319933	1	1	2.21987e-06
AT2G43320	8.56236e-11	0.313409	1	1	2.26714e-06
AT5G25440	8.9258e-11	0.840798	1	1	2.36337e-06
AT5G66900	9.28417e-11	0.858384	1	1	2.45826e-06
AT2G17840	9.82494e-11	2.89688	1	1	2.60145e-06
AT1G55450	9.86951e-11	1.83944	1	1	2.61325e-06
AT5G59450	9.91546e-11	0.481447	1	1	2.62542e-06
AT1G12775	1.00436e-10	0.133908	1	1	2.65934e-06
AT1G24145	1.01174e-10	1.03859	1	1	2.6789e-06
AT1G18890	1.01604e-10	0.516106	1	1	2.69027e-06
AT2G28210	1.02584e-10	0.186577	1	1	2.71621e-06
AT1G69270	1.05961e-10	0.442094	1	1	2.80563e-06
AT1G07620	1.06932e-10	0.0573576	1	1	2.83136e-06
AT1G61340	1.10655e-10	1.28408	1	1	2.92991e-06
AT1G55460	1.15712e-10	0.502754	1	1	3.06383e-06
AT1G20823	1.188e-10	0.753605	1	1	3.1456e-06
AT1G29690	1.19052e-10	1.18731	1	1	3.15225e-06
AT1G13390	1.22249e-10	1.04151	1	1	3.23691e-06
AT2G25290	1.26138e-10	0.189923	1	1	3.33987e-06
AT5G65207	1.26556e-10	0.884906	1	1	3.35096e-06
AT2G41445	1.31955e-10	0.0731525	1	1	3.4939e-06
AT5G03210	1.32916e-10	2.9967	1	1	3.51934e-06
AT4G20840	1.35348e-10	0.624312	1	1	3.58375e-06
AT1G05065	1.44107e-10	0.13667	1	1	3.81568e-06
AT1G55300	1.4758e-10	0.329327	1	1	3.90763e-06
AT5G10650	1.54439e-10	0.171518	1	1	4.08924e-06
AT3G03060	1.54755e-10	0.146421	1	1	4.0976e-06
AT2G19570	1.5556e-10	0.665759	1	1	4.11892e-06
AT5G53760	1.57637e-10	0.253613	1	1	4.17391e-06
AT1G16130	1.59648e-10	0.0538648	1	1	4.22716e-06
AT3G57760	1.61955e-10	0.326634	1	1	4.28825e-06
AT1G30750	1.65639e-10	0.118911	1	1	4.38579e-06
AT4G21930	1.68032e-10	0.0967513	1	1	4.44915e-06
AT5G18400	1.68973e-10	2.05237	1	1	4.47406e-06
AT1G74010	1.71253e-10	0.125609	1	1	4.53444e-06
AT4G38620	1.72104e-10	0.921319	1	1	4.55697e-06
AT5G38820	1.75595e-10	0.0682626	1	1	4.6494e-06
AT5G64810	1.82338e-10	0.0621412	1	1	4.82793e-06
AT1G79270	1.82821e-10	0.730381	1	1	4.84073e-06
AT4G31760	1.84768e-10	0.121867	1	1	4.8923e-06
AT1G01180	1.84892e-10	0.114466	1	1	4.89558e-06
AT1G30757	1.85611e-10	0.627715	1	1	4.91462e-06
AT4G19460	1.88634e-10	0.123664	1	1	4.99465e-06
AT2G38010	1.90139e-10	0.752617	1	1	5.0345e-06
AT2G41835	1.93662e-10	0.603284	1	1	5.1278e-06
AT3G06780	2.05106e-10	1.60619	1	1	5.4308e-06
AT3G01820	2.06382e-10	1.08796	1	1	5.46458e-06
AT3G52460	2.0883e-10	0.152915	1	1	5.52939e-06
AT4G36020	2.11244e-10	0.784018	1	1	5.59331e-06
AT4G21570	2.35595e-10	1.33499	1	1	6.23809e-06
AT1G75300	2.43541e-10	0.0516721	1	1	6.44847e-06
AT1G05767	2.45242e-10	0.0472304	1	1	6.49353e-06
AT4G29740	2.45789e-10	0.406925	1	1	6.508e-06
AT5G63450	2.46419e-10	0.836492	1	1	6.52468e-06
AT2G47890	2.52588e-10	1.2225	1	1	6.68802e-06
AT1G21380	2.53292e-10	1.16576	1	1	6.70668e-06
AT1G09433	2.6388e-10	0.0977265	1	0	6.98702e-06
AT2G27660	2.68099e-10	0.143053	1	1	7.09873e-06
AT1G76240	2.6915e-10	0.049841	1	1	7.12655e-06
AT4G36032	2.89212e-10	0.0871829	1	1	7.65775e-06
AT2G46400	3.09218e-10	0.546351	1	1	8.18748e-06
AT2G44600	3.21646e-10	0.169305	1	1	8.51653e-06
AT4G35600	3.2752e-10	1.1097	1	1	8.67206e-06
AT1G74330	3.32839e-10	0.834538	1	1	8.8129e-06
AT4G30340	3.37051e-10	0.217101	1	1	8.92444e-06
AT1G22280	3.39044e-10	1.9846	1	1	8.9772e-06
AT1G08315	3.4351e-10	0.614212	1	1	9.09545e-06
AT2G37450	3.54065e-10	-0.514578	1	1	9.37493e-06
AT3G59700	3.572e-10	0.139774	1	1	9.45794e-06
AT3G22275	3.59834e-10	0.0540396	1	1	9.52769e-06
AT3G20300	3.65453e-10	0.224895	1	1	9.67646e-06
AT1G28240	3.75699e-10	0.891475	1	1	9.94776e-06
AT4G18700	3.87562e-10	0.659567	1	1	1.02619e-05
AT2G40950	3.88206e-10	0.261861	1	1	1.02789e-05
AT2G07690	3.89903e-10	-0.300887	1	1	1.03239e-05
AT1G80520	3.928e-10	0.172233	1	1	1.04006e-05
AT1G02270	3.94565e-10	0.620222	1	1	1.04473e-05
AT1G59590	4.01087e-10	0.129034	1	1	1.062e-05
AT2G34650	4.03795e-10	0.49075	1	1	1.06917e-05
AT5G67470	4.05002e-10	0.286868	1	1	1.07236e-05
AT1G78340	4.2068e-10	0.198094	1	1	1.11388e-05
AT1G03370	4.31985e-10	1.02886	1	1	1.14381e-05
AT3G08810	4.33672e-10	0.056201	1	1	1.14828e-05
AT4G30390	4.70179e-10	1.19777	1	1	1.24494e-05
AT3G49270	4.81086e-10	0.0550113	1	0.5	1.27382e-05
AT5G61980	4.86986e-10	0.120135	1	1	1.28944e-05
AT5G23760	4.91485e-10	-0.618609	1	1	1.30135e-05
AT3G01513	4.93542e-10	0.0422467	1	1	1.3068e-05
AT5G58770	4.97108e-10	0.838246	1	1	1.31624e-05
AT4G33430	5.03353e-10	0.769355	1	1	1.33278e-05
AT3G16330	5.0729e-10	0.097349	1	1	1.3432e-05
AT3G50970	5.07658e-10	0.293262	1	1	1.34418e-05
AT3G57280	5.22851e-10	0.896168	1	1	1.38441e-05
AT5G50960	5.45096e-10	1.37582	1	1	1.4433e-05
AT3G45970	5.56681e-10	0.291888	1	1	1.47398e-05
AT1G10400	5.68148e-10	0.0682579	1	1	1.50434e-05
AT3G18180	6.15899e-10	0.0735259	1	1	1.63078e-05
AT5G06515	6.20816e-10	0.0496721	1	1	1.6438e-05
AT1G62305	6.3689e-10	0.485979	1	1	1.68636e-05
AT2G22850	6.41718e-10	0.147671	1	1	1.69914e-05
AT1G76160	6.56336e-10	0.651349	1	1	1.73785e-05
AT4G02425	6.5851e-10	0.156158	1	1	1.7436e-05
AT1G10090	6.60224e-10	0.516328	1	1	1.74814e-05
AT1G59820	6.63962e-10	0.808632	1	1	1.75804e-05
AT5G16550	6.76061e-10	0.415213	1	1	1.79008e-05
AT2G39110	6.76645e-10	0.0728064	1	1	1.79162e-05
AT1G16010	7.04027e-10	0.632126	1	1	1.86412e-05
AT1G04647	7.06427e-10	0.0783531	1	1	1.87048e-05
AT5G28237	7.09661e-10	0.0581437	1	1	1.87904e-05
AT2G39980	7.22987e-10	0.337697	1	1	1.91432e-05
AT5G64170	7.44895e-10	0.190368	1	1	1.97233e-05
AT5G11090	7.49483e-10	0.690815	1	1	1.98448e-05
AT5G62360	7.534e-10	0.251576	1	1	1.99485e-05
AT1G47380	7.60308e-10	0.803843	1	1	2.01314e-05
AT1G11960	7.6327e-10	0.959675	1	1	2.02099e-05
AT5G58720	7.65879e-10	1.44687	1	1	2.02789e-05
AT4G29790	7.81976e-10	0.347091	1	1	2.07052e-05
AT1G60730	7.82431e-10	0.546426	1	1	2.07172e-05
AT3G57880	8.08673e-10	1.2964	1	1	2.14121e-05
AT5G14710	8.23942e-10	0.530142	1	1	2.18163e-05
AT1G09253	8.3063e-10	0.0577497	1	1	2.19934e-05
AT3G50800	8.4067e-10	0.501914	1	1	2.22593e-05
AT5G03720	8.46212e-10	0.505727	1	1	2.2406e-05
AT3G63310	8.99838e-10	1.29043	1	1	2.38259e-05
AT1G12760	9.1005e-10	0.829679	1	1	2.40963e-05
AT5G64310	9.17055e-10	2.55759	1	1	2.42818e-05
AT3G01640	9.1727e-10	1.23586	1	1	2.42875e-05
AT4G31860	9.29239e-10	1.18675	1	1	2.46044e-05
AT4G25380	9.30767e-10	0.056924	1	1	2.46448e-05
AT4G25230	9.50654e-10	1.15217	1	1	2.51714e-05
AT3G52450	9.62885e-10	1.69045	1	1	2.54953e-05
AT2G36850	9.73162e-10	1.02397	1	1	2.57674e-05
AT5G01850	9.96039e-10	0.350525	1	1	2.63731e-05
AT1G10770	1.0077e-09	0.120359	1	1	2.6682e-05
AT4G18160	1.01669e-09	0.262953	1	1	2.69198e-05
AT3G53720	1.01748e-09	0.208183	1	1	2.69408e-05
AT4G23920	1.02471e-09	0.290138	1	1	2.71324e-05
AT2G44200	1.03968e-09	0.908796	1	1	2.75287e-05
AT3G05830	1.04725e-09	0.617006	1	1	2.77291e-05
AT4G11370	1.04758e-09	0.26397	1	1	2.77377e-05
AT5G19025	1.0943e-09	0.388415	1	1	2.89748e-05
AT5G54940	1.09867e-09	2.21694	1	1	2.90906e-05
AT5G05490	1.11497e-09	0.141708	1	1	2.95223e-05
AT4G06880	1.1433e-09	0.0419381	1	1	3.02724e-05
AT4G03460	1.1471e-09	0.122083	1	1	3.03729e-05
AT5G04220	1.15453e-09	0.142479	1	1	3.05697e-05
AT1G21550	1.15922e-09	0.223397	1	1	3.06937e-05
AT1G17500	1.18353e-09	0.259445	1	1	3.13374e-05
AT1G08300	1.23217e-09	0.569166	1	1	3.26254e-05
AT3G16860	1.23976e-09	0.744002	1	1	3.28263e-05
AT1G11950	1.28896e-09	0.263812	1	1	3.41291e-05
AT5G58020	1.34862e-09	1.0234	1	1	3.57089e-05
AT5G03110	1.36497e-09	0.387791	1	1	3.61416e-05
AT1G32920	1.38717e-09	2.65682	1	1	3.67294e-05
AT1G20970	1.40098e-09	0.85015	1	1	3.7095e-05
AT3G54140	1.44569e-09	0.562678	1	1	3.82789e-05
AT5G46410	1.47726e-09	1.01264	1	1	3.91148e-05
AT5G48850	1.53134e-09	1.18615	1	1	4.05467e-05
AT1G76180	1.55944e-09	2.88282	1	1	4.12908e-05
AT1G71100	1.56788e-09	0.403447	1	1	4.15142e-05
AT1G28200	1.64089e-09	0.988997	1	1	4.34475e-05
AT1G12460	1.64841e-09	0.134832	1	1	4.36466e-05
AT1G22360	1.65368e-09	0.200405	1	1	4.37863e-05
AT1G32230	1.67367e-09	1.19113	1	1	4.43155e-05
AT3G11650	1.68888e-09	0.392662	1	1	4.47182e-05
AT1G79920	1.69801e-09	0.429594	1	1	4.49598e-05
AT3G55050	1.7051e-09	0.973534	1	1	4.51477e-05
AT5G58730	1.74728e-09	0.251585	1	1	4.62644e-05
AT3G60680	1.75057e-09	0.32938	1	1	4.63515e-05
AT3G10500	1.75501e-09	0.523382	1	1	4.64691e-05
AT5G05600	1.9372e-09	3.56088	1	1	5.12933e-05
AT3G18530	1.93954e-09	0.0592125	1	1	5.13553e-05
AT3G01630	1.94069e-09	0.0550306	1	1	5.13856e-05
AT5G40340	1.94226e-09	0.799357	1	1	5.14272e-05
AT4G30060	1.99083e-09	0.249196	1	1	5.27131e-05
AT1G06002	1.99798e-09	0.374038	1	1	5.29026e-05
AT3G04120	2.00477e-09	1.20204	1	1	5.30824e-05
AT1G01120	2.03502e-09	0.180699	1	1	5.38832e-05
AT5G19020	2.13792e-09	0.136355	1	1	5.6608e-05
AT3G61730	2.16376e-09	0.0531111	1	1	5.72919e-05
AT1G10340	2.27626e-09	0.13453	1	1	6.02707e-05
AT3G59750	2.30539e-09	0.090369	1	1	6.10421e-05
AT5G52120	2.357e-09	0.0924449	1	1	6.24087e-05
AT4G00550	2.40321e-09	0.289358	1	1	6.36322e-05
AT3G13050	2.40844e-09	0.753777	1	1	6.37708e-05
AT1G01715	2.43518e-09	0.141399	1	1	6.44788e-05
AT2G20320	2.45825e-09	0.704435	1	1	6.50896e-05
AT4G02550	2.45839e-09	0.180418	1	1	6.50934e-05
AT1G03080	2.45856e-09	0.464252	1	1	6.50978e-05
AT3G60200	2.47227e-09	0.427255	1	1	6.54607e-05
AT5G27420	2.48219e-09	1.13517	1	1	6.57233e-05
AT5G00895	2.54313e-09	0.0472729	1	1	6.7337e-05
AT2G32130	2.56241e-09	0.0564015	1	1	6.78474e-05
AT4G39580	2.66294e-09	0.0911572	1	1	7.05094e-05
AT3G11820	2.76702e-09	1.68876	1	1	7.32652e-05
AT5G47850	2.76859e-09	0.0962468	1	1	7.33066e-05
AT5G59480	2.79203e-09	1.51536	1	1	7.39275e-05
AT4G25620	2.79225e-09	0.324224	1	1	7.39331e-05
AT3G08690	2.84511e-09	0.316828	1	1	7.53329e-05
AT5G58050	2.84786e-09	0.051086	1	1	7.54057e-05
AT4G15270	2.91256e-09	0.0680945	1	1	7.71186e-05
AT4G25030	2.91972e-09	1.82326	1	1	7.73085e-05
AT1G61610	2.92876e-09	0.136842	1	1	7.75477e-05
AT1G01480	2.97578e-09	0.284635	1	1	7.87928e-05
AT2G09955	2.99439e-09	0.0517422	1	0	7.92855e-05
AT1G09932	3.11646e-09	0.394377	1	1	8.25177e-05
AT4G40080	3.3147e-09	0.0842865	1	1	8.77667e-05
AT5G09610	3.37942e-09	0.0785507	1	0.5	8.94804e-05
AT5G42090	3.39629e-09	0.746409	1	1	8.99271e-05
AT1G61660	3.49778e-09	0.372404	1	1	9.26142e-05
AT5G56100	3.66594e-09	-0.198476	1	1	9.70667e-05
AT3G48320	3.70658e-09	0.734391	1	1	9.81428e-05
AT5G36220	3.73102e-09	0.265764	1	1	9.87899e-05
AT3G27050	3.7703e-09	-0.38669	1	1	9.983e-05
AT1G04990	3.81116e-09	0.38123	1	1	0.000100912
AT1G06153	3.83025e-09	0.0607624	1	1	0.000101417
AT2G46170	3.83213e-09	0.681226	1	1	0.000101467
AT3G18930	3.92611e-09	0.283426	1	1	0.000103956
AT1G02420	3.96918e-09	0.0616363	1	1	0.000105096
AT2G31800	4.01751e-09	0.803695	1	1	0.000106376
AT4G26080	4.07152e-09	0.998983	1	1	0.000107806
AT1G02090	4.19915e-09	0.780648	1	1	0.000111185
AT5G61990	4.278e-09	0.139476	1	1	0.000113273
AT2G23150	4.31008e-09	0.0996684	1	1	0.000114122
AT3G07790	4.41949e-09	0.695119	1	1	0.000117019
AT3G53940	4.50465e-09	0.0963341	1	1	0.000119274
AT4G34180	4.56204e-09	1.99309	1	1	0.000120794
AT3G14172	4.63222e-09	0.244889	1	1	0.000122652
AT5G11230	4.84857e-09	0.331186	1	1	0.000128381
AT2G43570	4.8665e-09	0.477053	1	1	0.000128855
AT1G80670	5.02853e-09	0.865621	1	1	0.000133145
AT5G55120	5.04082e-09	1.02821	1	1	0.000133471
AT2G44230	5.07346e-09	0.174208	1	1	0.000134335
AT5G08240	5.11548e-09	0.366006	1	1	0.000135448
AT5G57015	5.12332e-09	0.923232	1	1	0.000135655
AT3G54830	5.17613e-09	-0.173107	1	1	0.000137053
AT4G25690	5.22087e-09	0.687978	1	1	0.000138238
AT1G10410	5.28347e-09	0.691474	1	1	0.000139896
AT5G38150	5.33755e-09	-0.336045	1	1	0.000141328
AT4G33905	5.46084e-09	2.31461	1	1	0.000144592
AT1G53320	5.47157e-09	0.881124	1	1	0.000144876
AT4G26740	5.71169e-09	0.0968932	1	1	0.000151234
AT1G78895	5.76409e-09	0.728127	1	1	0.000152622
AT1G27760	5.95557e-09	1.52478	1	1	0.000157692
AT4G29770	6.37691e-09	0.0374794	1	1	0.000168848
AT4G11300	6.52437e-09	0.599651	1	1	0.000172752
AT5G40460	6.58614e-09	0.693816	1	1	0.000174388
AT5G37670	6.64831e-09	0.240438	1	1	0.000176034
AT1G68795	6.75758e-09	0.140888	1	1	0.000178927
AT1G07030	6.79311e-09	0.997012	1	1	0.000179868
AT4G23210	6.80379e-09	0.11836	1	1	0.000180151
AT3G57020	6.85318e-09	0.782483	1	1	0.000181459
AT5G47070	7.16007e-09	1.10665	1	1	0.000189584
AT4G27260	7.3416e-09	0.153649	1	1	0.000194391
AT5G01450	7.49815e-09	0.399115	1	1	0.000198536
AT3G27850	7.51539e-09	-1.19293	1	1	0.000198993
AT5G08770	7.53305e-09	0.182402	1	1	0.00019946
AT4G22770	8.03648e-09	0.422969	1	1	0.00021279
AT1G50640	8.09667e-09	0.961166	1	1	0.000214384
AT4G21323	8.29534e-09	0.0466151	1	1	0.000219644
AT1G04645	8.45643e-09	0.0599166	1	1	0.000223909
AT2G38000	8.52667e-09	0.836482	1	1	0.000225769
AT3G13500	8.82697e-09	0.113693	1	1	0.00023372
AT2G37110	8.92139e-09	2.08999	1	1	0.000236221
AT3G48050	9.11417e-09	0.897478	1	1	0.000241325
AT1G80440	9.2447e-09	0.0938642	1	1	0.000244781
AT3G57730	9.28617e-09	0.152096	1	1	0.000245879
AT3G09360	9.7202e-09	0.471287	1	1	0.000257372
AT1G10657	1.00844e-08	-0.430888	1	1	0.000267015
AT3G62720	1.04043e-08	0.759324	1	1	0.000275486
AT3G49530	1.04514e-08	1.35006	1	1	0.000276731
AT3G06490	1.05369e-08	2.00751	1	1	0.000278997
AT4G01010	1.06273e-08	0.0887174	1	1	0.00028139
AT2G01180	1.06431e-08	1.89426	1	1	0.000281807
AT2G47000	1.07053e-08	0.128236	1	1	0.000283456
AT3G05800	1.0826e-08	0.402499	1	1	0.000286651
AT5G17460	1.08606e-08	0.371535	1	1	0.000287566
AT5G56840	1.10832e-08	1.02057	1	1	0.00029346
AT1G27910	1.12354e-08	0.257839	1	1	0.00029749
AT4G12010	1.12466e-08	0.285858	1	1	0.000297788
AT5G02320	1.1285e-08	0.220234	1	1	0.000298805
AT4G33910	1.14455e-08	1.16912	1	1	0.000303053
AT4G03320	1.15596e-08	0.0915707	1	1	0.000306076
AT4G01090	1.15631e-08	0.501613	1	1	0.000306167
AT1G25400	1.17274e-08	1.76696	1	1	0.000310519
AT5G57150	1.18994e-08	0.704572	1	1	0.000315071
AT3G05055	1.20638e-08	0.0586072	1	1	0.000319426
AT1G72150	1.22498e-08	1.55253	1	1	0.000324351
AT5G04610	1.23986e-08	0.112734	1	1	0.00032829
AT2G43850	1.24499e-08	0.241994	1	1	0.000329649
AT3G05370	1.25784e-08	0.499082	1	1	0.000333051
AT3G06150	1.26002e-08	0.816982	1	1	0.000333629
AT3G08730	1.2668e-08	0.825225	1	1	0.000335422
AT4G23040	1.27378e-08	0.606879	1	1	0.000337272
AT5G55400	1.27855e-08	0.617308	1	1	0.000338534
AT3G08760	1.29616e-08	0.502214	1	1	0.000343198
AT1G50740	1.30104e-08	2.33799	1	1	0.000344489
AT3G56030	1.32604e-08	0.0747942	1	1	0.000351108
AT3G02610	1.34283e-08	0.0944012	1	1	0.000355555
AT1G14740	1.36053e-08	0.776918	1	1	0.000360242
AT1G67530	1.37081e-08	0.513637	1	1	0.000362963
AT1G02860	1.37607e-08	0.287552	1	1	0.000364356
AT3G14990	1.38183e-08	0.61748	1	1	0.000365882
AT2G41160	1.41913e-08	0.409835	1	1	0.000375757
AT1G73065	1.42278e-08	0.0658213	1	1	0.000376724
AT3G47550	1.4538e-08	1.3272	1	1	0.000384938
AT1G74740	1.48893e-08	0.23894	1	1	0.000394238
AT1G04837	1.51612e-08	0.0728516	1	1	0.000401438
AT1G22180	1.55686e-08	0.116218	1	1	0.000412226
AT1G14330	1.57656e-08	0.341897	1	1	0.000417443
AT2G36800	1.57708e-08	0.698521	1	1	0.00041758
AT1G66920	1.59215e-08	0.211068	1	1	0.00042157
AT4G39838	1.60248e-08	0.463974	1	1	0.000424306
AT4G22530	1.63576e-08	1.57591	1	1	0.000433116
AT4G28350	1.64581e-08	0.731202	1	1	0.000435778
AT5G46295	1.70046e-08	0.174579	1	1	0.000450248
AT5G35970	1.71136e-08	-0.467259	1	1	0.000453135
AT1G70650	1.77434e-08	0.0833761	1	1	0.000469809
AT4G24200	1.80634e-08	0.309857	1	1	0.000478284
AT3G05360	1.82991e-08	0.453647	1	1	0.000484525
AT1G12750	1.88765e-08	0.408483	1	1	0.000499812
AT4G22820	1.89103e-08	0.986213	1	1	0.000500707
AT5G06760	1.89591e-08	0.170918	1	1	0.000501999
AT1G02880	1.89655e-08	0.701206	1	1	0.00050217
AT2G38240	1.94558e-08	3.63301	1	1	0.000515151
AT3G02040	1.99409e-08	0.17117	1	1	0.000527996
AT3G21630	2.02425e-08	0.630332	1	1	0.00053598
AT3G27260	2.03581e-08	0.867614	1	1	0.000539041
AT5G54470	2.05327e-08	0.0422525	1	1	0.000543665
AT1G12420	2.05483e-08	0.407401	1	1	0.000544078
AT2G25250	2.16288e-08	1.28843	1	1	0.000572688
AT4G15975	2.16782e-08	0.0683937	1	1	0.000573996
AT2G08780	2.20017e-08	0.0390746	1	0.5	0.000582561
AT1G09794	2.2144e-08	0.2694	1	1	0.000586329
AT5G17490	2.21952e-08	0.0534509	1	1	0.000587683
AT5G55180	2.23181e-08	2.43014	1	1	0.000590938
AT4G30440	2.26882e-08	1.35355	1	1	0.000600739
AT3G10930	2.27453e-08	0.562037	1	1	0.00060225
AT5G58320	2.29771e-08	0.0591528	1	1	0.000608387
AT1G78100	2.31893e-08	0.583929	1	1	0.000614006
AT3G08710	2.38377e-08	1.14876	1	1	0.000631175
AT1G16670	2.40077e-08	0.630808	1	1	0.000635675
AT3G60690	2.4587e-08	0.798749	1	1	0.000651014
AT3G47340	2.48255e-08	0.0650927	1	0.5	0.000657329
AT3G57010	2.56443e-08	0.0918776	1	1	0.000679011
AT3G48490	2.6472e-08	-0.181463	1	1	0.000700926
AT3G62590	2.68276e-08	0.141536	1	1	0.000710341
AT1G51780	2.73781e-08	0.084632	1	0.5	0.000724918
AT1G78070	2.74531e-08	1.78782	1	1	0.000726904
AT5G66070	2.76725e-08	1.53278	1	1	0.000732713
AT1G32170	2.78816e-08	0.0650492	1	1	0.000738248
AT5G16900	2.80163e-08	0.0633809	1	1	0.000741816
AT2G16720	2.81994e-08	0.979247	1	1	0.000746663
AT1G67370	2.82989e-08	0.0690435	1	1	0.000749297
AT2G29065	2.84873e-08	0.100818	1	1	0.000754288
AT1G61560	2.85034e-08	0.203986	1	1	0.000754714
AT2G47190	2.88646e-08	0.0587316	1	1	0.000764277
AT5G49520	2.92376e-08	3.08729	1	1	0.000774153
AT2G46210	2.92401e-08	0.0927566	1	1	0.00077422
AT3G05820	2.92631e-08	0.0630459	1	1	0.000774828
AT4G05100	2.95852e-08	3.14332	1	1	0.000783356
AT5G44570	2.96921e-08	0.0581421	1	1	0.000786188
AT3G12690	2.97575e-08	0.0944681	1	1	0.00078792
AT1G07728	2.99264e-08	0.232604	1	1	0.00079239
AT2G36460	3.03702e-08	0.635246	1	1	0.000804141
AT2G21620	3.06545e-08	2.26847	1	1	0.000811669
AT3G22510	3.08307e-08	0.0682098	1	1	0.000816336
AT3G50390	3.10238e-08	0.0770436	1	1	0.000821449
AT4G12020	3.14645e-08	0.547627	1	1	0.000833116
AT1G57610	3.16862e-08	0.474282	1	1	0.000838987
AT3G27380	3.17649e-08	0.652614	1	1	0.00084107
AT5G59540	3.20171e-08	1.79355	1	1	0.000847748
AT2G29750	3.25897e-08	0.0402092	1	1	0.00086291
AT1G72280	3.31996e-08	0.367364	1	1	0.000879058
AT5G60680	3.34705e-08	0.865418	1	1	0.000886232
AT2G43050	3.37923e-08	0.0402142	1	1	0.000894752
AT3G53620	3.45328e-08	0.716816	1	1	0.000914359
AT1G66880	3.48848e-08	0.557417	1	1	0.000923681
AT5G53030	3.50786e-08	0.12492	1	1	0.00092881
AT1G23170	3.52773e-08	0.345896	1	1	0.000934073
AT2G24570	3.70521e-08	0.294899	1	1	0.000981066
AT1G24330	3.74987e-08	0.275447	1	1	0.00099289
AT5G65890	3.78388e-08	0.781952	1	1	0.0010019
AT2G20470	3.88725e-08	0.0374024	1	1	0.00102927
AT5G22140	3.9194e-08	0.669464	1	1	0.00103778
AT3G21220	3.93795e-08	0.417381	1	1	0.00104269
AT1G68440	3.95418e-08	1.71829	1	1	0.00104699
AT5G20150	3.95885e-08	0.140094	1	1	0.00104822
AT1G61470	3.97048e-08	0.451276	1	1	0.0010513
AT3G55730	4.13665e-08	0.148506	1	1	0.0010953
AT5G66631	4.13878e-08	0.0772341	1	1	0.00109587
AT5G60760	4.14313e-08	0.126543	1	1	0.00109702
AT4G27670	4.15956e-08	0.119127	1	1	0.00110137
AT2G35700	4.17012e-08	0.811183	1	1	0.00110416
AT4G22380	4.20893e-08	0.374637	1	1	0.00111444
AT4G36500	4.22792e-08	2.93191	1	1	0.00111947
AT1G27770	4.42372e-08	0.91896	1	1	0.00117131
AT3G19830	4.42599e-08	0.55458	1	1	0.00117191
AT5G66790	4.45284e-08	0.162871	1	1	0.00117902
AT1G05360	4.50208e-08	0.25013	1	1	0.00119206
AT1G31350	4.50603e-08	0.628235	1	1	0.00119311
AT5G53060	4.55362e-08	0.186052	1	1	0.00120571
AT3G09600	4.57225e-08	-0.12904	1	1	0.00121064
AT5G24530	4.58754e-08	0.57071	1	1	0.00121469
AT5G61810	4.63677e-08	0.389925	1	1	0.00122772
AT5G38140	4.64615e-08	-0.220176	1	1	0.00123021
AT3G53040	4.64729e-08	0.0401339	1	0	0.00123051
AT4G22630	4.71033e-08	0.0430375	1	0.5	0.0012472
AT5G64540	4.75382e-08	0.0970816	1	1	0.00125872
AT2G26190	4.75399e-08	0.405549	1	1	0.00125876
AT5G17650	4.81799e-08	0.0730458	1	1	0.00127571
AT4G38590	4.85628e-08	0.0429895	1	1	0.00128585
AT2G34250	4.87026e-08	1.68212	1	1	0.00128955
AT1G71490	4.94218e-08	0.078205	1	1	0.00130859
AT1G06850	4.94365e-08	0.167296	1	1	0.00130898
AT2G19710	4.97414e-08	0.375004	1	1	0.00131705
AT1G74250	5.00205e-08	0.637107	1	1	0.00132444
AT1G67100	5.01119e-08	0.0998619	1	1	0.00132686
AT1G76040	5.07499e-08	0.754299	1	1	0.00134376
AT5G05500	5.09915e-08	0.053592	1	1	0.00135015
AT3G50850	5.21193e-08	0.113194	1	1	0.00138001
AT3G04220	5.41185e-08	0.058893	1	1	0.00143295
AT1G05700	5.428e-08	0.0399436	1	1	0.00143723
AT1G61360	5.44322e-08	0.276129	1	1	0.00144126
AT1G11630	5.59178e-08	0.140578	1	1	0.00148059
AT1G20510	5.60079e-08	1.9548	1	1	0.00148298
AT3G50480	5.60539e-08	0.673011	1	1	0.0014842
AT5G08175	5.63654e-08	0.0417797	1	1	0.00149244
AT1G68450	5.78695e-08	0.0604562	1	1	0.00153227
AT5G67370	5.88672e-08	-0.658819	1	1	0.00155869
AT2G22430	5.97885e-08	1.4101	1	1	0.00158308
AT1G35350	6.08619e-08	0.0783313	1	1	0.0016115
AT3G61760	6.10487e-08	0.254304	1	1	0.00161645
AT3G09040	6.10921e-08	0.135341	1	1	0.0016176
AT3G52520	6.15352e-08	0.0840268	1	1	0.00162933
AT3G13275	6.17642e-08	0.67924	1	1	0.00163539
AT5G38220	6.26813e-08	0.366692	1	1	0.00165968
AT2G31390	6.27627e-08	0.55102	1	1	0.00166183
AT4G26701	6.30735e-08	0.148786	1	1	0.00167006
AT1G13520	6.38615e-08	0.0374143	1	1	0.00169093
AT1G61370	6.54524e-08	0.272864	1	1	0.00173305
AT5G20480	6.56714e-08	0.577057	1	1	0.00173885
AT1G29230	6.67402e-08	0.0796214	1	1	0.00176715
AT4G21910	6.70126e-08	-0.363282	1	1	0.00177436
AT4G17483	6.71438e-08	0.0562872	1	1	0.00177783
AT2G37940	6.83141e-08	1.31274	1	1	0.00180882
AT4G30490	6.87233e-08	0.493209	1	1	0.00181966
AT3G60260	7.01626e-08	0.903114	1	1	0.00185776
AT5G07325	7.03003e-08	-0.131211	1	1	0.00186141
AT1G78280	7.06738e-08	0.857621	1	1	0.0018713
AT4G22270	7.07249e-08	0.0914808	1	1	0.00187265
AT1G26270	7.11578e-08	0.995369	1	1	0.00188412
AT3G27330	7.2927e-08	0.396208	1	1	0.00193096
AT3G10915	7.30391e-08	0.800423	1	1	0.00193393
AT2G45220	7.36103e-08	0.116594	1	0.5	0.00194905
AT1G73325	7.56865e-08	-0.116501	1	1	0.00200403
AT3G59210	7.70051e-08	0.502716	1	1	0.00203894
AT5G07440	7.75475e-08	0.883349	1	1	0.0020533
AT4G08500	7.76194e-08	0.774858	1	1	0.00205521
AT2G16440	7.76986e-08	-0.176984	1	1	0.0020573
AT4G21320	7.82052e-08	0.232812	1	1	0.00207072
AT1G32750	7.94378e-08	0.766653	1	1	0.00210335
AT4G03440	8.03471e-08	0.133137	1	1	0.00212743
AT1G06800	8.09644e-08	0.120268	1	1	0.00214378
AT3G04730	8.20826e-08	2.08897	1	1	0.00217338
AT5G07070	8.26713e-08	0.21361	1	1	0.00218897
AT1G08050	8.31413e-08	0.736771	1	1	0.00220141
AT5G67450	8.33057e-08	0.127934	1	1	0.00220577
AT4G19140	8.3406e-08	0.461755	1	1	0.00220842
AT1G64490	8.46833e-08	-0.087248	1	1	0.00224225
AT5G04540	8.51686e-08	0.677098	1	1	0.00225509
AT3G05320	8.61218e-08	0.209403	1	1	0.00228033
AT4G30350	8.64915e-08	1.1704	1	1	0.00229012
AT4G16500	8.71157e-08	2.46375	1	1	0.00230665
AT4G32160	8.75542e-08	0.445859	1	1	0.00231826
AT4G29660	8.88773e-08	0.312286	1	1	0.00235329
AT1G13530	8.97243e-08	0.0503277	1	1	0.00237572
AT3G07780	9.01009e-08	1.4896	1	1	0.00238569
AT2G39770	9.03692e-08	1.47182	1	1	0.00239279
AT5G57660	9.11396e-08	0.0655874	1	1	0.00241319
AT5G17390	9.30965e-08	0.115986	1	0.5	0.00246501
AT1G70590	9.33282e-08	0.637382	1	1	0.00247114
AT5G24640	9.37154e-08	0.0625276	1	1	0.0024814
AT4G38540	9.4822e-08	0.0352568	1	1	0.0025107
AT1G07128	9.58079e-08	0.220786	1	1	0.0025368
AT2G44970	9.68118e-08	0.627099	1	1	0.00256338
AT4G23270	9.74572e-08	0.815967	1	1	0.00258047
AT5G01370	9.76957e-08	0.0746065	1	1	0.00258679
AT4G03820	9.87487e-08	0.205255	1	1	0.00261467
AT1G77460	9.89333e-08	0.149033	1	1	0.00261955
AT2G31020	9.94483e-08	0.0407775	1	1	0.00263319
AT2G29440	1.00758e-07	1.69239	1	1	0.00266788
AT4G28480	1.02477e-07	0.473321	1	1	0.00271339
AT1G71360	1.03142e-07	0.295088	1	1	0.002731
AT3G16800	1.04306e-07	0.137523	1	1	0.00276182
AT4G21120	1.06892e-07	0.440783	1	1	0.00283028
AT5G49900	1.08111e-07	0.0601619	1	1	0.00286257
AT5G66600	1.09631e-07	0.421168	1	1	0.00290282
AT4G37560	1.09924e-07	-0.535311	1	1	0.00291058
AT3G19660	1.12115e-07	0.12956	1	1	0.00296858
AT4G11280	1.14141e-07	1.60065	1	1	0.00302223
AT3G29360	1.15401e-07	0.89449	1	1	0.00305558
AT1G49900	1.16459e-07	0.0412293	1	0.5	0.00308361
AT5G64220	1.18389e-07	0.38395	1	1	0.00313471
AT1G09960	1.20161e-07	0.195389	1	1	0.00318161
AT1G07350	1.22986e-07	1.17653	1	1	0.00325643
AT3G21480	1.23088e-07	-0.124287	1	1	0.00325912
AT5G19080	1.24425e-07	0.322917	1	1	0.00329452
AT1G22310	1.25261e-07	0.245544	1	1	0.00331666
AT2G17720	1.27544e-07	0.996038	1	1	0.0033771
AT1G10580	1.32292e-07	0.866908	1	1	0.00350284
AT5G09155	1.33226e-07	0.0445306	1	1	0.00352756
AT1G21680	1.34301e-07	1.05007	1	1	0.00355603
AT4G37710	1.34329e-07	0.0782604	1	1	0.00355677
AT5G06530	1.35917e-07	-0.280594	1	1	0.00359882
AT3G13420	1.37683e-07	0.113183	1	1	0.00364556
AT1G71330	1.38517e-07	0.177595	1	1	0.00366766
AT4G19560	1.3931e-07	0.0779462	1	1	0.00368866
AT5G56960	1.40612e-07	0.0843503	1	1	0.00372313
AT5G53110	1.42023e-07	0.0398121	1	1	0.00376048
AT2G46160	1.42332e-07	0.327289	1	1	0.00376865
AT5G62180	1.42948e-07	0.267949	1	1	0.00378498
AT1G07180	1.44365e-07	-0.332518	1	1	0.00382249
AT3G17690	1.44903e-07	0.0493018	1	1	0.00383674
AT5G28830	1.44909e-07	0.260625	1	1	0.00383689
AT3G63380	1.45178e-07	0.441591	1	0.5	0.00384402
AT1G34300	1.45222e-07	0.220541	1	1	0.00384519
AT1G02980	1.4591e-07	0.0303071	1	0	0.00386342
AT2G18670	1.47744e-07	0.366873	1	1	0.00391198
AT1G11210	1.52288e-07	0.173656	1	1	0.00403229
AT5G03080	1.54654e-07	0.791343	1	1	0.00409492
AT2G25850	1.56247e-07	1.22932	1	1	0.0041371
AT1G77730	1.56253e-07	0.0914323	1	1	0.00413727
AT5G60270	1.57761e-07	0.223754	1	1	0.0041772
AT4G31780	1.61147e-07	1.31782	1	1	0.00426685
AT5G62620	1.63101e-07	0.149167	1	1	0.00431858
AT1G15800	1.65585e-07	0.608197	1	1	0.00438437
AT1G77390	1.66215e-07	0.182284	1	1	0.00440105
AT5G12340	1.67313e-07	0.727652	1	1	0.00443012
AT4G23180	1.6742e-07	0.882506	1	1	0.00443295
AT1G21450	1.68258e-07	0.629442	1	1	0.00445514
AT1G79340	1.68931e-07	0.569484	1	1	0.00447296
AT1G09250	1.69659e-07	0.814756	1	1	0.00449222
AT4G33467	1.72554e-07	0.115517	1	1	0.00456889
AT4G26220	1.73047e-07	0.111436	1	1	0.00458194
AT4G08985	1.77656e-07	0.0734315	1	1	0.00470396
AT1G22160	1.77975e-07	-0.429581	1	1	0.00471241
AT1G20070	1.8263e-07	0.21801	1	1	0.00483568
AT2G34460	1.87665e-07	-0.764952	1	1	0.00496899
AT1G53110	1.88296e-07	0.101443	1	1	0.0049857
AT5G45710	1.89711e-07	0.472344	1	1	0.00502318
AT3G11900	1.91738e-07	0.389172	1	1	0.00507685
AT2G31880	1.92343e-07	1.19813	1	1	0.00509285
AT2G30720	1.9309e-07	0.353153	1	1	0.00511263
AT1G69960	1.93234e-07	0.447917	1	1	0.00511644
AT1G07670	1.94518e-07	0.471187	1	1	0.00515045
AT5G65140	1.94838e-07	0.461792	1	1	0.00515891
AT4G37790	1.95598e-07	1.04383	1	1	0.00517905
AT1G61290	1.95607e-07	0.140241	1	1	0.00517928
AT2G01450	1.95996e-07	1.37613	1	1	0.00518959
AT4G36960	2.0157e-07	0.658783	1	1	0.00533717
AT2G20960	2.02429e-07	1.12309	1	1	0.00535992
AT1G15670	2.03477e-07	0.180275	1	1	0.00538767
AT3G52430	2.0552e-07	0.336657	1	1	0.00544175
AT3G55740	2.10216e-07	0.922279	1	1	0.0055661
AT1G44900	2.11737e-07	-0.214451	1	1	0.00560638
AT1G63450	2.13973e-07	0.0551503	1	1	0.00566558
AT4G30430	2.144e-07	0.145817	1	1	0.00567687
AT2G17520	2.18138e-07	0.334825	1	1	0.00577585
AT4G28600	2.19612e-07	0.353721	1	1	0.00581489
AT5G27360	2.22422e-07	-0.163038	1	1	0.0058893
AT3G10960	2.23056e-07	0.145747	1	1	0.00590607
AT3G13540	2.26352e-07	0.0389797	1	0	0.00599334
AT1G32690	2.27575e-07	0.0788131	1	1	0.00602574
AT4G17900	2.30865e-07	1.35819	1	1	0.00611285
AT5G44580	2.31932e-07	-0.775953	1	1	0.0061411
AT5G18350	2.38758e-07	0.032663	1	1	0.00632185
AT5G62430	2.40948e-07	0.379658	1	1	0.00637983
AT5G05730	2.43696e-07	0.527037	1	1	0.00645257
AT1G66480	2.50894e-07	0.159595	1	1	0.00664317
AT2G14750	2.52716e-07	0.402625	1	1	0.0066914
AT3G25780	2.54828e-07	3.06625	1	1	0.00674733
AT5G59070	2.55488e-07	0.063703	1	1	0.0067648
AT2G21780	2.57947e-07	0.0792654	1	1	0.00682992
AT4G18740	2.5964e-07	-0.301825	1	1	0.00687475
AT2G44410	2.61241e-07	0.461011	1	1	0.00691714
AT1G64390	2.62272e-07	0.452366	1	1	0.00694444
AT5G40170	2.63112e-07	0.420274	1	1	0.00696667
AT5G13760	2.64266e-07	0.293207	1	1	0.00699725
AT5G45130	2.64807e-07	1.93936	1	1	0.00701155
AT1G74020	2.69445e-07	0.626097	1	1	0.00713437
AT2G46940	2.71791e-07	0.0948007	1	1	0.00719648
AT1G02850	2.76079e-07	0.0904482	1	1	0.00731001
AT1G79360	2.76176e-07	0.0471992	1	1	0.0073126
AT5G47670	2.76271e-07	0.117683	1	1	0.00731509
AT1G74430	2.81873e-07	0.799156	1	1	0.00746344
AT5G63340	2.84524e-07	0.0362114	1	1	0.00753363
AT3G13600	2.85162e-07	0.039858	1	1	0.00755052
AT2G27080	2.88267e-07	1.05991	1	1	0.00763272
AT1G76130	2.88852e-07	0.214875	1	1	0.00764823
AT1G02520	2.90818e-07	0.029977	1	1	0.00770027
AT5G52655	2.93725e-07	0.074561	1	0.5	0.00777725
AT2G47410	2.97647e-07	0.618092	1	1	0.0078811
AT4G23060	2.99463e-07	0.899351	1	1	0.00792919
AT5G61530	3.00837e-07	0.664046	1	1	0.00796556
AT2G13790	3.01162e-07	0.687997	1	1	0.00797417
AT2G32930	3.04457e-07	0.372319	1	1	0.00806141
AT1G56580	3.06658e-07	0.194172	1	1	0.0081197
AT3G14060	3.09491e-07	0.44734	1	1	0.0081947
AT2G30480	3.12065e-07	0.151707	1	1	0.00826285
AT3G13020	3.13304e-07	0.151	1	1	0.00829567
AT1G71120	3.17086e-07	0.0292676	1	1	0.00839581
AT4G28340	3.17896e-07	0.088284	1	1	0.00841725
AT5G08030	3.22687e-07	0.0414037	1	1	0.00854411
AT4G01950	3.33026e-07	0.186186	1	1	0.00881786
AT2G33110	3.33706e-07	0.492258	1	1	0.00883588
AT2G46750	3.35239e-07	0.0351199	1	0	0.00887646
AT2G24490	3.35592e-07	0.585189	1	1	0.00888582
AT5G44860	3.41084e-07	0.432575	1	1	0.00903123
AT3G63093	3.42851e-07	0.123393	1	1	0.009078
AT3G10550	3.44883e-07	0.308066	1	1	0.00913182
AT1G13195	3.4687e-07	0.429225	1	1	0.00918441
AT1G04583	3.49422e-07	0.0542258	1	1	0.00925198
AT4G30830	3.50817e-07	0.0618324	1	1	0.00928892
AT2G39020	3.53232e-07	0.870478	1	1	0.00935288
AT1G17920	3.5592e-07	0.057298	1	1	0.00942405
AT4G21540	3.56659e-07	0.449108	1	1	0.00944363
AT4G24370	3.58335e-07	0.915753	1	1	0.00948799
AT4G08935	3.59168e-07	0.0697073	1	1	0.00951006
AT5G41610	3.61858e-07	0.0325202	1	1	0.00958126
AT1G50600	3.62098e-07	0.526304	1	1	0.00958762
AT1G61260	3.62876e-07	0.302801	1	1	0.00960824
AT3G15800	3.66712e-07	0.0890842	1	1	0.0097098
AT3G61111	3.68715e-07	0.0282455	1	0	0.00976283
AT4G19080	3.72711e-07	0.0346458	1	1	0.00986863
AT3G22980	3.82614e-07	0.312745	1	1	0.0101308
AT3G02670	3.8314e-07	-0.0597401	1	1	0.0101448
AT1G53470	3.87125e-07	0.827479	1	1	0.0102503
AT3G55690	3.89318e-07	0.195745	1	1	0.0103084
AT5G20870	3.95126e-07	0.0378415	1	1	0.0104622
AT3G01205	4.00928e-07	0.122694	1	1	0.0106158
AT1G17170	4.07601e-07	0.754755	1	1	0.0107924
AT2G05875	4.07601e-07	0.0500692	1	1	0.0107925
AT4G21440	4.16568e-07	2.06608	1	1	0.0110299
AT2G15490	4.17539e-07	0.370616	1	1	0.0110556
AT3G50845	4.25736e-07	0.137561	1	1	0.0112726
AT5G62460	4.32849e-07	0.785999	1	1	0.011461
AT5G04550	4.38025e-07	0.611688	1	1	0.011598
AT3G07250	4.42377e-07	0.0251778	1	0	0.0117133
AT3G63020	4.43e-07	0.0343453	1	0.5	0.0117297
AT5G19120	4.45545e-07	0.268427	1	1	0.0117971
AT1G68410	4.49338e-07	0.918531	1	1	0.0118976
AT1G12360	4.52514e-07	1.20828	1	1	0.0119817
AT1G13350	4.6099e-07	0.729755	1	1	0.0122061
AT3G14090	4.62887e-07	0.38815	1	1	0.0122563
AT1G16830	4.63679e-07	0.0403173	1	1	0.0122773
AT2G28815	4.67965e-07	0.0992856	1	1	0.0123908
AT1G78610	4.77961e-07	0.236543	1	1	0.0126555
AT1G13310	4.85842e-07	0.0598511	1	1	0.0128641
AT3G57700	4.86355e-07	0.049279	1	1	0.0128777
AT5G64710	4.9085e-07	0.069485	1	1	0.0129967
AT1G76650	4.94388e-07	2.73778	1	1	0.0130904
AT3G50890	4.99563e-07	0.225559	1	1	0.0132274
AT3G21295	5.02545e-07	0.613929	1	1	0.0133064
AT5G07220	5.10069e-07	0.318719	1	1	0.0135056
AT1G15420	5.11302e-07	0.844223	1	1	0.0135383
AT2G24550	5.12085e-07	1.5973	1	1	0.013559
AT4G38560	5.13481e-07	0.0746926	1	1	0.0135959
AT3G60540	5.16904e-07	0.0793532	1	1	0.0136866
AT5G64090	5.1935e-07	0.577621	1	1	0.0137514
AT1G78420	5.22235e-07	0.753072	1	1	0.0138277
AT3G29010	5.25777e-07	0.132776	1	1	0.0139215
AT4G34150	5.27192e-07	2.04831	1	1	0.013959
AT1G70140	5.35021e-07	1.50914	1	1	0.0141663
AT1G69260	5.38589e-07	0.116099	1	1	0.0142607
AT5G61780	5.3939e-07	0.768631	1	1	0.014282
AT4G28300	5.4213e-07	1.02984	1	1	0.0143545
AT5G38210	5.42463e-07	0.094505	1	1	0.0143633
AT5G41740	5.50996e-07	0.822306	1	1	0.0145893
AT3G60130	5.54267e-07	0.218468	1	1	0.0146759
AT1G35210	5.68921e-07	0.101568	1	1	0.0150639
AT1G67510	5.71787e-07	0.13875	1	1	0.0151398
AT1G77370	5.72224e-07	0.55868	1	1	0.0151513
AT2G22790	5.75632e-07	0.242296	1	1	0.0152416
AT5G05340	5.7613e-07	1.40245	1	1	0.0152548
AT5G18480	5.78171e-07	0.805387	1	1	0.0153088
AT4G31100	5.78817e-07	0.0344288	1	1	0.0153259
AT1G51660	5.90738e-07	0.461222	1	1	0.0156416
AT1G27700	5.93887e-07	0.264393	1	1	0.0157249
AT5G53370	5.94289e-07	0.329925	1	1	0.0157356
AT4G29700	5.972e-07	0.611468	1	1	0.0158127
AT3G60330	6.01128e-07	0.0512333	1	1	0.0159167
AT5G44870	6.02259e-07	0.606355	1	1	0.0159466
AT5G04170	6.02609e-07	0.934798	1	1	0.0159559
AT5G60190	6.05399e-07	0.171611	1	1	0.0160298
AT4G12735	6.07886e-07	0.284911	1	1	0.0160956
AT3G01220	6.15444e-07	0.0774059	1	1	0.0162957
AT1G52880	6.16481e-07	0.0653807	1	1	0.0163232
AT1G67630	6.1694e-07	-0.182772	1	1	0.0163353
AT3G42660	6.19623e-07	-0.187534	1	1	0.0164064
AT3G57330	6.22234e-07	0.494582	1	1	0.0164755
AT2G04420	6.24076e-07	0.0344973	1	1	0.0165243
AT1G71110	6.25022e-07	0.179461	1	1	0.0165493
AT3G20500	6.25258e-07	1.01034	1	1	0.0165556
AT4G34310	6.25958e-07	0.17253	1	1	0.0165741
AT2G20010	6.27249e-07	0.363706	1	1	0.0166083
AT2G40880	6.35657e-07	1.95935	1	1	0.0168309
AT3G50660	6.40326e-07	-0.151449	1	1	0.0169545
AT5G10750	6.53591e-07	0.448955	1	1	0.0173058
AT3G02990	6.55341e-07	0.121925	1	1	0.0173521
AT5G57010	6.58818e-07	0.796418	1	1	0.0174442
AT4G30080	6.62632e-07	0.107999	1	1	0.0175452
AT1G74000	6.63611e-07	0.190472	1	1	0.0175711
AT2G17480	6.65323e-07	0.358637	1	1	0.0176164
AT4G30560	6.65887e-07	0.0950898	1	1	0.0176314
AT1G12610	6.66616e-07	0.362825	1	1	0.0176506
AT1G78380	6.76234e-07	1.88714	1	1	0.0179053
AT5G03070	6.80577e-07	0.225309	1	1	0.0180203
AT4G02870	6.83763e-07	0.0504873	1	0.5	0.0181047
AT1G17340	6.89284e-07	0.380192	1	1	0.0182508
AT1G26730	6.89561e-07	0.171836	1	1	0.0182582
AT5G66650	6.92596e-07	0.640646	1	1	0.0183386
AT4G35320	7.20135e-07	0.871524	1	1	0.0190677
AT2G35000	7.20366e-07	0.0672901	1	1	0.0190738
AT1G78050	7.22687e-07	0.198092	1	1	0.0191353
AT4G11521	7.28593e-07	0.0513502	1	1	0.0192917
AT1G76390	7.39114e-07	0.365141	1	1	0.0195703
AT1G48040	7.41043e-07	0.225119	1	1	0.0196213
AT4G36000	7.49538e-07	0.0404187	1	1	0.0198463
AT3G48570	7.61355e-07	1.4949	1	1	0.0201592
AT1G72440	7.63404e-07	0.710695	1	1	0.0202134
AT2G40270	7.66622e-07	0.486128	1	1	0.0202986
AT2G39805	7.74899e-07	0.292152	1	1	0.0205178
AT4G30850	7.85843e-07	0.783712	1	1	0.0208076
AT5G51105	7.90375e-07	0.0230451	1	0	0.0209275
AT1G03970	7.9819e-07	0.282672	1	1	0.0211345
AT5G39020	7.99452e-07	0.151016	1	1	0.0211679
AT3G54100	8.00997e-07	0.208827	1	1	0.0212088
AT4G12410	8.22556e-07	0.0481992	1	1	0.0217796
AT1G18910	8.28745e-07	0.0447286	1	1	0.0219435
AT1G59850	8.43978e-07	0.0287275	1	1	0.0223469
AT1G26900	8.47617e-07	0.110377	1	1	0.0224432
AT2G24545	8.53897e-07	0.049705	1	1	0.0226095
AT1G69020	8.66215e-07	0.0736827	1	1	0.0229356
AT3G60080	8.66609e-07	0.463494	1	1	0.0229461
AT4G30100	8.78061e-07	0.591955	1	1	0.0232493
AT2G25737	8.8571e-07	0.462976	1	1	0.0234518
AT4G22470	8.93321e-07	0.281999	1	1	0.0236534
AT1G67920	8.9444e-07	2.39645	1	1	0.023683
AT2G39800	9.0253e-07	0.688778	1	1	0.0238972
AT1G79610	9.04145e-07	0.447773	1	1	0.0239399
AT5G59740	9.15723e-07	0.196501	1	1	0.0242465
AT5G43980	9.2257e-07	0.423477	1	1	0.0244278
AT5G43180	9.3461e-07	0.0265306	1	0	0.0247466
AT4G23810	9.41964e-07	0.490169	1	1	0.0249413
AT2G20410	9.63554e-07	-0.524995	1	1	0.025513
AT3G13440	9.68045e-07	0.44365	1	1	0.0256319
AT2G46600	9.69551e-07	0.630352	1	1	0.0256718
AT5G63470	9.71219e-07	-0.402362	1	1	0.0257159
AT5G56010	9.82178e-07	1.63458	1	1	0.0260061
AT5G67520	9.87991e-07	0.149998	1	1	0.02616
AT4G39730	9.90846e-07	0.840181	1	1	0.0262356
AT5G63270	1.00352e-06	0.0467294	1	0.5	0.0265713
AT5G43440	1.01839e-06	0.242883	1	1	0.026965
AT2G33585	1.02411e-06	0.267282	1	1	0.0271165
AT3G49120	1.03096e-06	0.228406	1	1	0.0272978
AT1G66590	1.03683e-06	0.064278	1	1	0.0274532
AT1G74750	1.04145e-06	0.408834	1	1	0.0275754
AT2G31870	1.04623e-06	0.128531	1	1	0.027702
AT4G27310	1.05672e-06	0.0673285	1	1	0.0279798
AT5G04870	1.06052e-06	0.38451	1	1	0.0280803
AT4G38000	1.0643e-06	0.0220589	1	0	0.0281806
AT4G17410	1.07956e-06	0.592635	1	1	0.0285847
AT4G34410	1.08193e-06	2.06284	1	1	0.0286474
AT5G20225	1.08378e-06	0.0451705	1	1	0.0286962
AT5G61960	1.0923e-06	0.648931	1	1	0.0289219
AT5G46710	1.09432e-06	0.932342	1	1	0.0289755
AT2G21640	1.09489e-06	0.220719	1	1	0.0289906
AT5G50900	1.10899e-06	0.468186	1	1	0.0293638
AT5G51990	1.11681e-06	0.629947	1	1	0.029571
AT5G15940	1.15528e-06	0.0762198	1	1	0.0305894
AT2G42955	1.1591e-06	0.0299121	1	1	0.0306907
AT1G65500	1.17132e-06	0.0673347	1	1	0.0310141
AT1G63440	1.17259e-06	0.17922	1	1	0.0310479
AT3G54420	1.18562e-06	1.09649	1	1	0.0313929
AT1G79310	1.18853e-06	0.050503	1	0.5	0.0314698
AT3G26680	1.19054e-06	0.493449	1	1	0.0315231
AT5G24810	1.19339e-06	0.965894	1	1	0.0315986
AT2G39350	1.21244e-06	1.3064	1	1	0.0321031
AT3G49540	1.23868e-06	1.01164	1	1	0.0327979
AT5G10990	1.24164e-06	0.0826825	1	1	0.0328762
AT1G63860	1.24287e-06	0.5611	1	1	0.0329086
AT4G16820	1.25962e-06	0.0939588	1	1	0.0333521
AT1G72470	1.26634e-06	0.0997959	1	1	0.0335302
AT2G18690	1.29314e-06	0.774179	1	1	0.0342396
AT4G02060	1.29528e-06	-0.591256	1	1	0.0342963
AT4G36945	1.31136e-06	0.262933	1	1	0.0347222
AT4G35240	1.33777e-06	0.350359	1	1	0.0354215
AT1G06870	1.34149e-06	0.633409	1	1	0.0355201
AT4G24110	1.35673e-06	1.10549	1	1	0.0359236
AT1G29680	1.3624e-06	0.0622724	1	1	0.0360737
AT2G40710	1.3696e-06	0.115407	1	1	0.0362644
AT2G30930	1.37655e-06	0.179904	1	1	0.0364483
AT1G19380	1.3888e-06	1.94649	1	1	0.0367726
AT3G26020	1.3907e-06	0.651647	1	1	0.0368229
AT1G77360	1.39236e-06	0.0772794	1	1	0.0368668
AT5G56270	1.39311e-06	0.23641	1	1	0.0368869
AT2G44730	1.39868e-06	0.875081	1	1	0.0370341
AT5G11740	1.4189e-06	2.3701	1	1	0.0375696
AT1G51820	1.42649e-06	0.557405	1	1	0.0377706
AT3G12400	1.42685e-06	0.904369	1	1	0.0377801
AT1G03905	1.44283e-06	0.122776	1	1	0.0382032
AT2G47070	1.44699e-06	0.872542	1	1	0.0383135
AT2G42350	1.46544e-06	0.0980775	1	1	0.0388018
AT5G65350	1.47015e-06	0.35226	1	1	0.0389265
AT4G05070	1.47952e-06	0.689053	1	1	0.0391747
AT5G04310	1.48113e-06	0.0302698	1	1	0.0392175
AT3G09000	1.48825e-06	0.805099	1	1	0.039406
AT5G42040	1.48861e-06	0.17745	1	1	0.0394153
AT3G55470	1.49031e-06	0.461185	1	1	0.0394606
AT4G18050	1.52602e-06	0.117164	1	1	0.0404058
AT3G22600	1.52658e-06	0.733205	1	1	0.0404209
AT1G73500	1.53491e-06	0.701759	1	1	0.0406413
AT5G47440	1.53536e-06	0.0993903	1	1	0.0406533
AT1G78000	1.53929e-06	0.177965	1	1	0.0407573
AT3G59290	1.53993e-06	0.278049	1	1	0.0407743
AT5G49500	1.54724e-06	0.102212	1	1	0.0409678
AT4G17720	1.55061e-06	0.642883	1	1	0.0410571
AT5G14060	1.56597e-06	-0.542083	1	1	0.0414637
AT1G32960	1.56798e-06	0.0321135	1	1	0.0415168
AT1G77250	1.57296e-06	0.535218	1	1	0.0416489
AT3G54030	1.57359e-06	0.374492	1	1	0.0416656
AT1G78210	1.62376e-06	0.185826	1	1	0.042994
AT2G27200	1.62754e-06	0.28478	1	1	0.0430941
AT5G55790	1.63374e-06	-0.213683	1	1	0.0432581
AT1G69760	1.63508e-06	0.750748	1	1	0.0432935
AT5G01950	1.65331e-06	0.17779	1	1	0.0437764
AT3G48070	1.68797e-06	0.943151	1	1	0.0446942
AT2G41070	1.70906e-06	0.107974	1	1	0.0452524
AT3G26980	1.71359e-06	1.05405	1	1	0.0453724
AT4G01720	1.71404e-06	0.0647464	1	1	0.0453844
AT1G07360	1.73251e-06	0.670654	1	1	0.0458734
AT2G02180	1.74687e-06	0.98908	1	1	0.0462537
AT2G40180	1.75876e-06	1.40689	1	1	0.0465684
AT1G08940	1.76137e-06	0.828743	1	1	0.0466375
AT5G54240	1.76562e-06	0.16369	1	1	0.0467502
AT3G10730	1.76599e-06	0.550693	1	1	0.0467599
AT4G36520	1.77433e-06	0.496108	1	1	0.0469807
AT2G40715	1.77952e-06	0.110049	1	1	0.0471182
AT1G64060	1.7864e-06	0.372088	1	1	0.0473002
AT5G41360	1.80055e-06	0.508784	1	1	0.047675
AT4G39270	1.8012e-06	0.0841563	1	1	0.0476921
AT3G57380	1.80335e-06	0.0550266	1	1	0.0477492
AT2G03240	1.8083e-06	0.556981	1	1	0.0478802
AT5G01710	1.83974e-06	1.05733	1	1	0.0487127
AT1G65730	1.85482e-06	0.38424	1	1	0.0491119
AT5G45000	1.85598e-06	0.0738171	1	1	0.0491427
AT1G30450	1.87298e-06	0.605993	1	1	0.0495927
AT3G47420	1.88366e-06	0.06099	1	1	0.0498755
AT4G25070	1.89311e-06	0.107335	1	1	0.0501257
AT5G16210	1.89615e-06	0.435561	1	1	0.0502062
AT5G02620	1.92449e-06	0.294998	1	1	0.0509566
AT3G17710	1.9312e-06	0.130911	1	1	0.0511343
AT4G31950	1.93184e-06	0.0614297	1	1	0.0511512
AT5G17380	1.93698e-06	0.601285	1	1	0.0512873
AT5G47175	1.94871e-06	0.0679602	1	1	0.0515981
AT2G31230	1.9589e-06	0.199842	1	1	0.0518677
AT1G13370	1.97217e-06	0.199759	1	1	0.0522191
AT1G73600	1.97618e-06	-0.834585	1	1	0.0523252
AT1G62422	2.04785e-06	0.34789	1	1	0.054223
AT2G47060	2.07022e-06	1.53444	1	1	0.0548153
AT5G35480	2.09623e-06	-0.468171	1	1	0.055504
AT3G09920	2.1197e-06	0.626827	1	1	0.0561255
AT3G45730	2.12894e-06	0.703244	1	1	0.05637
[truncated: 23,851 more rows]
