# Supplementary material for: Dual and spatially resolved drought responses in the Arabidopsis leaf mesophyll revealed by single‐cell transcriptomics
Source: New Phytol. 2025 Mar 3;246(3):840–58. doi: 10.1111/nph.20446 (PMC11982798; doi:10.1111/nph.20446)
Supplement: Supplementary file 9 — Table S8 Drought responses per Arabidopsis leaf tissue and functional analysis. [file NPH-246-840-s003.xlsx]

## Sheet: Upregulated
New Phytologist Supporting Information
Article title: Dual and spatially resolved drought responses in the Arabidopsis leaf mesophyll revealed by single-cell transcriptomics
Authors: Rubén Tenorio Berrío, Eline Verhelst, Thomas Eekhout, Carolin Grones, Lieven De Veylder, Bert De Rybel, Marieke Dubois
Article acceptance date: 13 January 2025
Supplemental Table 8. Drought responses per Arabidopsis leaf tissue and functional analysis.
Upregulated differentially expressed genes in mild drought responses per tissue.
FC = Fold Change (negative log2FC indicate genes that are less expressed in the control, well-watered conditions (genes upregulated by drought). pct.1 and pct.2 represent the percentage of cells, of each tissue indicated in column G, expressing the gene in population 1 (well-watered cells) and 2 (mild drought cells), respectively.
Gene	P-value	Log2-FC	pct.1	pct.2	P (adj.)	Tissue
AT3G22231	2.14712e-169	-1.52211	0.587	0.773	5.68514e-165	CC_G1S
AT2G33380	2.69006e-161	-1.66594	0.206	0.508	7.12275e-157	CC_G1S
AT2G34420	3.16718e-108	-0.684607	0.881	0.954	8.38606e-104	CC_G1S
AT1G19960	7.22038e-106	-1.61422	0.261	0.498	1.91181e-101	CC_G1S
AT3G22235	6.21067e-94	-1.59704	0.224	0.433	1.64446e-89	CC_G1S
AT1G74670	2.26018e-90	-1.59261	0.234	0.444	5.9845e-86	CC_G1S
AT2G42540	3.36065e-90	-2.3188	0.096	0.278	8.89833e-86	CC_G1S
AT3G08940	4.99991e-90	-0.542068	0.892	0.94	1.32388e-85	CC_G1S
AT1G56220	2.21878e-82	-0.984759	0.487	0.665	5.87487e-78	CC_G1S
AT1G52000	4.47954e-82	-2.51922	0.047	0.191	1.18609e-77	CC_G1S
ATCG00440	6.29088e-81	-0.53667	0.987	0.994	1.6657e-76	CC_G1S
ATCG00430	3.93371e-80	-0.556993	0.972	0.985	1.04157e-75	CC_G1S
AT5G51550	1.35703e-77	-1.33914	0.351	0.527	3.59314e-73	CC_G1S
AT3G45140	1.33313e-75	-0.653149	0.8	0.873	3.52985e-71	CC_G1S
AT2G15960	5.23452e-68	-1.4999	0.177	0.353	1.386e-63	CC_G1S
ATCG00420	1.79517e-66	-0.509206	0.969	0.979	4.75325e-62	CC_G1S
AT2G25625	1.25311e-62	-2.35937	0.031	0.138	3.31799e-58	CC_G1S
ATCG00270	2.67661e-62	-0.769838	0.805	0.868	7.08714e-58	CC_G1S
AT1G22160	2.06353e-60	-1.05984	0.294	0.471	5.4638e-56	CC_G1S
AT2G23130	2.2383e-60	-1.30041	0.185	0.35	5.92656e-56	CC_G1S
AT2G14560	2.73354e-58	-1.44353	0.175	0.334	7.23787e-54	CC_G1S
AT2G17230	3.68128e-57	-1.99728	0.054	0.172	9.74729e-53	CC_G1S
AT2G14247	9.22705e-53	-1.54773	0.145	0.29	2.44314e-48	CC_G1S
AT1G56280	7.7113e-50	-0.546199	0.696	0.773	2.0418e-45	CC_G1S
AT4G37980	8.57749e-50	-0.907388	0.334	0.493	2.27115e-45	CC_G1S
ATCG01100	1.44125e-49	-0.521307	0.941	0.964	3.81614e-45	CC_G1S
ATCG01090	1.93251e-49	-0.596995	0.756	0.834	5.1169e-45	CC_G1S
AT1G52400	2.11749e-49	-3.68592	0.014	0.088	5.60668e-45	CC_G1S
AT2G47440	3.06073e-49	-1.38563	0.112	0.243	8.1042e-45	CC_G1S
AT3G19680	5.68874e-47	-2.21062	0.033	0.123	1.50627e-42	CC_G1S
AT3G54810	8.68108e-47	-1.24236	0.149	0.287	2.29858e-42	CC_G1S
AT2G30520	2.70281e-46	-0.807805	0.37	0.519	7.15651e-42	CC_G1S
AT5G19190	6.11432e-46	-1.22018	0.157	0.295	1.61895e-41	CC_G1S
AT5G24770	9.66588e-46	-4.64623	0.006	0.064	2.55933e-41	CC_G1S
AT3G29575	4.24483e-45	-2.34297	0.025	0.106	1.12395e-40	CC_G1S
AT4G16590	4.52573e-45	-2.46443	0.03	0.114	1.19832e-40	CC_G1S
AT2G18230	8.52395e-45	-0.530815	0.683	0.76	2.25697e-40	CC_G1S
AT4G13340	2.34895e-44	-1.06611	0.298	0.438	6.21956e-40	CC_G1S
AT3G28220	2.66309e-44	-1.32916	0.216	0.354	7.05134e-40	CC_G1S
AT5G54270	4.51277e-44	-0.510423	0.799	0.869	1.19489e-39	CC_G1S
AT1G32900	8.38536e-44	-1.46145	0.12	0.244	2.22028e-39	CC_G1S
AT5G60910	3.44487e-42	-1.50128	0.056	0.155	9.12134e-38	CC_G1S
AT4G08950	5.04178e-42	-1.18344	0.22	0.358	1.33496e-37	CC_G1S
AT1G61100	1.75406e-39	-1.29379	0.121	0.239	4.64441e-35	CC_G1S
AT5G53450	1.60797e-35	-0.748548	0.448	0.567	4.25759e-31	CC_G1S
ATCG00150	1.78806e-34	-0.561781	0.724	0.788	4.73443e-30	CC_G1S
AT1G68520	6.506e-34	-0.504636	0.586	0.691	1.72266e-29	CC_G1S
AT1G49130	4.87058e-32	-1.08838	0.133	0.242	1.28963e-27	CC_G1S
AT5G08330	4.92644e-32	-0.794976	0.364	0.481	1.30442e-27	CC_G1S
AT5G47500	6.65568e-32	-0.926612	0.357	0.477	1.76229e-27	CC_G1S
AT3G04730	1.01305e-31	-0.505531	0.568	0.658	2.68236e-27	CC_G1S
AT4G15530	1.25279e-31	-2.81409	0.016	0.07	3.31714e-27	CC_G1S
AT2G44060	1.89059e-31	-0.550324	0.438	0.568	5.00589e-27	CC_G1S
ATCG01080	2.59038e-31	-0.684712	0.547	0.628	6.85881e-27	CC_G1S
AT2G41240	4.33382e-31	-2.0303	0.035	0.104	1.14751e-26	CC_G1S
AT2G34430	8.13412e-31	-0.930344	0.399	0.517	2.15375e-26	CC_G1S
AT2G43530	9.20834e-30	-0.620014	0.549	0.641	2.43819e-25	CC_G1S
AT1G18710	1.24657e-29	-0.889697	0.15	0.26	3.30066e-25	CC_G1S
AT2G39800	1.67893e-29	-1.25776	0.116	0.213	4.44547e-25	CC_G1S
AT2G42530	1.1607e-28	-1.03476	0.234	0.346	3.07329e-24	CC_G1S
AT1G19670	1.38243e-28	-0.865564	0.327	0.439	3.66041e-24	CC_G1S
AT1G19660	1.52526e-28	-0.644294	0.415	0.521	4.03859e-24	CC_G1S
AT5G01810	2.27611e-28	-1.25334	0.097	0.189	6.0267e-24	CC_G1S
AT5G48490	9.84358e-28	-0.752002	0.334	0.448	2.60638e-23	CC_G1S
AT5G24160	6.84128e-27	-1.11287	0.117	0.21	1.81143e-22	CC_G1S
AT2G05100	1.4474e-26	-0.582182	0.493	0.595	3.83242e-22	CC_G1S
AT2G32160	4.64201e-26	-0.924351	0.15	0.25	1.22911e-21	CC_G1S
AT3G27690	6.70428e-26	-0.821214	0.246	0.355	1.77516e-21	CC_G1S
AT3G58120	9.44143e-26	-0.940335	0.144	0.242	2.4999e-21	CC_G1S
AT1G33240	7.19654e-25	-0.556707	0.407	0.508	1.9055e-20	CC_G1S
AT2G22990	1.87332e-24	-0.536486	0.561	0.627	4.96019e-20	CC_G1S
AT2G45170	6.91152e-24	-0.737129	0.382	0.485	1.83003e-19	CC_G1S
AT5G25280	1.68906e-23	-1.01603	0.132	0.22	4.4723e-19	CC_G1S
AT2G45660	1.73569e-23	-0.755698	0.267	0.367	4.59576e-19	CC_G1S
AT1G29395	2.96834e-23	-0.865099	0.241	0.344	7.85957e-19	CC_G1S
AT1G80130	9.69192e-23	-1.92496	0.025	0.074	2.56623e-18	CC_G1S
AT1G80310	2.03285e-22	-0.995552	0.081	0.156	5.38258e-18	CC_G1S
AT5G50950	2.18227e-22	-0.77853	0.268	0.366	5.77822e-18	CC_G1S
AT4G11960	9.93037e-22	-0.640364	0.228	0.328	2.62936e-17	CC_G1S
AT2G23320	1.03729e-21	-0.622889	0.386	0.483	2.74653e-17	CC_G1S
AT2G15580	2.93996e-21	-0.540234	0.386	0.484	7.78442e-17	CC_G1S
AT2G42750	4.24832e-21	-0.592286	0.444	0.533	1.12487e-16	CC_G1S
AT5G03190	7.5306e-21	-0.946797	0.075	0.146	1.99395e-16	CC_G1S
AT1G28330	8.65306e-21	-0.670837	0.446	0.529	2.29116e-16	CC_G1S
AT1G23020	1.75353e-20	-1.43774	0.054	0.115	4.64299e-16	CC_G1S
AT2G40610	1.7899e-20	-1.05715	0.064	0.13	4.73931e-16	CC_G1S
AT4G15800	3.40974e-20	-0.699043	0.23	0.326	9.02832e-16	CC_G1S
AT2G27500	4.3125e-20	-0.827429	0.18	0.267	1.14186e-15	CC_G1S
AT5G47640	4.88883e-20	-0.51678	0.334	0.434	1.29447e-15	CC_G1S
AT2G26690	7.8412e-20	-1.41286	0.036	0.089	2.07619e-15	CC_G1S
AT3G19010	8.61809e-20	-0.893227	0.129	0.209	2.2819e-15	CC_G1S
AT2G37540	1.3347e-19	-0.748809	0.228	0.32	3.53403e-15	CC_G1S
AT3G04670	1.74474e-19	-1.38711	0.052	0.111	4.61972e-15	CC_G1S
AT2G18300	1.83681e-19	-0.58766	0.261	0.36	4.8635e-15	CC_G1S
AT4G32150	2.25586e-19	-0.631252	0.297	0.392	5.97307e-15	CC_G1S
AT5G44680	7.27841e-19	-0.888914	0.158	0.241	1.92718e-14	CC_G1S
AT3G18490	9.75906e-19	-0.506916	0.366	0.456	2.58401e-14	CC_G1S
AT3G53400	9.85619e-19	-1.35226	0.034	0.083	2.60972e-14	CC_G1S
AT2G47700	1.15379e-18	-0.519321	0.36	0.451	3.05502e-14	CC_G1S
AT3G17510	1.61169e-18	-0.580373	0.385	0.472	4.26744e-14	CC_G1S
AT1G72150	2.08293e-18	-0.553806	0.371	0.457	5.51519e-14	CC_G1S
AT5G59030	4.3676e-18	-0.573818	0.354	0.442	1.15645e-13	CC_G1S
AT2G35880	8.70907e-18	-0.598245	0.3	0.392	2.30599e-13	CC_G1S
AT2G26740	1.01242e-17	-0.531983	0.364	0.458	2.68069e-13	CC_G1S
AT3G11410	1.43514e-17	-0.966785	0.113	0.185	3.79998e-13	CC_G1S
AT5G02020	1.94954e-17	-1.4896	0.02	0.059	5.16198e-13	CC_G1S
AT2G40880	2.22575e-17	-0.580192	0.291	0.382	5.89334e-13	CC_G1S
AT3G07470	3.00513e-17	-0.631054	0.264	0.35	7.95697e-13	CC_G1S
AT3G16520	3.08876e-17	-0.652589	0.242	0.328	8.17841e-13	CC_G1S
AT1G76890	3.21971e-17	-0.861043	0.088	0.154	8.52514e-13	CC_G1S
AT3G28180	3.7262e-17	-1.01032	0.086	0.151	9.86624e-13	CC_G1S
AT3G15790	3.83668e-17	-0.760795	0.116	0.19	1.01588e-12	CC_G1S
AT1G71340	5.2319e-17	-0.624889	0.303	0.386	1.3853e-12	CC_G1S
AT3G06080	5.95951e-17	-0.626603	0.207	0.291	1.57796e-12	CC_G1S
AT2G29670	9.11749e-17	-0.51867	0.301	0.387	2.41413e-12	CC_G1S
AT5G54380	9.98631e-17	-0.864487	0.075	0.136	2.64417e-12	CC_G1S
AT4G37550	1.51314e-16	-0.54601	0.297	0.381	4.00649e-12	CC_G1S
AT4G37260	1.54751e-16	-0.574271	0.21	0.296	4.0975e-12	CC_G1S
AT4G27740	1.81334e-16	-0.738572	0.119	0.191	4.80137e-12	CC_G1S
AT3G26510	2.5467e-16	-0.596019	0.256	0.339	6.74316e-12	CC_G1S
AT5G40670	2.59015e-16	-0.868411	0.151	0.226	6.85819e-12	CC_G1S
AT1G68190	3.21256e-16	-0.600183	0.191	0.271	8.50622e-12	CC_G1S
AT1G64780	3.28237e-16	-0.572761	0.254	0.34	8.69106e-12	CC_G1S
AT4G03400	3.54493e-16	-0.982718	0.091	0.153	9.38626e-12	CC_G1S
AT2G01420	3.66935e-16	-0.844185	0.132	0.203	9.71569e-12	CC_G1S
AT2G39870	5.59411e-16	-0.825593	0.133	0.205	1.48121e-11	CC_G1S
AT3G10720	6.55667e-16	-0.617857	0.182	0.264	1.73607e-11	CC_G1S
AT3G17100	7.34924e-16	-0.828221	0.162	0.235	1.94593e-11	CC_G1S
AT5G03350	1.30216e-15	-0.758789	0.254	0.33	3.44786e-11	CC_G1S
AT1G07820	1.53152e-15	-0.586981	0.639	0.677	4.05517e-11	CC_G1S
AT4G04610	1.70233e-15	-0.686393	0.193	0.272	4.50744e-11	CC_G1S
AT5G24420	2.47734e-15	-0.914802	0.092	0.154	6.55951e-11	CC_G1S
AT3G06070	5.55257e-15	-0.787096	0.139	0.209	1.47021e-10	CC_G1S
AT3G09600	1.29564e-14	-1.03791	0.056	0.107	3.4306e-10	CC_G1S
AT3G57040	1.57845e-14	-0.787757	0.115	0.18	4.17943e-10	CC_G1S
AT5G05250	1.71945e-14	-0.62844	0.25	0.326	4.55275e-10	CC_G1S
AT3G50660	2.33175e-14	-0.923952	0.059	0.111	6.174e-10	CC_G1S
AT5G02230	3.66109e-14	-0.989367	0.041	0.086	9.69383e-10	CC_G1S
AT5G58310	3.84668e-14	-0.830607	0.102	0.164	1.01852e-09	CC_G1S
AT1G19570	4.13335e-14	-0.905132	0.153	0.219	1.09443e-09	CC_G1S
AT1G14900	4.55542e-14	-0.581651	0.312	0.393	1.20618e-09	CC_G1S
AT5G14640	7.71639e-14	-0.719334	0.192	0.264	2.04315e-09	CC_G1S
AT3G28690	9.17427e-14	-0.59258	0.156	0.225	2.42916e-09	CC_G1S
AT1G26670	9.67879e-14	-0.54374	0.299	0.379	2.56275e-09	CC_G1S
AT5G20250	1.15834e-13	-1.04859	0.094	0.15	3.06706e-09	CC_G1S
AT3G07010	1.33399e-13	-1.15777	0.055	0.103	3.53214e-09	CC_G1S
AT2G37710	1.39389e-13	-0.659243	0.059	0.109	3.69073e-09	CC_G1S
ATCG00700	1.47169e-13	-0.704764	0.097	0.156	3.89675e-09	CC_G1S
AT2G32090	1.74439e-13	-0.643729	0.134	0.201	4.61879e-09	CC_G1S
AT2G23000	2.39839e-13	-0.78001	0.102	0.162	6.35046e-09	CC_G1S
AT5G01820	2.6886e-13	-1.03975	0.07	0.121	7.11887e-09	CC_G1S
AT3G21260	2.73655e-13	-1.33818	0.034	0.073	7.24584e-09	CC_G1S
AT3G56200	3.2607e-13	-1.0077	0.051	0.097	8.63368e-09	CC_G1S
AT5G63190	3.42926e-13	-0.789465	0.087	0.143	9.07998e-09	CC_G1S
AT2G05070	3.59271e-13	-0.612141	0.307	0.378	9.51277e-09	CC_G1S
AT2G01850	3.96409e-13	-0.507116	0.303	0.379	1.04961e-08	CC_G1S
AT4G38740	6.14031e-13	-0.758813	0.149	0.215	1.62583e-08	CC_G1S
AT1G22370	7.45436e-13	-0.815098	0.062	0.111	1.97376e-08	CC_G1S
AT1G03870	1.02322e-12	-0.622261	0.27	0.34	2.7093e-08	CC_G1S
AT5G49730	1.11826e-12	-0.565699	0.269	0.341	2.96093e-08	CC_G1S
AT4G10770	1.3371e-12	-0.718576	0.115	0.175	3.54038e-08	CC_G1S
AT3G62660	1.36066e-12	-0.548578	0.144	0.209	3.60275e-08	CC_G1S
AT3G44735	1.46439e-12	-0.680793	0.222	0.291	3.87741e-08	CC_G1S
AT1G05010	1.5156e-12	-0.542823	0.282	0.357	4.013e-08	CC_G1S
AT3G47620	1.97261e-12	-0.651681	0.149	0.212	5.22307e-08	CC_G1S
AT1G63420	2.36438e-12	-0.56636	0.21	0.28	6.26041e-08	CC_G1S
AT5G25240	2.99919e-12	-0.997223	0.059	0.105	7.94127e-08	CC_G1S
AT4G02630	3.46047e-12	-0.979509	0.119	0.178	9.16263e-08	CC_G1S
AT4G34000	4.54833e-12	-1.26081	0.036	0.073	1.20431e-07	CC_G1S
AT5G48160	5.03585e-12	-0.541433	0.267	0.34	1.33339e-07	CC_G1S
AT3G52070	5.74974e-12	-0.598147	0.228	0.296	1.52242e-07	CC_G1S
AT1G07180	8.39668e-12	-0.526759	0.222	0.293	2.22327e-07	CC_G1S
AT5G19480	8.40579e-12	-0.528223	0.22	0.29	2.22569e-07	CC_G1S
AT1G18620	8.56153e-12	-0.66336	0.147	0.209	2.26692e-07	CC_G1S
AT2G02160	1.30589e-11	-0.562617	0.301	0.365	3.45774e-07	CC_G1S
AT3G26180	1.40982e-11	-0.557307	0.21	0.278	3.73293e-07	CC_G1S
AT1G36370	1.59794e-11	-0.566877	0.166	0.228	4.23104e-07	CC_G1S
AT2G36050	1.93069e-11	-0.913752	0.053	0.095	5.11209e-07	CC_G1S
AT1G22650	1.94613e-11	-0.745253	0.073	0.121	5.15297e-07	CC_G1S
AT5G52540	2.41081e-11	-0.565363	0.105	0.16	6.38335e-07	CC_G1S
AT5G08520	2.76336e-11	-0.639363	0.145	0.204	7.31683e-07	CC_G1S
AT5G41670	2.92428e-11	-0.621534	0.288	0.351	7.7429e-07	CC_G1S
AT1G07490	3.22236e-11	-0.723522	0.061	0.105	8.53216e-07	CC_G1S
AT3G01550	3.34629e-11	-0.515555	0.27	0.338	8.86032e-07	CC_G1S
AT3G05165	3.49417e-11	-0.725676	0.093	0.145	9.25187e-07	CC_G1S
AT2G25490	4.42755e-11	-0.796624	0.104	0.157	1.17233e-06	CC_G1S
AT1G24148	4.46159e-11	-0.547053	0.089	0.141	1.18134e-06	CC_G1S
AT4G26070	5.13135e-11	-0.774806	0.097	0.149	1.35868e-06	CC_G1S
AT1G54740	6.59542e-11	-0.626601	0.039	0.076	1.74633e-06	CC_G1S
AT2G32100	6.79018e-11	-1.21167	0.027	0.059	1.7979e-06	CC_G1S
AT4G23290	7.7648e-11	-0.678324	0.096	0.148	2.05596e-06	CC_G1S
AT2G15830	8.2801e-11	-0.551905	0.293	0.359	2.1924e-06	CC_G1S
AT1G78670	8.43717e-11	-0.740079	0.077	0.124	2.23399e-06	CC_G1S
AT1G20650	9.10889e-11	-0.512134	0.158	0.22	2.41185e-06	CC_G1S
AT1G70520	1.02792e-10	-0.834438	0.024	0.054	2.72172e-06	CC_G1S
AT1G10020	1.09636e-10	-0.710565	0.095	0.145	2.90293e-06	CC_G1S
AT5G54640	1.19958e-10	-0.695617	0.334	0.389	3.17624e-06	CC_G1S
AT5G63160	1.39298e-10	-0.632208	0.103	0.155	3.68833e-06	CC_G1S
AT4G29700	1.8379e-10	-1.54045	0.032	0.065	4.86638e-06	CC_G1S
AT5G08335	1.97522e-10	-1.025	0.054	0.094	5.23e-06	CC_G1S
AT5G48485	2.00275e-10	-0.925773	0.083	0.13	5.30289e-06	CC_G1S
AT3G24518	2.4546e-10	-0.784014	0.025	0.054	6.4993e-06	CC_G1S
AT3G02170	2.86504e-10	-0.672248	0.088	0.136	7.58605e-06	CC_G1S
AT1G20920	2.97348e-10	-0.503254	0.315	0.38	7.87317e-06	CC_G1S
AT1G54100	3.03364e-10	-0.619673	0.111	0.163	8.03248e-06	CC_G1S
AT1G70290	3.04931e-10	-0.911434	0.066	0.109	8.07395e-06	CC_G1S
AT4G30960	3.59456e-10	-0.598805	0.159	0.216	9.51768e-06	CC_G1S
AT4G28270	3.6585e-10	-1.00927	0.034	0.067	9.68697e-06	CC_G1S
AT5G67300	4.2683e-10	-0.769985	0.099	0.148	1.13016e-05	CC_G1S
AT1G22330	4.56796e-10	-1.04471	0.038	0.071	1.20951e-05	CC_G1S
AT1G49500	4.81773e-10	-0.681817	0.144	0.199	1.27564e-05	CC_G1S
AT2G32560	4.85699e-10	-0.524311	0.28	0.343	1.28603e-05	CC_G1S
AT3G60415	5.23267e-10	-0.719408	0.183	0.242	1.38551e-05	CC_G1S
AT1G23080	5.27648e-10	-0.742127	0.087	0.134	1.39711e-05	CC_G1S
AT5G04490	5.3442e-10	-0.674476	0.191	0.248	1.41504e-05	CC_G1S
AT4G08870	6.28674e-10	-0.665412	0.179	0.237	1.6646e-05	CC_G1S
AT3G45600	8.30222e-10	-0.749772	0.033	0.065	2.19826e-05	CC_G1S
AT3G24520	9.19814e-10	-0.752008	0.081	0.126	2.43548e-05	CC_G1S
AT4G38470	9.64997e-10	-0.711258	0.138	0.191	2.55512e-05	CC_G1S
AT4G36210	1.03864e-09	-0.644705	0.133	0.187	2.75011e-05	CC_G1S
AT5G40340	1.15763e-09	-0.56766	0.216	0.276	3.06518e-05	CC_G1S
AT4G12460	1.18649e-09	-0.620059	0.147	0.202	3.14158e-05	CC_G1S
AT5G27350	1.27851e-09	-0.687147	0.141	0.195	3.38525e-05	CC_G1S
AT4G13530	1.39364e-09	-0.51887	0.212	0.271	3.69007e-05	CC_G1S
AT1G74090	1.9266e-09	-0.692964	0.084	0.129	5.10125e-05	CC_G1S
AT5G24530	1.93332e-09	-0.696943	0.108	0.157	5.11906e-05	CC_G1S
AT4G35470	2.46466e-09	-0.710912	0.124	0.174	6.52592e-05	CC_G1S
AT4G40042	2.48087e-09	-0.965637	0.046	0.081	6.56884e-05	CC_G1S
AT3G01520	2.8639e-09	-0.627879	0.184	0.239	7.58302e-05	CC_G1S
AT4G15490	3.00336e-09	-0.541117	0.111	0.16	7.95229e-05	CC_G1S
AT5G50200	3.41456e-09	-0.614334	0.026	0.054	9.04108e-05	CC_G1S
AT3G57020	3.80556e-09	-0.931429	0.057	0.095	0.000100764	CC_G1S
AT3G52240	3.81957e-09	-0.676008	0.066	0.106	0.000101135	CC_G1S
AT1G66900	4.51946e-09	-0.84216	0.08	0.123	0.000119666	CC_G1S
AT4G15540	4.66305e-09	-0.541756	0.137	0.189	0.000123468	CC_G1S
AT5G15230	4.84597e-09	-0.550471	0.272	0.333	0.000128312	CC_G1S
AT3G51000	4.89782e-09	-0.681879	0.048	0.083	0.000129684	CC_G1S
AT1G15910	5.27118e-09	-0.606677	0.121	0.171	0.00013957	CC_G1S
AT5G06710	5.40496e-09	-0.955281	0.031	0.06	0.000143113	CC_G1S
AT2G04690	5.78745e-09	-0.540787	0.21	0.269	0.00015324	CC_G1S
AT5G49990	6.75448e-09	-1.11025	0.038	0.07	0.000178845	CC_G1S
AT2G06850	8.0171e-09	-0.543418	0.358	0.402	0.000212277	CC_G1S
AT1G10640	8.79437e-09	-0.511903	0.184	0.239	0.000232857	CC_G1S
AT3G26890	9.11215e-09	-0.617	0.192	0.246	0.000241271	CC_G1S
AT1G55850	9.50782e-09	-0.642137	0.151	0.202	0.000251748	CC_G1S
AT3G23080	1.01814e-08	-0.604624	0.159	0.211	0.000269582	CC_G1S
AT1G65800	1.20108e-08	-0.66567	0.147	0.198	0.000318021	CC_G1S
AT5G23280	1.32056e-08	-0.529793	0.078	0.119	0.000349659	CC_G1S
ATMG00516	1.41125e-08	-0.554991	0.105	0.151	0.000373671	CC_G1S
AT5G39590	1.47896e-08	-0.775932	0.069	0.107	0.000391598	CC_G1S
AT2G27920	1.78762e-08	-1.07716	0.03	0.057	0.000473325	CC_G1S
AT1G02300	1.81604e-08	-0.632114	0.095	0.139	0.000480852	CC_G1S
AT2G32765	1.93041e-08	-0.676179	0.143	0.194	0.000511135	CC_G1S
AT5G64330	2.04708e-08	-1.37583	0.027	0.054	0.000542027	CC_G1S
AT1G14580	2.08336e-08	-0.591579	0.148	0.198	0.000551631	CC_G1S
AT1G72416	2.28872e-08	-0.939914	0.058	0.093	0.000606006	CC_G1S
AT5G64340	2.2998e-08	-0.649837	0.132	0.179	0.00060894	CC_G1S
AT1G72510	2.62984e-08	-0.514354	0.108	0.154	0.00069633	CC_G1S
AT5G51070	2.68935e-08	-0.610293	0.119	0.166	0.000712086	CC_G1S
AT4G08850	2.98054e-08	-0.581705	0.165	0.217	0.000789187	CC_G1S
AT4G13830	3.37282e-08	-0.525756	0.235	0.288	0.000893055	CC_G1S
AT4G01330	4.18577e-08	-0.638113	0.125	0.171	0.00110831	CC_G1S
AT1G80300	4.19702e-08	-0.516332	0.188	0.241	0.00111129	CC_G1S
AT1G35710	4.47185e-08	-0.612469	0.109	0.154	0.00118406	CC_G1S
AT5G22920	4.55905e-08	-0.817705	0.04	0.07	0.00120715	CC_G1S
AT5G64920	4.61545e-08	-0.540888	0.21	0.262	0.00122208	CC_G1S
AT3G05990	4.89139e-08	-0.708841	0.068	0.105	0.00129514	CC_G1S
AT3G22070	6.01734e-08	-0.859171	0.056	0.09	0.00159327	CC_G1S
AT4G37790	6.74762e-08	-0.533097	0.077	0.116	0.00178663	CC_G1S
AT5G50240	7.09823e-08	-0.543472	0.107	0.151	0.00187947	CC_G1S
AT2G32290	9.19016e-08	-0.98635	0.025	0.05	0.00243337	CC_G1S
AT1G30500	1.12692e-07	-0.688304	0.07	0.107	0.00298386	CC_G1S
AT3G27110	1.15884e-07	-0.524885	0.172	0.222	0.00306837	CC_G1S
AT2G17220	1.45632e-07	-0.590391	0.185	0.233	0.00385605	CC_G1S
AT1G45976	1.49575e-07	-0.598406	0.153	0.2	0.00396045	CC_G1S
AT5G14780	1.58225e-07	-0.849287	0.057	0.09	0.00418948	CC_G1S
AT5G59800	1.60373e-07	-0.732708	0.079	0.117	0.00424636	CC_G1S
AT1G21250	1.89107e-07	-0.610682	0.07	0.106	0.00500717	CC_G1S
AT5G62220	1.89737e-07	-0.678196	0.083	0.121	0.00502386	CC_G1S
AT5G48850	2.04636e-07	-0.951931	0.033	0.06	0.00541834	CC_G1S
AT5G22300	2.09373e-07	-0.671835	0.121	0.164	0.00554377	CC_G1S
AT5G64260	2.1532e-07	-0.673891	0.126	0.169	0.00570125	CC_G1S
AT1G21270	2.2923e-07	-0.66496	0.062	0.096	0.00606955	CC_G1S
AT4G26400	2.42567e-07	-0.536097	0.146	0.194	0.00642269	CC_G1S
AT4G28610	2.53762e-07	-0.51662	0.206	0.257	0.00671911	CC_G1S
AT1G56170	2.91889e-07	-0.527138	0.102	0.143	0.00772865	CC_G1S
AT3G22370	3.0717e-07	-0.510451	0.133	0.177	0.00813324	CC_G1S
AT2G22080	3.08902e-07	-0.956853	0.036	0.062	0.0081791	CC_G1S
AT3G08690	3.10504e-07	-0.844517	0.032	0.057	0.00822153	CC_G1S
AT5G62430	3.49642e-07	-0.930559	0.029	0.053	0.00925783	CC_G1S
AT1G14250	3.66017e-07	-0.54091	0.239	0.29	0.0096914	CC_G1S
AT3G01690	5.14414e-07	-0.524577	0.156	0.201	0.0136207	CC_G1S
AT2G40750	5.81756e-07	-0.536087	0.111	0.153	0.0154037	CC_G1S
AT3G49590	6.12905e-07	-0.553755	0.046	0.075	0.0162285	CC_G1S
AT5G47560	7.06167e-07	-0.569947	0.085	0.121	0.0186979	CC_G1S
AT5G13010	7.30693e-07	-0.603785	0.182	0.227	0.0193473	CC_G1S
AT2G42030	7.38664e-07	-0.560424	0.104	0.143	0.0195584	CC_G1S
AT4G33410	7.70946e-07	-0.640872	0.122	0.162	0.0204131	CC_G1S
AT1G30510	7.80616e-07	-0.706807	0.052	0.082	0.0206692	CC_G1S
AT1G69690	9.09244e-07	-0.876573	0.044	0.072	0.024075	CC_G1S
AT1G13080	1.00303e-06	-0.838659	0.052	0.082	0.0265581	CC_G1S
AT5G58770	1.11031e-06	-0.653801	0.085	0.121	0.0293988	CC_G1S
AT3G54830	1.18992e-06	-0.77032	0.071	0.104	0.0315066	CC_G1S
AT5G39730	1.22281e-06	-0.709432	0.067	0.1	0.0323777	CC_G1S
AT3G06130	1.25256e-06	-0.739586	0.114	0.152	0.0331652	CC_G1S
AT5G43450	1.26025e-06	-0.593123	0.028	0.051	0.033369	CC_G1S
AT5G10550	1.41962e-06	-0.678809	0.102	0.139	0.0375887	CC_G1S
AT2G03690	1.42048e-06	-0.600496	0.089	0.125	0.0376115	CC_G1S
AT4G03030	1.4393e-06	-0.625315	0.062	0.093	0.0381097	CC_G1S
AT3G16857	1.55072e-06	-0.51669	0.089	0.125	0.04106	CC_G1S
AT3G10150	1.66901e-06	-0.799961	0.032	0.056	0.044192	CC_G1S
AT2G07751	1.68022e-06	-0.76923	0.061	0.092	0.0444889	CC_G1S
AT2G42870	1.73278e-06	-1.01546	0.034	0.058	0.0458807	CC_G1S
AT1G58180	1.97824e-06	-0.63133	0.049	0.077	0.0523799	CC_G1S
AT3G26230	2.17731e-06	-0.531198	0.054	0.084	0.0576509	CC_G1S
AT5G08580	2.49693e-06	-0.710081	0.066	0.097	0.0661137	CC_G1S
AT3G50830	2.54448e-06	-0.529349	0.191	0.233	0.0673727	CC_G1S
AT2G41710	2.59957e-06	-0.529945	0.118	0.157	0.0688314	CC_G1S
AT5G66490	2.83553e-06	-0.534684	0.072	0.105	0.0750793	CC_G1S
AT2G31955	3.29462e-06	-0.575167	0.087	0.121	0.087235	CC_G1S
AT3G15780	3.39812e-06	-0.549533	0.125	0.164	0.0899755	CC_G1S
AT1G19050	3.52356e-06	-0.531345	0.121	0.159	0.0932968	CC_G1S
AT3G61970	3.53842e-06	-0.52722	0.118	0.157	0.0936904	CC_G1S
AT5G14760	3.70648e-06	-1.03411	0.03	0.052	0.0981402	CC_G1S
AT3G62770	3.74548e-06	-0.666109	0.088	0.122	0.0991728	CC_G1S
AT5G65660	3.84615e-06	-0.68455	0.091	0.126	0.101838	CC_G1S
AT4G33540	4.16501e-06	-0.575654	0.136	0.175	0.110281	CC_G1S
AT2G46800	4.4764e-06	-0.584839	0.185	0.226	0.118526	CC_G1S
AT1G76460	4.49207e-06	-0.503417	0.058	0.087	0.118941	CC_G1S
AT2G46180	5.47445e-06	-0.519852	0.12	0.159	0.144953	CC_G1S
AT1G17620	5.59476e-06	-0.652282	0.072	0.103	0.148138	CC_G1S
AT4G23600	5.76479e-06	-0.744481	0.124	0.161	0.15264	CC_G1S
AT4G28290	6.27844e-06	-0.594089	0.152	0.191	0.166241	CC_G1S
AT1G73325	6.8409e-06	-0.650468	0.052	0.079	0.181133	CC_G1S
AT4G10790	7.29839e-06	-0.601664	0.154	0.193	0.193247	CC_G1S
AT4G34980	7.3258e-06	-0.590478	0.061	0.089	0.193972	CC_G1S
AT1G70810	7.46273e-06	-0.564523	0.113	0.15	0.197598	CC_G1S
AT5G52280	8.65474e-06	-0.804558	0.039	0.063	0.22916	CC_G1S
AT2G20750	9.42551e-06	-0.908177	0.054	0.08	0.249569	CC_G1S
AT3G06420	1.05787e-05	-0.631272	0.075	0.105	0.280102	CC_G1S
AT2G42400	1.09384e-05	-0.634085	0.079	0.11	0.289627	CC_G1S
AT2G45620	1.26644e-05	-0.54964	0.162	0.202	0.335329	CC_G1S
AT3G01490	1.40506e-05	-0.848038	0.036	0.059	0.372032	CC_G1S
AT4G35320	1.47759e-05	-0.58288	0.075	0.105	0.391237	CC_G1S
AT5G14280	1.61357e-05	-0.848096	0.043	0.067	0.427241	CC_G1S
AT1G14340	1.61493e-05	-0.55877	0.067	0.096	0.4276	CC_G1S
AT4G36470	1.67791e-05	-0.572709	0.034	0.056	0.444278	CC_G1S
AT5G56150	1.68618e-05	-0.728543	0.054	0.08	0.446466	CC_G1S
AT5G63910	1.7668e-05	-0.746979	0.057	0.084	0.467814	CC_G1S
AT1G03610	1.83806e-05	-0.603719	0.123	0.158	0.486681	CC_G1S
AT1G29465	2.17141e-05	-0.548577	0.073	0.102	0.574945	CC_G1S
AT1G03470	2.38752e-05	-0.868815	0.031	0.051	0.632167	CC_G1S
AT3G23780	2.40629e-05	-0.620954	0.07	0.098	0.637136	CC_G1S
AT5G51770	2.41465e-05	-0.575904	0.06	0.087	0.639352	CC_G1S
AT3G17950	2.44296e-05	-0.910047	0.031	0.051	0.646847	CC_G1S
AT4G01026	2.45539e-05	-0.723033	0.03	0.05	0.650137	CC_G1S
AT1G15020	2.45888e-05	-0.798148	0.031	0.051	0.651063	CC_G1S
AT1G08930	2.47368e-05	-0.537063	0.293	0.328	0.654981	CC_G1S
AT1G29970	2.60702e-05	-0.511909	0.132	0.168	0.690286	CC_G1S
AT5G11970	2.94912e-05	-0.79662	0.035	0.056	0.780869	CC_G1S
AT5G61820	3.01394e-05	-0.614805	0.077	0.106	0.798031	CC_G1S
AT1G03430	3.04814e-05	-0.558066	0.172	0.209	0.807085	CC_G1S
AT4G39510	3.36622e-05	-1.07087	0.034	0.055	0.891307	CC_G1S
AT4G02540	3.52611e-05	-0.621495	0.046	0.069	0.933644	CC_G1S
AT3G05490	3.54663e-05	-0.645126	0.114	0.146	0.939078	CC_G1S
AT2G22740	3.55821e-05	-0.573788	0.065	0.092	0.942143	CC_G1S
AT1G72300	3.58285e-05	-1.05317	0.051	0.075	0.948667	CC_G1S
AT2G33540	3.64813e-05	-0.56769	0.063	0.091	0.965953	CC_G1S
AT5G66730	3.77921e-05	-0.816791	0.079	0.108	1	CC_G1S
AT5G64550	4.046e-05	-0.633886	0.059	0.085	1	CC_G1S
AT4G30550	4.12661e-05	-0.503945	0.138	0.172	1	CC_G1S
AT2G42790	4.47284e-05	-0.555732	0.061	0.087	1	CC_G1S
AT4G23300	4.62406e-05	-0.653331	0.081	0.11	1	CC_G1S
AT1G02170	4.74633e-05	-0.523871	0.16	0.195	1	CC_G1S
AT1G67300	4.83549e-05	-0.581085	0.08	0.109	1	CC_G1S
AT3G24740	4.87355e-05	-0.593969	0.085	0.114	1	CC_G1S
AT5G18550	5.00874e-05	-0.71942	0.105	0.136	1	CC_G1S
AT1G74780	5.32181e-05	-0.686598	0.032	0.052	1	CC_G1S
AT1G62880	5.87605e-05	-0.738479	0.046	0.069	1	CC_G1S
AT3G54850	6.29463e-05	-0.742656	0.044	0.066	1	CC_G1S
AT1G02816	7.06307e-05	-0.853013	0.047	0.07	1	CC_G1S
AT1G15175	7.06653e-05	-0.540687	0.057	0.081	1	CC_G1S
AT2G17787	7.8688e-05	-0.792033	0.06	0.084	1	CC_G1S
AT4G17550	8.3762e-05	-0.592377	0.042	0.064	1	CC_G1S
AT3G25500	9.02786e-05	-0.58382	0.122	0.153	1	CC_G1S
AT5G48370	9.94373e-05	-0.574101	0.072	0.098	1	CC_G1S
AT5G16940	0.000102364	-0.554053	0.058	0.082	1	CC_G1S
AT5G65110	0.000123582	-0.503399	0.108	0.137	1	CC_G1S
AT3G52030	0.000125669	-0.622164	0.073	0.099	1	CC_G1S
AT1G24280	0.000138964	-0.564426	0.064	0.089	1	CC_G1S
AT5G01990	0.000139788	-0.753437	0.072	0.098	1	CC_G1S
AT5G07910	0.000144183	-0.576654	0.087	0.115	1	CC_G1S
AT3G15351	0.000145483	-0.546118	0.084	0.111	1	CC_G1S
AT2G17280	0.000158148	-0.525294	0.059	0.083	1	CC_G1S
AT2G07773	0.0001601	-0.941998	0.034	0.053	1	CC_G1S
AT1G27190	0.000174844	-0.512032	0.101	0.13	1	CC_G1S
AT5G49400	0.000182362	-0.52056	0.141	0.173	1	CC_G1S
AT5G41150	0.000187707	-0.724449	0.046	0.066	1	CC_G1S
AT3G04350	0.000216373	-0.569835	0.063	0.087	1	CC_G1S
AT5G24120	0.00022094	-0.577767	0.129	0.159	1	CC_G1S
AT2G02730	0.000259508	-0.568053	0.082	0.107	1	CC_G1S
AT1G12990	0.000261796	-0.536625	0.066	0.09	1	CC_G1S
AT3G50910	0.000272426	-0.511456	0.154	0.185	1	CC_G1S
AT3G06300	0.000299841	-0.888129	0.04	0.059	1	CC_G1S
AT5G11800	0.000346857	-0.561423	0.075	0.099	1	CC_G1S
AT3G46450	0.000392109	-0.666778	0.07	0.094	1	CC_G1S
AT1G08820	0.000401691	-0.716176	0.037	0.055	1	CC_G1S
AT1G07230	0.000418394	-0.534072	0.062	0.085	1	CC_G1S
AT1G76440	0.000426428	-0.506444	0.087	0.112	1	CC_G1S
AT1G80650	0.000426718	-0.647647	0.048	0.068	1	CC_G1S
AT2G43370	0.000429276	-0.616558	0.066	0.089	1	CC_G1S
AT3G30460	0.000441978	-0.522216	0.037	0.055	1	CC_G1S
AT5G19080	0.000476488	-0.846162	0.039	0.057	1	CC_G1S
AT3G50700	0.000476761	-0.598607	0.108	0.134	1	CC_G1S
AT5G42810	0.000523445	-0.517696	0.082	0.106	1	CC_G1S
AT3G63180	0.000528847	-0.508329	0.075	0.099	1	CC_G1S
AT3G54500	0.000580035	-0.686291	0.034	0.051	1	CC_G1S
AT4G36520	0.000603142	-0.569192	0.138	0.166	1	CC_G1S
AT2G26030	0.00060572	-0.924579	0.042	0.06	1	CC_G1S
AT5G03500	0.000677486	-0.551761	0.104	0.13	1	CC_G1S
AT1G80890	0.000707722	-0.757305	0.062	0.084	1	CC_G1S
AT1G16570	0.000744753	-0.717405	0.046	0.065	1	CC_G1S
AT1G33060	0.000776655	-0.653571	0.089	0.113	1	CC_G1S
AT3G20270	0.000878094	-0.656972	0.073	0.096	1	CC_G1S
AT2G24830	0.000977844	-0.602796	0.075	0.097	1	CC_G1S
AT3G14810	0.000978574	-0.644947	0.039	0.057	1	CC_G1S
AT1G63240	0.000986723	-0.57104	0.079	0.102	1	CC_G1S
AT3G21060	0.00103947	-0.555409	0.1	0.125	1	CC_G1S
AT4G25225	0.00107393	-0.606738	0.063	0.084	1	CC_G1S
AT5G65490	0.00108335	-0.524892	0.063	0.084	1	CC_G1S
AT5G37380	0.00116386	-0.568688	0.112	0.137	1	CC_G1S
AT5G54585	0.00117339	-0.582251	0.04	0.057	1	CC_G1S
AT2G42620	0.00117861	-0.540517	0.053	0.072	1	CC_G1S
AT3G09410	0.00122149	-0.628268	0.041	0.059	1	CC_G1S
AT1G78830	0.00124151	-0.718703	0.068	0.089	1	CC_G1S
AT5G13460	0.00133702	-0.628749	0.079	0.102	1	CC_G1S
AT2G36900	0.00146332	-0.535652	0.102	0.127	1	CC_G1S
AT1G55590	0.00146518	-0.514269	0.044	0.061	1	CC_G1S
AT3G14050	0.00149921	-0.57477	0.062	0.082	1	CC_G1S
AT5G10610	0.00159434	-0.599282	0.038	0.055	1	CC_G1S
AT5G13320	0.0016378	-0.639171	0.035	0.05	1	CC_G1S
AT1G74710	0.00166038	-0.568034	0.073	0.094	1	CC_G1S
AT1G75510	0.00168761	-0.517134	0.105	0.128	1	CC_G1S
AT5G26220	0.00177522	-0.69947	0.053	0.071	1	CC_G1S
AT1G13650	0.00184347	-0.611768	0.086	0.108	1	CC_G1S
AT4G04955	0.00198809	-0.529022	0.091	0.113	1	CC_G1S
AT4G18760	0.00205684	-0.510202	0.067	0.087	1	CC_G1S
AT2G18860	0.00215113	-0.810958	0.058	0.076	1	CC_G1S
AT5G10310	0.00217907	-0.55745	0.06	0.079	1	CC_G1S
AT1G29760	0.00233704	-0.542404	0.05	0.068	1	CC_G1S
AT1G13000	0.00271313	-0.564263	0.072	0.091	1	CC_G1S
AT5G09760	0.00278708	-0.505209	0.083	0.104	1	CC_G1S
AT1G28960	0.00280802	-0.531209	0.089	0.111	1	CC_G1S
AT1G56210	0.00282492	-0.505252	0.046	0.063	1	CC_G1S
AT2G43080	0.00289509	-0.611356	0.045	0.061	1	CC_G1S
AT4G16535	0.00297572	-0.531653	0.054	0.072	1	CC_G1S
AT5G55060	0.00297812	-0.532598	0.061	0.079	1	CC_G1S
AT3G12145	0.00345292	-0.694745	0.057	0.074	1	CC_G1S
AT1G33480	0.00349355	-0.636936	0.051	0.068	1	CC_G1S
AT5G15880	0.00364679	-0.562714	0.095	0.116	1	CC_G1S
AT3G17920	0.00375063	-0.553037	0.037	0.052	1	CC_G1S
AT3G27460	0.0037731	-0.56816	0.041	0.056	1	CC_G1S
AT5G52810	0.0038859	-0.503877	0.069	0.088	1	CC_G1S
AT4G07455	0.00401523	-0.566689	0.109	0.131	1	CC_G1S
AT1G03290	0.0040746	-0.571345	0.049	0.066	1	CC_G1S
AT3G09480	0.00410965	-0.647026	0.077	0.096	1	CC_G1S
AT3G18030	0.00419196	-0.609484	0.042	0.057	1	CC_G1S
AT2G40030	0.00425575	-0.547464	0.054	0.071	1	CC_G1S
AT2G17990	0.00539049	-0.501327	0.146	0.17	1	CC_G1S
AT1G54090	0.00544513	-0.518922	0.052	0.068	1	CC_G1S
AT2G24630	0.0058395	-0.666639	0.041	0.055	1	CC_G1S
AT3G52115	0.00586923	-0.518402	0.06	0.077	1	CC_G1S
AT1G09740	0.00615837	-0.623915	0.063	0.08	1	CC_G1S
AT2G02360	0.00622723	-0.613985	0.066	0.083	1	CC_G1S
AT1G02990	0.00625474	-0.542952	0.076	0.094	1	CC_G1S
AT5G63620	0.00665393	-0.614769	0.076	0.094	1	CC_G1S
AT4G16580	0.00681642	-0.525631	0.101	0.121	1	CC_G1S
AT1G78610	0.00759515	-0.51545	0.051	0.066	1	CC_G1S
AT2G22240	0.00791826	-0.703457	0.06	0.076	1	CC_G1S
AT1G59580	0.008325	-0.630874	0.038	0.052	1	CC_G1S
AT2G43420	0.00839609	-0.554743	0.044	0.059	1	CC_G1S
AT1G21480	0.00863038	-0.556507	0.063	0.08	1	CC_G1S
AT5G18525	0.00918864	-0.538386	0.041	0.055	1	CC_G1S
AT5G66520	0.00927503	-0.511068	0.146	0.168	1	CC_G1S
AT5G38860	0.0094564	-0.605116	0.066	0.082	1	CC_G1S
AT5G14620	0.00946529	-0.539747	0.055	0.07	1	CC_G1S
AT3G19260	0.00953196	-0.521215	0.037	0.05	1	CC_G1S
AT2G18915	0.00958262	-0.52611	0.074	0.091	1	CC_G1S
AT1G32810	0.00970436	-0.546134	0.093	0.111	1	CC_G1S
AT2G43210	0.00982742	-0.757359	0.042	0.055	1	CC_G1S
AT1G03590	0.0109052	-0.520576	0.046	0.06	1	CC_G1S
AT3G48090	0.0111231	-0.734017	0.042	0.056	1	CC_G1S
AT1G09500	0.0112073	-0.600615	0.038	0.051	1	CC_G1S
AT5G25980	0.0116284	-0.677461	0.133	0.153	1	CC_G1S
AT2G30470	0.0118878	-0.519528	0.101	0.119	1	CC_G1S
AT4G24210	0.0122359	-0.540854	0.038	0.051	1	CC_G1S
AT4G21870	0.0134246	-0.500818	0.183	0.203	1	CC_G1S
AT5G04020	0.013744	-0.628434	0.039	0.052	1	CC_G1S
AT3G61180	0.0139185	-0.572229	0.079	0.095	1	CC_G1S
AT2G01930	0.0141761	-0.528554	0.096	0.113	1	CC_G1S
AT3G57630	0.0156295	-0.503499	0.065	0.08	1	CC_G1S
AT1G55190	0.0159756	-0.617274	0.05	0.064	1	CC_G1S
AT5G35690	0.0190502	-0.525205	0.057	0.071	1	CC_G1S
AT5G44180	0.019551	-0.560676	0.1	0.116	1	CC_G1S
AT4G38480	0.0213829	-0.550926	0.049	0.062	1	CC_G1S
AT3G28860	0.0235371	-0.518608	0.093	0.108	1	CC_G1S
AT4G38670	0.0250042	-0.537915	0.066	0.08	1	CC_G1S
AT2G34670	0.0251755	-0.599253	0.039	0.05	1	CC_G1S
AT1G18670	0.0269884	-0.52046	0.046	0.058	1	CC_G1S
AT1G20780	0.0304736	-0.503013	0.041	0.053	1	CC_G1S
AT3G46960	0.0309004	-0.518283	0.052	0.064	1	CC_G1S
AT1G27752	0.0309439	-0.515569	0.069	0.083	1	CC_G1S
AT5G44750	0.031084	-0.502897	0.076	0.09	1	CC_G1S
AT3G19520	0.0334745	-0.529849	0.105	0.121	1	CC_G1S
AT2G45000	0.0357553	-0.610294	0.053	0.065	1	CC_G1S
AT5G43440	0.0374814	-0.554683	0.047	0.058	1	CC_G1S
AT5G08320	0.0375744	-0.527588	0.074	0.087	1	CC_G1S
AT1G12280	0.0381755	-0.516812	0.05	0.061	1	CC_G1S
AT1G32630	0.0395174	-0.556793	0.052	0.064	1	CC_G1S
AT4G30820	0.0405506	-0.592931	0.044	0.055	1	CC_G1S
AT1G09530	0.0432624	-0.609712	0.049	0.06	1	CC_G1S
AT3G01330	0.0461161	-0.564312	0.079	0.091	1	CC_G1S
AT5G66360	0.0471951	-0.521112	0.046	0.057	1	CC_G1S
AT3G22231	6.70651e-07	-2.72054	0.244	0.623	0.0177575	Sieve_Element
AT1G51400	5.52434e-05	-1.13019	0.826	0.868	1	Sieve_Element
AT5G22580	8.51822e-05	-6.23907	0	0.17	1	Sieve_Element
AT4G38330	0.00058439	-2.85403	0	0.132	1	Sieve_Element
AT2G42540	0.00114088	-4.09423	0.012	0.151	1	Sieve_Element
AT5G65140	0.00118238	-4.39673	0.012	0.151	1	Sieve_Element
AT1G50900	0.0020698	-0.985791	0.558	0.755	1	Sieve_Element
AT1G19960	0.0025667	-1.76122	0.163	0.377	1	Sieve_Element
AT3G17930	0.00260477	-1.5334	0.36	0.566	1	Sieve_Element
AT2G41505	0.00286971	-3.9818	0.012	0.132	1	Sieve_Element
AT3G61920	0.00307766	-3.46724	0.012	0.132	1	Sieve_Element
AT4G35090	0.00312346	-1.2772	0.419	0.623	1	Sieve_Element
AT2G07751	0.0036048	-2.39629	0.058	0.226	1	Sieve_Element
AT3G29100	0.00393622	-2.87074	0	0.094	1	Sieve_Element
AT4G28750	0.00403222	-0.933385	0.919	0.943	1	Sieve_Element
AT5G42360	0.00434184	-3.83998	0.047	0.189	1	Sieve_Element
AT2G05100	0.00449656	-1.52644	0.395	0.566	1	Sieve_Element
ATCG01020	0.00459814	-0.506436	0.977	0.981	1	Sieve_Element
AT5G58050	0.005226	-1.92165	0.023	0.151	1	Sieve_Element
AT1G52230	0.00577036	-0.845003	0.93	0.943	1	Sieve_Element
AT5G38410	0.0057769	-0.774989	0.988	1	1	Sieve_Element
AT2G14560	0.00591322	-3.2321	0.047	0.189	1	Sieve_Element
AT1G07250	0.0060629	-2.12162	0.116	0.302	1	Sieve_Element
ATCG00280	0.00621233	-0.676968	0.733	0.849	1	Sieve_Element
AT3G47470	0.00736084	-0.569616	0.965	0.943	1	Sieve_Element
AT1G68130	0.00766075	-2.06365	0.151	0.321	1	Sieve_Element
AT1G29300	0.00766856	-2.43236	0.012	0.113	1	Sieve_Element
AT5G57100	0.00766856	-3.62316	0.012	0.113	1	Sieve_Element
AT4G17340	0.00793363	-3.42161	0.012	0.113	1	Sieve_Element
AT3G54085	0.00812362	-1.3089	0.14	0.321	1	Sieve_Element
AT2G24220	0.00848853	-2.88889	0.012	0.113	1	Sieve_Element
AT1G15820	0.00885949	-0.646383	0.907	0.981	1	Sieve_Element
AT1G51200	0.00918886	-0.739253	0.779	0.849	1	Sieve_Element
AT5G42530	0.0101025	-0.929287	0.802	0.906	1	Sieve_Element
AT1G50270	0.0102293	-2.22508	0	0.075	1	Sieve_Element
AT1G76955	0.0102293	-3.73452	0	0.075	1	Sieve_Element
AT3G61890	0.0102293	-3.70863	0	0.075	1	Sieve_Element
AT4G10770	0.0102293	-2.51584	0	0.075	1	Sieve_Element
AT5G25470	0.0102293	-2.27682	0	0.075	1	Sieve_Element
AT5G27440	0.0102293	-2.86692	0	0.075	1	Sieve_Element
AT5G40800	0.0102293	-3.22241	0	0.075	1	Sieve_Element
AT5G45240	0.0102293	-2.36625	0	0.075	1	Sieve_Element
AT3G02980	0.0102574	-3.69392	0.023	0.132	1	Sieve_Element
AT4G01150	0.0107023	-0.561231	0.93	0.962	1	Sieve_Element
AT5G09350	0.0108748	-2.70836	0.023	0.132	1	Sieve_Element
AT1G22882	0.0111958	-2.68153	0.023	0.132	1	Sieve_Element
AT1G22940	0.0114387	-1.65572	0.116	0.283	1	Sieve_Element
AT1G77270	0.0130383	-2.74299	0.035	0.151	1	Sieve_Element
AT1G78110	0.0138439	-1.57871	0.384	0.528	1	Sieve_Element
AT1G65280	0.0139845	-1.80461	0.221	0.377	1	Sieve_Element
AT5G40850	0.0140784	-1.0026	0.64	0.736	1	Sieve_Element
AT4G19900	0.0142471	-2.7643	0.047	0.17	1	Sieve_Element
AT3G01500	0.0143669	-0.514892	0.977	1	1	Sieve_Element
AT3G09970	0.0145905	-2.25089	0.047	0.17	1	Sieve_Element
ATCG00220	0.014862	-0.603953	0.907	0.925	1	Sieve_Element
AT1G12020	0.0151145	-0.999456	0.14	0.302	1	Sieve_Element
AT1G56440	0.0152262	-1.94081	0.07	0.208	1	Sieve_Element
ATCG00440	0.0153003	-0.62926	0.721	0.83	1	Sieve_Element
AT5G44680	0.0153991	-0.867448	0.698	0.717	1	Sieve_Element
AT1G03600	0.0155687	-0.868605	0.57	0.717	1	Sieve_Element
AT3G04880	0.0161064	-1.64805	0.128	0.283	1	Sieve_Element
AT2G21320	0.0167864	-1.63534	0.058	0.189	1	Sieve_Element
AT2G18230	0.0168442	-0.621297	0.698	0.774	1	Sieve_Element
AT4G37980	0.0171406	-1.9834	0.093	0.226	1	Sieve_Element
AT1G30610	0.0179817	-1.18502	0.07	0.208	1	Sieve_Element
AT4G37260	0.0180491	-1.72604	0.221	0.377	1	Sieve_Element
AT4G25100	0.0182702	-0.898124	0.791	0.774	1	Sieve_Element
AT2G47400	0.0183202	-0.547265	0.965	0.981	1	Sieve_Element
AT4G22780	0.0189731	-2.87356	0.012	0.094	1	Sieve_Element
AT1G67090	0.0195327	-0.510186	1	1	1	Sieve_Element
AT1G61380	0.0196091	-3.87338	0.012	0.094	1	Sieve_Element
AT2G25625	0.0196091	-2.46037	0.012	0.094	1	Sieve_Element
AT4G24700	0.0196091	-3.0398	0.012	0.094	1	Sieve_Element
AT3G51510	0.0199497	-0.933682	0.512	0.642	1	Sieve_Element
AT2G31230	0.0202637	-3.55389	0.012	0.094	1	Sieve_Element
AT4G16620	0.0202637	-2.52748	0.012	0.094	1	Sieve_Element
AT5G63060	0.0204903	-1.98128	0.128	0.283	1	Sieve_Element
AT2G07687	0.0216303	-1.92255	0.012	0.094	1	Sieve_Element
AT4G34138	0.0216369	-3.41442	0.07	0.189	1	Sieve_Element
AT5G64430	0.0223432	-0.845714	0.012	0.094	1	Sieve_Element
AT3G26510	0.0224516	-1.03885	0.14	0.283	1	Sieve_Element
ATCG00420	0.0227208	-0.834692	0.674	0.792	1	Sieve_Element
AT3G15610	0.0244017	-1.86476	0.186	0.34	1	Sieve_Element
ATCG00270	0.0248534	-0.715017	0.547	0.717	1	Sieve_Element
ATCG00430	0.0254209	-0.80008	0.709	0.774	1	Sieve_Element
AT4G10790	0.0257308	-0.851849	0.233	0.396	1	Sieve_Element
AT1G19710	0.0257936	-3.7521	0.023	0.113	1	Sieve_Element
AT3G21351	0.0265166	-2.8516	0.023	0.113	1	Sieve_Element
AT5G23230	0.0265166	-2.04407	0.023	0.113	1	Sieve_Element
AT4G02770	0.0265188	-0.67359	0.93	0.925	1	Sieve_Element
AT1G03510	0.0268473	-2.63964	0	0.057	1	Sieve_Element
AT1G04363	0.0268473	-1.90621	0	0.057	1	Sieve_Element
AT1G07430	0.0268473	-3.3972	0	0.057	1	Sieve_Element
AT1G07490	0.0268473	-2.14127	0	0.057	1	Sieve_Element
AT1G16489	0.0268473	-3.12064	0	0.057	1	Sieve_Element
AT1G25370	0.0268473	-1.8146	0	0.057	1	Sieve_Element
AT1G31310	0.0268473	-1.93291	0	0.057	1	Sieve_Element
AT1G47370	0.0268473	-2.94554	0	0.057	1	Sieve_Element
AT1G51790	0.0268473	-3.17064	0	0.057	1	Sieve_Element
AT1G62680	0.0268473	-1.98665	0	0.057	1	Sieve_Element
AT1G78670	0.0268473	-3.57467	0	0.057	1	Sieve_Element
AT2G01730	0.0268473	-2.44453	0	0.057	1	Sieve_Element
AT3G01350	0.0268473	-3.81362	0	0.057	1	Sieve_Element
AT3G02395	0.0268473	-1.98008	0	0.057	1	Sieve_Element
AT3G04410	0.0268473	-1.79436	0	0.057	1	Sieve_Element
AT3G09162	0.0268473	-4.0279	0	0.057	1	Sieve_Element
AT3G10320	0.0268473	-4.47244	0	0.057	1	Sieve_Element
AT3G25870	0.0268473	-2.91925	0	0.057	1	Sieve_Element
AT3G26140	0.0268473	-3.59725	0	0.057	1	Sieve_Element
AT3G28640	0.0268473	-2.04377	0	0.057	1	Sieve_Element
AT3G46080	0.0268473	-2.83296	0	0.057	1	Sieve_Element
AT3G60400	0.0268473	-1.68331	0	0.057	1	Sieve_Element
AT3G61090	0.0268473	-2.2545	0	0.057	1	Sieve_Element
AT4G01200	0.0268473	-2.38786	0	0.057	1	Sieve_Element
AT4G11485	0.0268473	-3.07299	0	0.057	1	Sieve_Element
AT4G19850	0.0268473	-2.07537	0	0.057	1	Sieve_Element
AT4G36010	0.0268473	-2.97886	0	0.057	1	Sieve_Element
AT5G18260	0.0268473	-2.16657	0	0.057	1	Sieve_Element
AT5G23780	0.0268473	-2.02635	0	0.057	1	Sieve_Element
AT5G39900	0.0268473	-2.72432	0	0.057	1	Sieve_Element
AT5G45480	0.0268473	-1.74686	0	0.057	1	Sieve_Element
AT5G66490	0.0268473	-3.80886	0	0.057	1	Sieve_Element
AT5G66631	0.0268473	-1.95185	0	0.057	1	Sieve_Element
AT5G46070	0.0279182	-1.16683	0.384	0.528	1	Sieve_Element
AT3G26680	0.0280151	-1.72519	0.023	0.113	1	Sieve_Element
AT1G25360	0.0290428	-2.1677	0.035	0.132	1	Sieve_Element
AT5G66190	0.0294399	-0.889636	0.767	0.887	1	Sieve_Element
AT3G26740	0.0299687	-0.626081	0.733	0.868	1	Sieve_Element
AT5G62720	0.0303093	-1.11986	0.477	0.604	1	Sieve_Element
AT3G28430	0.0303997	-1.65007	0.023	0.113	1	Sieve_Element
AT3G01550	0.0304993	-2.1498	0.035	0.132	1	Sieve_Element
AT3G25430	0.0304993	-1.92028	0.035	0.132	1	Sieve_Element
AT1G71170	0.0310969	-1.94683	0.07	0.189	1	Sieve_Element
AT3G26580	0.0311775	-0.596809	0.686	0.717	1	Sieve_Element
AT3G57590	0.0312508	-1.5213	0.035	0.132	1	Sieve_Element
AT5G10100	0.0312508	-2.57034	0.035	0.132	1	Sieve_Element
AT1G16010	0.0314708	-1.53244	0.14	0.302	1	Sieve_Element
AT5G35320	0.0318218	-1.07784	0.105	0.245	1	Sieve_Element
AT3G10520	0.0323394	-1.06846	0.221	0.377	1	Sieve_Element
AT1G56220	0.0327485	-0.718643	0.674	0.698	1	Sieve_Element
AT3G03105	0.0328016	-1.81818	0.035	0.132	1	Sieve_Element
AT1G27340	0.0329977	-2.28244	0.047	0.151	1	Sieve_Element
AT1G03770	0.0331877	-2.2125	0.058	0.17	1	Sieve_Element
AT4G36890	0.0333721	-0.800092	0.163	0.321	1	Sieve_Element
AT4G05180	0.0336233	-0.733141	0.779	0.887	1	Sieve_Element
AT4G10340	0.0337448	-0.658587	0.907	0.962	1	Sieve_Element
AT3G26070	0.0342121	-0.835554	0.616	0.698	1	Sieve_Element
AT1G13360	0.0347483	-1.73041	0.128	0.264	1	Sieve_Element
AT2G06520	0.0348795	-0.777549	0.965	0.962	1	Sieve_Element
AT2G01220	0.0357734	-0.846038	0.407	0.547	1	Sieve_Element
AT5G14320	0.0358446	-0.647267	0.826	0.868	1	Sieve_Element
AT4G25700	0.036019	-1.20066	0.407	0.509	1	Sieve_Element
AT3G52950	0.0361015	-1.30691	0.035	0.132	1	Sieve_Element
AT5G54270	0.0362672	-0.553417	0.698	0.755	1	Sieve_Element
AT1G59540	0.0375269	-1.23661	0.058	0.17	1	Sieve_Element
AT1G54140	0.0376346	-0.973614	0.244	0.396	1	Sieve_Element
AT2G33380	0.0376738	-3.36154	0.116	0.226	1	Sieve_Element
AT3G09390	0.038214	-1.05978	0.605	0.642	1	Sieve_Element
ATCG00630	0.0383232	-0.802542	0.453	0.585	1	Sieve_Element
AT1G20340	0.0387961	-0.6106	0.988	1	1	Sieve_Element
AT3G61470	0.0391995	-0.654713	0.953	0.962	1	Sieve_Element
AT3G13040	0.0398522	-1.94656	0.198	0.321	1	Sieve_Element
AT1G70210	0.0410444	-1.34889	0.314	0.453	1	Sieve_Element
AT3G54610	0.0414271	-2.14812	0.105	0.226	1	Sieve_Element
AT1G66510	0.0429459	-1.2095	0.209	0.34	1	Sieve_Element
AT3G60520	0.0431271	-1.52251	0.093	0.208	1	Sieve_Element
AT3G50820	0.0431436	-0.802982	0.779	0.792	1	Sieve_Element
AT2G39100	0.0431906	-1.32534	0.058	0.17	1	Sieve_Element
AT5G26220	0.0434574	-2.54758	0.081	0.189	1	Sieve_Element
AT5G23520	0.0435833	-1.45026	0.081	0.208	1	Sieve_Element
AT5G17230	0.04369	-0.904499	0.57	0.66	1	Sieve_Element
AT1G61340	0.0437008	-3.14216	0.07	0.17	1	Sieve_Element
AT4G12770	0.0439566	-0.725793	0.163	0.321	1	Sieve_Element
AT5G01520	0.0442984	-1.08326	0.14	0.264	1	Sieve_Element
AT3G25890	0.0446483	-2.37855	0.093	0.208	1	Sieve_Element
AT5G28010	0.0448955	-0.845641	0.116	0.019	1	Sieve_Element
AT3G27027	0.0452305	-1.38048	0.151	0.283	1	Sieve_Element
AT5G55950	0.0458997	-1.53572	0.151	0.283	1	Sieve_Element
AT1G45170	0.0462	-2.26735	0.163	0.283	1	Sieve_Element
AT4G38970	0.0464545	-0.649018	0.779	0.906	1	Sieve_Element
AT4G26965	0.0467225	-2.3694	0.081	0.189	1	Sieve_Element
AT3G47070	0.0474256	-1.04575	0.733	0.774	1	Sieve_Element
AT2G23755	0.048164	-3.4409	0.012	0.075	1	Sieve_Element
AT3G11750	0.048164	-1.77851	0.012	0.075	1	Sieve_Element
AT3G27250	0.048164	-2.63358	0.012	0.075	1	Sieve_Element
AT5G18065	0.048164	-2.26846	0.012	0.075	1	Sieve_Element
AT5G62040	0.048164	-3.76955	0.012	0.075	1	Sieve_Element
AT1G08760	0.048431	-1.95604	0.081	0.189	1	Sieve_Element
AT3G63410	0.0489068	-0.517808	0.907	0.925	1	Sieve_Element
AT3G52270	0.0493047	-1.65085	0.081	0.189	1	Sieve_Element
AT1G15510	0.049707	-1.88083	0.012	0.075	1	Sieve_Element
AT2G44130	0.049707	-3.2362	0.012	0.075	1	Sieve_Element
AT4G02830	0.049707	-3.22347	0.012	0.075	1	Sieve_Element
AT5G56320	0.049707	-2.4989	0.012	0.075	1	Sieve_Element
AT2G13690	0.0499948	-0.942093	0.116	0.245	1	Sieve_Element
AT5G62760	0.0499948	-0.573384	0.116	0.245	1	Sieve_Element
AT3G16570	7.15567e-06	-1.31458	0.411	0.663	0.189468	Xylem
AT5G39730	0.000191139	-1.21654	0.411	0.618	1	Xylem
AT4G35320	0.000223781	-3.43966	0.032	0.18	1	Xylem
AT3G23030	0.000231251	-1.36763	0.145	0.36	1	Xylem
AT1G16670	0.000311534	-4.52514	0	0.101	1	Xylem
AT1G27930	0.000407538	-2.4676	0.024	0.157	1	Xylem
AT1G74670	0.000528059	-3.85028	0.016	0.135	1	Xylem
AT2G34585	0.000541875	-1.15519	0.411	0.584	1	Xylem
AT1G03230	0.000573733	-1.80446	0.073	0.247	1	Xylem
AT5G37190	0.00078009	-2.26084	0.04	0.18	1	Xylem
AT5G42850	0.000803459	-1.15919	0.306	0.494	1	Xylem
AT2G35620	0.000829832	-2.66721	0.073	0.225	1	Xylem
AT5G60970	0.000956173	-1.90357	0.04	0.18	1	Xylem
AT4G12880	0.0012771	-1.34421	0.21	0.404	1	Xylem
AT2G22170	0.00149064	-4.47998	0.008	0.101	1	Xylem
AT3G61840	0.00155683	-6.4114	0	0.079	1	Xylem
AT5G20820	0.00155683	-5.88293	0	0.079	1	Xylem
AT2G14560	0.00158829	-3.66094	0.008	0.101	1	Xylem
AT2G42540	0.00158829	-4.81739	0.008	0.101	1	Xylem
AT4G17770	0.00158829	-3.14049	0.008	0.101	1	Xylem
AT1G75630	0.00172959	-0.708867	0.581	0.753	1	Xylem
AT2G17440	0.00174294	-2.02628	0.056	0.191	1	Xylem
AT1G23960	0.00178838	-1.38226	0.129	0.303	1	Xylem
AT3G22231	0.00180551	-2.38386	0.169	0.337	1	Xylem
AT1G74040	0.00186877	-2.34833	0.056	0.191	1	Xylem
AT4G12420	0.00200264	-0.551339	0.581	0.742	1	Xylem
AT5G41460	0.00242877	-4.39702	0.016	0.112	1	Xylem
AT5G02800	0.00250247	-1.82696	0.073	0.213	1	Xylem
AT2G35790	0.00260343	-1.58538	0.113	0.27	1	Xylem
AT5G43330	0.00262067	-2.69928	0.04	0.157	1	Xylem
AT5G10430	0.00266568	-3.76606	0.016	0.112	1	Xylem
AT3G06960	0.00271552	-2.73354	0.016	0.112	1	Xylem
AT3G20410	0.0030779	-2.34835	0.073	0.202	1	Xylem
AT4G22580	0.00324412	-2.41214	0.048	0.169	1	Xylem
AT1G26440	0.00339307	-3.13221	0.008	0.09	1	Xylem
AT1G01225	0.00346436	-2.75202	0.008	0.09	1	Xylem
AT1G01380	0.00348149	-4.34062	0	0.067	1	Xylem
AT2G04032	0.00348149	-6.80769	0	0.067	1	Xylem
AT2G22900	0.00348149	-3.99859	0	0.067	1	Xylem
AT2G25820	0.00348149	-5.70328	0	0.067	1	Xylem
AT3G19660	0.00348149	-5.22112	0	0.067	1	Xylem
AT3G28340	0.00348149	-4.95163	0	0.067	1	Xylem
AT3G49120	0.00348149	-5.46111	0	0.067	1	Xylem
AT1G74020	0.003537	-3.26251	0.008	0.09	1	Xylem
AT1G54450	0.00373934	-2.72425	0.024	0.124	1	Xylem
AT2G41240	0.00376333	-2.2893	0.008	0.09	1	Xylem
AT4G09830	0.00387343	-1.10976	0.347	0.517	1	Xylem
AT2G24765	0.00417506	-0.660847	0.492	0.652	1	Xylem
AT1G55350	0.00428862	-1.60816	0.113	0.258	1	Xylem
AT3G11290	0.00434282	-1.91157	0.024	0.124	1	Xylem
AT2G13560	0.0044564	-0.641434	0.444	0.64	1	Xylem
AT1G72880	0.00454337	-0.942627	0.282	0.461	1	Xylem
AT4G26710	0.00493555	-0.535638	0.726	0.787	1	Xylem
AT2G45170	0.0049467	-0.97363	0.274	0.449	1	Xylem
AT2G18790	0.00505681	-1.14299	0.056	0.18	1	Xylem
AT5G02280	0.00533256	-1.18539	0.129	0.281	1	Xylem
AT5G41150	0.00538322	-3.14927	0.016	0.101	1	Xylem
AT5G17050	0.00539461	-1.00796	0.056	0.18	1	Xylem
AT3G47430	0.0055815	-3.53515	0.016	0.101	1	Xylem
AT3G01040	0.00579283	-1.7591	0.04	0.146	1	Xylem
AT5G17690	0.00599795	-2.38319	0.016	0.101	1	Xylem
AT4G02940	0.00604621	-1.95471	0.04	0.146	1	Xylem
AT3G19680	0.00610634	-2.31253	0.016	0.101	1	Xylem
AT2G25070	0.00621144	-0.877614	0.234	0.393	1	Xylem
AT3G05730	0.00626574	-0.959964	0.153	0.034	1	Xylem
AT2G20780	0.00636289	-2.21791	0.065	0.18	1	Xylem
AT1G77350	0.00687336	-1.22472	0.242	0.393	1	Xylem
AT2G03710	0.00738087	-2.89433	0.008	0.079	1	Xylem
AT2G25900	0.00745347	-0.961106	0.097	0.236	1	Xylem
AT2G33845	0.00747706	-1.00204	0.137	0.292	1	Xylem
AT2G33850	0.00753311	-4.30656	0.008	0.079	1	Xylem
AT5G65140	0.00753311	-3.26912	0.008	0.079	1	Xylem
AT1G66150	0.00765824	-1.63021	0.145	0.281	1	Xylem
AT3G51920	0.00767582	-1.72353	0.048	0.157	1	Xylem
AT2G03980	0.00768816	-3.13377	0.008	0.079	1	Xylem
AT2G18050	0.00768816	-4.74505	0.008	0.079	1	Xylem
AT3G06540	0.00774997	-1.4171	0.065	0.18	1	Xylem
AT1G49050	0.0078119	-3.50808	0	0.056	1	Xylem
AT1G61170	0.0078119	-2.85821	0	0.056	1	Xylem
AT1G62810	0.0078119	-3.52843	0	0.056	1	Xylem
AT1G68470	0.0078119	-3.89942	0	0.056	1	Xylem
AT2G32800	0.0078119	-3.69861	0	0.056	1	Xylem
AT2G44750	0.0078119	-3.88506	0	0.056	1	Xylem
AT2G46410	0.0078119	-4.58867	0	0.056	1	Xylem
AT3G09520	0.0078119	-4.96348	0	0.056	1	Xylem
AT3G09600	0.0078119	-4.14108	0	0.056	1	Xylem
AT3G23840	0.0078119	-4.61169	0	0.056	1	Xylem
AT3G50760	0.0078119	-4.69853	0	0.056	1	Xylem
AT4G23450	0.0078119	-3.14274	0	0.056	1	Xylem
AT5G02540	0.0078119	-5.32886	0	0.056	1	Xylem
AT5G03640	0.0078119	-3.80589	0	0.056	1	Xylem
AT5G14080	0.0078119	-3.64203	0	0.056	1	Xylem
AT5G24770	0.0078119	-4.38493	0	0.056	1	Xylem
AT5G24990	0.0078119	-4.22167	0	0.056	1	Xylem
AT5G27320	0.0078119	-3.11646	0	0.056	1	Xylem
AT5G39090	0.0078119	-4.51446	0	0.056	1	Xylem
AT5G40600	0.0078119	-3.65826	0	0.056	1	Xylem
AT5G65613	0.0078119	-5.13466	0	0.056	1	Xylem
AT1G12060	0.00784607	-2.85894	0.008	0.079	1	Xylem
AT4G08920	0.00789765	-1.31314	0.121	0.258	1	Xylem
AT1G43700	0.00798622	-1.38061	0.097	0.225	1	Xylem
AT2G43370	0.00800687	-2.57369	0.008	0.079	1	Xylem
AT5G15710	0.00800687	-2.10651	0.008	0.079	1	Xylem
AT5G09870	0.00806205	-0.599742	0.266	0.427	1	Xylem
AT1G17210	0.00807397	-1.10835	0.185	0.337	1	Xylem
AT4G37450	0.00815302	-0.942511	0.29	0.449	1	Xylem
AT3G19010	0.00833737	-1.47724	0.008	0.079	1	Xylem
AT3G63430	0.00833737	-1.61588	0.008	0.079	1	Xylem
AT5G02680	0.00833737	-0.839407	0.008	0.079	1	Xylem
AT3G28180	0.00841655	-2.20877	0.024	0.112	1	Xylem
AT1G79660	0.00851058	-1.31967	0.056	0.169	1	Xylem
AT5G42860	0.00879965	-3.16594	0.032	0.124	1	Xylem
AT5G53450	0.00899817	-1.45408	0.145	0.281	1	Xylem
AT5G40870	0.00907717	-1.47926	0.097	0.225	1	Xylem
AT2G25720	0.00929031	-1.10281	0.065	0.18	1	Xylem
AT3G03220	0.00946221	-0.976313	0.177	0.326	1	Xylem
AT3G61140	0.00986685	-1.24481	0.153	0.292	1	Xylem
AT2G38770	0.0100859	-1.12491	0.097	0.225	1	Xylem
AT5G04470	0.0100888	-1.78018	0.161	0.292	1	Xylem
AT1G71697	0.0101399	-2.48167	0.04	0.135	1	Xylem
AT1G67680	0.010516	-1.16307	0.185	0.326	1	Xylem
AT3G03990	0.0106261	-1.3741	0.089	0.213	1	Xylem
AT1G01360	0.0106591	-1.86546	0.032	0.124	1	Xylem
AT3G18490	0.0106677	-1.86107	0.177	0.315	1	Xylem
AT2G30766	0.010756	-1.97827	0.121	0.247	1	Xylem
AT5G65410	0.0110527	-1.20306	0.194	0.337	1	Xylem
AT4G11850	0.0111903	-2.34363	0.073	0.18	1	Xylem
AT5G06330	0.0113821	-3.18703	0.016	0.09	1	Xylem
AT1G72390	0.0115832	-2.64777	0.016	0.09	1	Xylem
AT4G25707	0.0117875	-3.14438	0.016	0.09	1	Xylem
AT5G67200	0.0117875	-2.48035	0.016	0.09	1	Xylem
AT5G44090	0.0118193	-1.20808	0.089	0.213	1	Xylem
AT3G19553	0.0119949	-2.55466	0.016	0.09	1	Xylem
AT5G44000	0.0119949	-2.51847	0.016	0.09	1	Xylem
AT1G73790	0.0121189	-1.66276	0.04	0.135	1	Xylem
AT1G77480	0.0122498	-1.09557	0.105	0.236	1	Xylem
AT4G32410	0.0122557	-0.850779	0.589	0.652	1	Xylem
AT1G77280	0.0124195	-3.84859	0.016	0.09	1	Xylem
AT3G54140	0.0124195	-2.63352	0.016	0.09	1	Xylem
AT5G43680	0.0124519	-1.86916	0.04	0.135	1	Xylem
AT1G32410	0.0125639	-1.69565	0.121	0.247	1	Xylem
AT3G25545	0.0126368	-2.15235	0.016	0.09	1	Xylem
AT5G64813	0.0126969	-0.971863	0.218	0.36	1	Xylem
AT3G53400	0.0128818	-1.62727	0.048	0.146	1	Xylem
AT1G78265	0.0130815	-1.91778	0.016	0.09	1	Xylem
AT3G11780	0.0132046	-1.37453	0.194	0.326	1	Xylem
AT2G16485	0.0134487	-1.10593	0.185	0.326	1	Xylem
AT3G22440	0.0135575	-0.510678	0.847	0.831	1	Xylem
AT1G49480	0.0138658	-1.02181	0.218	0.36	1	Xylem
AT2G39050	0.013982	-1.92077	0.056	0.157	1	Xylem
AT3G21630	0.0140169	-0.920565	0.097	0.225	1	Xylem
AT5G03190	0.0140478	-1.46068	0.073	0.18	1	Xylem
AT3G46550	0.0140947	-1.85064	0.081	0.191	1	Xylem
AT5G56150	0.0141572	-1.73133	0.097	0.213	1	Xylem
AT5G56360	0.0143943	-0.686296	0.524	0.64	1	Xylem
AT5G43600	0.014815	-1.82357	0.048	0.146	1	Xylem
AT1G05810	0.0151622	-3.03819	0.024	0.101	1	Xylem
AT1G11440	0.0151622	-2.41614	0.024	0.101	1	Xylem
AT5G64740	0.0152535	-0.545998	0.621	0.708	1	Xylem
AT4G00380	0.0153997	-2.63523	0.024	0.101	1	Xylem
AT1G76670	0.0154363	-0.80927	0.46	0.584	1	Xylem
AT1G50510	0.0154588	-0.901474	0.129	0.258	1	Xylem
AT3G12587	0.0155193	-1.05788	0.435	0.528	1	Xylem
AT5G16220	0.01562	-0.975894	0.137	0.27	1	Xylem
AT4G17340	0.0156404	-3.03695	0.024	0.101	1	Xylem
ATCG01090	0.0156518	-0.947525	0.339	0.461	1	Xylem
AT4G01120	0.0156999	-0.687461	0.194	0.348	1	Xylem
AT3G18170	0.0158845	-2.49582	0.024	0.101	1	Xylem
AT2G36305	0.0160188	-3.47734	0.008	0.067	1	Xylem
AT3G59570	0.0160188	-3.88764	0.008	0.067	1	Xylem
AT4G17860	0.0160188	-3.93049	0.008	0.067	1	Xylem
AT4G32208	0.0160188	-3.40414	0.008	0.067	1	Xylem
AT5G10435	0.0160188	-4.66533	0.008	0.067	1	Xylem
AT3G11810	0.0162255	-1.60228	0.065	0.169	1	Xylem
AT5G33280	0.0163419	-2.90275	0.008	0.067	1	Xylem
AT5G56230	0.0163419	-3.20413	0.008	0.067	1	Xylem
AT5G64667	0.0163419	-3.71041	0.008	0.067	1	Xylem
AT5G38860	0.0163827	-2.44349	0.024	0.101	1	Xylem
AT5G05250	0.0165353	-1.10529	0.121	0.247	1	Xylem
AT5G28900	0.0166266	-1.23216	0.105	0.225	1	Xylem
AT3G48510	0.0166708	-3.99149	0.008	0.067	1	Xylem
AT4G17160	0.0166708	-3.47326	0.008	0.067	1	Xylem
AT5G08520	0.0167365	-1.69992	0.081	0.191	1	Xylem
AT4G03560	0.0169134	-0.672519	0.315	0.472	1	Xylem
AT2G23460	0.0169402	-1.16919	0.056	0.157	1	Xylem
AT3G16320	0.0170054	-2.62149	0.008	0.067	1	Xylem
AT3G43210	0.0170054	-2.48713	0.008	0.067	1	Xylem
AT5G37350	0.0172094	-1.80616	0.089	0.202	1	Xylem
AT5G38480	0.0172555	-0.534275	0.621	0.697	1	Xylem
AT2G27350	0.017335	-1.28711	0.185	0.315	1	Xylem
AT1G47395	0.0173459	-3.15026	0.008	0.067	1	Xylem
AT3G28450	0.0174204	-1.73275	0.024	0.101	1	Xylem
AT1G07210	0.0174482	-1.00188	0.113	0.236	1	Xylem
AT1G74960	0.0175839	-1.15802	0.194	0.326	1	Xylem
AT5G60340	0.0175861	-1.11876	0.145	0.281	1	Xylem
AT3G55130	0.0176924	-2.21858	0.008	0.067	1	Xylem
AT5G23760	0.0177538	-0.892845	0.21	0.348	1	Xylem
AT2G33570	0.0178016	-1.11592	0.25	0.382	1	Xylem
AT5G14790	0.0178171	-1.30949	0.153	0.27	1	Xylem
AT3G02250	0.0178201	-2.56242	0.032	0.112	1	Xylem
AT1G06730	0.0180449	-1.68792	0.008	0.067	1	Xylem
AT1G68390	0.0180449	-2.01217	0.008	0.067	1	Xylem
AT4G32650	0.0180449	-1.12149	0.008	0.067	1	Xylem
AT5G25475	0.0181785	-1.25598	0.065	0.169	1	Xylem
AT2G01070	0.0184553	-0.698537	0.331	0.494	1	Xylem
AT1G72510	0.018593	-1.87117	0.032	0.112	1	Xylem
AT2G23090	0.0186704	-0.583995	0.589	0.708	1	Xylem
AT1G48230	0.0187666	-0.872959	0.226	0.382	1	Xylem
AT5G09270	0.0188571	-2.26734	0.032	0.112	1	Xylem
AT2G33620	0.0189002	-0.744847	0.331	0.483	1	Xylem
AT4G39150	0.0190073	-0.824095	0.25	0.393	1	Xylem
AT5G01810	0.0190086	-2.32821	0.04	0.124	1	Xylem
AT2G25737	0.0195407	-1.2401	0.073	0.18	1	Xylem
AT1G47270	0.0202272	-1.94906	0.032	0.112	1	Xylem
AT5G28220	0.0206621	-2.18751	0.056	0.146	1	Xylem
AT3G54085	0.0207493	-1.60056	0.097	0.202	1	Xylem
AT2G02160	0.020805	-1.08594	0.298	0.438	1	Xylem
AT4G31540	0.0208497	-2.58114	0.048	0.135	1	Xylem
AT4G15020	0.0211546	-1.88629	0.081	0.18	1	Xylem
AT2G44525	0.021372	-1.21151	0.121	0.236	1	Xylem
AT3G59800	0.0216025	-1.53931	0.081	0.18	1	Xylem
AT5G48590	0.0216835	-1.44912	0.032	0.112	1	Xylem
AT5G65010	0.0218349	-1.93857	0.073	0.169	1	Xylem
AT1G63000	0.0218589	-0.811819	0.363	0.506	1	Xylem
AT1G54410	0.0220515	-0.570063	0.524	0.618	1	Xylem
AT2G43950	0.0220721	-1.24186	0.073	0.169	1	Xylem
AT5G53370	0.0221739	-2.56142	0.056	0.146	1	Xylem
AT1G71350	0.0228275	-1.45147	0.04	0.124	1	Xylem
AT5G37600	0.0228275	-1.86277	0.04	0.124	1	Xylem
AT2G38050	0.0230109	-3.04418	0.016	0.079	1	Xylem
AT3G51000	0.0232902	-1.78333	0.048	0.135	1	Xylem
AT1G47960	0.0234033	-3.18273	0.016	0.079	1	Xylem
AT4G16750	0.0234033	-3.39966	0.016	0.079	1	Xylem
AT1G48900	0.0234541	-1.025	0.226	0.36	1	Xylem
AT1G71940	0.0237588	-1.3328	0.105	0.213	1	Xylem
AT3G59010	0.0238015	-3.25424	0.016	0.079	1	Xylem
AT4G25660	0.0239083	-1.65753	0.129	0.236	1	Xylem
AT5G10060	0.0239373	-1.15517	0.169	0.292	1	Xylem
AT1G06070	0.0249752	-1.57166	0.081	0.18	1	Xylem
AT5G16040	0.0249754	-1.14069	0.04	0.124	1	Xylem
AT5G39760	0.0250315	-2.65068	0.016	0.079	1	Xylem
AT3G56160	0.025443	-1.28671	0.161	0.281	1	Xylem
AT1G13210	0.0254535	-2.67297	0.016	0.079	1	Xylem
AT2G28210	0.0254535	-2.52562	0.016	0.079	1	Xylem
AT4G37250	0.0254535	-2.31798	0.016	0.079	1	Xylem
AT3G10870	0.0258817	-2.55732	0.016	0.079	1	Xylem
AT3G10400	0.0259483	-1.29126	0.04	0.124	1	Xylem
AT2G05260	0.0263161	-1.89698	0.016	0.079	1	Xylem
AT1G61010	0.026343	-1.1862	0.105	0.213	1	Xylem
AT1G13000	0.0264541	-1.15541	0.145	0.258	1	Xylem
AT3G08770	0.0267568	-1.84429	0.016	0.079	1	Xylem
AT4G24470	0.0268315	-1.18055	0.129	0.247	1	Xylem
AT5G66060	0.0269889	-0.877656	0.137	0.258	1	Xylem
AT4G04910	0.0270113	-0.512199	0.5	0.629	1	Xylem
AT1G67570	0.0272038	-1.7131	0.016	0.079	1	Xylem
AT2G35720	0.0272038	-1.44382	0.016	0.079	1	Xylem
AT1G47970	0.0272362	-1.03996	0.145	0.27	1	Xylem
AT4G29905	0.0272362	-0.950666	0.145	0.27	1	Xylem
AT5G48490	0.0272517	-1.37316	0.048	0.135	1	Xylem
AT4G34640	0.0277742	-0.812837	0.202	0.337	1	Xylem
AT5G01400	0.0278929	-0.971963	0.073	0.169	1	Xylem
AT1G19960	0.0279287	-1.66478	0.056	0.146	1	Xylem
AT1G63490	0.0282537	-1.2003	0.113	0.225	1	Xylem
AT1G76880	0.0282573	-0.912927	0.129	0.247	1	Xylem
AT1G53530	0.0283464	-1.17963	0.04	0.124	1	Xylem
AT4G23620	0.0285821	-1.24554	0.048	0.135	1	Xylem
AT3G23820	0.0285837	-1.30369	0.419	0.517	1	Xylem
AT5G16550	0.0287499	-1.37466	0.129	0.236	1	Xylem
AT4G30996	0.0290146	-1.23174	0.25	0.371	1	Xylem
AT4G18760	0.0290272	-2.30887	0.105	0.202	1	Xylem
AT5G65480	0.0291988	-0.988429	0.331	0.461	1	Xylem
AT1G22510	0.0292869	-0.953301	0.113	0.225	1	Xylem
AT1G08760	0.0293522	-1.42794	0.065	0.157	1	Xylem
AT2G40750	0.0296449	-3.59113	0.024	0.09	1	Xylem
AT2G21340	0.0297069	-0.997237	0.105	0.213	1	Xylem
AT5G60210	0.0299926	-1.03951	0.065	0.157	1	Xylem
AT5G08370	0.0301647	-0.570576	0.734	0.73	1	Xylem
AT5G51570	0.0303276	-1.45459	0.121	0.225	1	Xylem
AT3G61150	0.0305375	-2.99219	0.024	0.09	1	Xylem
AT4G35580	0.0305681	-1.55848	0.056	0.146	1	Xylem
AT2G38290	0.030645	-1.58643	0.065	0.157	1	Xylem
AT5G40610	0.0309489	-0.718726	0.073	0.169	1	Xylem
AT5G07110	0.0309887	-2.08544	0.097	0.191	1	Xylem
AT5G15540	0.0313095	-0.666059	0.065	0.157	1	Xylem
AT3G21700	0.0314532	-2.46508	0.024	0.09	1	Xylem
AT2G26890	0.0315012	-1.16081	0.145	0.258	1	Xylem
AT4G24805	0.0318217	-0.897284	0.081	0.18	1	Xylem
AT5G06240	0.0319198	-2.2086	0.024	0.09	1	Xylem
AT5G23730	0.0319198	-2.42981	0.024	0.09	1	Xylem
AT3G23280	0.0320675	-1.02856	0.266	0.382	1	Xylem
AT4G16695	0.0320847	-0.662024	0.387	0.539	1	Xylem
AT4G00090	0.0323243	-0.592779	0.056	0.146	1	Xylem
AT1G70000	0.0323923	-2.23355	0.024	0.09	1	Xylem
AT5G03760	0.0327657	-1.32247	0.218	0.337	1	Xylem
AT1G14920	0.0333553	-1.30785	0.024	0.09	1	Xylem
AT5G56090	0.0333553	-1.0301	0.024	0.09	1	Xylem
AT5G19025	0.0334264	-2.41153	0.032	0.101	1	Xylem
AT2G03800	0.0338459	-1.494	0.024	0.09	1	Xylem
AT3G21760	0.0338459	-1.65057	0.024	0.09	1	Xylem
AT5G55860	0.0338459	-2.12065	0.024	0.09	1	Xylem
AT5G56610	0.0338459	-1.35357	0.024	0.09	1	Xylem
AT1G28330	0.0340683	-0.758878	0.516	0.64	1	Xylem
AT5G67570	0.0343399	-2.67891	0.032	0.101	1	Xylem
AT5G27270	0.0343427	-1.24189	0.024	0.09	1	Xylem
AT5G59450	0.0343427	-1.0382	0.024	0.09	1	Xylem
AT2G46990	0.0343438	-0.740453	0.129	0.247	1	Xylem
AT5G38110	0.0348045	-2.46341	0.032	0.101	1	Xylem
AT1G59970	0.0349441	-3.0246	0.04	0.112	1	Xylem
AT3G59490	0.0351895	-1.1047	0.065	0.157	1	Xylem
AT5G43780	0.035355	-1.49447	0.024	0.09	1	Xylem
AT1G59640	0.0353988	-2.84723	0.008	0.056	1	Xylem
AT1G72940	0.0353988	-2.85217	0.008	0.056	1	Xylem
AT2G20500	0.0353988	-3.24387	0.008	0.056	1	Xylem
AT2G28240	0.0353988	-2.25701	0.008	0.056	1	Xylem
AT3G43270	0.0353988	-4.01068	0.008	0.056	1	Xylem
AT5G07250	0.0353988	-3.77059	0.008	0.056	1	Xylem
AT5G12420	0.0353988	-2.99567	0.008	0.056	1	Xylem
AT5G51420	0.0353988	-3.03442	0.008	0.056	1	Xylem
AT5G42220	0.0356933	-1.01862	0.218	0.326	1	Xylem
AT2G23985	0.0358858	-2.17348	0.065	0.146	1	Xylem
AT2G37975	0.0359558	-1.05334	0.226	0.337	1	Xylem
AT1G17120	0.0360505	-0.8367	0.097	0.202	1	Xylem
AT1G13740	0.0360909	-3.13648	0.008	0.056	1	Xylem
AT1G23880	0.0360909	-1.94226	0.008	0.056	1	Xylem
AT2G37640	0.0360909	-2.61408	0.008	0.056	1	Xylem
AT3G42640	0.0360909	-2.60392	0.008	0.056	1	Xylem
AT4G23010	0.0360909	-2.56003	0.008	0.056	1	Xylem
AT3G48530	0.0361628	-0.57065	0.29	0.416	1	Xylem
AT4G37870	0.0362308	-2.21255	0.032	0.101	1	Xylem
AT5G27920	0.0362308	-1.6482	0.032	0.101	1	Xylem
AT5G41360	0.0363821	-0.797667	0.097	0.202	1	Xylem
AT4G38690	0.0367172	-2.12148	0.032	0.101	1	Xylem
AT1G35660	0.0367944	-3.35943	0.008	0.056	1	Xylem
AT2G06005	0.0367944	-2.83387	0.008	0.056	1	Xylem
AT2G38420	0.0367944	-2.72073	0.008	0.056	1	Xylem
AT4G09560	0.0367944	-2.24831	0.008	0.056	1	Xylem
AT5G40330	0.0367944	-2.73472	0.008	0.056	1	Xylem
AT5G44480	0.0367944	-2.65611	0.008	0.056	1	Xylem
ATMG00560	0.0367944	-2.50447	0.008	0.056	1	Xylem
AT5G49710	0.0369211	-1.73743	0.024	0.09	1	Xylem
AT4G36400	0.0371177	-1.13521	0.129	0.236	1	Xylem
AT4G38500	0.0371177	-0.987021	0.129	0.236	1	Xylem
AT1G31835	0.0372092	-2.13438	0.032	0.101	1	Xylem
AT3G43720	0.0372092	-1.87417	0.032	0.101	1	Xylem
AT1G60420	0.0374953	-1.12015	0.218	0.315	1	Xylem
AT1G59990	0.0375096	-2.90373	0.008	0.056	1	Xylem
AT1G61560	0.0375096	-2.06496	0.008	0.056	1	Xylem
AT2G07585	0.0375096	-2.21827	0.008	0.056	1	Xylem
AT3G50810	0.0375096	-2.12097	0.008	0.056	1	Xylem
ATMG00270	0.0377067	-2.20678	0.032	0.101	1	Xylem
AT5G34930	0.038132	-2.03219	0.04	0.112	1	Xylem
AT3G24460	0.0382099	-1.91249	0.032	0.101	1	Xylem
AT1G09300	0.0382367	-2.26054	0.008	0.056	1	Xylem
AT1G11990	0.0382367	-2.66361	0.008	0.056	1	Xylem
AT1G78910	0.0382367	-1.79607	0.008	0.056	1	Xylem
AT2G25560	0.0382367	-2.29076	0.008	0.056	1	Xylem
AT3G28500	0.0382367	-2.67793	0.008	0.056	1	Xylem
AT3G58800	0.0382367	-1.82549	0.008	0.056	1	Xylem
AT4G01110	0.0382367	-2.47526	0.008	0.056	1	Xylem
AT5G19170	0.0382367	-2.01156	0.008	0.056	1	Xylem
AT3G10120	0.0382483	-1.10371	0.137	0.247	1	Xylem
AT3G18160	0.0386071	-2.23065	0.04	0.112	1	Xylem
AT5G04460	0.0388947	-2.53441	0.056	0.135	1	Xylem
AT1G52400	0.0389756	-1.0882	0.008	0.056	1	Xylem
AT1G65985	0.0389756	-1.83596	0.008	0.056	1	Xylem
AT2G41835	0.0389756	-1.05816	0.008	0.056	1	Xylem
AT4G00360	0.0389756	-1.66952	0.008	0.056	1	Xylem
AT4G00950	0.0389756	-0.935783	0.008	0.056	1	Xylem
AT4G35140	0.0389756	-1.1931	0.008	0.056	1	Xylem
AT5G47940	0.0389756	-1.12734	0.008	0.056	1	Xylem
AT4G39620	0.0390871	-2.25148	0.04	0.112	1	Xylem
AT1G55960	0.0391322	-1.73978	0.073	0.157	1	Xylem
AT3G22530	0.0392334	-1.74788	0.032	0.101	1	Xylem
AT2G17033	0.0393819	-1.79014	0.048	0.124	1	Xylem
AT1G33970	0.0395722	-1.85686	0.04	0.112	1	Xylem
AT1G50730	0.0395751	-1.12806	0.105	0.202	1	Xylem
AT2G45850	0.0396385	-1.09289	0.121	0.225	1	Xylem
AT1G25320	0.0402801	-1.83598	0.032	0.101	1	Xylem
AT4G10890	0.0413504	-1.60776	0.032	0.101	1	Xylem
AT5G03390	0.0413504	-1.49866	0.032	0.101	1	Xylem
AT1G52360	0.0415423	-0.510592	0.492	0.607	1	Xylem
AT1G28320	0.041564	-2.07397	0.04	0.112	1	Xylem
AT3G47160	0.041564	-1.69675	0.04	0.112	1	Xylem
AT1G60200	0.0419341	-0.746002	0.218	0.348	1	Xylem
AT4G01220	0.042476	-2.06499	0.056	0.135	1	Xylem
AT4G35460	0.0424935	-1.33427	0.097	0.191	1	Xylem
AT1G19970	0.0427097	-1.47718	0.081	0.169	1	Xylem
AT4G01710	0.0428804	-1.51279	0.097	0.191	1	Xylem
AT5G53000	0.0428818	-0.979079	0.202	0.326	1	Xylem
AT4G14720	0.0429334	-1.03145	0.113	0.213	1	Xylem
AT3G22220	0.0430009	-0.946083	0.032	0.101	1	Xylem
AT2G21410	0.0430722	-1.47432	0.129	0.236	1	Xylem
AT1G58230	0.0435424	-1.08153	0.081	0.169	1	Xylem
AT4G27745	0.0436401	-1.67053	0.04	0.112	1	Xylem
AT3G57030	0.0437458	-0.863333	0.25	0.371	1	Xylem
AT1G16780	0.0441584	-1.38673	0.073	0.157	1	Xylem
AT1G14280	0.0441981	-0.882743	0.048	0.124	1	Xylem
AT3G60300	0.0442334	-1.17357	0.25	0.36	1	Xylem
AT4G09550	0.0443715	-0.676736	0.177	0.292	1	Xylem
AT2G24790	0.0444176	-0.758939	0.46	0.562	1	Xylem
AT1G17330	0.0447068	-0.965998	0.032	0.101	1	Xylem
AT1G69980	0.0447324	-1.12771	0.21	0.315	1	Xylem
AT1G03260	0.0448444	-0.604045	0.153	0.27	1	Xylem
AT5G11740	0.0451756	-0.636244	0.919	0.966	1	Xylem
AT5G19690	0.0452234	-0.629872	0.403	0.528	1	Xylem
AT1G07310	0.0455357	-1.05449	0.226	0.337	1	Xylem
AT1G18440	0.0456836	-1.55399	0.081	0.169	1	Xylem
AT2G24140	0.0457364	-1.34253	0.048	0.124	1	Xylem
AT5G47650	0.0458031	-1.19046	0.04	0.112	1	Xylem
AT2G07725	0.0459207	-0.997516	0.161	0.27	1	Xylem
AT5G41950	0.0460283	-0.603356	0.363	0.494	1	Xylem
AT3G55760	0.0462592	-1.3315	0.048	0.124	1	Xylem
AT5G66380	0.0462592	-1.42175	0.048	0.124	1	Xylem
AT4G22150	0.0462909	-1.50049	0.089	0.18	1	Xylem
AT2G35050	0.0465376	-0.621788	0.258	0.382	1	Xylem
AT5G65930	0.0465869	-0.960428	0.153	0.27	1	Xylem
AT4G36540	0.0466842	-0.777747	0.234	0.337	1	Xylem
AT5G43190	0.0467869	-1.32464	0.048	0.124	1	Xylem
AT1G21560	0.0468346	-1.05509	0.056	0.135	1	Xylem
AT5G04710	0.0468346	-1.34184	0.056	0.135	1	Xylem
AT5G19250	0.0469919	-1.13317	0.516	0.618	1	Xylem
AT1G63180	0.0470698	-1.12286	0.032	0.101	1	Xylem
AT5G14880	0.0471521	-1.2465	0.089	0.18	1	Xylem
AT1G61000	0.047484	-0.913193	0.04	0.112	1	Xylem
AT3G56860	0.0478128	-0.870045	0.242	0.348	1	Xylem
AT4G30410	0.0478585	-0.950891	0.129	0.236	1	Xylem
AT3G11700	0.0481131	-0.531767	0.532	0.607	1	Xylem
AT1G34150	0.0481317	-1.42415	0.065	0.146	1	Xylem
AT3G60390	0.0481317	-1.6848	0.065	0.146	1	Xylem
AT3G62560	0.0482207	-1.3758	0.153	0.247	1	Xylem
AT2G01650	0.0483686	-1.22688	0.056	0.135	1	Xylem
AT3G54190	0.0484312	-0.565096	0.177	0.303	1	Xylem
AT1G08570	0.0486004	-0.745287	0.306	0.427	1	Xylem
AT3G01060	0.0486272	-1.48598	0.065	0.146	1	Xylem
AT3G53950	0.0487533	-1.19118	0.073	0.157	1	Xylem
AT4G02340	0.0487533	-1.48658	0.073	0.157	1	Xylem
AT2G46490	0.0488086	-0.888868	0.331	0.449	1	Xylem
AT1G08470	0.0491569	-0.796995	0.145	0.258	1	Xylem
AT3G47670	0.0493641	-0.880467	0.089	0.18	1	Xylem
AT5G18120	0.049391	-1.00435	0.169	0.281	1	Xylem
AT1G79520	0.0496253	-1.0775	0.121	0.225	1	Xylem
AT3G05100	0.0498205	-1.23147	0.177	0.281	1	Xylem
AT1G30475	0.049925	-2.1698	0.016	0.067	1	Xylem
AT3G12500	3.19795e-09	-3.28072	0.094	0.404	8.46754e-05	Myrosin_Idioblast
AT4G17340	9.22844e-08	-1.40955	0.172	0.514	0.00244351	Myrosin_Idioblast
AT3G05730	2.24891e-05	-1.36091	0.195	0.018	0.595467	Myrosin_Idioblast
AT3G27250	6.77731e-05	-3.73261	0.008	0.138	1	Myrosin_Idioblast
AT5G62850	0.000188255	-1.90286	0.18	0.367	1	Myrosin_Idioblast
AT1G51200	0.000450864	-0.566611	0.695	0.807	1	Myrosin_Idioblast
AT1G61100	0.000541598	-1.74699	0.125	0.294	1	Myrosin_Idioblast
AT2G15960	0.000654418	-1.6134	0.195	0.385	1	Myrosin_Idioblast
AT5G50900	0.000735204	-2.80414	0.055	0.193	1	Myrosin_Idioblast
AT3G28220	0.000866718	-1.64683	0.047	0.183	1	Myrosin_Idioblast
AT1G62710	0.0012312	-2.78259	0.031	0.147	1	Myrosin_Idioblast
AT5G40390	0.00188424	-3.57228	0	0.073	1	Myrosin_Idioblast
AT3G61990	0.00211347	-2.54118	0.047	0.165	1	Myrosin_Idioblast
AT1G25390	0.00218132	-1.47019	0.039	0.156	1	Myrosin_Idioblast
AT2G14560	0.00251363	-2.6617	0.031	0.138	1	Myrosin_Idioblast
AT5G24380	0.00262589	-1.75787	0.047	0.165	1	Myrosin_Idioblast
AT4G25100	0.00305517	-0.541121	0.695	0.807	1	Myrosin_Idioblast
AT3G47560	0.0032072	-1.44816	0.164	0.321	1	Myrosin_Idioblast
AT1G75390	0.00324314	-1.206	0.148	0.294	1	Myrosin_Idioblast
AT3G17840	0.00341985	-1.21428	0.164	0.312	1	Myrosin_Idioblast
AT4G13195	0.00353257	-3.10739	0.016	0.101	1	Myrosin_Idioblast
AT2G17230	0.00359426	-1.47017	0.109	0.248	1	Myrosin_Idioblast
AT3G26510	0.00421737	-1.64995	0.133	0.275	1	Myrosin_Idioblast
AT5G13490	0.00424541	-1.46524	0.016	0.101	1	Myrosin_Idioblast
AT1G26660	0.00431033	-2.26318	0.016	0.101	1	Myrosin_Idioblast
AT5G57685	0.0043474	-2.15438	0.047	0.156	1	Myrosin_Idioblast
AT1G13000	0.0043718	-1.73672	0.102	0.239	1	Myrosin_Idioblast
AT5G50090	0.00437616	-2.38517	0.016	0.101	1	Myrosin_Idioblast
AT1G10640	0.0045775	-2.83486	0.008	0.083	1	Myrosin_Idioblast
AT3G63170	0.00466209	-1.63345	0.203	0.349	1	Myrosin_Idioblast
AT2G46270	0.00481765	-1.32209	0.008	0.083	1	Myrosin_Idioblast
AT4G34230	0.00481778	-1.66066	0.109	0.239	1	Myrosin_Idioblast
AT5G60840	0.00483807	-1.08025	0.102	0.239	1	Myrosin_Idioblast
AT5G53870	0.00499781	-1.03145	0.234	0.394	1	Myrosin_Idioblast
AT1G21160	0.00505352	-0.849392	0.117	0.257	1	Myrosin_Idioblast
AT5G16060	0.00520608	-0.995613	0.188	0.349	1	Myrosin_Idioblast
AT5G16260	0.00523463	-1.11066	0.141	0.284	1	Myrosin_Idioblast
AT1G76180	0.00562809	-0.537833	0.914	0.917	1	Myrosin_Idioblast
AT1G22530	0.00576443	-0.756454	0.688	0.725	1	Myrosin_Idioblast
AT5G45100	0.00591976	-2.74401	0.023	0.11	1	Myrosin_Idioblast
AT1G02110	0.00597631	-1.14166	0.055	0.165	1	Myrosin_Idioblast
AT1G19960	0.00614529	-2.12849	0.141	0.266	1	Myrosin_Idioblast
AT4G21910	0.00625367	-2.62992	0.023	0.11	1	Myrosin_Idioblast
AT3G07580	0.00633975	-2.45309	0.023	0.11	1	Myrosin_Idioblast
AT2G36410	0.00701066	-0.686717	0.047	0.156	1	Myrosin_Idioblast
AT3G24590	0.00713694	-1.20684	0.188	0.339	1	Myrosin_Idioblast
AT5G10730	0.00734648	-1.82589	0.109	0.229	1	Myrosin_Idioblast
AT5G55170	0.00737981	-3.69072	0	0.055	1	Myrosin_Idioblast
AT3G26820	0.00737981	-2.03457	0	0.055	1	Myrosin_Idioblast
AT3G20100	0.00740071	-1.68841	0.078	0.193	1	Myrosin_Idioblast
AT4G38740	0.0077621	-0.879358	0.461	0.56	1	Myrosin_Idioblast
AT1G07470	0.00776705	-1.53729	0.078	0.193	1	Myrosin_Idioblast
AT3G07320	0.00782636	-2.46857	0.016	0.092	1	Myrosin_Idioblast
AT2G28570	0.00786734	-1.91378	0.219	0.358	1	Myrosin_Idioblast
AT2G39130	0.00794339	-1.77802	0.016	0.092	1	Myrosin_Idioblast
AT3G09390	0.00801225	-0.547136	0.641	0.789	1	Myrosin_Idioblast
AT1G72150	0.00803963	-1.01797	0.594	0.651	1	Myrosin_Idioblast
AT4G20870	0.00810519	-1.17341	0.195	0.339	1	Myrosin_Idioblast
AT1G50040	0.0082719	-2.74124	0.008	0.073	1	Myrosin_Idioblast
AT4G18890	0.0082719	-2.35464	0.008	0.073	1	Myrosin_Idioblast
AT5G62820	0.00841312	-3.10118	0.008	0.073	1	Myrosin_Idioblast
AT5G66400	0.00841312	-5.811	0.008	0.073	1	Myrosin_Idioblast
AT1G77540	0.00860345	-1.25262	0.258	0.404	1	Myrosin_Idioblast
AT5G17930	0.0086706	-1.48755	0.109	0.229	1	Myrosin_Idioblast
AT4G12250	0.00890877	-1.59975	0.031	0.119	1	Myrosin_Idioblast
AT2G43465	0.00899981	-2.06927	0.008	0.073	1	Myrosin_Idioblast
AT1G20440	0.00916924	-0.792329	0.203	0.339	1	Myrosin_Idioblast
AT4G21534	0.00930664	-1.72342	0.008	0.073	1	Myrosin_Idioblast
AT5G62350	0.00942412	-0.925618	0.469	0.578	1	Myrosin_Idioblast
AT2G31360	0.00962897	-0.765202	0.516	0.596	1	Myrosin_Idioblast
AT1G16670	0.00971564	-1.42229	0.031	0.119	1	Myrosin_Idioblast
AT4G34480	0.00979927	-0.927851	0.242	0.385	1	Myrosin_Idioblast
AT1G06570	0.00994695	-1.51683	0.109	0.229	1	Myrosin_Idioblast
AT4G37870	0.010071	-0.597327	0.695	0.752	1	Myrosin_Idioblast
AT3G03435	0.0102926	-2.98862	0.023	0.101	1	Myrosin_Idioblast
AT5G58020	0.0103155	-1.3658	0.133	0.266	1	Myrosin_Idioblast
AT5G35680	0.0110316	-0.703562	0.422	0.56	1	Myrosin_Idioblast
AT5G59010	0.0113025	-0.984281	0.141	0.275	1	Myrosin_Idioblast
AT1G26690	0.011442	-0.913227	0.25	0.394	1	Myrosin_Idioblast
AT5G18440	0.0116317	-1.86855	0.039	0.128	1	Myrosin_Idioblast
AT5G23050	0.01208	-1.11392	0.102	0.22	1	Myrosin_Idioblast
AT4G34500	0.0126004	-1.98755	0.039	0.128	1	Myrosin_Idioblast
AT5G50410	0.012933	-2.01904	0.047	0.138	1	Myrosin_Idioblast
AT1G77480	0.0132821	-2.48901	0.055	0.147	1	Myrosin_Idioblast
AT3G05900	0.0133054	-1.105	0.211	0.349	1	Myrosin_Idioblast
AT5G47680	0.0135003	-2.04517	0.102	0.211	1	Myrosin_Idioblast
AT5G09960	0.0136162	-0.831521	0.172	0.312	1	Myrosin_Idioblast
AT2G35155	0.0137593	-0.607326	0.023	0.101	1	Myrosin_Idioblast
AT4G39235	0.0137804	-3.20137	0.031	0.11	1	Myrosin_Idioblast
AT2G37025	0.0143474	-3.13697	0.016	0.083	1	Myrosin_Idioblast
AT5G43310	0.0146157	-1.27437	0.133	0.257	1	Myrosin_Idioblast
AT1G04640	0.014672	-2.29464	0.141	0.248	1	Myrosin_Idioblast
AT2G46680	0.0147681	-2.22046	0.016	0.083	1	Myrosin_Idioblast
AT1G78200	0.0148214	-2.61598	0.031	0.11	1	Myrosin_Idioblast
AT5G09976	0.0148536	-1.85673	0.109	0.22	1	Myrosin_Idioblast
AT3G49660	0.0151996	-0.985548	0.016	0.083	1	Myrosin_Idioblast
AT1G30510	0.0153347	-1.32199	0.164	0.284	1	Myrosin_Idioblast
AT5G22320	0.0154051	-1.33125	0.117	0.229	1	Myrosin_Idioblast
AT3G52340	0.0155185	-1.30877	0.047	0.138	1	Myrosin_Idioblast
AT1G05460	0.015612	-1.15776	0.086	0.193	1	Myrosin_Idioblast
AT1G28120	0.0156459	-0.981587	0.117	0.239	1	Myrosin_Idioblast
AT3G48195	0.0156535	-1.80565	0.055	0.147	1	Myrosin_Idioblast
AT3G14980	0.0160553	-1.35071	0.188	0.312	1	Myrosin_Idioblast
AT1G05380	0.0161514	-0.985794	0.156	0.284	1	Myrosin_Idioblast
AT2G22970	0.0162839	-2.3329	0.039	0.119	1	Myrosin_Idioblast
AT5G24770	0.016806	-2.93225	0.008	0.064	1	Myrosin_Idioblast
AT1G76460	0.016881	-0.718885	0.148	0.284	1	Myrosin_Idioblast
AT4G01040	0.0171404	-0.983311	0.227	0.349	1	Myrosin_Idioblast
AT1G05835	0.0171724	-0.517868	0.641	0.706	1	Myrosin_Idioblast
AT1G76390	0.0173704	-2.20066	0.008	0.064	1	Myrosin_Idioblast
AT4G01790	0.0173704	-1.77695	0.008	0.064	1	Myrosin_Idioblast
AT3G61700	0.0174246	-0.796914	0.047	0.138	1	Myrosin_Idioblast
AT5G27450	0.0174642	-1.10437	0.141	0.266	1	Myrosin_Idioblast
AT2G17120	0.017497	-1.23433	0.117	0.229	1	Myrosin_Idioblast
AT4G21350	0.0179514	-0.760785	0.008	0.064	1	Myrosin_Idioblast
AT1G05710	0.018016	-0.902326	0.305	0.44	1	Myrosin_Idioblast
AT2G39770	0.0181398	-0.573026	0.562	0.651	1	Myrosin_Idioblast
AT5G44680	0.0183418	-1.48879	0.062	0.156	1	Myrosin_Idioblast
AT1G17620	0.019098	-1.16546	0.305	0.431	1	Myrosin_Idioblast
AT1G57610	0.0194771	-2.39949	0.039	0.119	1	Myrosin_Idioblast
AT1G22190	0.0195441	-2.08926	0.102	0.202	1	Myrosin_Idioblast
AT5G43140	0.019712	-2.40121	0.023	0.092	1	Myrosin_Idioblast
AT3G12520	0.0198339	-1.4681	0.117	0.229	1	Myrosin_Idioblast
AT3G19553	0.019967	-2.58808	0.023	0.092	1	Myrosin_Idioblast
AT2G47440	0.0200881	-0.993846	0.148	0.266	1	Myrosin_Idioblast
AT5G55790	0.0202969	-1.77247	0.148	0.257	1	Myrosin_Idioblast
AT5G23405	0.0204857	-2.10165	0.023	0.092	1	Myrosin_Idioblast
AT1G71340	0.0206355	-0.700709	0.312	0.44	1	Myrosin_Idioblast
AT3G45770	0.0209449	-0.87596	0.141	0.257	1	Myrosin_Idioblast
ATCG00550	0.0209741	-0.959028	0.148	0.266	1	Myrosin_Idioblast
AT4G31160	0.0211442	-0.936228	0.07	0.165	1	Myrosin_Idioblast
AT1G35720	0.0212092	-0.923525	0.258	0.385	1	Myrosin_Idioblast
AT2G31200	0.0213997	-1.2738	0.203	0.312	1	Myrosin_Idioblast
AT1G07300	0.0215036	-1.08283	0.039	0.119	1	Myrosin_Idioblast
AT5G05850	0.0215583	-1.72387	0.023	0.092	1	Myrosin_Idioblast
AT1G76700	0.0218735	-0.503652	0.18	0.312	1	Myrosin_Idioblast
AT2G38680	0.0219781	-1.32018	0.039	0.119	1	Myrosin_Idioblast
AT1G68220	0.0220376	-0.756726	0.391	0.505	1	Myrosin_Idioblast
AT3G26520	0.0223758	-0.814278	0.492	0.596	1	Myrosin_Idioblast
AT5G21105	0.0224127	-0.67358	0.656	0.688	1	Myrosin_Idioblast
AT3G09660	0.0226796	-1.57549	0.023	0.092	1	Myrosin_Idioblast
AT3G18600	0.0228972	-2.30352	0.055	0.138	1	Myrosin_Idioblast
AT2G46030	0.0230796	-0.988334	0.164	0.284	1	Myrosin_Idioblast
AT1G73210	0.0234858	-1.80679	0.047	0.128	1	Myrosin_Idioblast
AT5G44870	0.0235534	-1.49839	0.023	0.092	1	Myrosin_Idioblast
AT2G30930	0.0236913	-1.29934	0.305	0.422	1	Myrosin_Idioblast
AT5G60220	0.0245357	-0.730771	0.203	0.339	1	Myrosin_Idioblast
AT1G22160	0.0253565	-1.11442	0.078	0.174	1	Myrosin_Idioblast
AT5G64920	0.0254051	-0.846224	0.203	0.321	1	Myrosin_Idioblast
AT1G28710	0.0261434	-3.38852	0.016	0.073	1	Myrosin_Idioblast
AT3G22231	0.0261583	-1.48584	0.336	0.44	1	Myrosin_Idioblast
AT1G05562	0.0265128	-2.98883	0.016	0.073	1	Myrosin_Idioblast
AT1G51950	0.027005	-0.544855	0.359	0.468	1	Myrosin_Idioblast
AT5G48590	0.027146	-1.93331	0.031	0.101	1	Myrosin_Idioblast
AT3G55450	0.0272651	-2.46574	0.016	0.073	1	Myrosin_Idioblast
AT1G01730	0.0273705	-0.64005	0.086	0.183	1	Myrosin_Idioblast
AT3G27960	0.027529	-1.99865	0.109	0.202	1	Myrosin_Idioblast
AT1G57765	0.0277166	-0.518678	0.117	0.229	1	Myrosin_Idioblast
AT5G07300	0.0279361	-1.47582	0.133	0.239	1	Myrosin_Idioblast
AT1G27060	0.0280358	-1.87468	0.016	0.073	1	Myrosin_Idioblast
AT5G23380	0.0280421	-1.25198	0.094	0.193	1	Myrosin_Idioblast
AT2G43790	0.0282616	-0.596473	0.258	0.385	1	Myrosin_Idioblast
AT5G66920	0.0285106	-1.0841	0.211	0.321	1	Myrosin_Idioblast
AT3G51000	0.0289574	-0.584897	0.328	0.44	1	Myrosin_Idioblast
AT1G68190	0.029488	-1.60276	0.062	0.147	1	Myrosin_Idioblast
AT3G57070	0.0298013	-0.858908	0.133	0.239	1	Myrosin_Idioblast
AT5G58960	0.0301406	-0.823481	0.109	0.211	1	Myrosin_Idioblast
AT1G24095	0.0304614	-0.816284	0.016	0.073	1	Myrosin_Idioblast
AT4G37980	0.0305811	-1.42513	0.102	0.202	1	Myrosin_Idioblast
AT3G43850	0.0308828	-0.916836	0.016	0.073	1	Myrosin_Idioblast
AT3G13845	0.0311328	-0.877557	0.359	0.45	1	Myrosin_Idioblast
AT3G56240	0.0311337	-0.849598	0.031	0.101	1	Myrosin_Idioblast
AT5G05987	0.0311453	-1.99051	0.078	0.165	1	Myrosin_Idioblast
AT3G28450	0.0311529	-1.18167	0.062	0.147	1	Myrosin_Idioblast
AT5G46700	0.0312605	-2.70506	0.047	0.119	1	Myrosin_Idioblast
AT4G29840	0.0317263	-0.707475	0.336	0.44	1	Myrosin_Idioblast
AT1G68570	0.0319166	-2.66881	0.008	0.055	1	Myrosin_Idioblast
AT4G24260	0.0319166	-2.44813	0.008	0.055	1	Myrosin_Idioblast
AT4G37370	0.0319166	-2.04689	0.008	0.055	1	Myrosin_Idioblast
AT5G54380	0.0320198	-1.03908	0.109	0.211	1	Myrosin_Idioblast
AT1G54380	0.0322159	-1.83287	0.039	0.11	1	Myrosin_Idioblast
AT1G48540	0.0323072	-1.57859	0.062	0.147	1	Myrosin_Idioblast
AT5G08010	0.032438	-1.58198	0.008	0.055	1	Myrosin_Idioblast
AT3G05940	0.0325596	-1.57691	0.039	0.11	1	Myrosin_Idioblast
AT4G26110	0.0328758	-0.635482	0.305	0.422	1	Myrosin_Idioblast
AT1G19490	0.0329666	-1.81471	0.008	0.055	1	Myrosin_Idioblast
AT1G21250	0.0329666	-2.00785	0.008	0.055	1	Myrosin_Idioblast
AT4G13340	0.0331165	-0.587689	0.516	0.596	1	Myrosin_Idioblast
AT1G02180	0.0335026	-1.54055	0.008	0.055	1	Myrosin_Idioblast
AT1G29300	0.0335026	-1.6617	0.008	0.055	1	Myrosin_Idioblast
AT3G12070	0.0335026	-2.37293	0.008	0.055	1	Myrosin_Idioblast
AT2G05185	0.034046	-2.20292	0.008	0.055	1	Myrosin_Idioblast
AT3G44320	0.0343023	-0.997568	0.258	0.376	1	Myrosin_Idioblast
AT4G01510	0.0343257	-2.15899	0.039	0.11	1	Myrosin_Idioblast
AT4G07855	0.0343257	-1.72191	0.039	0.11	1	Myrosin_Idioblast
AT5G39380	0.0343257	-1.91714	0.039	0.11	1	Myrosin_Idioblast
AT3G54363	0.0345096	-2.43853	0.023	0.083	1	Myrosin_Idioblast
AT5G39340	0.0345918	-0.857504	0.398	0.495	1	Myrosin_Idioblast
AT5G50570	0.0345969	-0.649173	0.008	0.055	1	Myrosin_Idioblast
AT5G16220	0.0346755	-1.64044	0.133	0.229	1	Myrosin_Idioblast
AT4G04885	0.0346885	-1.24029	0.039	0.11	1	Myrosin_Idioblast
AT1G08460	0.0348042	-1.76462	0.094	0.183	1	Myrosin_Idioblast
AT3G48040	0.0354241	-1.3572	0.039	0.11	1	Myrosin_Idioblast
AT5G11150	0.0355196	-0.748182	0.148	0.257	1	Myrosin_Idioblast
AT2G42540	0.0357969	-1.23677	0.039	0.11	1	Myrosin_Idioblast
AT1G11420	0.036173	-1.7222	0.039	0.11	1	Myrosin_Idioblast
AT4G17180	0.0362554	-2.4719	0.023	0.083	1	Myrosin_Idioblast
AT4G28490	0.0362554	-1.95669	0.023	0.083	1	Myrosin_Idioblast
AT1G72790	0.0365017	-1.30366	0.086	0.174	1	Myrosin_Idioblast
AT1G70330	0.0368069	-0.563724	0.25	0.367	1	Myrosin_Idioblast
AT5G23670	0.0371297	-0.746487	0.32	0.431	1	Myrosin_Idioblast
AT3G48510	0.0373594	-1.36247	0.125	0.22	1	Myrosin_Idioblast
AT3G60415	0.0374271	-1.40671	0.047	0.119	1	Myrosin_Idioblast
AT1G53110	0.0376137	-2.60206	0.023	0.083	1	Myrosin_Idioblast
AT2G45660	0.0376473	-0.800261	0.211	0.33	1	Myrosin_Idioblast
AT5G12480	0.0377981	-1.54924	0.047	0.119	1	Myrosin_Idioblast
AT5G11470	0.0380759	-1.69954	0.023	0.083	1	Myrosin_Idioblast
AT5G18630	0.0388451	-1.38607	0.094	0.183	1	Myrosin_Idioblast
AT4G31750	0.0392293	-0.593156	0.242	0.358	1	Myrosin_Idioblast
AT2G16800	0.0395334	-1.23503	0.227	0.321	1	Myrosin_Idioblast
AT5G41910	0.0396794	-0.594754	0.062	0.147	1	Myrosin_Idioblast
AT1G70940	0.0396859	-1.22604	0.234	0.339	1	Myrosin_Idioblast
AT1G63500	0.0400905	-1.50049	0.047	0.119	1	Myrosin_Idioblast
AT4G27280	0.0401715	-1.46841	0.211	0.303	1	Myrosin_Idioblast
AT1G31940	0.0402799	-1.09437	0.18	0.294	1	Myrosin_Idioblast
AT2G35230	0.0408804	-1.58778	0.047	0.119	1	Myrosin_Idioblast
AT2G22490	0.041449	-1.15472	0.023	0.083	1	Myrosin_Idioblast
AT1G59590	0.0416834	-1.17467	0.047	0.119	1	Myrosin_Idioblast
AT4G06634	0.0418525	-0.655721	0.109	0.202	1	Myrosin_Idioblast
AT2G21600	0.0428543	-0.748961	0.328	0.422	1	Myrosin_Idioblast
AT1G26340	0.0429849	-1.76011	0.086	0.165	1	Myrosin_Idioblast
AT3G55710	0.0437112	-2.42862	0.031	0.092	1	Myrosin_Idioblast
AT3G56370	0.0440805	-1.21714	0.117	0.211	1	Myrosin_Idioblast
AT5G08630	0.0442295	-0.994563	0.164	0.257	1	Myrosin_Idioblast
AT2G26970	0.0445039	-1.54087	0.055	0.128	1	Myrosin_Idioblast
AT5G56210	0.0446527	-1.92734	0.062	0.138	1	Myrosin_Idioblast
AT1G12400	0.0449085	-1.02417	0.164	0.266	1	Myrosin_Idioblast
AT5G53220	0.0449142	-1.69606	0.055	0.128	1	Myrosin_Idioblast
AT5G57280	0.0451072	-1.07394	0.102	0.193	1	Myrosin_Idioblast
AT3G61180	0.0451617	-1.27351	0.125	0.22	1	Myrosin_Idioblast
AT3G24080	0.0451954	-0.813229	0.25	0.349	1	Myrosin_Idioblast
AT5G47070	0.0452371	-0.642063	0.086	0.174	1	Myrosin_Idioblast
AT2G43630	0.0454132	-0.948464	0.211	0.321	1	Myrosin_Idioblast
AT5G20120	0.0462498	-1.71403	0.062	0.138	1	Myrosin_Idioblast
AT1G18500	0.0465522	-0.950606	0.273	0.376	1	Myrosin_Idioblast
AT5G18850	0.0466995	-0.908182	0.094	0.183	1	Myrosin_Idioblast
AT1G75980	0.0470662	-2.03529	0.062	0.138	1	Myrosin_Idioblast
AT1G03440	0.0472551	-0.810156	0.281	0.394	1	Myrosin_Idioblast
AT5G42320	0.0477693	-0.819506	0.094	0.183	1	Myrosin_Idioblast
AT1G69523	0.0479622	-3.0244	0.016	0.064	1	Myrosin_Idioblast
AT2G37710	0.0480673	-0.719453	0.195	0.303	1	Myrosin_Idioblast
AT1G68370	0.0481155	-1.01299	0.234	0.33	1	Myrosin_Idioblast
AT3G11770	0.0482246	-1.05716	0.156	0.257	1	Myrosin_Idioblast
AT5G61150	0.0483191	-0.701536	0.188	0.294	1	Myrosin_Idioblast
AT3G03550	0.0484489	-2.37049	0.039	0.101	1	Myrosin_Idioblast
AT1G69360	0.0485562	-1.08332	0.102	0.193	1	Myrosin_Idioblast
AT5G21970	0.0486139	-2.02939	0.016	0.064	1	Myrosin_Idioblast
AT2G17030	0.049273	-1.7202	0.016	0.064	1	Myrosin_Idioblast
AT4G31800	0.049273	-2.319	0.016	0.064	1	Myrosin_Idioblast
AT5G15610	0.0495362	-1.013	0.258	0.349	1	Myrosin_Idioblast
AT1G51965	0.0498767	-1.75681	0.031	0.092	1	Myrosin_Idioblast
AT1G23970	0.0499396	-2.07555	0.016	0.064	1	Myrosin_Idioblast
AT5G46520	0.0499396	-1.88288	0.016	0.064	1	Myrosin_Idioblast
AT1G62540	3.69264e-07	-6.36872	0	0.143	0.00977737	Meristemoid
AT3G62070	1.06349e-06	-1.72506	0.029	0.221	0.0281592	Meristemoid
AT2G47440	7.2435e-06	-1.78556	0.132	0.377	0.191793	Meristemoid
AT5G25460	9.14718e-06	-2.23752	0.086	0.299	0.242199	Meristemoid
AT1G56280	9.91934e-06	-0.849649	0.672	0.896	0.262644	Meristemoid
AT3G25545	1.57665e-05	-2.81131	0.011	0.143	0.417466	Meristemoid
AT4G11211	2.33364e-05	-3.18013	0.034	0.195	0.617901	Meristemoid
AT3G52920	3.72399e-05	-0.911688	0.494	0.766	0.986039	Meristemoid
AT3G26445	4.76711e-05	-3.64061	0.011	0.13	1	Meristemoid
AT1G02670	5.77109e-05	-5.27544	0	0.091	1	Meristemoid
AT4G08950	7.2872e-05	-0.935821	0.534	0.766	1	Meristemoid
AT3G55600	9.44707e-05	-1.74249	0.034	0.182	1	Meristemoid
AT1G74560	0.000132543	-1.24689	0.224	0.455	1	Meristemoid
AT2G41600	0.000158818	-2.75877	0.04	0.182	1	Meristemoid
AT3G12290	0.000166514	-1.2986	0.19	0.416	1	Meristemoid
AT3G15020	0.000178157	-1.27658	0.138	0.351	1	Meristemoid
AT4G37470	0.000184034	-1.36876	0.207	0.429	1	Meristemoid
AT5G03220	0.000194297	-2.57339	0.034	0.169	1	Meristemoid
AT5G03190	0.000210858	-2.88811	0.057	0.208	1	Meristemoid
AT3G17970	0.000294508	-1.77244	0.057	0.208	1	Meristemoid
AT4G09550	0.000324436	-1.45795	0.19	0.39	1	Meristemoid
AT1G56220	0.000368895	-0.742129	0.534	0.779	1	Meristemoid
AT4G25730	0.000385805	-2.59201	0.046	0.182	1	Meristemoid
AT3G54363	0.00038999	-4.92955	0.006	0.091	1	Meristemoid
AT5G24770	0.000399261	-4.54399	0.006	0.091	1	Meristemoid
AT1G22160	0.000442555	-1.86369	0.086	0.247	1	Meristemoid
AT4G38740	0.00047965	-1.25022	0.276	0.481	1	Meristemoid
AT2G46250	0.000486123	-3.49831	0.029	0.143	1	Meristemoid
AT4G30500	0.00054388	-2.41642	0.034	0.156	1	Meristemoid
AT2G02970	0.000554812	-1.23808	0.08	0.247	1	Meristemoid
AT3G58120	0.00058066	-2.23293	0.08	0.234	1	Meristemoid
AT1G50732	0.000631352	-1.9409	0.063	0.208	1	Meristemoid
AT4G14615	0.000635479	-1.35536	0.126	0.312	1	Meristemoid
AT1G77280	0.00071319	-4.91555	0	0.065	1	Meristemoid
AT5G07770	0.00071319	-4.67052	0	0.065	1	Meristemoid
AT4G25610	0.000719091	-2.00466	0.023	0.13	1	Meristemoid
AT1G15120	0.000726461	-0.611181	0.517	0.753	1	Meristemoid
AT5G44680	0.000739668	-0.723609	0.287	0.506	1	Meristemoid
ATMG00830	0.000774672	-1.49056	0.167	0.351	1	Meristemoid
AT5G19190	0.000846483	-1.74544	0.121	0.286	1	Meristemoid
AT4G32040	0.000850466	-1.16781	0.086	0.247	1	Meristemoid
AT4G35470	0.000910349	-1.60333	0.08	0.234	1	Meristemoid
AT2G27385	0.000962577	-0.566381	0.833	0.909	1	Meristemoid
AT5G40340	0.000982052	-0.807839	0.316	0.545	1	Meristemoid
AT4G37280	0.00103407	-0.789865	0.184	0.39	1	Meristemoid
AT3G62840	0.00113236	-0.603772	0.483	0.74	1	Meristemoid
AT3G20470	0.00114231	-3.10573	0.063	0.195	1	Meristemoid
AT2G22990	0.00123338	-0.919219	0.339	0.545	1	Meristemoid
AT5G08390	0.00126156	-1.19037	0.167	0.351	1	Meristemoid
AT3G16770	0.00126667	-1.67393	0.069	0.208	1	Meristemoid
AT3G07310	0.00128467	-1.37371	0.121	0.286	1	Meristemoid
AT1G74670	0.00132676	-2.13245	0.063	0.195	1	Meristemoid
AT3G29170	0.00134331	-1.93996	0.063	0.195	1	Meristemoid
AT1G69980	0.00138557	-1.3268	0.092	0.247	1	Meristemoid
AT2G26710	0.00141063	-3.51343	0.006	0.078	1	Meristemoid
AT1G70830	0.00144325	-4.60205	0.006	0.078	1	Meristemoid
AT3G15580	0.00148139	-1.06395	0.236	0.429	1	Meristemoid
AT3G12490	0.00150996	-0.885162	0.316	0.532	1	Meristemoid
AT1G08110	0.00151094	-0.790968	0.316	0.506	1	Meristemoid
AT1G70290	0.00151966	-2.88948	0.029	0.13	1	Meristemoid
AT3G43960	0.00169508	-1.85375	0.057	0.182	1	Meristemoid
AT2G24645	0.00172508	-1.40187	0.109	0.26	1	Meristemoid
AT5G48870	0.00173139	-0.840439	0.345	0.571	1	Meristemoid
AT3G54500	0.00175842	-3.75997	0.011	0.091	1	Meristemoid
AT3G13360	0.00177797	-1.92472	0.029	0.13	1	Meristemoid
AT4G14270	0.00183161	-0.800345	0.339	0.545	1	Meristemoid
AT1G34580	0.00184064	-4.1464	0.017	0.104	1	Meristemoid
AT2G04780	0.00190461	-0.72609	0.379	0.597	1	Meristemoid
AT3G12760	0.0019089	-1.25152	0.138	0.299	1	Meristemoid
AT4G03210	0.00194627	-0.979617	0.483	0.649	1	Meristemoid
AT3G25580	0.00196847	-1.50056	0.092	0.234	1	Meristemoid
AT3G07010	0.00200342	-1.11935	0.144	0.312	1	Meristemoid
AT5G03460	0.00200555	-0.925539	0.241	0.429	1	Meristemoid
AT5G08230	0.00201303	-1.79955	0.029	0.13	1	Meristemoid
AT3G55530	0.00202518	-1.84272	0.069	0.195	1	Meristemoid
AT4G13950	0.00208673	-2.46605	0.017	0.104	1	Meristemoid
AT1G26670	0.00214153	-0.836145	0.316	0.519	1	Meristemoid
AT1G10590	0.00220845	-0.77205	0.431	0.623	1	Meristemoid
AT3G01090	0.00231749	-1.40401	0.121	0.273	1	Meristemoid
AT4G12640	0.00231755	-1.57705	0.023	0.117	1	Meristemoid
AT4G02010	0.00234266	-1.46791	0.057	0.182	1	Meristemoid
AT5G65050	0.0023687	-0.834679	0.443	0.649	1	Meristemoid
AT4G31350	0.00240752	-1.47068	0.092	0.234	1	Meristemoid
AT5G36290	0.00250145	-0.64085	0.402	0.623	1	Meristemoid
AT2G44130	0.0025259	-4.48847	0	0.052	1	Meristemoid
AT5G41180	0.0025259	-3.7851	0	0.052	1	Meristemoid
AT5G66490	0.0025259	-3.40482	0	0.052	1	Meristemoid
AT5G59140	0.0025477	-1.35828	0.144	0.299	1	Meristemoid
AT2G23700	0.00266621	-1.33776	0.052	0.169	1	Meristemoid
AT2G17410	0.00267129	-1.29762	0.201	0.364	1	Meristemoid
AT2G33830	0.00268272	-2.11242	0.218	0.364	1	Meristemoid
AT3G13445	0.00269889	-0.877215	0.126	0.286	1	Meristemoid
AT4G17260	0.00274791	-1.18054	0.103	0.247	1	Meristemoid
AT4G29240	0.00280063	-1.36136	0.075	0.208	1	Meristemoid
AT1G53570	0.00294959	-2.00409	0.046	0.156	1	Meristemoid
AT3G60190	0.00295075	-0.738615	0.374	0.571	1	Meristemoid
AT3G09390	0.0031071	-0.76291	0.511	0.675	1	Meristemoid
AT5G57150	0.0031965	-2.67293	0.04	0.143	1	Meristemoid
AT1G54260	0.00329838	-1.205	0.052	0.169	1	Meristemoid
AT3G07460	0.00330964	-0.865079	0.207	0.39	1	Meristemoid
AT5G56380	0.00338111	-0.828234	0.052	0.169	1	Meristemoid
AT3G48210	0.00344567	-1.23026	0.115	0.26	1	Meristemoid
AT1G79700	0.00351519	-2.14236	0.04	0.143	1	Meristemoid
AT3G19980	0.00351584	-1.17882	0.138	0.286	1	Meristemoid
AT1G28330	0.00364893	-1.28584	0.448	0.571	1	Meristemoid
AT4G12880	0.00369583	-0.645853	0.466	0.662	1	Meristemoid
AT2G17300	0.00377378	-1.09083	0.253	0.442	1	Meristemoid
AT4G29905	0.00382119	-1.01298	0.379	0.519	1	Meristemoid
AT1G27500	0.00384983	-0.782871	0.069	0.195	1	Meristemoid
AT4G20320	0.00402421	-0.781252	0.092	0.234	1	Meristemoid
AT5G51560	0.00403866	-0.681414	0.213	0.403	1	Meristemoid
AT1G62180	0.00435282	-0.829519	0.339	0.519	1	Meristemoid
AT5G26160	0.00438378	-1.44122	0.04	0.143	1	Meristemoid
AT5G11800	0.00444102	-1.15088	0.115	0.26	1	Meristemoid
AT1G35180	0.00447168	-1.47233	0.092	0.221	1	Meristemoid
AT1G06560	0.00447302	-2.15405	0.034	0.13	1	Meristemoid
AT1G09160	0.0044817	-0.630494	0.23	0.416	1	Meristemoid
AT5G44020	0.00453981	-0.854151	0.552	0.701	1	Meristemoid
AT1G69390	0.00466233	-0.949214	0.19	0.351	1	Meristemoid
AT1G11090	0.00472759	-3.40608	0.006	0.065	1	Meristemoid
AT4G17180	0.00472759	-3.04384	0.006	0.065	1	Meristemoid
AT5G64990	0.00472759	-3.10455	0.006	0.065	1	Meristemoid
AT3G57020	0.00483378	-3.27343	0.006	0.065	1	Meristemoid
AT5G41920	0.00483378	-2.75073	0.006	0.065	1	Meristemoid
AT1G66150	0.00496181	-1.68613	0.075	0.195	1	Meristemoid
AT4G34265	0.00497014	-0.648834	0.483	0.649	1	Meristemoid
AT1G80870	0.00499723	-3.05743	0.023	0.104	1	Meristemoid
AT3G24520	0.00504917	-2.12387	0.029	0.117	1	Meristemoid
AT3G53780	0.00505266	-1.30546	0.006	0.065	1	Meristemoid
AT4G18490	0.00526873	-4.57866	0.017	0.091	1	Meristemoid
AT5G62430	0.00545265	-3.24904	0.017	0.091	1	Meristemoid
AT2G21830	0.00546006	-3.25673	0.011	0.078	1	Meristemoid
AT1G72150	0.00550504	-0.854485	0.466	0.584	1	Meristemoid
AT1G50510	0.00550698	-1.29746	0.144	0.286	1	Meristemoid
AT4G30940	0.00557958	-2.34441	0.023	0.104	1	Meristemoid
AT5G21010	0.00558564	-0.810663	0.04	0.143	1	Meristemoid
AT5G51210	0.00573941	-2.63054	0.017	0.091	1	Meristemoid
AT1G68920	0.00575686	-2.37321	0.023	0.104	1	Meristemoid
AT3G05250	0.00578061	-2.82675	0.011	0.078	1	Meristemoid
AT2G38120	0.00580888	-1.27892	0.155	0.299	1	Meristemoid
AT3G18990	0.00580995	-1.40001	0.184	0.338	1	Meristemoid
AT4G14740	0.0058187	-0.951666	0.098	0.234	1	Meristemoid
AT1G76710	0.00592856	-1.14809	0.057	0.169	1	Meristemoid
AT5G54430	0.00594575	-0.657774	0.592	0.714	1	Meristemoid
AT3G24100	0.00594706	-0.754133	0.224	0.403	1	Meristemoid
AT3G19680	0.00600364	-2.10728	0.011	0.078	1	Meristemoid
AT4G24730	0.00603969	-1.91148	0.017	0.091	1	Meristemoid
AT2G43780	0.00606057	-1.43932	0.138	0.273	1	Meristemoid
AT2G18876	0.00606328	-0.838798	0.178	0.338	1	Meristemoid
AT3G47680	0.00619898	-1.40202	0.075	0.195	1	Meristemoid
AT2G47690	0.00621673	-1.03885	0.247	0.403	1	Meristemoid
AT4G10570	0.00624767	-1.92309	0.017	0.091	1	Meristemoid
AT1G10690	0.00641589	-0.973873	0.195	0.364	1	Meristemoid
AT2G15230	0.00646302	-1.87079	0.046	0.143	1	Meristemoid
AT4G38150	0.00668307	-1.65531	0.017	0.091	1	Meristemoid
AT4G23670	0.00676565	-0.864674	0.782	0.766	1	Meristemoid
AT2G45170	0.00685655	-1.322	0.178	0.312	1	Meristemoid
AT5G15750	0.00704855	-1.7705	0.046	0.143	1	Meristemoid
AT1G75510	0.00707638	-1.56455	0.069	0.182	1	Meristemoid
AT1G59610	0.00708358	-0.519533	0.31	0.506	1	Meristemoid
AT3G50210	0.00710404	-0.835043	0.092	0.221	1	Meristemoid
AT1G78420	0.00714907	-1.40604	0.115	0.247	1	Meristemoid
AT1G45233	0.00749551	-2.07971	0.046	0.143	1	Meristemoid
AT4G01730	0.00753701	-1.33187	0.126	0.26	1	Meristemoid
AT4G37300	0.00762888	-0.727255	0.471	0.61	1	Meristemoid
AT3G47295	0.00766073	-0.550691	0.598	0.74	1	Meristemoid
AT1G74530	0.00771122	-1.55036	0.08	0.195	1	Meristemoid
AT5G59880	0.00771124	-0.67068	0.546	0.714	1	Meristemoid
AT3G60110	0.00786214	-0.763461	0.052	0.156	1	Meristemoid
AT3G26980	0.00792158	-0.943227	0.086	0.208	1	Meristemoid
AT1G80620	0.00812369	-1.00607	0.069	0.182	1	Meristemoid
AT2G38620	0.00816629	-0.985402	0.178	0.325	1	Meristemoid
AT3G53570	0.00826366	-1.16439	0.046	0.143	1	Meristemoid
AT2G26230	0.00829658	-1.03216	0.069	0.182	1	Meristemoid
AT5G01350	0.00837434	-0.517613	0.655	0.818	1	Meristemoid
AT1G80780	0.00839187	-1.08722	0.121	0.26	1	Meristemoid
AT2G25310	0.00843415	-0.605787	0.184	0.351	1	Meristemoid
AT5G20080	0.00851097	-0.944428	0.201	0.351	1	Meristemoid
AT2G32765	0.00852278	-0.712706	0.149	0.299	1	Meristemoid
AT2G14680	0.00872352	-1.2667	0.098	0.221	1	Meristemoid
AT3G14000	0.0089852	-1.08617	0.19	0.338	1	Meristemoid
AT5G35520	0.00903771	-1.53986	0.063	0.169	1	Meristemoid
AT5G43500	0.00905903	-1.80212	0.04	0.13	1	Meristemoid
AT3G01740	0.00906237	-0.778858	0.27	0.416	1	Meristemoid
AT3G62240	0.00913582	-1.44235	0.063	0.169	1	Meristemoid
AT2G33500	0.00917428	-1.79787	0.04	0.13	1	Meristemoid
AT3G12120	0.00920676	-0.511505	0.764	0.831	1	Meristemoid
AT4G39960	0.00929484	-2.00638	0.075	0.182	1	Meristemoid
AT2G30410	0.00935726	-0.670742	0.368	0.558	1	Meristemoid
AT4G10610	0.00936182	-1.09011	0.178	0.325	1	Meristemoid
AT1G34470	0.0095837	-1.71446	0.075	0.182	1	Meristemoid
AT5G06910	0.0096408	-1.21142	0.063	0.169	1	Meristemoid
AT4G16630	0.00965227	-0.811068	0.126	0.26	1	Meristemoid
AT2G15960	0.00969654	-1.44408	0.109	0.234	1	Meristemoid
AT5G25475	0.00974473	-1.03738	0.063	0.169	1	Meristemoid
AT4G33960	0.0097937	-0.766002	0.178	0.325	1	Meristemoid
AT3G48890	0.00987327	-0.662811	0.121	0.26	1	Meristemoid
AT5G53120	0.00990607	-0.893509	0.144	0.286	1	Meristemoid
AT4G04955	0.00994167	-1.28476	0.08	0.195	1	Meristemoid
AT2G15000	0.010014	-1.05409	0.149	0.286	1	Meristemoid
AT3G55770	0.0100246	-0.633764	0.586	0.714	1	Meristemoid
AT3G25070	0.0100583	-1.11226	0.201	0.351	1	Meristemoid
AT2G39770	0.0100673	-0.59493	0.385	0.571	1	Meristemoid
AT4G37790	0.0101115	-1.45643	0.098	0.221	1	Meristemoid
AT3G59910	0.0102987	-1.77302	0.057	0.156	1	Meristemoid
AT1G80310	0.0103808	-2.17929	0.034	0.117	1	Meristemoid
AT2G22795	0.010442	-0.97566	0.328	0.481	1	Meristemoid
AT4G28780	0.0104514	-0.652567	0.5	0.649	1	Meristemoid
AT1G07310	0.0105007	-0.920698	0.172	0.312	1	Meristemoid
AT5G05100	0.0107111	-0.756842	0.178	0.325	1	Meristemoid
AT4G27490	0.0108835	-0.902453	0.057	0.156	1	Meristemoid
AT2G04570	0.0109027	-0.834395	0.092	0.208	1	Meristemoid
AT3G07568	0.0109504	-0.509317	0.368	0.532	1	Meristemoid
AT2G33220	0.0109746	-0.58937	0.517	0.649	1	Meristemoid
AT3G10090	0.0110384	-1.0522	0.23	0.364	1	Meristemoid
AT4G36440	0.0110767	-1.29936	0.103	0.221	1	Meristemoid
AT1G08900	0.0110873	-2.09767	0.034	0.117	1	Meristemoid
AT4G25290	0.0111256	-1.24666	0.057	0.156	1	Meristemoid
AT1G65370	0.0111766	-0.991798	0.098	0.221	1	Meristemoid
AT2G32520	0.0113142	-0.944091	0.121	0.247	1	Meristemoid
AT1G64400	0.0113817	-1.48763	0.034	0.117	1	Meristemoid
AT1G19960	0.0114051	-1.75324	0.178	0.299	1	Meristemoid
AT5G62220	0.0115824	-1.4116	0.103	0.221	1	Meristemoid
AT2G29140	0.0116062	-1.21432	0.075	0.182	1	Meristemoid
AT4G14550	0.011628	-2.0619	0.069	0.169	1	Meristemoid
AT5G42790	0.0118069	-0.572943	0.506	0.675	1	Meristemoid
AT1G35780	0.0118706	-0.607648	0.385	0.558	1	Meristemoid
AT1G28120	0.0119141	-1.40659	0.086	0.195	1	Meristemoid
AT5G45670	0.0119628	-0.822732	0.362	0.506	1	Meristemoid
AT5G24430	0.0120126	-0.568913	0.098	0.221	1	Meristemoid
AT1G65270	0.0121477	-0.787813	0.201	0.351	1	Meristemoid
AT4G37880	0.0121706	-0.744981	0.063	0.169	1	Meristemoid
AT5G51700	0.0121978	-1.48392	0.075	0.182	1	Meristemoid
AT3G06310	0.012277	-0.911137	0.184	0.325	1	Meristemoid
AT1G16810	0.0124146	-0.825242	0.368	0.519	1	Meristemoid
AT5G09890	0.0124742	-0.545839	0.115	0.247	1	Meristemoid
AT3G26510	0.0126706	-1.06679	0.121	0.247	1	Meristemoid
AT5G64770	0.0127258	-0.844894	0.282	0.429	1	Meristemoid
AT2G36410	0.0128534	-0.731666	0.287	0.455	1	Meristemoid
AT3G23050	0.013015	-1.2049	0.379	0.481	1	Meristemoid
AT5G46620	0.0132176	-0.873002	0.126	0.26	1	Meristemoid
AT2G27830	0.0134698	-0.853818	0.034	0.117	1	Meristemoid
AT5G02020	0.0136134	-2.68091	0.063	0.156	1	Meristemoid
AT3G12380	0.013622	-1.72073	0.052	0.143	1	Meristemoid
AT1G50490	0.0139114	-1.51319	0.138	0.26	1	Meristemoid
AT2G36480	0.0139115	-1.80663	0.029	0.104	1	Meristemoid
AT5G27700	0.013918	-0.50712	0.546	0.701	1	Meristemoid
AT5G54380	0.0141029	-1.72497	0.029	0.104	1	Meristemoid
AT5G25265	0.0141317	-1.15614	0.195	0.338	1	Meristemoid
AT1G64080	0.0141652	-2.60188	0.023	0.091	1	Meristemoid
AT2G10931	0.0141652	-2.69668	0.023	0.091	1	Meristemoid
AT3G08947	0.0142744	-0.984421	0.075	0.182	1	Meristemoid
AT5G25280	0.014375	-1.35727	0.086	0.195	1	Meristemoid
AT5G48440	0.0144048	-1.52802	0.052	0.143	1	Meristemoid
AT5G47890	0.0144584	-0.725721	0.425	0.558	1	Meristemoid
AT1G08840	0.0144927	-1.40978	0.029	0.104	1	Meristemoid
AT5G56490	0.0144927	-1.37675	0.029	0.104	1	Meristemoid
AT3G04910	0.0145234	-1.19499	0.126	0.247	1	Meristemoid
AT2G38960	0.0145487	-1.55938	0.069	0.169	1	Meristemoid
AT2G19530	0.0146912	-1.3379	0.029	0.104	1	Meristemoid
AT3G06770	0.0147632	-1.14689	0.115	0.234	1	Meristemoid
AT2G28230	0.0147804	-1.14487	0.086	0.195	1	Meristemoid
AT3G10800	0.0148026	-1.99864	0.063	0.156	1	Meristemoid
AT5G59380	0.0148056	-2.00579	0.023	0.091	1	Meristemoid
AT5G60850	0.014892	-1.3234	0.029	0.104	1	Meristemoid
AT5G16870	0.0151083	-2.15365	0.046	0.13	1	Meristemoid
AT2G31370	0.01524	-1.52124	0.08	0.182	1	Meristemoid
AT5G64780	0.0152466	-2.15911	0.023	0.091	1	Meristemoid
AT2G36330	0.0154151	-4.10285	0.006	0.052	1	Meristemoid
AT5G04660	0.0154151	-3.50414	0.006	0.052	1	Meristemoid
AT5G21020	0.0154459	-0.811975	0.241	0.39	1	Meristemoid
AT1G28420	0.0154677	-0.98829	0.144	0.273	1	Meristemoid
AT1G49880	0.0154714	-2.16641	0.023	0.091	1	Meristemoid
AT4G21320	0.0154714	-2.11275	0.023	0.091	1	Meristemoid
AT1G09920	0.0155328	-1.00616	0.138	0.26	1	Meristemoid
AT2G38760	0.015699	-2.11618	0.023	0.091	1	Meristemoid
AT2G03010	0.0157487	-4.03627	0.006	0.052	1	Meristemoid
AT2G25200	0.0157487	-3.48947	0.006	0.052	1	Meristemoid
AT4G15093	0.0157487	-3.24036	0.006	0.052	1	Meristemoid
AT1G21190	0.0158937	-0.794647	0.259	0.416	1	Meristemoid
AT3G60340	0.0160711	-1.04881	0.236	0.377	1	Meristemoid
AT3G05190	0.0160886	-2.6397	0.006	0.052	1	Meristemoid
AT3G22540	0.0160886	-2.53359	0.006	0.052	1	Meristemoid
AT5G58730	0.0160886	-2.87224	0.006	0.052	1	Meristemoid
AT4G16610	0.0161523	-2.60226	0.017	0.078	1	Meristemoid
AT4G35570	0.0162854	-0.59885	0.379	0.545	1	Meristemoid
AT3G56200	0.0164128	-2.33186	0.017	0.078	1	Meristemoid
AT4G00440	0.0164128	-2.41469	0.017	0.078	1	Meristemoid
AT1G01010	0.016435	-3.16685	0.006	0.052	1	Meristemoid
AT1G09600	0.016435	-2.28318	0.006	0.052	1	Meristemoid
AT1G23980	0.016435	-2.13847	0.006	0.052	1	Meristemoid
AT1G70505	0.0166396	-1.72971	0.023	0.091	1	Meristemoid
AT3G01380	0.0166396	-1.57841	0.023	0.091	1	Meristemoid
AT5G51550	0.0166564	-0.862008	0.259	0.39	1	Meristemoid
AT5G27830	0.016677	-2.43946	0.017	0.078	1	Meristemoid
AT3G01980	0.016728	-1.2171	0.069	0.169	1	Meristemoid
AT3G27340	0.0167371	-1.27695	0.109	0.221	1	Meristemoid
AT1G74150	0.0167879	-0.855792	0.006	0.052	1	Meristemoid
AT1G76980	0.0167879	-1.54905	0.006	0.052	1	Meristemoid
AT3G22930	0.0167879	-2.28848	0.006	0.052	1	Meristemoid
AT4G36580	0.0167879	-1.36187	0.006	0.052	1	Meristemoid
AT5G43650	0.0167879	-2.15405	0.006	0.052	1	Meristemoid
AT4G35860	0.0168253	-1.48383	0.149	0.26	1	Meristemoid
AT3G51530	0.0168762	-3.2338	0.011	0.065	1	Meristemoid
AT1G80210	0.016909	-1.1629	0.08	0.182	1	Meristemoid
AT1G79650	0.0169226	-0.825797	0.172	0.312	1	Meristemoid
AT1G09530	0.016945	-2.64902	0.017	0.078	1	Meristemoid
AT5G04840	0.016945	-2.44664	0.017	0.078	1	Meristemoid
AT5G63930	0.016945	-2.64314	0.017	0.078	1	Meristemoid
AT5G63510	0.017033	-0.784563	0.282	0.442	1	Meristemoid
AT2G17340	0.0170332	-0.874947	0.241	0.377	1	Meristemoid
AT1G05785	0.017153	-1.70578	0.046	0.13	1	Meristemoid
AT1G14340	0.0171823	-3.704	0.011	0.065	1	Meristemoid
AT1G75400	0.0171823	-3.55987	0.011	0.065	1	Meristemoid
AT3G05180	0.0172167	-2.61231	0.017	0.078	1	Meristemoid
AT1G77550	0.0173771	-1.54952	0.023	0.091	1	Meristemoid
AT2G38570	0.0174932	-2.96048	0.011	0.065	1	Meristemoid
AT3G06520	0.0174932	-2.60014	0.011	0.065	1	Meristemoid
AT5G14680	0.017729	-0.76363	0.103	0.221	1	Meristemoid
AT2G47220	0.0178091	-2.5742	0.011	0.065	1	Meristemoid
AT5G24215	0.0178091	-2.79605	0.011	0.065	1	Meristemoid
AT5G58300	0.0178091	-2.5715	0.011	0.065	1	Meristemoid
AT3G05290	0.017817	-0.681096	0.109	0.234	1	Meristemoid
AT1G52310	0.0178853	-1.3032	0.08	0.182	1	Meristemoid
AT5G19290	0.0180224	-0.598887	0.557	0.688	1	Meristemoid
AT1G67190	0.018055	-2.06032	0.017	0.078	1	Meristemoid
AT3G06270	0.018055	-1.64272	0.017	0.078	1	Meristemoid
AT2G40710	0.0181299	-2.74376	0.011	0.065	1	Meristemoid
AT4G04620	0.0181299	-2.55308	0.011	0.065	1	Meristemoid
AT5G61930	0.0181299	-2.03288	0.011	0.065	1	Meristemoid
AT3G51790	0.0181431	-0.99903	0.023	0.091	1	Meristemoid
AT1G24625	0.0181914	-1.90346	0.075	0.169	1	Meristemoid
AT5G27730	0.0183321	-0.698909	0.161	0.299	1	Meristemoid
AT2G25290	0.0183423	-1.53404	0.017	0.078	1	Meristemoid
AT2G27730	0.0184874	-0.573998	0.437	0.584	1	Meristemoid
AT1G45130	0.0184938	-0.575203	0.103	0.221	1	Meristemoid
AT3G50650	0.0186335	-1.84059	0.017	0.078	1	Meristemoid
AT4G34360	0.0186335	-0.709087	0.017	0.078	1	Meristemoid
AT2G39300	0.0187868	-1.74925	0.011	0.065	1	Meristemoid
AT3G07565	0.0189028	-0.824758	0.115	0.234	1	Meristemoid
AT3G21350	0.0189313	-0.73112	0.178	0.312	1	Meristemoid
AT1G05540	0.0191229	-1.83728	0.011	0.065	1	Meristemoid
AT1G27290	0.0191711	-0.774386	0.287	0.442	1	Meristemoid
AT3G56820	0.0192282	-1.25467	0.017	0.078	1	Meristemoid
AT3G26400	0.0192914	-1.17807	0.109	0.221	1	Meristemoid
AT1G18250	0.019328	-0.663367	0.402	0.545	1	Meristemoid
AT1G76030	0.0194172	-0.718514	0.437	0.584	1	Meristemoid
AT2G07751	0.0194285	-1.06041	0.138	0.26	1	Meristemoid
AT5G40530	0.0194366	-1.3241	0.046	0.13	1	Meristemoid
ATMG00570	0.0195974	-1.01336	0.098	0.208	1	Meristemoid
AT1G05870	0.0197165	-1.17798	0.063	0.156	1	Meristemoid
AT2G39800	0.0198265	-1.55836	0.075	0.169	1	Meristemoid
AT1G07210	0.019856	-0.881391	0.172	0.299	1	Meristemoid
AT4G11090	0.0199157	-1.28444	0.063	0.156	1	Meristemoid
AT1G49480	0.0199656	-0.879071	0.322	0.455	1	Meristemoid
AT4G08790	0.0200043	-1.79795	0.04	0.117	1	Meristemoid
AT2G15570	0.0201167	-1.08562	0.132	0.247	1	Meristemoid
AT1G71696	0.0202429	-1.97248	0.04	0.117	1	Meristemoid
AT4G18670	0.0202718	-1.35236	0.126	0.234	1	Meristemoid
AT5G25050	0.0204314	-1.88443	0.057	0.143	1	Meristemoid
AT2G01220	0.0205009	-0.832152	0.218	0.351	1	Meristemoid
AT4G04830	0.0206123	-1.99843	0.069	0.156	1	Meristemoid
AT4G24610	0.0208501	-1.17717	0.092	0.195	1	Meristemoid
AT5G66930	0.0212176	-1.10444	0.092	0.195	1	Meristemoid
AT1G25375	0.0212223	-1.77658	0.04	0.117	1	Meristemoid
AT5G00780	0.0212602	-0.575044	0.046	0.13	1	Meristemoid
AT5G15160	0.0212999	-1.63939	0.057	0.143	1	Meristemoid
AT1G47200	0.0213156	-0.729849	0.425	0.558	1	Meristemoid
AT4G35080	0.0213598	-1.09427	0.063	0.156	1	Meristemoid
AT1G18470	0.0214034	-1.35743	0.092	0.195	1	Meristemoid
AT2G40010	0.0215884	-1.42842	0.075	0.169	1	Meristemoid
AT3G61260	0.02163	-0.763065	0.391	0.532	1	Meristemoid
AT1G45050	0.0217888	-1.02744	0.063	0.156	1	Meristemoid
AT1G60170	0.0217933	-1.02983	0.178	0.299	1	Meristemoid
AT2G36670	0.0219815	-0.764645	0.046	0.13	1	Meristemoid
AT5G66240	0.0225342	-0.501679	0.241	0.39	1	Meristemoid
AT1G63940	0.0225531	-0.753392	0.339	0.494	1	Meristemoid
AT1G54460	0.0226087	-0.98171	0.23	0.351	1	Meristemoid
AT5G58240	0.0228706	-0.919341	0.178	0.299	1	Meristemoid
AT3G15540	0.0231338	-1.20614	0.057	0.143	1	Meristemoid
AT4G30990	0.0231338	-1.59177	0.057	0.143	1	Meristemoid
AT3G08710	0.0235274	-1.44809	0.149	0.26	1	Meristemoid
AT3G07590	0.0235398	-1.0442	0.103	0.208	1	Meristemoid
AT3G03740	0.0236648	-1.05734	0.109	0.221	1	Meristemoid
AT3G27390	0.0237037	-0.767703	0.149	0.273	1	Meristemoid
AT5G57170	0.0238306	-1.2122	0.178	0.299	1	Meristemoid
AT4G05000	0.0238532	-1.09113	0.04	0.117	1	Meristemoid
AT1G04250	0.0239703	-0.751695	0.08	0.182	1	Meristemoid
AT1G64680	0.0242339	-0.75884	0.218	0.351	1	Meristemoid
AT4G01897	0.0243416	-1.81059	0.115	0.221	1	Meristemoid
AT1G22330	0.0243971	-0.936025	0.149	0.273	1	Meristemoid
AT3G13350	0.0245235	-1.23228	0.063	0.156	1	Meristemoid
AT1G05913	0.0246817	-0.970075	0.218	0.338	1	Meristemoid
AT1G66100	0.0249866	-1.74122	0.086	0.182	1	Meristemoid
AT3G18215	0.0250341	-0.528196	0.109	0.221	1	Meristemoid
AT5G05700	0.0251048	-2.52379	0.034	0.104	1	Meristemoid
AT3G26990	0.0256178	-0.857142	0.057	0.143	1	Meristemoid
AT4G27650	0.0256533	-1.19345	0.086	0.182	1	Meristemoid
AT5G49400	0.0257678	-1.11498	0.103	0.208	1	Meristemoid
AT2G25320	0.0260433	-1.53815	0.034	0.104	1	Meristemoid
AT4G02630	0.0260433	-1.55436	0.034	0.104	1	Meristemoid
AT4G03150	0.0262405	-1.90729	0.069	0.156	1	Meristemoid
AT3G58030	0.0263353	-1.44543	0.086	0.182	1	Meristemoid
AT3G63030	0.0267155	-1.8823	0.052	0.13	1	Meristemoid
AT4G19350	0.0268321	-1.21917	0.098	0.195	1	Meristemoid
AT4G25360	0.027012	-1.90304	0.034	0.104	1	Meristemoid
AT4G08470	0.0273417	-1.59285	0.034	0.104	1	Meristemoid
AT3G55260	0.027435	-0.625739	0.167	0.299	1	Meristemoid
AT5G20520	0.0276121	-0.729147	0.184	0.312	1	Meristemoid
AT1G01540	0.027743	-0.917078	0.241	0.377	1	Meristemoid
AT2G21600	0.0277853	-0.553322	0.339	0.494	1	Meristemoid
AT4G32520	0.0278273	-0.948403	0.184	0.299	1	Meristemoid
AT3G23310	0.0282884	-0.841706	0.121	0.221	1	Meristemoid
AT3G22480	0.0283226	-0.685683	0.207	0.338	1	Meristemoid
AT1G65150	0.0284817	-1.02291	0.075	0.169	1	Meristemoid
AT1G34370	0.0284845	-1.24931	0.115	0.221	1	Meristemoid
AT5G02130	0.0285107	-2.81123	0.029	0.091	1	Meristemoid
AT3G23490	0.0285173	-0.520938	0.276	0.429	1	Meristemoid
AT1G09645	0.0286338	-0.965723	0.103	0.208	1	Meristemoid
AT3G24315	0.0286956	-1.20078	0.034	0.104	1	Meristemoid
AT1G07728	0.0288824	-2.80101	0.029	0.091	1	Meristemoid
AT5G05370	0.0292754	-0.518676	0.23	0.377	1	Meristemoid
AT3G07680	0.0294086	-0.794023	0.305	0.429	1	Meristemoid
AT5G06660	0.0294747	-1.01252	0.086	0.182	1	Meristemoid
AT1G22020	0.0297486	-0.842444	0.034	0.104	1	Meristemoid
AT2G02500	0.0297614	-0.728905	0.149	0.273	1	Meristemoid
AT2G22980	0.0298857	-1.56306	0.08	0.169	1	Meristemoid
AT1G78290	0.0299742	-1.39593	0.052	0.13	1	Meristemoid
AT1G05520	0.0299852	-1.078	0.086	0.182	1	Meristemoid
AT1G24240	0.0300228	-2.33627	0.029	0.091	1	Meristemoid
AT3G47690	0.0300228	-2.51445	0.029	0.091	1	Meristemoid
AT5G53770	0.030072	-0.659533	0.057	0.143	1	Meristemoid
AT1G19120	0.030124	-1.30324	0.184	0.299	1	Meristemoid
AT3G26450	0.0302259	-0.782748	0.489	0.571	1	Meristemoid
AT2G35820	0.0308044	-2.9174	0.029	0.091	1	Meristemoid
AT5G41800	0.0308044	-2.48737	0.029	0.091	1	Meristemoid
AT2G41820	0.0309201	-1.10792	0.052	0.13	1	Meristemoid
AT4G04850	0.0309201	-2.05364	0.052	0.13	1	Meristemoid
AT3G56790	0.0310211	-1.1869	0.109	0.208	1	Meristemoid
AT2G37790	0.031029	-0.927305	0.086	0.182	1	Meristemoid
AT3G03980	0.0310564	-0.733697	0.167	0.286	1	Meristemoid
AT1G05900	0.0316034	-2.15152	0.029	0.091	1	Meristemoid
AT2G40630	0.0316034	-2.12187	0.029	0.091	1	Meristemoid
AT5G66900	0.0316034	-2.11599	0.029	0.091	1	Meristemoid
AT3G56850	0.0316558	-1.41218	0.069	0.156	1	Meristemoid
AT4G38900	0.0317203	-1.07892	0.121	0.221	1	Meristemoid
AT3G54810	0.0317637	-0.960197	0.241	0.364	1	Meristemoid
AT3G27050	0.0319777	-1.14879	0.115	0.221	1	Meristemoid
AT3G51270	0.0320035	-0.854263	0.195	0.312	1	Meristemoid
AT1G48310	0.0320095	-2.10674	0.029	0.091	1	Meristemoid
AT4G28770	0.0320535	-0.884947	0.126	0.234	1	Meristemoid
AT2G32260	0.0320535	-0.985345	0.144	0.247	1	Meristemoid
AT1G19330	0.0322518	-0.919602	0.282	0.416	1	Meristemoid
AT1G19400	0.0322619	-1.25661	0.109	0.208	1	Meristemoid
AT3G47833	0.0323269	-0.736427	0.259	0.39	1	Meristemoid
AT1G03960	0.0324201	-2.30004	0.029	0.091	1	Meristemoid
AT1G17060	0.0324201	-2.89859	0.029	0.091	1	Meristemoid
AT2G31340	0.0324201	-2.12316	0.029	0.091	1	Meristemoid
AT3G52105	0.0325102	-1.1914	0.19	0.299	1	Meristemoid
AT5G04740	0.0325133	-0.544257	0.316	0.455	1	Meristemoid
AT2G04410	0.0326945	-0.781698	0.333	0.455	1	Meristemoid
AT2G18280	0.0330113	-0.561091	0.195	0.325	1	Meristemoid
AT1G15885	0.0330642	-1.86178	0.063	0.143	1	Meristemoid
AT5G44860	0.0330642	-1.88374	0.063	0.143	1	Meristemoid
AT3G60620	0.0332548	-1.49404	0.029	0.091	1	Meristemoid
AT4G30960	0.0335687	-1.21065	0.052	0.13	1	Meristemoid
AT1G18415	0.033679	-1.86847	0.029	0.091	1	Meristemoid
AT4G25970	0.0337317	-0.717262	0.207	0.325	1	Meristemoid
AT1G35510	0.0338812	-0.929092	0.167	0.286	1	Meristemoid
AT1G66510	0.0338984	-0.637625	0.034	0.104	1	Meristemoid
AT3G46590	0.033998	-1.22035	0.172	0.286	1	Meristemoid
AT1G50380	0.0340762	-0.757071	0.069	0.156	1	Meristemoid
AT5G18920	0.0340887	-1.26525	0.08	0.169	1	Meristemoid
AT5G26749	0.0341078	-1.4889	0.029	0.091	1	Meristemoid
AT3G58750	0.0343496	-0.682596	0.086	0.182	1	Meristemoid
AT5G04850	0.0345021	-0.884918	0.126	0.234	1	Meristemoid
AT1G79520	0.034525	-1.05138	0.236	0.351	1	Meristemoid
AT3G25905	0.0345413	-0.729009	0.029	0.091	1	Meristemoid
AT4G16570	0.0345413	-1.49212	0.029	0.091	1	Meristemoid
AT2G34730	0.0345926	-0.671173	0.098	0.195	1	Meristemoid
AT5G42820	0.0346048	-0.561582	0.178	0.299	1	Meristemoid
AT4G38570	0.0347673	-0.733944	0.115	0.221	1	Meristemoid
AT1G08700	0.0348715	-0.996757	0.109	0.208	1	Meristemoid
AT1G69840	0.0349345	-0.747977	0.195	0.325	1	Meristemoid
AT3G01710	0.0349776	-0.886217	0.121	0.221	1	Meristemoid
AT1G51055	0.0349794	-1.50094	0.029	0.091	1	Meristemoid
AT2G11000	0.0349794	-1.24244	0.029	0.091	1	Meristemoid
AT4G15640	0.0350102	-1.55946	0.063	0.143	1	Meristemoid
AT1G30360	0.0351347	-0.651219	0.563	0.675	1	Meristemoid
AT2G26690	0.0354223	-1.27677	0.029	0.091	1	Meristemoid
AT3G48425	0.0356171	-1.67344	0.046	0.117	1	Meristemoid
AT1G47570	0.0357073	-2.81135	0.023	0.078	1	Meristemoid
AT3G48380	0.0357216	-1.00242	0.098	0.195	1	Meristemoid
AT4G10970	0.0359746	-0.616637	0.178	0.299	1	Meristemoid
AT4G11060	0.0359986	-1.6268	0.046	0.117	1	Meristemoid
AT4G27640	0.036201	-0.805227	0.167	0.286	1	Meristemoid
AT3G05900	0.0362978	-1.05892	0.098	0.195	1	Meristemoid
AT1G45201	0.0363835	-2.29737	0.046	0.117	1	Meristemoid
AT3G16830	0.0367793	-1.12406	0.132	0.234	1	Meristemoid
AT3G17100	0.0369243	-0.509099	0.115	0.221	1	Meristemoid
AT3G16570	0.0369421	-0.600222	0.322	0.442	1	Meristemoid
AT1G27460	0.0370531	-1.23525	0.063	0.143	1	Meristemoid
AT3G58600	0.0370871	-1.04419	0.109	0.208	1	Meristemoid
AT5G45110	0.0371638	-1.85684	0.046	0.117	1	Meristemoid
AT2G46030	0.0371823	-0.944889	0.19	0.299	1	Meristemoid
AT2G33810	0.0372007	-3.19257	0.023	0.078	1	Meristemoid
AT3G02875	0.0372421	-1.30865	0.029	0.091	1	Meristemoid
AT3G13772	0.0375316	-0.984896	0.167	0.273	1	Meristemoid
AT5G14930	0.0376413	-1.34217	0.103	0.195	1	Meristemoid
AT5G13340	0.0376738	-0.964218	0.121	0.221	1	Meristemoid
AT2G43070	0.0380742	-1.26756	0.098	0.195	1	Meristemoid
AT3G01610	0.0382256	-2.93813	0.023	0.078	1	Meristemoid
AT5G20320	0.0382256	-2.35359	0.023	0.078	1	Meristemoid
AT5G02530	0.0382391	-0.676589	0.368	0.494	1	Meristemoid
AT3G29240	0.0382884	-0.802402	0.362	0.455	1	Meristemoid
AT3G02170	0.0383611	-2.08286	0.046	0.117	1	Meristemoid
AT1G78870	0.0384626	-1.19872	0.161	0.26	1	Meristemoid
AT1G69250	0.0385164	-0.891771	0.121	0.221	1	Meristemoid
AT1G73670	0.038747	-2.16495	0.023	0.078	1	Meristemoid
AT5G38980	0.0390109	-0.801521	0.339	0.455	1	Meristemoid
AT3G51090	0.0391774	-1.1683	0.046	0.117	1	Meristemoid
AT1G55040	0.0392744	-2.13176	0.023	0.078	1	Meristemoid
AT3G58620	0.0392744	-2.12678	0.023	0.078	1	Meristemoid
AT4G23710	0.0394672	-0.919493	0.27	0.39	1	Meristemoid
AT3G06190	0.0395062	-0.911965	0.172	0.286	1	Meristemoid
AT2G39270	0.039591	-1.58621	0.046	0.117	1	Meristemoid
AT2G17230	0.0397219	-0.667251	0.391	0.545	1	Meristemoid
AT1G02000	0.0398079	-2.19383	0.023	0.078	1	Meristemoid
AT3G03320	0.0398079	-2.41756	0.023	0.078	1	Meristemoid
AT3G06380	0.0398079	-2.02976	0.023	0.078	1	Meristemoid
AT5G08000	0.0398079	-2.86716	0.023	0.078	1	Meristemoid
AT2G27770	0.0401208	-0.578	0.029	0.091	1	Meristemoid
AT3G08890	0.0401291	-0.908287	0.08	0.169	1	Meristemoid
AT1G27900	0.0403073	-1.27175	0.063	0.143	1	Meristemoid
AT1G75380	0.0403662	-0.529564	0.276	0.403	1	Meristemoid
AT4G38400	0.0404294	-1.26345	0.046	0.117	1	Meristemoid
AT1G23960	0.0404707	-0.938694	0.08	0.169	1	Meristemoid
AT1G14000	0.0405573	-0.690771	0.098	0.195	1	Meristemoid
AT4G27450	0.0408934	-2.06538	0.023	0.078	1	Meristemoid
AT5G02150	0.0408934	-1.80806	0.023	0.078	1	Meristemoid
AT3G05280	0.0410411	-0.71416	0.276	0.403	1	Meristemoid
AT5G17410	0.0411408	-0.775244	0.121	0.221	1	Meristemoid
AT1G08010	0.0414445	-1.11096	0.063	0.143	1	Meristemoid
AT2G42710	0.0414445	-1.0715	0.063	0.143	1	Meristemoid
AT3G23255	0.0414454	-1.32401	0.023	0.078	1	Meristemoid
AT5G48340	0.0414454	-1.84591	0.023	0.078	1	Meristemoid
AT2G27970	0.0414828	-0.528486	0.621	0.701	1	Meristemoid
AT5G10150	0.0415103	-0.989438	0.08	0.169	1	Meristemoid
AT5G53580	0.0416501	-1.19195	0.172	0.273	1	Meristemoid
AT2G23670	0.041811	-0.791092	0.23	0.351	1	Meristemoid
AT5G20590	0.0418296	-1.38649	0.063	0.143	1	Meristemoid
AT5G44520	0.0420038	-1.39387	0.023	0.078	1	Meristemoid
AT4G09350	0.0425321	-2.55343	0.04	0.104	1	Meristemoid
AT1G16340	0.0425579	-1.65104	0.075	0.156	1	Meristemoid
AT1G01180	0.0425685	-1.39601	0.023	0.078	1	Meristemoid
AT1G60620	0.0425685	-1.1353	0.023	0.078	1	Meristemoid
AT1G31550	0.0425914	-1.13072	0.046	0.117	1	Meristemoid
AT4G32130	0.0426426	-0.705932	0.339	0.455	1	Meristemoid
AT3G10180	0.0427104	-0.787193	0.178	0.286	1	Meristemoid
AT1G78430	0.0430351	-1.35846	0.046	0.117	1	Meristemoid
AT1G26660	0.0430354	-1.04321	0.046	0.117	1	Meristemoid
AT2G39870	0.0430472	-0.769221	0.293	0.416	1	Meristemoid
AT2G28380	0.0432515	-1.08639	0.115	0.208	1	Meristemoid
AT2G04340	0.0433039	-1.22602	0.075	0.156	1	Meristemoid
AT3G52230	0.043308	-0.831433	0.264	0.39	1	Meristemoid
AT3G19210	0.0434003	-1.21077	0.063	0.143	1	Meristemoid
AT4G26455	0.043477	-1.73895	0.04	0.104	1	Meristemoid
[truncated: 4,151 more rows]

## Sheet: Downregulated
Supplemental Table 8. Drought responses per Arabidopsis leaf tissue and functional analysis.
Downregulated differentially expressed genes in mild drought responses per tissue.
FC = Fold Change (positive log2FCs indicate genes that are more expressed in the control, well-watered conditions (genes downregulated by drought)). pct.1 and pct.2 represent the percentage of cells, of each tissue indicated in column G, expressing the gene in population 1 (well-watered cells) and 2 (mild drought cells), respectively.
Gene	P-value	Log2-FC	pct.1	pct.2	P (adj.)	Tissue
AT2G28190	0	2.59329	0.769	0.318	0	CC_G1S
AT3G53460	9.65204e-159	0.605243	0.976	0.935	2.55567e-154	CC_G1S
AT5G60390	9.17087e-149	0.534681	0.989	0.971	2.42826e-144	CC_G1S
AT1G70600	3.10702e-145	0.732478	0.909	0.818	8.22677e-141	CC_G1S
AT5G20290	5.10551e-144	0.559587	0.971	0.929	1.35184e-139	CC_G1S
AT2G27710	2.02272e-138	0.695196	0.926	0.852	5.35577e-134	CC_G1S
AT1G08830	8.24885e-126	2.23503	0.365	0.104	2.18413e-121	CC_G1S
AT2G28000	8.25241e-116	0.617473	0.908	0.831	2.18507e-111	CC_G1S
AT1G14320	1.34955e-112	0.626898	0.913	0.835	3.57334e-108	CC_G1S
AT1G33120	5.47451e-112	0.581062	0.926	0.856	1.44954e-107	CC_G1S
AT2G27530	5.72761e-112	0.598577	0.913	0.839	1.51656e-107	CC_G1S
AT1G12520	9.99842e-107	2.37224	0.321	0.096	2.64738e-102	CC_G1S
AT1G33140	6.44505e-105	0.612949	0.891	0.809	1.70652e-100	CC_G1S
AT3G52590	9.27953e-105	0.5106	0.949	0.895	2.45703e-100	CC_G1S
AT3G09200	6.61188e-102	0.602916	0.895	0.809	1.75069e-97	CC_G1S
AT3G52380	2.28147e-101	0.534496	0.916	0.849	6.04089e-97	CC_G1S
AT3G11510	4.03051e-99	0.520328	0.932	0.876	1.0672e-94	CC_G1S
AT1G67430	1.43351e-95	0.575265	0.905	0.822	3.79566e-91	CC_G1S
AT4G18100	7.56465e-94	0.626577	0.868	0.768	2.00297e-89	CC_G1S
AT3G49910	1.15122e-93	0.51814	0.917	0.853	3.0482e-89	CC_G1S
AT4G31700	2.12781e-93	0.803802	0.768	0.62	5.63401e-89	CC_G1S
AT2G39460	2.77264e-93	0.508125	0.924	0.861	7.34139e-89	CC_G1S
AT5G02450	2.05772e-91	0.536084	0.896	0.824	5.44844e-87	CC_G1S
AT5G02870	1.02697e-90	0.621791	0.868	0.783	2.71922e-86	CC_G1S
AT3G18000	3.47963e-90	1.63925	0.416	0.194	9.21335e-86	CC_G1S
AT1G57660	1.42488e-89	0.597189	0.874	0.788	3.77279e-85	CC_G1S
AT5G47700	4.96334e-89	0.587366	0.876	0.784	1.31419e-84	CC_G1S
AT2G33370	5.48056e-87	0.667313	0.825	0.71	1.45114e-82	CC_G1S
AT3G11120	1.72432e-85	0.548076	0.889	0.805	4.56566e-81	CC_G1S
AT3G59540	4.25678e-84	0.53792	0.905	0.834	1.12711e-79	CC_G1S
AT2G36620	6.39945e-84	0.569651	0.868	0.783	1.69445e-79	CC_G1S
AT2G36830	3.18482e-82	0.515306	0.952	0.904	8.43277e-78	CC_G1S
AT1G43170	2.70872e-81	0.571768	0.875	0.805	7.17216e-77	CC_G1S
AT5G59850	2.91964e-78	0.759722	0.746	0.604	7.73061e-74	CC_G1S
AT4G17390	6.23047e-78	0.54371	0.866	0.781	1.6497e-73	CC_G1S
AT5G49910	3.77929e-77	0.682324	0.809	0.708	1.00068e-72	CC_G1S
AT2G21660	1.95274e-75	0.906195	0.708	0.531	5.17047e-71	CC_G1S
AT2G19730	1.14679e-74	0.597923	0.819	0.718	3.03647e-70	CC_G1S
AT5G03850	2.29164e-74	0.583022	0.833	0.738	6.06781e-70	CC_G1S
AT3G24830	5.9829e-73	0.542805	0.845	0.753	1.58415e-68	CC_G1S
AT5G58250	8.10314e-72	0.550594	0.838	0.756	2.14555e-67	CC_G1S
AT1G56045	1.31852e-71	0.551231	0.85	0.785	3.49117e-67	CC_G1S
AT3G05590	3.99613e-71	0.516816	0.878	0.817	1.0581e-66	CC_G1S
AT1G18540	6.66961e-71	0.512348	0.881	0.804	1.76598e-66	CC_G1S
AT3G56020	1.84893e-68	0.576426	0.83	0.726	4.89561e-64	CC_G1S
AT2G47110	1.08814e-66	0.509637	0.868	0.795	2.88118e-62	CC_G1S
AT4G15000	1.35513e-65	0.519118	0.858	0.778	3.58812e-61	CC_G1S
AT3G49010	2.27376e-65	0.628175	0.79	0.687	6.02046e-61	CC_G1S
AT2G04030	2.48506e-65	0.695425	0.766	0.637	6.57995e-61	CC_G1S
AT5G52650	4.36399e-65	0.559959	0.823	0.722	1.1555e-60	CC_G1S
AT1G75750	5.23674e-65	3.88079	0.139	0.016	1.38658e-60	CC_G1S
AT1G72370	1.94479e-63	0.598208	0.779	0.663	5.1494e-59	CC_G1S
AT3G56090	3.28714e-63	0.628927	0.737	0.619	8.70369e-59	CC_G1S
AT3G15640	2.5737e-62	1.2372	0.372	0.185	6.81465e-58	CC_G1S
AT2G01250	8.45184e-61	0.539381	0.819	0.738	2.23788e-56	CC_G1S
AT1G07890	2.25081e-59	0.590226	0.782	0.627	5.95969e-55	CC_G1S
AT3G08520	7.08319e-59	0.623591	0.775	0.667	1.87549e-54	CC_G1S
AT5G19750	1.62623e-58	1.00911	0.491	0.313	4.30592e-54	CC_G1S
AT5G07090	4.87857e-57	0.529982	0.801	0.72	1.29175e-52	CC_G1S
AT3G05560	7.50411e-56	0.639272	0.726	0.606	1.98694e-51	CC_G1S
AT5G28060	1.10685e-55	0.50629	0.836	0.769	2.93072e-51	CC_G1S
AT5G09510	1.45165e-55	0.556799	0.791	0.693	3.84369e-51	CC_G1S
AT4G08390	5.95524e-55	0.962863	0.433	0.25	1.57683e-50	CC_G1S
AT1G13930	1.10152e-54	0.53112	0.862	0.778	2.91661e-50	CC_G1S
AT3G13470	1.88102e-54	0.516816	0.809	0.735	4.98057e-50	CC_G1S
AT2G25210	1.25736e-53	0.542725	0.801	0.704	3.32924e-49	CC_G1S
AT5G23740	2.27323e-53	0.576777	0.743	0.636	6.01907e-49	CC_G1S
AT5G27850	3.66187e-52	0.53192	0.81	0.728	9.69589e-48	CC_G1S
AT2G36170	9.9978e-52	0.614122	0.728	0.616	2.64722e-47	CC_G1S
AT1G65390	1.11773e-51	2.13144	0.185	0.056	2.95954e-47	CC_G1S
AT3G05730	1.58309e-51	1.61912	0.132	0.023	4.19169e-47	CC_G1S
AT3G23940	1.94262e-51	0.733644	0.614	0.467	5.14366e-47	CC_G1S
AT1G23290	1.48455e-49	0.514018	0.788	0.69	3.93079e-45	CC_G1S
AT1G14810	7.4273e-49	0.64838	0.674	0.551	1.9666e-44	CC_G1S
AT3G53890	9.08479e-49	0.515285	0.769	0.675	2.40547e-44	CC_G1S
AT5G27770	2.90411e-48	0.510067	0.799	0.716	7.68949e-44	CC_G1S
AT3G16670	3.23955e-47	5.58828	0.087	0.004	8.57768e-43	CC_G1S
AT2G16586	5.39595e-46	0.746109	0.691	0.57	1.42874e-41	CC_G1S
AT3G07430	5.49587e-46	0.645403	0.653	0.531	1.4552e-41	CC_G1S
AT3G62870	2.83173e-45	0.574695	0.731	0.643	7.49784e-41	CC_G1S
AT2G36160	5.54289e-45	0.50706	0.799	0.726	1.46765e-40	CC_G1S
AT5G50460	1.1587e-44	0.654087	0.657	0.522	3.068e-40	CC_G1S
AT5G22440	2.30052e-44	0.592659	0.668	0.542	6.09131e-40	CC_G1S
AT2G37190	4.22132e-44	0.55114	0.726	0.627	1.11772e-39	CC_G1S
AT3G06355	3.03749e-43	0.535316	0.925	0.885	8.04266e-39	CC_G1S
AT3G52930	7.52859e-42	0.563984	0.71	0.611	1.99342e-37	CC_G1S
AT2G40205	8.87104e-42	0.504349	0.747	0.647	2.34888e-37	CC_G1S
AT3G09440	1.3256e-41	0.80555	0.467	0.314	3.50993e-37	CC_G1S
AT3G55280	2.05459e-41	0.655588	0.583	0.447	5.44015e-37	CC_G1S
AT1G06950	1.32732e-40	0.657455	0.61	0.492	3.51447e-36	CC_G1S
AT1G26880	1.04754e-39	0.523799	0.736	0.639	2.77367e-35	CC_G1S
AT3G48930	4.85815e-39	0.521872	0.732	0.633	1.28634e-34	CC_G1S
AT3G47370	4.94742e-39	0.574719	0.68	0.571	1.30998e-34	CC_G1S
AT3G23390	9.96516e-39	0.564002	0.677	0.567	2.63858e-34	CC_G1S
AT5G51720	3.88866e-38	0.564597	0.621	0.469	1.02964e-33	CC_G1S
AT2G23350	8.46738e-38	0.582022	0.616	0.49	2.24199e-33	CC_G1S
AT3G28900	1.13498e-37	0.581055	0.669	0.556	3.00521e-33	CC_G1S
AT5G56030	1.52214e-36	0.530185	0.705	0.603	4.03031e-32	CC_G1S
AT2G05990	3.7509e-36	0.513333	0.692	0.6	9.93163e-32	CC_G1S
AT5G61170	8.0451e-36	0.514978	0.714	0.626	2.13018e-31	CC_G1S
AT1G09590	1.46792e-35	0.537897	0.701	0.611	3.88675e-31	CC_G1S
AT4G13395	2.54041e-35	0.811671	0.389	0.246	6.7265e-31	CC_G1S
AT3G07110	3.04934e-35	0.594705	0.621	0.516	8.07405e-31	CC_G1S
AT2G34640	3.87972e-35	0.811903	0.428	0.291	1.02727e-30	CC_G1S
AT5G20230	4.72875e-34	2.25064	0.107	0.027	1.25208e-29	CC_G1S
AT3G48730	8.70422e-34	0.517615	0.672	0.583	2.3047e-29	CC_G1S
AT4G17490	2.30937e-33	1.28595	0.189	0.083	6.11476e-29	CC_G1S
AT3G03630	5.61296e-33	1.0037	0.277	0.153	1.4862e-28	CC_G1S
AT3G18680	2.28967e-32	0.666643	0.491	0.358	6.06258e-28	CC_G1S
AT1G34030	2.61887e-31	0.531565	0.642	0.541	6.93425e-27	CC_G1S
AT5G42020	3.29044e-31	0.6956	0.5	0.371	8.71242e-27	CC_G1S
AT4G37610	1.03931e-30	1.07561	0.221	0.112	2.75188e-26	CC_G1S
AT1G56050	1.1568e-30	0.556266	0.623	0.531	3.06299e-26	CC_G1S
AT3G21200	8.29227e-30	0.532667	0.564	0.455	2.19563e-25	CC_G1S
AT2G39390	1.72982e-29	0.525615	0.641	0.548	4.58021e-25	CC_G1S
AT2G20570	5.75401e-29	0.637841	0.478	0.355	1.52355e-24	CC_G1S
AT4G26370	2.15517e-28	0.59491	0.535	0.423	5.70645e-24	CC_G1S
AT3G48500	6.86793e-28	0.666538	0.451	0.336	1.81849e-23	CC_G1S
AT3G17170	9.26775e-27	0.662338	0.482	0.37	2.45391e-22	CC_G1S
AT1G52770	4.39059e-26	1.1455	0.187	0.094	1.16254e-21	CC_G1S
AT2G40300	5.08428e-26	0.685239	0.34	0.222	1.34622e-21	CC_G1S
AT4G12600	5.71505e-26	0.756415	0.374	0.259	1.51323e-21	CC_G1S
AT5G59820	1.37473e-25	0.747591	0.372	0.26	3.64002e-21	CC_G1S
AT1G48630	1.75149e-25	0.685199	0.412	0.298	4.63761e-21	CC_G1S
AT5G56010	4.26355e-25	0.504312	0.587	0.479	1.1289e-20	CC_G1S
AT4G34290	8.23254e-25	0.564589	0.555	0.46	2.17981e-20	CC_G1S
AT3G22750	9.69378e-25	2.58288	0.076	0.018	2.56672e-20	CC_G1S
AT2G16660	1.457e-24	0.610412	0.469	0.356	3.85786e-20	CC_G1S
AT4G34410	1.54127e-24	0.976001	0.221	0.123	4.08097e-20	CC_G1S
AT3G13857	5.62692e-24	1.00047	0.274	0.171	1.4899e-19	CC_G1S
AT4G10450	2.06825e-23	0.652494	0.473	0.371	5.47632e-19	CC_G1S
AT2G04360	4.0768e-23	0.617753	0.421	0.314	1.07945e-18	CC_G1S
AT5G01600	5.67393e-23	1.09399	0.14	0.062	1.50234e-18	CC_G1S
AT3G51600	9.41795e-23	1.60018	0.131	0.057	2.49369e-18	CC_G1S
AT5G65390	9.68818e-23	0.811194	0.226	0.13	2.56524e-18	CC_G1S
AT1G25275	2.13967e-22	0.558697	0.345	0.23	5.66541e-18	CC_G1S
AT3G54090	2.46922e-22	0.691394	0.365	0.263	6.53801e-18	CC_G1S
AT1G51100	4.58227e-22	0.722287	0.389	0.286	1.21329e-17	CC_G1S
AT5G66470	7.82667e-22	0.513329	0.515	0.412	2.07235e-17	CC_G1S
AT5G61790	1.12526e-21	0.575171	0.5	0.401	2.97947e-17	CC_G1S
AT4G13850	2.01937e-21	0.613172	0.444	0.344	5.34688e-17	CC_G1S
AT4G30190	3.54844e-21	0.501673	0.493	0.387	9.39556e-17	CC_G1S
AT3G27180	5.53122e-21	0.689261	0.297	0.197	1.46456e-16	CC_G1S
AT2G01021	5.62002e-21	0.779433	0.237	0.144	1.48807e-16	CC_G1S
AT1G20620	1.15257e-20	0.553211	0.57	0.466	3.05176e-16	CC_G1S
AT1G01140	3.89445e-20	0.652104	0.373	0.269	1.03117e-15	CC_G1S
AT1G27730	6.21804e-20	0.716788	0.224	0.134	1.64641e-15	CC_G1S
AT5G08400	8.52907e-20	0.712907	0.277	0.184	2.25833e-15	CC_G1S
AT2G40400	1.51908e-19	0.838629	0.224	0.138	4.02222e-15	CC_G1S
AT5G64310	1.92813e-19	0.626476	0.543	0.479	5.10531e-15	CC_G1S
AT3G44590	1.92828e-19	0.640404	0.344	0.244	5.10571e-15	CC_G1S
AT1G10522	2.01436e-19	0.562599	0.458	0.359	5.33363e-15	CC_G1S
AT4G30610	3.25513e-19	0.606044	0.386	0.285	8.61892e-15	CC_G1S
AT1G54410	4.03892e-19	0.527807	0.322	0.219	1.06943e-14	CC_G1S
AT1G62790	1.016e-18	0.887928	0.114	0.05	2.69015e-14	CC_G1S
AT3G57520	1.75327e-18	0.727936	0.29	0.201	4.64231e-14	CC_G1S
AT5G08610	2.07405e-18	0.652713	0.351	0.258	5.49166e-14	CC_G1S
AT2G20450	2.08847e-18	0.560268	0.473	0.383	5.52985e-14	CC_G1S
AT5G55280	2.29357e-18	0.518264	0.501	0.409	6.0729e-14	CC_G1S
AT4G14040	3.20767e-18	1.01068	0.164	0.09	8.49328e-14	CC_G1S
AT1G19180	4.71177e-18	0.698561	0.23	0.144	1.24758e-13	CC_G1S
AT3G12930	4.80532e-18	0.504368	0.534	0.452	1.27235e-13	CC_G1S
AT4G25490	6.57174e-18	1.4237	0.086	0.033	1.74007e-13	CC_G1S
AT5G49480	8.10296e-18	0.542953	0.355	0.258	2.1455e-13	CC_G1S
AT5G54160	9.59757e-18	0.53178	0.429	0.333	2.54125e-13	CC_G1S
AT2G40010	3.15486e-17	0.541505	0.208	0.127	8.35343e-13	CC_G1S
AT3G05500	4.86795e-17	0.729433	0.368	0.281	1.28894e-12	CC_G1S
AT4G32020	1.13601e-16	0.520999	0.416	0.326	3.00794e-12	CC_G1S
AT5G06320	2.1308e-16	0.514505	0.557	0.487	5.64194e-12	CC_G1S
AT2G39570	2.51874e-16	0.614082	0.299	0.213	6.66913e-12	CC_G1S
AT1G26770	3.2671e-16	0.664136	0.228	0.148	8.65062e-12	CC_G1S
AT3G18130	3.39151e-16	0.646788	0.272	0.188	8.98003e-12	CC_G1S
AT1G18740	5.43825e-16	0.713956	0.226	0.147	1.43994e-11	CC_G1S
AT1G69200	5.9331e-16	0.697084	0.296	0.214	1.57097e-11	CC_G1S
AT3G06980	1.62936e-15	0.53546	0.428	0.348	4.31423e-11	CC_G1S
AT2G30970	1.73122e-15	0.74483	0.242	0.164	4.58393e-11	CC_G1S
AT1G20510	3.21178e-15	0.688355	0.271	0.191	8.50414e-11	CC_G1S
AT4G39260	4.25549e-15	0.621791	0.388	0.31	1.12677e-10	CC_G1S
AT5G35740	4.89271e-15	0.509604	0.468	0.39	1.29549e-10	CC_G1S
AT3G21530	5.21872e-15	1.79991	0.053	0.015	1.38181e-10	CC_G1S
AT5G64050	8.27019e-15	0.655422	0.322	0.242	2.18978e-10	CC_G1S
AT1G76090	8.39072e-15	0.707781	0.223	0.147	2.22169e-10	CC_G1S
AT5G02830	1.09857e-14	0.566772	0.284	0.202	2.90878e-10	CC_G1S
AT1G50420	1.23631e-14	1.42064	0.073	0.029	3.27349e-10	CC_G1S
AT4G36220	1.66711e-14	1.01764	0.134	0.074	4.41416e-10	CC_G1S
AT3G04650	3.40808e-14	0.51058	0.382	0.299	9.02391e-10	CC_G1S
AT5G48470	4.12013e-14	0.542257	0.314	0.234	1.09093e-09	CC_G1S
AT2G44670	4.23318e-14	0.508782	0.375	0.294	1.12086e-09	CC_G1S
AT4G30720	5.58396e-14	0.585683	0.289	0.212	1.47852e-09	CC_G1S
AT2G37690	8.0162e-14	1.04382	0.078	0.033	2.12253e-09	CC_G1S
AT1G61580	9.81535e-14	0.889247	0.202	0.134	2.59891e-09	CC_G1S
AT3G54470	1.25178e-13	0.533101	0.322	0.244	3.31446e-09	CC_G1S
AT2G23560	1.27282e-13	1.01697	0.103	0.051	3.37016e-09	CC_G1S
AT5G47230	1.99433e-13	1.1216	0.074	0.031	5.2806e-09	CC_G1S
AT4G16390	2.18859e-13	0.577662	0.289	0.214	5.79495e-09	CC_G1S
AT2G20530	2.5398e-13	0.531201	0.362	0.283	6.72489e-09	CC_G1S
AT5G64570	3.22098e-13	0.83013	0.09	0.042	8.52851e-09	CC_G1S
AT1G26210	3.56311e-13	0.621686	0.187	0.12	9.43441e-09	CC_G1S
AT3G54880	3.74006e-13	0.807943	0.141	0.083	9.90292e-09	CC_G1S
AT2G27840	4.35779e-13	0.736297	0.171	0.107	1.15386e-08	CC_G1S
AT2G16500	4.82167e-13	0.557884	0.292	0.216	1.27668e-08	CC_G1S
AT5G27120	5.61631e-13	0.790099	0.146	0.087	1.48709e-08	CC_G1S
AT3G14900	7.77164e-13	0.836864	0.141	0.084	2.05777e-08	CC_G1S
AT1G79110	7.79545e-13	0.747762	0.142	0.084	2.06408e-08	CC_G1S
AT3G56130	8.0099e-13	0.538195	0.322	0.244	2.12086e-08	CC_G1S
AT2G35020	1.4186e-12	0.804503	0.155	0.094	3.75616e-08	CC_G1S
AT2G30860	1.74959e-12	0.544523	0.302	0.225	4.63257e-08	CC_G1S
AT1G08650	2.36612e-12	0.705292	0.145	0.087	6.26501e-08	CC_G1S
AT5G09065	4.23341e-12	0.554404	0.213	0.147	1.12092e-07	CC_G1S
AT1G19380	4.36997e-12	0.505067	0.249	0.177	1.15708e-07	CC_G1S
AT4G36500	4.65973e-12	0.569732	0.18	0.116	1.2338e-07	CC_G1S
AT5G44130	5.81298e-12	0.530709	0.207	0.141	1.53916e-07	CC_G1S
AT5G52780	6.1767e-12	0.531276	0.372	0.301	1.63547e-07	CC_G1S
AT4G25630	7.38475e-12	0.816583	0.117	0.066	1.95533e-07	CC_G1S
AT4G17615	8.88683e-12	0.575653	0.291	0.222	2.35306e-07	CC_G1S
AT1G06000	9.81969e-12	0.636081	0.199	0.135	2.60006e-07	CC_G1S
AT3G46620	1.14693e-11	0.509797	0.229	0.161	3.03684e-07	CC_G1S
AT5G63790	1.22153e-11	0.754027	0.125	0.073	3.23436e-07	CC_G1S
AT2G21130	1.54374e-11	0.542154	0.259	0.189	4.08751e-07	CC_G1S
AT1G11850	1.56658e-11	1.12305	0.086	0.043	4.148e-07	CC_G1S
AT1G18440	2.40792e-11	0.531791	0.252	0.184	6.37569e-07	CC_G1S
AT3G14200	2.95887e-11	0.544542	0.134	0.08	7.8345e-07	CC_G1S
AT5G05410	3.42931e-11	0.859973	0.093	0.049	9.08012e-07	CC_G1S
AT3G56220	3.59892e-11	1.20093	0.063	0.027	9.52921e-07	CC_G1S
AT1G74930	4.47636e-11	0.705258	0.175	0.117	1.18525e-06	CC_G1S
AT3G13175	5.58128e-11	1.35125	0.053	0.021	1.47781e-06	CC_G1S
AT2G32210	7.84637e-11	1.02961	0.084	0.043	2.07756e-06	CC_G1S
AT5G20160	1.05238e-10	0.502473	0.291	0.225	2.7865e-06	CC_G1S
AT2G02130	1.15328e-10	0.672305	0.098	0.054	3.05366e-06	CC_G1S
AT3G21300	1.28096e-10	0.787907	0.149	0.096	3.39172e-06	CC_G1S
AT4G17500	1.35432e-10	0.737747	0.101	0.057	3.58596e-06	CC_G1S
AT2G40140	1.67127e-10	0.611788	0.211	0.15	4.4252e-06	CC_G1S
AT4G19710	1.77044e-10	0.551296	0.292	0.229	4.68778e-06	CC_G1S
AT2G03820	1.79298e-10	0.603049	0.225	0.162	4.74744e-06	CC_G1S
AT5G13930	1.85495e-10	0.777098	0.158	0.103	4.91153e-06	CC_G1S
AT2G23610	1.9564e-10	0.53984	0.177	0.12	5.18017e-06	CC_G1S
AT3G23830	2.21978e-10	0.612723	0.166	0.111	5.87754e-06	CC_G1S
AT4G38100	3.30327e-10	0.723162	0.145	0.094	8.74639e-06	CC_G1S
AT5G55180	3.55089e-10	0.945752	0.059	0.026	9.40206e-06	CC_G1S
AT5G41740	4.08718e-10	0.95028	0.091	0.05	1.0822e-05	CC_G1S
AT2G31141	4.19296e-10	0.832582	0.086	0.046	1.11021e-05	CC_G1S
AT5G35735	5.50959e-10	0.574795	0.157	0.103	1.45883e-05	CC_G1S
AT1G16000	8.48903e-10	1.08773	0.076	0.039	2.24772e-05	CC_G1S
AT5G56840	8.74723e-10	0.95938	0.101	0.058	2.31609e-05	CC_G1S
AT4G34740	9.79834e-10	0.859051	0.088	0.048	2.5944e-05	CC_G1S
AT1G59990	1.03075e-09	0.623621	0.239	0.18	2.72923e-05	CC_G1S
AT1G64390	1.28822e-09	0.660299	0.174	0.12	3.41096e-05	CC_G1S
AT4G01560	1.78837e-09	0.566289	0.171	0.118	4.73526e-05	CC_G1S
AT4G19120	1.9037e-09	0.533584	0.258	0.198	5.04061e-05	CC_G1S
AT1G13260	2.98435e-09	0.941275	0.061	0.029	7.90195e-05	CC_G1S
AT1G47500	3.01065e-09	0.585519	0.19	0.135	7.97159e-05	CC_G1S
AT3G30180	3.08271e-09	0.699	0.121	0.076	8.16241e-05	CC_G1S
AT2G24600	4.00601e-09	0.817908	0.087	0.049	0.000106071	CC_G1S
AT5G57890	4.04718e-09	0.687985	0.155	0.105	0.000107161	CC_G1S
AT2G21210	5.26958e-09	0.963901	0.154	0.107	0.000139528	CC_G1S
AT4G34710	7.92538e-09	1.14175	0.09	0.052	0.000209848	CC_G1S
AT5G18820	8.0875e-09	0.87029	0.074	0.04	0.000214141	CC_G1S
AT4G01037	8.32691e-09	0.540851	0.31	0.25	0.00022048	CC_G1S
AT3G56070	8.39514e-09	0.52397	0.186	0.133	0.000222287	CC_G1S
AT3G59890	9.38283e-09	0.766521	0.093	0.055	0.000248438	CC_G1S
AT4G12320	1.11267e-08	0.739284	0.199	0.148	0.000294614	CC_G1S
AT5G45350	1.33451e-08	0.523634	0.093	0.054	0.000353353	CC_G1S
AT1G48330	1.48845e-08	0.532409	0.147	0.099	0.000394111	CC_G1S
AT1G48570	1.60932e-08	0.610548	0.171	0.121	0.000426115	CC_G1S
AT1G15550	1.68289e-08	0.737237	0.102	0.062	0.000445595	CC_G1S
AT1G01720	1.8539e-08	0.541296	0.134	0.089	0.000490877	CC_G1S
AT5G45630	1.91431e-08	0.790423	0.07	0.037	0.000506872	CC_G1S
AT5G46790	2.50691e-08	0.710281	0.118	0.077	0.000663781	CC_G1S
AT5G44060	2.77783e-08	0.597797	0.149	0.102	0.000735514	CC_G1S
AT2G01008	2.78758e-08	1.52963	0.059	0.029	0.000738096	CC_G1S
AT4G38770	3.26133e-08	1.12225	0.106	0.068	0.000863534	CC_G1S
AT2G33210	3.32639e-08	0.580841	0.148	0.102	0.000880763	CC_G1S
AT4G01250	4.12751e-08	0.593492	0.12	0.078	0.00109288	CC_G1S
AT1G16500	4.24167e-08	0.98057	0.051	0.024	0.00112311	CC_G1S
AT3G04620	8.1033e-08	1.05923	0.074	0.042	0.00214559	CC_G1S
AT5G61440	1.09182e-07	0.579532	0.148	0.103	0.00289092	CC_G1S
AT3G17830	1.36936e-07	0.941549	0.056	0.029	0.0036258	CC_G1S
AT3G44450	1.58156e-07	0.558807	0.165	0.119	0.00418766	CC_G1S
AT5G55510	1.71973e-07	0.642245	0.208	0.16	0.00455351	CC_G1S
AT3G44750	1.72497e-07	0.621332	0.114	0.075	0.00456736	CC_G1S
AT3G19130	1.86851e-07	0.834515	0.095	0.06	0.00494744	CC_G1S
AT3G57150	1.97015e-07	0.504088	0.22	0.17	0.00521655	CC_G1S
AT3G44260	2.14837e-07	0.662373	0.125	0.085	0.00568846	CC_G1S
AT2G43520	2.47042e-07	0.70239	0.101	0.064	0.00654117	CC_G1S
AT3G60690	2.59909e-07	0.860879	0.095	0.06	0.00688186	CC_G1S
AT1G73500	2.87907e-07	0.685972	0.108	0.071	0.00762321	CC_G1S
AT3G12110	3.05149e-07	0.514548	0.134	0.093	0.00807973	CC_G1S
AT1G78990	4.58063e-07	0.519441	0.105	0.068	0.0121286	CC_G1S
AT1G25400	4.67638e-07	0.887237	0.058	0.031	0.0123821	CC_G1S
AT4G18010	5.87969e-07	1.00657	0.075	0.045	0.0155682	CC_G1S
AT4G29020	6.54897e-07	1.03001	0.077	0.047	0.0173404	CC_G1S
AT1G52905	6.65626e-07	1.07581	0.062	0.035	0.0176244	CC_G1S
AT3G03125	6.73829e-07	0.623361	0.086	0.053	0.0178416	CC_G1S
AT1G50000	6.74441e-07	0.974599	0.053	0.027	0.0178578	CC_G1S
AT3G50270	7.34784e-07	0.612225	0.196	0.151	0.0194556	CC_G1S
AT5G54165	7.58056e-07	0.554681	0.15	0.109	0.0200718	CC_G1S
AT3G49360	7.61737e-07	0.539763	0.09	0.057	0.0201693	CC_G1S
AT3G19508	1.00018e-06	0.718734	0.121	0.084	0.0264829	CC_G1S
AT2G27820	1.16258e-06	0.628553	0.141	0.101	0.0307829	CC_G1S
AT3G44990	1.43526e-06	1.07472	0.058	0.032	0.0380027	CC_G1S
AT3G06500	1.71505e-06	0.812061	0.051	0.027	0.045411	CC_G1S
AT5G38530	1.88441e-06	0.921028	0.087	0.055	0.0498955	CC_G1S
AT5G04325	2.29682e-06	1.07335	0.08	0.05	0.0608152	CC_G1S
AT4G21215	2.32492e-06	0.536859	0.197	0.153	0.0615594	CC_G1S
AT1G05163	2.35655e-06	0.611218	0.081	0.052	0.0623967	CC_G1S
AT1G53542	2.46089e-06	0.878433	0.096	0.064	0.0651595	CC_G1S
AT4G09570	2.76858e-06	0.561589	0.092	0.061	0.0733063	CC_G1S
AT4G17098	2.82095e-06	0.857051	0.06	0.034	0.0746931	CC_G1S
AT3G15030	3.10018e-06	0.518002	0.198	0.155	0.0820867	CC_G1S
AT4G31790	3.30464e-06	0.817828	0.091	0.06	0.0875003	CC_G1S
AT5G08640	3.38071e-06	0.73527	0.096	0.064	0.0895145	CC_G1S
AT2G05520	4.91864e-06	0.640961	0.158	0.118	0.130236	CC_G1S
AT5G57280	5.13845e-06	0.571205	0.132	0.096	0.136056	CC_G1S
AT4G17670	5.99271e-06	0.682992	0.081	0.052	0.158675	CC_G1S
AT3G09580	6.10183e-06	0.630118	0.131	0.096	0.161564	CC_G1S
AT2G38540	6.54493e-06	0.733708	0.112	0.079	0.173297	CC_G1S
AT1G04980	6.72081e-06	0.551861	0.156	0.117	0.177954	CC_G1S
AT5G39980	7.63783e-06	0.538145	0.1	0.068	0.202234	CC_G1S
AT5G23070	7.75707e-06	0.515064	0.21	0.167	0.205392	CC_G1S
AT3G62810	7.77242e-06	0.622998	0.154	0.117	0.205798	CC_G1S
AT5G01775	8.26216e-06	0.531246	0.078	0.05	0.218766	CC_G1S
AT3G52910	1.00712e-05	0.751579	0.061	0.036	0.266665	CC_G1S
AT5G07325	1.03835e-05	0.796554	0.074	0.047	0.274933	CC_G1S
AT3G43600	1.18449e-05	0.551837	0.067	0.041	0.313629	CC_G1S
AT5G61030	1.3676e-05	0.694724	0.072	0.046	0.362113	CC_G1S
AT3G04760	1.79167e-05	0.611032	0.216	0.177	0.474397	CC_G1S
AT3G25600	1.99949e-05	0.585011	0.075	0.048	0.529425	CC_G1S
AT5G40650	2.17765e-05	0.610904	0.073	0.047	0.576599	CC_G1S
AT3G58660	2.33007e-05	0.567059	0.124	0.091	0.616956	CC_G1S
AT5G53920	2.85126e-05	0.68443	0.067	0.043	0.754957	CC_G1S
AT3G46090	2.86247e-05	0.778301	0.051	0.03	0.757926	CC_G1S
AT3G04810	3.19759e-05	0.728507	0.09	0.062	0.846657	CC_G1S
AT2G30424	3.29961e-05	0.789261	0.069	0.044	0.873671	CC_G1S
AT5G23330	3.78207e-05	0.557081	0.147	0.113	1	CC_G1S
AT5G07900	3.84966e-05	0.811971	0.104	0.075	1	CC_G1S
AT1G58380	4.74438e-05	0.626778	0.143	0.11	1	CC_G1S
AT3G06530	6.12623e-05	0.666772	0.065	0.042	1	CC_G1S
AT1G76680	7.27252e-05	0.68996	0.057	0.036	1	CC_G1S
AT5G64670	9.70518e-05	0.551102	0.179	0.143	1	CC_G1S
AT5G64470	0.00010653	0.787134	0.06	0.038	1	CC_G1S
AT1G74430	0.000113092	0.54911	0.102	0.075	1	CC_G1S
AT2G47490	0.000118769	0.634468	0.056	0.036	1	CC_G1S
AT3G05810	0.000125442	0.604608	0.139	0.109	1	CC_G1S
AT1G05710	0.000152913	0.509734	0.05	0.03	1	CC_G1S
AT1G55210	0.000154223	0.726426	0.072	0.049	1	CC_G1S
AT5G43630	0.000163415	0.663621	0.106	0.078	1	CC_G1S
AT1G30820	0.000180177	0.888132	0.057	0.037	1	CC_G1S
AT5G63770	0.000216849	0.797924	0.063	0.043	1	CC_G1S
AT5G50450	0.000225998	0.503232	0.116	0.088	1	CC_G1S
AT1G01130	0.000256787	0.537683	0.107	0.08	1	CC_G1S
AT2G17510	0.000259523	0.501007	0.132	0.103	1	CC_G1S
AT5G61770	0.000318197	0.612911	0.092	0.068	1	CC_G1S
AT4G32295	0.000331827	0.69418	0.061	0.041	1	CC_G1S
AT5G24840	0.000368906	0.576077	0.089	0.065	1	CC_G1S
AT5G23510	0.000418589	0.664243	0.052	0.034	1	CC_G1S
AT4G26780	0.000471669	0.730731	0.056	0.037	1	CC_G1S
AT3G18110	0.000522145	0.562311	0.172	0.142	1	CC_G1S
AT4G32920	0.000526252	0.576051	0.091	0.067	1	CC_G1S
AT3G28930	0.000588444	0.624862	0.104	0.08	1	CC_G1S
AT3G15020	0.000714537	0.725262	0.068	0.048	1	CC_G1S
AT1G30410	0.000720876	0.634187	0.076	0.055	1	CC_G1S
AT1G64185	0.00072636	0.699414	0.072	0.051	1	CC_G1S
AT3G55510	0.000750913	0.593276	0.069	0.049	1	CC_G1S
AT5G59180	0.000766006	0.540269	0.068	0.048	1	CC_G1S
AT3G02650	0.000776764	0.527675	0.05	0.033	1	CC_G1S
AT3G51160	0.000928775	0.510753	0.063	0.044	1	CC_G1S
AT5G04620	0.000929279	0.736253	0.108	0.084	1	CC_G1S
AT2G30990	0.000991471	0.64826	0.078	0.057	1	CC_G1S
AT1G36280	0.00114979	0.554796	0.061	0.043	1	CC_G1S
AT5G25900	0.0011801	0.594834	0.056	0.038	1	CC_G1S
AT1G04047	0.00121709	0.51903	0.063	0.045	1	CC_G1S
AT2G37170	0.00123501	0.587467	0.071	0.052	1	CC_G1S
AT2G04270	0.00123552	0.541314	0.118	0.093	1	CC_G1S
AT4G03100	0.00127581	0.756733	0.065	0.046	1	CC_G1S
AT5G27395	0.00132167	0.593405	0.079	0.059	1	CC_G1S
AT4G31810	0.00144895	0.573597	0.069	0.05	1	CC_G1S
AT3G18950	0.00147392	0.685316	0.054	0.037	1	CC_G1S
AT1G07000	0.00152407	0.696714	0.059	0.042	1	CC_G1S
AT2G37040	0.00153404	0.529255	0.145	0.119	1	CC_G1S
AT1G52150	0.00157935	0.61549	0.062	0.045	1	CC_G1S
AT4G04435	0.00196705	0.561288	0.091	0.07	1	CC_G1S
AT3G24420	0.00201796	0.630538	0.074	0.055	1	CC_G1S
AT3G05120	0.00211872	0.509131	0.094	0.073	1	CC_G1S
AT1G75200	0.00220774	0.529387	0.075	0.055	1	CC_G1S
AT1G66500	0.00224995	0.614209	0.062	0.045	1	CC_G1S
AT1G34065	0.00242666	0.522539	0.051	0.035	1	CC_G1S
AT5G28290	0.00266686	0.561551	0.082	0.062	1	CC_G1S
AT3G11964	0.00276934	0.5257	0.117	0.095	1	CC_G1S
AT2G45310	0.00284085	0.735276	0.062	0.045	1	CC_G1S
AT2G01830	0.00292696	0.511234	0.07	0.052	1	CC_G1S
AT5G66040	0.002981	0.637647	0.062	0.045	1	CC_G1S
AT5G57590	0.00328518	0.579597	0.062	0.045	1	CC_G1S
AT1G01860	0.00350615	0.594064	0.089	0.07	1	CC_G1S
AT1G21130	0.00374153	0.670158	0.057	0.041	1	CC_G1S
AT5G65400	0.00377882	0.511012	0.081	0.062	1	CC_G1S
AT2G42490	0.0039814	0.614803	0.059	0.043	1	CC_G1S
AT3G57490	0.00413736	0.553979	0.064	0.048	1	CC_G1S
AT3G13230	0.004299	0.510472	0.084	0.065	1	CC_G1S
AT2G03050	0.00451809	0.52275	0.051	0.036	1	CC_G1S
AT5G53570	0.00472153	0.581441	0.083	0.064	1	CC_G1S
AT5G60690	0.0052101	0.670856	0.056	0.041	1	CC_G1S
AT2G35530	0.00543105	0.903105	0.085	0.067	1	CC_G1S
AT1G19080	0.00628519	0.622002	0.061	0.045	1	CC_G1S
AT1G56060	0.00664578	0.750742	0.051	0.037	1	CC_G1S
AT3G10140	0.00689129	0.548905	0.099	0.08	1	CC_G1S
AT2G26810	0.00740984	0.533442	0.05	0.036	1	CC_G1S
AT1G27880	0.00765949	0.503889	0.068	0.052	1	CC_G1S
AT4G32840	0.00789812	0.642002	0.062	0.047	1	CC_G1S
AT4G11660	0.0108516	0.537874	0.052	0.038	1	CC_G1S
AT5G51710	0.0155742	0.585933	0.06	0.046	1	CC_G1S
AT5G02050	0.016175	0.606096	0.055	0.042	1	CC_G1S
AT2G45450	0.0180272	0.684967	0.062	0.048	1	CC_G1S
AT5G14050	0.0207925	0.562799	0.077	0.062	1	CC_G1S
AT3G53220	0.0208702	0.588235	0.053	0.041	1	CC_G1S
AT3G16350	0.0222908	0.53107	0.086	0.071	1	CC_G1S
AT4G31060	0.0227483	0.528553	0.05	0.038	1	CC_G1S
AT5G17760	0.0244194	0.572851	0.052	0.04	1	CC_G1S
AT4G14950	0.0256625	0.520479	0.065	0.052	1	CC_G1S
AT5G47060	0.0265515	0.645491	0.054	0.042	1	CC_G1S
AT5G24740	0.0282486	0.529074	0.062	0.049	1	CC_G1S
AT5G64630	0.033885	0.502002	0.065	0.052	1	CC_G1S
AT1G14200	0.0375451	0.588536	0.091	0.077	1	CC_G1S
AT5G19740	0.0391062	0.515196	0.057	0.046	1	CC_G1S
AT5G67200	0.0469749	0.534276	0.053	0.042	1	CC_G1S
AT4G30825	0.0476216	0.504249	0.107	0.093	1	CC_G1S
AT5G57870	2.53956e-08	1.78881	0.767	0.302	0.000672423	Sieve_Element
AT1G09070	2.77563e-07	1.30324	0.919	0.623	0.00734932	Sieve_Element
AT1G08830	1.50792e-06	3.96505	0.43	0.057	0.0399267	Sieve_Element
AT2G28190	3.10769e-06	1.59848	0.628	0.226	0.0822855	Sieve_Element
AT2G32190	1.40202e-05	3.36693	0.419	0.075	0.371228	Sieve_Element
AT5G45350	1.49437e-05	1.81437	0.616	0.226	0.39568	Sieve_Element
AT3G15640	1.55747e-05	2.32257	0.57	0.226	0.412387	Sieve_Element
AT5G02500	2.2598e-05	0.667442	0.988	0.83	0.598349	Sieve_Element
AT1G56660	3.90801e-05	1.11294	0.488	0.151	1	Sieve_Element
AT4G34150	5.01382e-05	1.45703	0.709	0.415	1	Sieve_Element
AT1G56045	5.72537e-05	0.843628	0.907	0.642	1	Sieve_Element
AT5G42390	0.000156976	1.05556	0.744	0.434	1	Sieve_Element
AT1G12520	0.000171661	3.17587	0.314	0.057	1	Sieve_Element
AT5G54390	0.000195647	2.21075	0.453	0.17	1	Sieve_Element
AT5G59820	0.000200428	1.88662	0.43	0.132	1	Sieve_Element
AT3G18130	0.000205413	1.41983	0.547	0.245	1	Sieve_Element
AT4G32270	0.000259121	0.841173	0.791	0.472	1	Sieve_Element
AT1G70670	0.000291158	1.42651	0.651	0.321	1	Sieve_Element
AT4G16370	0.000302328	1.02027	0.651	0.377	1	Sieve_Element
AT3G59970	0.000340046	1.30604	0.663	0.396	1	Sieve_Element
AT5G47200	0.000346943	1.00228	0.837	0.547	1	Sieve_Element
AT3G09440	0.000366885	0.948045	0.733	0.434	1	Sieve_Element
AT5G43380	0.000459681	1.65635	0.5	0.208	1	Sieve_Element
AT1G56070	0.000526078	0.736289	0.953	0.717	1	Sieve_Element
AT5G24620	0.000539489	1.60225	0.651	0.415	1	Sieve_Element
AT4G21980	0.000553082	1.41699	0.744	0.453	1	Sieve_Element
AT4G13992	0.000605859	5.851	0.198	0	1	Sieve_Element
AT5G20970	0.000605859	8.51203	0.198	0	1	Sieve_Element
AT2G22620	0.000608681	3.65077	0.233	0.019	1	Sieve_Element
AT4G24450	0.000609538	2.71407	0.372	0.113	1	Sieve_Element
AT1G48850	0.000648818	1.16516	0.605	0.321	1	Sieve_Element
AT4G35905	0.000697438	0.904648	0.628	0.302	1	Sieve_Element
AT5G15022	0.000709422	0.726106	0.547	0.245	1	Sieve_Element
AT2G19680	0.000713562	1.01341	0.663	0.377	1	Sieve_Element
AT5G16800	0.000726641	1.67818	0.593	0.321	1	Sieve_Element
AT1G53480	0.000750259	2.16435	0.291	0.057	1	Sieve_Element
AT4G36800	0.000766937	0.861566	0.686	0.377	1	Sieve_Element
AT2G25080	0.000792794	0.576702	0.779	0.509	1	Sieve_Element
AT1G17120	0.000867591	2.06044	0.233	0.019	1	Sieve_Element
AT3G10985	0.000869873	2.18494	0.407	0.17	1	Sieve_Element
AT3G24830	0.000887979	0.655022	0.907	0.698	1	Sieve_Element
AT3G13470	0.000890391	0.771056	0.744	0.396	1	Sieve_Element
AT2G02760	0.000904344	0.545133	0.733	0.453	1	Sieve_Element
AT5G19780	0.000906113	0.808664	0.837	0.585	1	Sieve_Element
AT5G48335	0.000945144	1.04316	0.395	0.132	1	Sieve_Element
AT4G35460	0.000969591	1.30409	0.57	0.283	1	Sieve_Element
AT5G48655	0.000995327	1.13714	0.558	0.321	1	Sieve_Element
AT1G12310	0.00101084	0.835518	0.686	0.434	1	Sieve_Element
AT4G22140	0.00102995	1.25635	0.5	0.245	1	Sieve_Element
AT3G20800	0.00103469	1.11232	0.547	0.302	1	Sieve_Element
AT3G20450	0.00104005	2.49441	0.395	0.132	1	Sieve_Element
AT5G11170	0.0010539	0.821487	0.733	0.472	1	Sieve_Element
AT1G21880	0.00108758	1.01574	0.721	0.491	1	Sieve_Element
AT5G02490	0.00109092	0.785983	0.593	0.264	1	Sieve_Element
AT1G53240	0.00114568	0.713971	0.919	0.679	1	Sieve_Element
AT1G60989	0.00116999	2.09736	0.349	0.113	1	Sieve_Element
AT1G15750	0.0011957	0.711027	0.674	0.34	1	Sieve_Element
AT2G31130	0.00119722	1.78849	0.36	0.113	1	Sieve_Element
AT2G14620	0.00123866	4.38301	0.244	0.038	1	Sieve_Element
AT4G27760	0.00127329	2.06594	0.419	0.17	1	Sieve_Element
AT1G56340	0.00130105	0.803727	0.791	0.528	1	Sieve_Element
AT5G39471	0.0013794	4.9884	0.209	0.019	1	Sieve_Element
AT1G74440	0.00139095	2.97769	0.174	0	1	Sieve_Element
AT2G31560	0.00139406	2.33231	0.395	0.17	1	Sieve_Element
AT3G58720	0.00141946	1.18435	0.57	0.302	1	Sieve_Element
AT5G26190	0.00145053	3.61108	0.209	0.019	1	Sieve_Element
AT5G04550	0.00145783	0.776883	0.547	0.264	1	Sieve_Element
AT5G07710	0.00149208	2.51945	0.244	0.038	1	Sieve_Element
AT5G03300	0.00152101	0.764481	0.686	0.434	1	Sieve_Element
AT3G23940	0.00153187	0.734303	0.802	0.491	1	Sieve_Element
AT3G28900	0.00159158	0.57212	0.802	0.528	1	Sieve_Element
AT5G61230	0.00161235	1.43646	0.5	0.226	1	Sieve_Element
AT1G13380	0.00161272	1.11089	0.581	0.302	1	Sieve_Element
AT4G05320	0.00165605	1.15344	0.849	0.642	1	Sieve_Element
AT5G53370	0.00172897	2.67008	0.267	0.057	1	Sieve_Element
AT1G10430	0.0017669	2.01746	0.267	0.057	1	Sieve_Element
AT2G43780	0.0017934	1.35312	0.581	0.358	1	Sieve_Element
AT5G65430	0.00182647	0.961566	0.477	0.208	1	Sieve_Element
AT2G27530	0.00183218	0.638039	0.907	0.679	1	Sieve_Element
AT4G34881	0.00183564	0.694295	0.744	0.453	1	Sieve_Element
AT2G41840	0.00185421	0.566279	0.919	0.792	1	Sieve_Element
AT5G03510	0.00190026	4.36485	0.256	0.057	1	Sieve_Element
AT1G15500	0.00190901	0.920163	0.686	0.453	1	Sieve_Element
AT3G20870	0.00192411	3.39958	0.523	0.302	1	Sieve_Element
AT4G39540	0.0019298	1.0669	0.442	0.189	1	Sieve_Element
AT5G58420	0.00194782	0.695734	0.814	0.509	1	Sieve_Element
AT5G52060	0.00195167	1.5972	0.477	0.226	1	Sieve_Element
AT1G33140	0.00199119	0.553241	0.907	0.736	1	Sieve_Element
AT4G33490	0.00201201	2.38315	0.384	0.151	1	Sieve_Element
AT3G02580	0.00203778	1.91861	0.395	0.17	1	Sieve_Element
AT1G17080	0.00208926	1.13536	0.558	0.264	1	Sieve_Element
AT3G53710	0.00208972	1.6188	0.349	0.113	1	Sieve_Element
AT1G01640	0.00209527	3.02142	0.163	0	1	Sieve_Element
AT2G30500	0.00209527	2.67353	0.163	0	1	Sieve_Element
AT1G79550	0.00213354	0.693123	0.826	0.623	1	Sieve_Element
AT1G15930	0.00215261	0.634225	0.895	0.698	1	Sieve_Element
AT5G16440	0.00223193	1.15952	0.453	0.208	1	Sieve_Element
AT5G37475	0.00223421	1.6361	0.453	0.245	1	Sieve_Element
AT2G40140	0.00228241	1.18492	0.384	0.151	1	Sieve_Element
AT5G24352	0.00238469	1.90939	0.267	0.057	1	Sieve_Element
AT5G10140	0.00241211	2.83854	0.256	0.057	1	Sieve_Element
AT1G09150	0.00244965	1.46072	0.512	0.283	1	Sieve_Element
AT1G22300	0.00249126	0.694797	0.791	0.491	1	Sieve_Element
AT5G45750	0.00255069	0.978288	0.465	0.226	1	Sieve_Element
AT5G11670	0.00255382	2.87632	0.314	0.113	1	Sieve_Element
AT1G14530	0.00257737	2.72452	0.198	0.019	1	Sieve_Element
AT4G15470	0.00260247	0.509531	0.767	0.528	1	Sieve_Element
AT1G51070	0.00262967	1.01795	0.419	0.17	1	Sieve_Element
AT2G18750	0.00263208	1.6988	0.314	0.094	1	Sieve_Element
AT1G18740	0.00268412	2.60046	0.256	0.057	1	Sieve_Element
AT3G61640	0.00268804	0.804581	0.791	0.547	1	Sieve_Element
AT5G36880	0.00269915	1.11594	0.558	0.321	1	Sieve_Element
AT3G09920	0.00270257	3.15508	0.221	0.038	1	Sieve_Element
AT3G51870	0.00270551	2.53772	0.244	0.057	1	Sieve_Element
AT5G40970	0.00272726	0.915277	0.57	0.283	1	Sieve_Element
AT1G74960	0.00277289	1.16686	0.453	0.208	1	Sieve_Element
AT5G22640	0.00280356	0.682782	0.826	0.547	1	Sieve_Element
AT5G44340	0.00283407	0.770651	0.791	0.566	1	Sieve_Element
AT3G55520	0.0028963	1.05019	0.581	0.358	1	Sieve_Element
AT3G55850	0.00289799	1.00626	0.477	0.226	1	Sieve_Element
AT5G13100	0.00290696	1.07635	0.407	0.17	1	Sieve_Element
AT3G19130	0.00292161	1.56804	0.256	0.057	1	Sieve_Element
AT1G07890	0.00293336	0.651142	0.86	0.66	1	Sieve_Element
AT1G57820	0.00294375	1.22398	0.291	0.075	1	Sieve_Element
AT1G65430	0.00295719	1.54187	0.407	0.17	1	Sieve_Element
AT3G44190	0.00296199	0.723976	0.453	0.208	1	Sieve_Element
AT2G25430	0.00297312	0.532933	0.523	0.245	1	Sieve_Element
AT4G29780	0.00297613	1.1551	0.349	0.113	1	Sieve_Element
AT3G08510	0.00301518	1.07209	0.767	0.509	1	Sieve_Element
AT5G08450	0.00302751	0.934268	0.733	0.434	1	Sieve_Element
AT1G06830	0.00307791	3.10872	0.244	0.057	1	Sieve_Element
AT3G47180	0.00309715	5.02031	0.221	0.038	1	Sieve_Element
AT1G61710	0.00314513	4.30102	0.151	0	1	Sieve_Element
AT3G18730	0.00314513	2.28113	0.151	0	1	Sieve_Element
AT4G35970	0.00314513	6.82053	0.151	0	1	Sieve_Element
AT4G39810	0.00314513	6.37169	0.151	0	1	Sieve_Element
AT5G08370	0.00314513	3.12081	0.151	0	1	Sieve_Element
AT5G42890	0.00318926	1.14069	0.57	0.34	1	Sieve_Element
AT3G24550	0.00319987	1.27301	0.5	0.264	1	Sieve_Element
AT2G39900	0.00323007	0.802692	0.488	0.264	1	Sieve_Element
AT2G18110	0.00323066	1.11701	0.488	0.245	1	Sieve_Element
AT2G40110	0.00333158	2.1286	0.395	0.189	1	Sieve_Element
AT1G66500	0.00333333	1.61963	0.337	0.113	1	Sieve_Element
AT5G04890	0.00335155	6.19754	0.244	0.057	1	Sieve_Element
AT3G18000	0.00344093	1.46295	0.547	0.302	1	Sieve_Element
AT1G22750	0.00344794	1.79139	0.36	0.132	1	Sieve_Element
AT2G32520	0.0035207	0.761728	0.581	0.34	1	Sieve_Element
AT1G01140	0.00353674	1.17811	0.442	0.189	1	Sieve_Element
AT3G43540	0.0035703	0.775483	0.477	0.226	1	Sieve_Element
AT4G35630	0.00359808	1.78473	0.384	0.17	1	Sieve_Element
AT1G68680	0.00360153	0.99974	0.547	0.302	1	Sieve_Element
AT4G36750	0.00366214	0.819675	0.547	0.283	1	Sieve_Element
AT3G03710	0.00373005	1.67571	0.384	0.151	1	Sieve_Element
AT1G08420	0.00373967	1.49324	0.395	0.17	1	Sieve_Element
AT2G27600	0.00375012	0.807748	0.721	0.434	1	Sieve_Element
AT4G29390	0.00377802	0.604629	0.826	0.623	1	Sieve_Element
AT2G36990	0.00378229	0.831396	0.488	0.245	1	Sieve_Element
AT2G38860	0.00380368	2.54145	0.244	0.057	1	Sieve_Element
AT5G38560	0.00390134	1.59575	0.36	0.132	1	Sieve_Element
AT2G23350	0.00399681	1.07405	0.605	0.377	1	Sieve_Element
AT2G17360	0.00402335	0.566579	0.814	0.623	1	Sieve_Element
AT1G13195	0.00405422	4.64437	0.209	0.038	1	Sieve_Element
AT2G28950	0.00407385	1.13566	0.523	0.283	1	Sieve_Element
AT4G15910	0.00408912	1.54715	0.477	0.245	1	Sieve_Element
AT5G40770	0.00411077	0.893504	0.686	0.434	1	Sieve_Element
AT3G05560	0.00415596	0.713866	0.802	0.566	1	Sieve_Element
AT3G53970	0.0041616	1.64629	0.419	0.226	1	Sieve_Element
AT5G19440	0.00420157	1.13119	0.419	0.189	1	Sieve_Element
AT3G02530	0.00429669	1.14701	0.453	0.208	1	Sieve_Element
AT1G77540	0.00436026	0.823399	0.593	0.34	1	Sieve_Element
AT1G31335	0.00438545	0.867038	0.407	0.151	1	Sieve_Element
AT1G02130	0.00442628	1.05156	0.57	0.34	1	Sieve_Element
AT1G35470	0.00449269	1.1419	0.244	0.057	1	Sieve_Element
AT1G62390	0.00449656	0.989898	0.558	0.302	1	Sieve_Element
AT3G59760	0.0045277	0.9049	0.523	0.302	1	Sieve_Element
AT1G24100	0.00454802	1.50837	0.488	0.264	1	Sieve_Element
AT4G19450	0.00455846	1.52059	0.384	0.17	1	Sieve_Element
AT5G19510	0.00462098	0.595867	0.895	0.679	1	Sieve_Element
AT5G19300	0.00463453	1.73903	0.326	0.113	1	Sieve_Element
AT1G09620	0.00464751	1.0707	0.605	0.34	1	Sieve_Element
AT1G54310	0.00467238	3.09202	0.174	0.019	1	Sieve_Element
AT5G10510	0.00467238	2.68957	0.174	0.019	1	Sieve_Element
AT1G11500	0.00468175	2.1681	0.244	0.057	1	Sieve_Element
AT2G45960	0.00469978	0.716837	0.849	0.736	1	Sieve_Element
AT1G22000	0.00470606	3.63477	0.14	0	1	Sieve_Element
AT1G69325	0.00470606	6.10259	0.14	0	1	Sieve_Element
AT1G69730	0.00470606	3.543	0.14	0	1	Sieve_Element
AT1G74450	0.00470606	3.11228	0.14	0	1	Sieve_Element
AT1G80840	0.00470606	2.92029	0.14	0	1	Sieve_Element
AT2G44010	0.00470606	2.90659	0.14	0	1	Sieve_Element
AT4G12290	0.00470606	2.87411	0.14	0	1	Sieve_Element
AT2G32810	0.0047159	2.12042	0.267	0.075	1	Sieve_Element
AT5G59460	0.00471852	1.48926	0.326	0.113	1	Sieve_Element
AT5G64560	0.00473095	1.52296	0.384	0.151	1	Sieve_Element
AT3G59300	0.00474588	1.93317	0.337	0.132	1	Sieve_Element
AT5G56010	0.00480257	0.64336	0.814	0.547	1	Sieve_Element
AT3G58730	0.00483552	0.60201	0.802	0.566	1	Sieve_Element
AT3G01310	0.00483657	3.1987	0.233	0.057	1	Sieve_Element
AT1G73730	0.0049041	1.90726	0.267	0.075	1	Sieve_Element
AT3G07160	0.00490698	0.725166	0.616	0.377	1	Sieve_Element
AT5G08530	0.00499723	0.838173	0.756	0.566	1	Sieve_Element
AT4G16760	0.00512592	0.823307	0.605	0.358	1	Sieve_Element
AT5G08170	0.00521457	0.865555	0.605	0.34	1	Sieve_Element
AT3G14067	0.00523169	0.795918	0.674	0.396	1	Sieve_Element
AT5G35735	0.00536571	2.49724	0.233	0.057	1	Sieve_Element
AT1G07810	0.0053868	1.8837	0.395	0.189	1	Sieve_Element
AT2G13820	0.00539237	2.75895	0.256	0.075	1	Sieve_Element
AT1G02100	0.00551776	0.709808	0.291	0.094	1	Sieve_Element
AT3G49010	0.00553465	0.608502	0.86	0.66	1	Sieve_Element
AT1G20510	0.00558177	1.06061	0.442	0.208	1	Sieve_Element
AT1G73080	0.00559161	2.5185	0.233	0.057	1	Sieve_Element
AT4G31340	0.00566441	0.832033	0.709	0.453	1	Sieve_Element
AT5G59430	0.00572571	2.28038	0.291	0.094	1	Sieve_Element
AT2G40290	0.00572698	0.854271	0.64	0.453	1	Sieve_Element
AT5G63510	0.00578573	0.623896	0.698	0.491	1	Sieve_Element
AT5G11910	0.00583232	1.91065	0.291	0.094	1	Sieve_Element
AT3G56160	0.00585651	0.968962	0.512	0.245	1	Sieve_Element
AT2G21060	0.00591639	0.96589	0.721	0.547	1	Sieve_Element
AT1G67440	0.00594968	2.00836	0.174	0.019	1	Sieve_Element
AT1G06950	0.00598279	0.682379	0.709	0.453	1	Sieve_Element
AT3G46560	0.0059925	0.61563	0.674	0.453	1	Sieve_Element
AT3G09200	0.00605638	0.522882	0.919	0.698	1	Sieve_Element
AT1G64090	0.00607515	0.708561	0.698	0.415	1	Sieve_Element
AT5G04410	0.00607778	0.974668	0.64	0.396	1	Sieve_Element
AT2G17720	0.00609332	2.21255	0.174	0.019	1	Sieve_Element
AT2G24490	0.00618541	2.55563	0.198	0.038	1	Sieve_Element
AT1G09780	0.0062469	0.682589	0.535	0.302	1	Sieve_Element
AT1G13320	0.00643835	0.826399	0.651	0.434	1	Sieve_Element
AT1G78580	0.00646427	0.777827	0.674	0.415	1	Sieve_Element
AT4G33080	0.0065232	0.863102	0.535	0.302	1	Sieve_Element
AT3G52930	0.00676215	0.543215	0.884	0.698	1	Sieve_Element
AT1G19180	0.00677009	2.09091	0.279	0.094	1	Sieve_Element
AT3G49870	0.00681914	1.42139	0.337	0.132	1	Sieve_Element
AT4G36500	0.00686351	1.52509	0.209	0.038	1	Sieve_Element
AT3G18080	0.00689228	0.512084	0.419	0.189	1	Sieve_Element
AT4G36130	0.00690393	0.500877	0.779	0.528	1	Sieve_Element
AT5G14440	0.0069087	0.68595	0.535	0.302	1	Sieve_Element
AT2G34530	0.00694533	1.89058	0.372	0.151	1	Sieve_Element
AT3G10410	0.00695626	0.70337	0.651	0.415	1	Sieve_Element
AT5G62710	0.00701165	1.50351	0.209	0.038	1	Sieve_Element
AT1G26820	0.00702215	4.31816	0.128	0	1	Sieve_Element
AT1G75260	0.00702215	5.67563	0.128	0	1	Sieve_Element
AT1G75620	0.00702215	3.78041	0.128	0	1	Sieve_Element
AT3G18560	0.00702215	2.18873	0.128	0	1	Sieve_Element
AT3G52400	0.00702215	2.34774	0.128	0	1	Sieve_Element
AT4G18340	0.00702215	5.13434	0.128	0	1	Sieve_Element
AT5G25370	0.00702215	5.92044	0.128	0	1	Sieve_Element
AT3G26090	0.00705546	2.4006	0.198	0.038	1	Sieve_Element
AT4G37610	0.00707504	2.86585	0.163	0.019	1	Sieve_Element
AT1G12140	0.00708495	0.962634	0.465	0.226	1	Sieve_Element
AT3G24200	0.00710082	0.944858	0.512	0.283	1	Sieve_Element
AT1G01320	0.00717399	0.798226	0.698	0.453	1	Sieve_Element
AT1G01820	0.00718165	1.04212	0.512	0.321	1	Sieve_Element
AT1G53440	0.00721071	2.03835	0.198	0.038	1	Sieve_Element
AT3G51840	0.00722143	1.40894	0.407	0.208	1	Sieve_Element
AT1G18080	0.00723864	0.630126	0.884	0.642	1	Sieve_Element
AT5G35530	0.00728045	0.685911	0.756	0.491	1	Sieve_Element
AT1G17370	0.00736245	1.08376	0.5	0.283	1	Sieve_Element
AT2G45920	0.00737258	0.608472	0.384	0.151	1	Sieve_Element
AT1G19240	0.00739042	0.630897	0.291	0.094	1	Sieve_Element
AT5G64940	0.00767268	0.834563	0.64	0.396	1	Sieve_Element
AT5G64240	0.00770572	0.517309	0.442	0.208	1	Sieve_Element
AT3G55620	0.00774775	0.978549	0.593	0.377	1	Sieve_Element
AT3G18820	0.00776479	0.61093	0.616	0.358	1	Sieve_Element
AT1G74100	0.00777998	1.885	0.36	0.17	1	Sieve_Element
AT1G06560	0.0077956	1.80454	0.302	0.113	1	Sieve_Element
AT2G21520	0.00786007	1.24194	0.419	0.208	1	Sieve_Element
AT3G20865	0.0078783	1.02672	0.302	0.094	1	Sieve_Element
AT3G10620	0.00791252	1.02201	0.5	0.283	1	Sieve_Element
AT2G42500	0.0079133	0.517477	0.733	0.491	1	Sieve_Element
AT1G30400	0.00806733	1.02048	0.36	0.151	1	Sieve_Element
AT5G50460	0.00812308	0.515952	0.814	0.528	1	Sieve_Element
AT4G21310	0.00814267	1.1618	0.5	0.283	1	Sieve_Element
AT4G39690	0.00816064	0.970593	0.581	0.377	1	Sieve_Element
AT5G01160	0.00817984	1.46791	0.372	0.17	1	Sieve_Element
AT3G17840	0.00823577	0.941775	0.326	0.132	1	Sieve_Element
AT4G25570	0.00824396	0.634685	0.593	0.34	1	Sieve_Element
AT3G06310	0.00827297	0.911468	0.581	0.377	1	Sieve_Element
AT5G45170	0.0082866	1.02212	0.407	0.189	1	Sieve_Element
AT4G09950	0.00828846	4.29995	0.267	0.094	1	Sieve_Element
AT5G52200	0.00832774	0.900188	0.535	0.321	1	Sieve_Element
AT5G46420	0.00834162	0.878956	0.453	0.245	1	Sieve_Element
AT4G31820	0.00836928	1.30354	0.233	0.057	1	Sieve_Element
AT2G38020	0.00855731	0.971193	0.395	0.17	1	Sieve_Element
AT3G58350	0.00856671	4.08955	0.163	0.019	1	Sieve_Element
AT1G15810	0.00858161	1.14601	0.442	0.226	1	Sieve_Element
AT2G37500	0.00859043	0.906865	0.453	0.245	1	Sieve_Element
AT2G24330	0.00867739	1.97435	0.291	0.113	1	Sieve_Element
AT1G33265	0.00868211	1.00538	0.477	0.245	1	Sieve_Element
AT3G46030	0.00874454	0.76381	0.628	0.453	1	Sieve_Element
AT1G64795	0.00875195	2.13971	0.198	0.038	1	Sieve_Element
AT5G19150	0.00876493	0.739527	0.337	0.132	1	Sieve_Element
AT4G26300	0.00884585	1.37667	0.453	0.245	1	Sieve_Element
AT3G55770	0.00897719	0.617653	0.849	0.623	1	Sieve_Element
AT5G13010	0.00912431	0.768145	0.512	0.264	1	Sieve_Element
AT1G08530	0.00914845	2.7735	0.209	0.057	1	Sieve_Element
AT5G39510	0.009159	1.34466	0.453	0.264	1	Sieve_Element
AT3G44330	0.00917938	0.788289	0.535	0.321	1	Sieve_Element
AT3G53130	0.00919886	1.24269	0.465	0.264	1	Sieve_Element
AT2G43750	0.00922437	0.988797	0.512	0.302	1	Sieve_Element
AT4G15802	0.00925105	0.618303	0.837	0.66	1	Sieve_Element
AT3G03070	0.00931155	0.506924	0.814	0.585	1	Sieve_Element
AT2G26800	0.009368	1.38436	0.337	0.151	1	Sieve_Element
AT2G17870	0.00941751	1.88531	0.372	0.189	1	Sieve_Element
ATCG00560	0.00955962	0.751446	0.256	0.075	1	Sieve_Element
AT3G30841	0.00958181	1.93855	0.267	0.094	1	Sieve_Element
AT5G67560	0.00964972	0.758261	0.488	0.264	1	Sieve_Element
AT2G44040	0.00965311	1.31663	0.407	0.208	1	Sieve_Element
AT4G05530	0.00976978	0.770842	0.581	0.358	1	Sieve_Element
AT1G01710	0.00980366	1.75321	0.36	0.189	1	Sieve_Element
AT4G37470	0.00988794	1.35223	0.279	0.094	1	Sieve_Element
AT2G39720	0.00992379	1.06337	0.302	0.113	1	Sieve_Element
AT2G41200	0.00993635	1.40536	0.674	0.434	1	Sieve_Element
AT5G62810	0.00997183	0.711945	0.558	0.34	1	Sieve_Element
AT2G19080	0.0100354	1.07318	0.372	0.17	1	Sieve_Element
AT1G67520	0.0100633	2.05758	0.384	0.189	1	Sieve_Element
AT5G19050	0.0101749	1.72547	0.221	0.057	1	Sieve_Element
AT2G30260	0.0102115	0.932619	0.477	0.283	1	Sieve_Element
AT3G01990	0.0102251	2.92164	0.186	0.038	1	Sieve_Element
AT5G27770	0.0102275	0.637742	0.849	0.698	1	Sieve_Element
AT2G18740	0.0103082	0.533431	0.663	0.434	1	Sieve_Element
AT4G17300	0.0103564	0.6109	0.488	0.264	1	Sieve_Element
AT4G24250	0.0103881	1.60784	0.442	0.245	1	Sieve_Element
AT2G42490	0.0103888	1.74591	0.326	0.132	1	Sieve_Element
AT4G36990	0.0104249	0.782885	0.279	0.094	1	Sieve_Element
AT1G64370	0.0104541	3.5896	0.116	0	1	Sieve_Element
AT2G07845	0.0104541	2.48149	0.116	0	1	Sieve_Element
AT2G21050	0.0104541	2.70113	0.116	0	1	Sieve_Element
AT2G31110	0.0104541	2.20332	0.116	0	1	Sieve_Element
AT3G25855	0.0104541	4.90458	0.116	0	1	Sieve_Element
AT3G30180	0.0104541	3.30645	0.116	0	1	Sieve_Element
AT4G01360	0.0104541	2.50491	0.116	0	1	Sieve_Element
AT4G37670	0.0104541	2.07467	0.116	0	1	Sieve_Element
AT5G11620	0.0104541	5.35131	0.116	0	1	Sieve_Element
AT5G27760	0.010515	0.615039	0.535	0.302	1	Sieve_Element
AT4G35790	0.0105794	0.732145	0.674	0.415	1	Sieve_Element
AT1G63010	0.0106053	1.49811	0.314	0.132	1	Sieve_Element
AT1G68230	0.0106715	7.4456	0.151	0.019	1	Sieve_Element
AT3G29760	0.0108137	1.67342	0.407	0.245	1	Sieve_Element
AT1G02140	0.0108223	0.666381	0.791	0.547	1	Sieve_Element
AT1G02170	0.0108662	0.889427	0.605	0.415	1	Sieve_Element
AT2G05755	0.0108846	2.56092	0.256	0.094	1	Sieve_Element
AT3G05060	0.0109329	0.703767	0.663	0.396	1	Sieve_Element
AT3G57000	0.0109698	1.02574	0.535	0.321	1	Sieve_Element
AT3G29200	0.0109733	1.00105	0.43	0.208	1	Sieve_Element
AT1G23900	0.0110042	1.92317	0.337	0.151	1	Sieve_Element
AT2G35120	0.0110051	0.77783	0.523	0.302	1	Sieve_Element
AT1G07110	0.0110987	1.25403	0.488	0.302	1	Sieve_Element
AT5G27830	0.0111913	2.44238	0.151	0.019	1	Sieve_Element
AT5G45560	0.0111913	2.2803	0.151	0.019	1	Sieve_Element
AT5G51410	0.0111942	0.962799	0.384	0.189	1	Sieve_Element
AT1G35780	0.01122	0.746105	0.663	0.396	1	Sieve_Element
AT5G17260	0.0112223	1.59863	0.221	0.057	1	Sieve_Element
AT3G49260	0.0112714	0.595351	0.326	0.132	1	Sieve_Element
AT5G56740	0.0114294	1.38468	0.291	0.113	1	Sieve_Element
AT4G31300	0.0115419	0.666072	0.779	0.509	1	Sieve_Element
AT5G06320	0.0115499	0.767587	0.651	0.434	1	Sieve_Element
AT4G32390	0.011551	1.12548	0.465	0.264	1	Sieve_Element
AT5G40980	0.0115704	1.0035	0.628	0.415	1	Sieve_Element
AT2G23980	0.0117334	2.56384	0.151	0.019	1	Sieve_Element
AT1G66940	0.0118599	1.89302	0.267	0.094	1	Sieve_Element
AT5G56600	0.011871	1.00898	0.349	0.151	1	Sieve_Element
AT5G53460	0.0118797	1.43172	0.465	0.264	1	Sieve_Element
AT1G55350	0.0118872	1.28683	0.407	0.208	1	Sieve_Element
AT2G45300	0.0119395	0.615644	0.419	0.208	1	Sieve_Element
AT4G35830	0.0120337	0.9771	0.57	0.321	1	Sieve_Element
AT4G02200	0.0120737	1.72581	0.279	0.113	1	Sieve_Element
AT3G03150	0.0120752	0.718505	0.744	0.528	1	Sieve_Element
AT4G17790	0.0120872	0.908674	0.57	0.34	1	Sieve_Element
AT2G27930	0.0121035	1.5732	0.337	0.151	1	Sieve_Element
AT2G20362	0.0122472	1.60158	0.558	0.396	1	Sieve_Element
AT2G38470	0.0122987	2.3302	0.151	0.019	1	Sieve_Element
AT2G06850	0.0123686	0.52635	0.36	0.151	1	Sieve_Element
AT3G05900	0.0124574	2.33105	0.233	0.075	1	Sieve_Element
AT5G58560	0.0124934	0.757227	0.488	0.283	1	Sieve_Element
AT4G24520	0.012506	1.16139	0.419	0.226	1	Sieve_Element
AT1G29150	0.0125515	0.754816	0.547	0.321	1	Sieve_Element
AT5G48690	0.0125794	1.56929	0.477	0.302	1	Sieve_Element
AT1G31540	0.0125903	2.32063	0.151	0.019	1	Sieve_Element
AT2G20190	0.0126152	0.947661	0.512	0.283	1	Sieve_Element
AT5G65420	0.0126386	1.3466	0.186	0.038	1	Sieve_Element
AT2G26330	0.0126583	1.75543	0.349	0.17	1	Sieve_Element
AT4G34200	0.0126631	0.824035	0.616	0.434	1	Sieve_Element
AT5G61390	0.0127061	2.44568	0.279	0.113	1	Sieve_Element
AT4G16060	0.0127221	0.938429	0.395	0.208	1	Sieve_Element
AT3G21110	0.0127381	1.5462	0.453	0.283	1	Sieve_Element
AT1G10290	0.0127467	1.46118	0.407	0.226	1	Sieve_Element
AT2G14045	0.0128714	1.29382	0.419	0.226	1	Sieve_Element
AT1G01490	0.0128746	0.974804	0.5	0.302	1	Sieve_Element
AT3G08690	0.0129289	0.916134	0.663	0.453	1	Sieve_Element
AT5G53120	0.0130263	0.760726	0.419	0.208	1	Sieve_Element
AT2G20550	0.0130948	1.69755	0.209	0.057	1	Sieve_Element
AT2G36160	0.0131723	0.56619	0.837	0.679	1	Sieve_Element
AT1G64980	0.0131763	0.686052	0.674	0.434	1	Sieve_Element
AT2G33730	0.0132003	0.822132	0.616	0.396	1	Sieve_Element
AT2G41530	0.013223	0.64042	0.535	0.358	1	Sieve_Element
AT2G32730	0.013236	0.770905	0.535	0.34	1	Sieve_Element
AT1G24764	0.0132963	0.589968	0.826	0.585	1	Sieve_Element
AT1G18270	0.0133528	2.14092	0.209	0.057	1	Sieve_Element
AT5G58070	0.0133592	0.599899	0.663	0.472	1	Sieve_Element
AT1G22590	0.013384	1.77056	0.302	0.132	1	Sieve_Element
AT4G33030	0.0134511	0.76944	0.326	0.132	1	Sieve_Element
AT1G48540	0.013455	1.63578	0.186	0.038	1	Sieve_Element
AT2G33480	0.0135022	1.61282	0.151	0.019	1	Sieve_Element
AT3G07090	0.0135399	0.897361	0.512	0.302	1	Sieve_Element
AT1G14290	0.0135468	1.13947	0.326	0.151	1	Sieve_Element
AT1G29380	0.013551	1.45652	0.547	0.358	1	Sieve_Element
AT5G38070	0.0135543	3.81946	0.174	0.038	1	Sieve_Element
AT3G03610	0.0135697	1.19777	0.512	0.321	1	Sieve_Element
AT5G42060	0.013588	1.7592	0.384	0.226	1	Sieve_Element
AT2G46280	0.0135907	0.585224	0.744	0.491	1	Sieve_Element
AT3G03720	0.0136635	2.12914	0.233	0.075	1	Sieve_Element
AT1G20580	0.0136653	0.743912	0.547	0.34	1	Sieve_Element
AT5G45550	0.0136941	0.606107	0.581	0.321	1	Sieve_Element
AT1G08930	0.0137373	1.67772	0.186	0.038	1	Sieve_Element
AT3G44480	0.0137463	1.59192	0.291	0.113	1	Sieve_Element
AT5G02440	0.013823	2.59289	0.198	0.057	1	Sieve_Element
AT5G19151	0.0138456	2.23619	0.174	0.038	1	Sieve_Element
AT5G38480	0.0138901	0.585344	0.721	0.547	1	Sieve_Element
AT4G30930	0.014	0.898066	0.488	0.302	1	Sieve_Element
AT1G64355	0.0140807	1.78312	0.337	0.17	1	Sieve_Element
AT3G49360	0.014138	0.603694	0.709	0.453	1	Sieve_Element
AT3G42150	0.0141899	0.507673	0.5	0.283	1	Sieve_Element
AT1G01550	0.0142913	0.994724	0.36	0.17	1	Sieve_Element
AT5G48030	0.0143341	1.13412	0.43	0.226	1	Sieve_Element
AT1G43860	0.0143632	1.32239	0.244	0.075	1	Sieve_Element
AT1G01960	0.0143965	1.09247	0.453	0.264	1	Sieve_Element
AT5G63570	0.0144018	0.578012	0.651	0.491	1	Sieve_Element
AT5G47510	0.0144222	0.679187	0.477	0.245	1	Sieve_Element
AT1G59990	0.0144366	0.71067	0.314	0.132	1	Sieve_Element
AT2G20900	0.0145682	1.01097	0.407	0.208	1	Sieve_Element
AT4G32060	0.014618	0.822913	0.605	0.415	1	Sieve_Element
AT1G20220	0.014765	0.66844	0.698	0.415	1	Sieve_Element
AT2G15880	0.014825	0.919746	0.337	0.151	1	Sieve_Element
AT4G03110	0.0149667	0.943404	0.279	0.094	1	Sieve_Element
AT4G17330	0.014996	1.18795	0.558	0.358	1	Sieve_Element
AT1G64880	0.0152243	0.89119	0.628	0.453	1	Sieve_Element
AT3G54650	0.015246	1.16046	0.233	0.075	1	Sieve_Element
AT2G44420	0.0152534	2.47791	0.198	0.057	1	Sieve_Element
AT2G30105	0.0152852	0.9962	0.395	0.189	1	Sieve_Element
AT2G43290	0.0152873	2.53648	0.209	0.057	1	Sieve_Element
AT2G42820	0.01535	2.23672	0.326	0.151	1	Sieve_Element
AT1G72450	0.0153868	2.49454	0.174	0.038	1	Sieve_Element
AT5G19390	0.0154672	0.689277	0.512	0.302	1	Sieve_Element
AT5G61510	0.0155248	0.685859	0.337	0.151	1	Sieve_Element
AT1G60360	0.015537	4.08204	0.105	0	1	Sieve_Element
AT1G68180	0.015537	4.68822	0.105	0	1	Sieve_Element
AT1G70250	0.015537	2.50309	0.105	0	1	Sieve_Element
AT1G70680	0.015537	3.7404	0.105	0	1	Sieve_Element
AT2G26310	0.015537	3.20728	0.105	0	1	Sieve_Element
AT2G31550	0.015537	3.80227	0.105	0	1	Sieve_Element
AT2G42830	0.015537	4.14569	0.105	0	1	Sieve_Element
AT3G18500	0.015537	2.42109	0.105	0	1	Sieve_Element
AT3G53650	0.015537	3.13222	0.105	0	1	Sieve_Element
AT4G22370	0.015537	3.37125	0.105	0	1	Sieve_Element
AT5G02140	0.015537	3.85218	0.105	0	1	Sieve_Element
AT5G06770	0.015537	2.06326	0.105	0	1	Sieve_Element
AT5G20635	0.015537	1.69521	0.105	0	1	Sieve_Element
AT1G66900	0.0155546	2.35426	0.198	0.057	1	Sieve_Element
AT5G36230	0.0155687	0.615269	0.709	0.491	1	Sieve_Element
AT3G53890	0.015605	0.547427	0.872	0.623	1	Sieve_Element
AT3G13590	0.0156096	2.78832	0.267	0.113	1	Sieve_Element
AT2G24150	0.0156443	1.79083	0.326	0.17	1	Sieve_Element
AT5G04310	0.0157126	2.68346	0.174	0.038	1	Sieve_Element
AT3G15110	0.0159272	0.789045	0.407	0.189	1	Sieve_Element
AT2G46450	0.0160381	2.48841	0.14	0.019	1	Sieve_Element
AT3G07420	0.0160381	6.55717	0.14	0.019	1	Sieve_Element
AT1G02950	0.016062	1.86872	0.453	0.264	1	Sieve_Element
AT2G19540	0.0160906	1.01613	0.512	0.302	1	Sieve_Element
AT2G16710	0.0161085	0.817142	0.36	0.17	1	Sieve_Element
AT5G11150	0.0161432	1.38265	0.349	0.17	1	Sieve_Element
AT1G09100	0.0161672	1.39411	0.36	0.189	1	Sieve_Element
AT4G29810	0.0162721	1.21966	0.395	0.208	1	Sieve_Element
AT3G63260	0.0163493	0.612904	0.36	0.17	1	Sieve_Element
AT4G16845	0.0163632	0.988947	0.419	0.208	1	Sieve_Element
AT5G14110	0.0163823	3.05851	0.174	0.038	1	Sieve_Element
AT3G60260	0.0164546	0.894165	0.267	0.094	1	Sieve_Element
AT3G12590	0.01649	1.72471	0.198	0.057	1	Sieve_Element
AT1G48630	0.016608	0.728403	0.64	0.434	1	Sieve_Element
AT1G03090	0.0166773	2.54957	0.244	0.094	1	Sieve_Element
AT2G15310	0.0166773	3.33261	0.244	0.094	1	Sieve_Element
AT5G24300	0.0166888	0.689182	0.767	0.528	1	Sieve_Element
AT4G00020	0.0167265	1.61439	0.174	0.038	1	Sieve_Element
AT1G09430	0.016756	0.616419	0.337	0.151	1	Sieve_Element
AT1G73370	0.0168081	4.96569	0.14	0.019	1	Sieve_Element
AT5G56720	0.0168081	4.06573	0.14	0.019	1	Sieve_Element
AT1G18590	0.0168125	2.10684	0.198	0.057	1	Sieve_Element
AT4G14040	0.0168281	0.68879	0.279	0.094	1	Sieve_Element
AT3G61370	0.0168832	1.22507	0.349	0.17	1	Sieve_Element
AT5G11880	0.0169644	0.531804	0.616	0.415	1	Sieve_Element
AT1G10130	0.0170122	1.27031	0.337	0.151	1	Sieve_Element
AT3G53680	0.017077	2.03239	0.174	0.038	1	Sieve_Element
AT1G75130	0.0172052	1.82241	0.14	0.019	1	Sieve_Element
AT4G37460	0.0172092	0.757286	0.616	0.396	1	Sieve_Element
AT2G04390	0.01734	0.599779	0.814	0.604	1	Sieve_Element
AT4G27960	0.0173434	0.592107	0.756	0.585	1	Sieve_Element
AT1G15780	0.0173893	0.821714	0.453	0.245	1	Sieve_Element
AT3G48680	0.0174242	0.69779	0.616	0.396	1	Sieve_Element
AT5G40930	0.0174284	0.82928	0.512	0.34	1	Sieve_Element
AT4G16180	0.0174435	1.42458	0.314	0.132	1	Sieve_Element
AT2G32280	0.0174644	1.38418	0.209	0.057	1	Sieve_Element
AT1G31200	0.0174743	2.55416	0.198	0.057	1	Sieve_Element
AT2G41140	0.0176089	0.704583	0.721	0.509	1	Sieve_Element
AT1G25230	0.0176105	1.43452	0.14	0.019	1	Sieve_Element
AT3G21200	0.0176261	1.21528	0.442	0.264	1	Sieve_Element
AT2G40765	0.0176361	0.506085	0.884	0.623	1	Sieve_Element
AT5G66860	0.0176862	0.824821	0.57	0.415	1	Sieve_Element
AT2G38280	0.0177515	0.953942	0.43	0.245	1	Sieve_Element
AT3G11720	0.0177615	1.57003	0.256	0.094	1	Sieve_Element
AT4G29960	0.0177615	1.89078	0.256	0.094	1	Sieve_Element
AT1G05163	0.0177966	1.30619	0.209	0.057	1	Sieve_Element
AT1G56555	0.0177975	1.80032	0.174	0.038	1	Sieve_Element
AT5G45510	0.0178017	0.805638	0.419	0.226	1	Sieve_Element
AT1G11720	0.0178137	2.12227	0.198	0.057	1	Sieve_Element
AT1G68070	0.017862	1.24461	0.36	0.17	1	Sieve_Element
AT5G06430	0.0180241	2.17608	0.14	0.019	1	Sieve_Element
AT2G33210	0.0180416	1.13713	0.535	0.358	1	Sieve_Element
AT5G63860	0.0180955	0.910027	0.5	0.321	1	Sieve_Element
AT1G76040	0.0182251	2.05233	0.395	0.208	1	Sieve_Element
AT5G20990	0.0182418	1.61001	0.314	0.151	1	Sieve_Element
AT4G13410	0.0184461	2.34022	0.14	0.019	1	Sieve_Element
AT5G61380	0.0184539	0.754763	0.523	0.34	1	Sieve_Element
AT2G34090	0.0184778	1.07006	0.209	0.057	1	Sieve_Element
AT3G04520	0.0185099	2.56164	0.198	0.057	1	Sieve_Element
AT5G57080	0.0185701	1.5156	0.233	0.075	1	Sieve_Element
AT4G16500	0.0186817	1.04223	0.407	0.226	1	Sieve_Element
AT3G19460	0.0186871	1.60513	0.256	0.094	1	Sieve_Element
AT3G07390	0.0187428	0.5247	0.721	0.491	1	Sieve_Element
AT5G58920	0.0187443	1.30114	0.395	0.208	1	Sieve_Element
AT3G03490	0.0188166	1.7259	0.291	0.132	1	Sieve_Element
AT2G01180	0.0188668	1.76605	0.198	0.057	1	Sieve_Element
AT3G46020	0.0189016	1.0451	0.233	0.075	1	Sieve_Element
AT3G45190	0.0189462	1.21791	0.5	0.34	1	Sieve_Element
AT1G10310	0.0190643	0.507514	0.453	0.226	1	Sieve_Element
AT5G15640	0.0191891	0.901321	0.337	0.151	1	Sieve_Element
AT1G50630	0.0192143	0.651888	0.57	0.34	1	Sieve_Element
AT5G56140	0.0192297	2.21387	0.198	0.057	1	Sieve_Element
AT4G24175	0.0192383	0.697157	0.233	0.075	1	Sieve_Element
AT3G21630	0.0193274	1.18675	0.256	0.094	1	Sieve_Element
AT4G13980	0.0193274	1.97546	0.256	0.094	1	Sieve_Element
AT4G05220	0.0194959	1.44762	0.36	0.17	1	Sieve_Element
AT5G22360	0.0194959	1.04144	0.36	0.17	1	Sieve_Element
AT1G76550	0.0195711	1.55603	0.419	0.245	1	Sieve_Element
AT1G06130	0.0195887	0.769439	0.407	0.208	1	Sieve_Element
AT1G73066	0.0197647	1.89066	0.14	0.019	1	Sieve_Element
AT5G58900	0.0198574	0.659698	0.349	0.17	1	Sieve_Element
AT4G00890	0.0200009	2.64118	0.267	0.113	1	Sieve_Element
AT5G64310	0.0200071	0.530782	0.733	0.679	1	Sieve_Element
AT1G79930	0.020062	1.00822	0.512	0.34	1	Sieve_Element
AT5G63980	0.0201492	0.719408	0.349	0.17	1	Sieve_Element
AT1G79610	0.0201989	0.853438	0.337	0.17	1	Sieve_Element
AT2G25660	0.0203266	0.898293	0.43	0.245	1	Sieve_Element
AT3G18430	0.0203608	1.0147	0.36	0.17	1	Sieve_Element
AT1G21600	0.0204517	0.508158	0.709	0.472	1	Sieve_Element
AT4G30210	0.0204977	1.22883	0.337	0.17	1	Sieve_Element
AT3G56460	0.0205197	0.741082	0.581	0.377	1	Sieve_Element
AT5G64650	0.0205765	1.03103	0.5	0.321	1	Sieve_Element
AT1G12440	0.0205799	0.555963	0.791	0.623	1	Sieve_Element
AT1G80830	0.0207593	2.25606	0.163	0.038	1	Sieve_Element
AT5G09295	0.0207593	2.13296	0.163	0.038	1	Sieve_Element
AT3G03200	0.0207884	1.52822	0.221	0.075	1	Sieve_Element
AT1G47820	0.0208536	1.28313	0.302	0.132	1	Sieve_Element
AT5G61130	0.0210124	0.615663	0.663	0.472	1	Sieve_Element
AT3G43230	0.0211069	1.39224	0.488	0.34	1	Sieve_Element
AT5G10200	0.0211373	1.68196	0.198	0.057	1	Sieve_Element
AT3G62260	0.0213646	1.17733	0.256	0.094	1	Sieve_Element
AT5G43760	0.0214403	1.14648	0.326	0.151	1	Sieve_Element
AT1G48750	0.0215389	2.13341	0.221	0.075	1	Sieve_Element
AT1G68650	0.0216872	0.925898	0.267	0.113	1	Sieve_Element
AT5G19030	0.0218373	1.11918	0.302	0.132	1	Sieve_Element
AT1G26770	0.0219308	1.25843	0.442	0.245	1	Sieve_Element
AT5G53330	0.0220174	1.34819	0.407	0.226	1	Sieve_Element
AT2G26280	0.0220228	0.882304	0.465	0.302	1	Sieve_Element
AT3G51980	0.022039	1.88452	0.267	0.113	1	Sieve_Element
AT3G59870	0.022039	1.40518	0.267	0.113	1	Sieve_Element
AT5G12110	0.0220871	1.57305	0.326	0.17	1	Sieve_Element
AT5G37850	0.0220871	1.25015	0.326	0.17	1	Sieve_Element
AT5G08680	0.0221606	0.527332	0.767	0.528	1	Sieve_Element
AT1G65930	0.0221846	0.503873	0.779	0.528	1	Sieve_Element
AT1G76940	0.0221914	1.26747	0.36	0.17	1	Sieve_Element
AT2G35040	0.0222107	0.736368	0.581	0.396	1	Sieve_Element
AT1G15120	0.0222842	0.536813	0.872	0.585	1	Sieve_Element
AT4G34410	0.022291	0.790711	0.244	0.094	1	Sieve_Element
AT1G70060	0.0222988	1.87556	0.302	0.151	1	Sieve_Element
AT5G24590	0.0223262	0.942759	0.5	0.302	1	Sieve_Element
AT2G31610	0.0223649	0.591634	0.86	0.566	1	Sieve_Element
AT5G11630	0.0224453	1.18389	0.395	0.208	1	Sieve_Element
AT5G07460	0.0225496	1.41767	0.279	0.113	1	Sieve_Element
AT3G12370	0.0226155	1.26757	0.43	0.245	1	Sieve_Element
AT5G18150	0.0226155	0.86598	0.43	0.245	1	Sieve_Element
AT3G16770	0.0226155	1.18071	0.419	0.264	1	Sieve_Element
AT3G57330	0.0227035	0.795859	0.384	0.208	1	Sieve_Element
AT1G06490	0.022704	0.714281	0.756	0.566	1	Sieve_Element
AT1G72810	0.0227087	1.29358	0.221	0.075	1	Sieve_Element
AT3G07800	0.02278	1.29898	0.198	0.057	1	Sieve_Element
AT5G67050	0.0228245	1.65959	0.256	0.094	1	Sieve_Element
AT5G09850	0.0230309	1.9557	0.337	0.17	1	Sieve_Element
AT1G21520	0.0230696	2.47958	0.093	0	1	Sieve_Element
AT1G56350	0.0230696	2.1506	0.093	0	1	Sieve_Element
AT1G62400	0.0230696	3.92655	0.093	0	1	Sieve_Element
AT1G65390	0.0230696	2.13229	0.093	0	1	Sieve_Element
AT1G78990	0.0230696	2.35074	0.093	0	1	Sieve_Element
AT3G02990	0.0230696	2.42479	0.093	0	1	Sieve_Element
AT3G16150	0.0230696	1.71108	0.093	0	1	Sieve_Element
AT3G51740	0.0230696	3.24025	0.093	0	1	Sieve_Element
AT3G52840	0.0230696	2.55788	0.093	0	1	Sieve_Element
AT3G54220	0.0230696	3.41299	0.093	0	1	Sieve_Element
AT4G33770	0.0230696	1.68238	0.093	0	1	Sieve_Element
AT5G14920	0.0230696	2.38371	0.093	0	1	Sieve_Element
AT5G15940	0.0230696	2.41407	0.093	0	1	Sieve_Element
AT5G50120	0.0230696	2.6289	0.093	0	1	Sieve_Element
AT5G54090	0.0230696	2.67212	0.093	0	1	Sieve_Element
AT5G55180	0.0230696	2.55476	0.093	0	1	Sieve_Element
AT5G58620	0.0230696	1.55194	0.093	0	1	Sieve_Element
AT5G63130	0.0230696	2.04055	0.093	0	1	Sieve_Element
AT5G41770	0.0230873	1.14222	0.326	0.151	1	Sieve_Element
AT2G06050	0.0232216	0.780456	0.43	0.245	1	Sieve_Element
AT1G05760	0.0232378	5.12324	0.209	0.075	1	Sieve_Element
AT2G02100	0.0233423	0.967829	0.674	0.491	1	Sieve_Element
AT5G08300	0.0233715	0.55845	0.558	0.34	1	Sieve_Element
AT1G23280	0.0235996	0.632827	0.5	0.283	1	Sieve_Element
AT1G74920	0.0236049	0.731899	0.558	0.396	1	Sieve_Element
AT2G36930	0.0236435	0.747569	0.512	0.302	1	Sieve_Element
AT4G26480	0.0236591	0.644136	0.384	0.208	1	Sieve_Element
AT2G25970	0.0236809	0.549687	0.616	0.453	1	Sieve_Element
AT2G38800	0.0237331	0.664281	0.558	0.377	1	Sieve_Element
AT3G60240	0.0237917	0.864901	0.512	0.302	1	Sieve_Element
AT1G01090	0.0238643	0.666983	0.64	0.434	1	Sieve_Element
AT4G03200	0.0239091	1.22556	0.453	0.264	1	Sieve_Element
AT4G17490	0.0240241	2.2403	0.128	0.019	1	Sieve_Element
AT5G62690	0.0240254	0.729991	0.756	0.547	1	Sieve_Element
AT2G44280	0.0240838	1.54642	0.198	0.057	1	Sieve_Element
AT4G05430	0.0241294	1.57795	0.291	0.132	1	Sieve_Element
AT1G23150	0.0242277	1.78254	0.244	0.094	1	Sieve_Element
AT5G42570	0.0242277	1.86528	0.244	0.094	1	Sieve_Element
AT5G64130	0.0243836	0.552277	0.5	0.302	1	Sieve_Element
AT4G19020	0.0245326	1.88462	0.198	0.057	1	Sieve_Element
AT2G14050	0.0245863	2.03216	0.128	0.019	1	Sieve_Element
AT3G02920	0.0245863	1.67708	0.128	0.019	1	Sieve_Element
AT5G01480	0.0245863	2.74955	0.128	0.019	1	Sieve_Element
AT5G45260	0.0246017	2.29432	0.186	0.057	1	Sieve_Element
AT2G37110	0.0246827	0.716807	0.605	0.396	1	Sieve_Element
AT2G18030	0.0246898	0.78278	0.395	0.208	1	Sieve_Element
AT1G61760	0.0248563	0.69823	0.291	0.113	1	Sieve_Element
AT2G23070	0.0249141	0.531082	0.791	0.566	1	Sieve_Element
AT5G66210	0.0249178	1.20658	0.372	0.208	1	Sieve_Element
AT2G33810	0.0249485	2.54395	0.209	0.075	1	Sieve_Element
AT1G18300	0.025069	2.99662	0.186	0.057	1	Sieve_Element
AT1G31880	0.0250696	0.769612	0.616	0.396	1	Sieve_Element
AT3G56860	0.0250724	0.552691	0.581	0.358	1	Sieve_Element
AT5G10920	0.0251448	0.642252	0.547	0.358	1	Sieve_Element
AT1G05770	0.0251599	4.32125	0.128	0.019	1	Sieve_Element
AT5G23430	0.0252149	1.06915	0.221	0.075	1	Sieve_Element
AT5G13430	0.0254348	0.607815	0.686	0.491	1	Sieve_Element
AT1G63360	0.0254777	1.61319	0.163	0.038	1	Sieve_Element
AT3G21740	0.0254777	1.45295	0.163	0.038	1	Sieve_Element
AT3G62940	0.0255187	1.10311	0.407	0.226	1	Sieve_Element
AT1G75540	0.0255418	1.66722	0.326	0.17	1	Sieve_Element
AT3G06910	0.025655	1.06134	0.221	0.075	1	Sieve_Element
AT3G18160	0.025655	1.47738	0.221	0.075	1	Sieve_Element
AT4G31210	0.0256596	1.08339	0.419	0.283	1	Sieve_Element
AT2G20610	0.0256755	1.44642	0.372	0.226	1	Sieve_Element
AT3G22760	0.025745	2.58559	0.128	0.019	1	Sieve_Element
AT4G28440	0.0258327	0.625651	0.698	0.491	1	Sieve_Element
AT3G11960	0.0258381	1.30578	0.267	0.113	1	Sieve_Element
AT4G32030	0.0260142	0.662713	0.535	0.321	1	Sieve_Element
AT5G52550	0.0260267	2.032	0.186	0.057	1	Sieve_Element
AT3G04500	0.0260659	0.933667	0.523	0.321	1	Sieve_Element
AT1G77030	0.0261229	1.07137	0.453	0.283	1	Sieve_Element
AT1G74850	0.0261381	1.08786	0.314	0.151	1	Sieve_Element
AT2G30170	0.0262862	1.16342	0.326	0.17	1	Sieve_Element
AT1G50970	0.0263418	1.4917	0.128	0.019	1	Sieve_Element
AT3G61070	0.0264229	0.600227	0.512	0.321	1	Sieve_Element
AT2G21385	0.0264305	0.524348	0.593	0.377	1	Sieve_Element
AT5G17050	0.0264337	0.946176	0.291	0.132	1	Sieve_Element
AT1G27770	0.0265172	2.09757	0.186	0.057	1	Sieve_Element
AT3G14310	0.0266582	0.818183	0.802	0.566	1	Sieve_Element
AT2G37620	0.0267373	0.859696	0.698	0.491	1	Sieve_Element
AT3G10760	0.0267429	1.50025	0.244	0.094	1	Sieve_Element
AT1G25260	0.0267683	0.873676	0.488	0.34	1	Sieve_Element
AT2G34540	0.0268524	0.623948	0.442	0.264	1	Sieve_Element
AT1G14210	0.0269506	1.69938	0.128	0.019	1	Sieve_Element
AT5G24000	0.0269506	2.40669	0.128	0.019	1	Sieve_Element
AT4G02260	0.0269554	1.2522	0.337	0.17	1	Sieve_Element
AT3G50660	0.0270158	2.34552	0.186	0.057	1	Sieve_Element
AT3G08930	0.0270509	0.521694	0.628	0.415	1	Sieve_Element
AT1G09645	0.0270704	1.57199	0.302	0.151	1	Sieve_Element
AT2G26770	0.0270787	0.666538	0.512	0.321	1	Sieve_Element
AT2G40840	0.0270843	0.532091	0.395	0.245	1	Sieve_Element
AT5G57990	0.0271316	0.731039	0.605	0.396	1	Sieve_Element
AT5G02740	0.0271823	0.568023	0.663	0.472	1	Sieve_Element
AT3G05680	0.0271833	1.18929	0.244	0.094	1	Sieve_Element
AT1G14740	0.0272429	1.43572	0.291	0.132	1	Sieve_Element
AT4G04470	0.0273392	1.02637	0.337	0.17	1	Sieve_Element
AT2G43320	0.0275715	1.99278	0.128	0.019	1	Sieve_Element
AT3G59350	0.0275851	0.521567	0.349	0.17	1	Sieve_Element
AT5G48360	0.0276102	1.48743	0.163	0.038	1	Sieve_Element
AT1G47550	0.0276554	1.07395	0.291	0.132	1	Sieve_Element
AT3G13560	0.027696	1.13335	0.36	0.208	1	Sieve_Element
AT1G76680	0.027736	1.01031	0.407	0.245	1	Sieve_Element
AT2G33470	0.027737	0.775864	0.581	0.377	1	Sieve_Element
AT5G57120	0.0277453	0.645687	0.581	0.34	1	Sieve_Element
AT3G15590	0.0278592	0.667234	0.395	0.208	1	Sieve_Element
AT3G18165	0.0279485	0.594531	0.5	0.302	1	Sieve_Element
AT1G67170	0.027957	1.13238	0.221	0.075	1	Sieve_Element
AT2G37630	0.0281735	0.886872	0.395	0.245	1	Sieve_Element
AT1G51590	0.0282068	1.23382	0.256	0.113	1	Sieve_Element
AT4G29120	0.0282142	1.24761	0.384	0.208	1	Sieve_Element
AT5G10540	0.0284617	1.09122	0.453	0.302	1	Sieve_Element
AT4G23460	0.0285318	1.30537	0.36	0.189	1	Sieve_Element
AT1G15970	0.0285423	0.997112	0.244	0.094	1	Sieve_Element
AT2G25790	0.0288504	1.48651	0.128	0.019	1	Sieve_Element
AT3G62980	0.0289256	0.703609	0.291	0.132	1	Sieve_Element
AT4G23010	0.0289264	1.34572	0.221	0.075	1	Sieve_Element
AT2G39340	0.0289377	0.953397	0.314	0.151	1	Sieve_Element
AT5G20910	0.0289711	0.975224	0.395	0.226	1	Sieve_Element
AT1G04780	0.0289836	1.48904	0.442	0.264	1	Sieve_Element
AT1G21500	0.0290615	0.591613	0.756	0.509	1	Sieve_Element
AT3G10810	0.0291173	0.935591	0.326	0.151	1	Sieve_Element
AT2G32600	0.0292618	0.984801	0.453	0.283	1	Sieve_Element
AT3G30775	0.029309	1.59086	0.163	0.038	1	Sieve_Element
AT5G27390	0.029523	0.554534	0.5	0.283	1	Sieve_Element
AT3G03630	0.0295681	1.4838	0.256	0.113	1	Sieve_Element
AT3G55420	0.0295681	1.857	0.256	0.113	1	Sieve_Element
AT5G06160	0.0295715	1.10123	0.384	0.226	1	Sieve_Element
AT1G80030	0.029597	0.615059	0.558	0.358	1	Sieve_Element
AT1G80560	0.0296745	0.641224	0.477	0.302	1	Sieve_Element
AT1G54217	0.0297093	1.9297	0.209	0.075	1	Sieve_Element
AT5G03420	0.0297177	0.584542	0.372	0.208	1	Sieve_Element
AT4G28510	0.0297412	0.878824	0.547	0.358	1	Sieve_Element
AT5G49280	0.0297706	1.14771	0.349	0.189	1	Sieve_Element
AT4G31120	0.0301331	1.30951	0.384	0.245	1	Sieve_Element
AT2G18876	0.0301802	1.28579	0.186	0.057	1	Sieve_Element
AT4G00180	0.0301802	1.95591	0.186	0.057	1	Sieve_Element
AT5G61600	0.0302258	1.76825	0.209	0.075	1	Sieve_Element
AT3G62750	0.0302861	1.55364	0.233	0.094	1	Sieve_Element
AT3G47833	0.0303907	0.553767	0.733	0.547	1	Sieve_Element
AT5G33320	0.0306251	0.53916	0.721	0.528	1	Sieve_Element
AT1G17130	0.0306387	1.08488	0.419	0.245	1	Sieve_Element
AT3G47490	0.0306653	0.572651	0.477	0.264	1	Sieve_Element
AT2G45170	0.030815	0.690227	0.663	0.472	1	Sieve_Element
AT4G34090	0.0308751	1.2315	0.43	0.245	1	Sieve_Element
AT3G03100	0.0310953	0.528173	0.686	0.472	1	Sieve_Element
AT4G13170	0.0312177	0.732774	0.686	0.491	1	Sieve_Element
AT5G10695	0.0312655	0.896932	0.302	0.132	1	Sieve_Element
AT4G15820	0.031282	1.63179	0.209	0.075	1	Sieve_Element
AT2G42120	0.0313035	1.29703	0.186	0.057	1	Sieve_Element
AT2G37710	0.0315709	2.30155	0.151	0.038	1	Sieve_Element
AT3G27180	0.0316171	1.25423	0.291	0.132	1	Sieve_Element
AT5G08100	0.0317447	1.23833	0.384	0.245	1	Sieve_Element
AT5G47010	0.031763	0.9803	0.488	0.302	1	Sieve_Element
AT1G71270	0.0318825	1.66358	0.337	0.17	1	Sieve_Element
AT5G54900	0.032008	0.845357	0.5	0.358	1	Sieve_Element
AT3G13460	0.0320375	0.628376	0.674	0.528	1	Sieve_Element
AT1G28680	0.0322136	2.42211	0.151	0.038	1	Sieve_Element
AT3G52630	0.0322136	2.05003	0.151	0.038	1	Sieve_Element
AT1G33490	0.0322327	1.09137	0.302	0.151	1	Sieve_Element
AT2G02860	0.0322327	1.38022	0.302	0.151	1	Sieve_Element
AT1G18850	0.0324625	0.943306	0.186	0.057	1	Sieve_Element
AT3G45300	0.0324625	0.796191	0.186	0.057	1	Sieve_Element
AT1G22450	0.0324824	0.572511	0.721	0.566	1	Sieve_Element
AT2G07180	0.0329255	1.75615	0.209	0.075	1	Sieve_Element
AT4G14000	0.03293	0.770699	0.488	0.321	1	Sieve_Element
AT5G04840	0.0330938	1.11851	0.267	0.113	1	Sieve_Element
AT2G01440	0.0334895	1.54144	0.209	0.075	1	Sieve_Element
AT3G19508	0.0335342	0.785312	0.453	0.283	1	Sieve_Element
AT2G21580	0.0336083	0.563521	0.86	0.66	1	Sieve_Element
AT3G27300	0.0336479	1.273	0.302	0.151	1	Sieve_Element
AT5G15870	0.033658	1.58827	0.186	0.057	1	Sieve_Element
AT3G12860	0.0336879	0.916866	0.337	0.17	1	Sieve_Element
AT1G54350	0.0338577	1.34224	0.314	0.151	1	Sieve_Element
AT3G09890	0.0338691	1.44811	0.279	0.132	1	Sieve_Element
AT3G12390	0.0338938	0.628131	0.616	0.396	1	Sieve_Element
AT1G27760	0.033922	0.696153	0.395	0.208	1	Sieve_Element
AT3G58040	0.0339314	0.780037	0.5	0.302	1	Sieve_Element
AT4G13010	0.0341887	0.553934	0.605	0.396	1	Sieve_Element
AT3G07720	0.0342447	0.590417	0.453	0.302	1	Sieve_Element
AT1G05630	0.0342565	1.67217	0.081	0	1	Sieve_Element
AT1G07000	0.0342565	2.15418	0.081	0	1	Sieve_Element
AT1G28110	0.0342565	2.17884	0.081	0	1	Sieve_Element
AT1G55740	0.0342565	2.51552	0.081	0	1	Sieve_Element
AT1G59860	0.0342565	2.19852	0.081	0	1	Sieve_Element
AT1G67850	0.0342565	2.20904	0.081	0	1	Sieve_Element
AT2G26520	0.0342565	1.87883	0.081	0	1	Sieve_Element
AT2G29680	0.0342565	1.78647	0.081	0	1	Sieve_Element
AT2G32200	0.0342565	1.97985	0.081	0	1	Sieve_Element
AT3G19310	0.0342565	2.48827	0.081	0	1	Sieve_Element
AT4G16640	0.0342565	3.26642	0.081	0	1	Sieve_Element
AT5G04790	0.0342565	1.22798	0.081	0	1	Sieve_Element
AT5G22630	0.0342565	2.06508	0.081	0	1	Sieve_Element
AT5G39230	0.0342565	2.10065	0.081	0	1	Sieve_Element
AT5G48950	0.0342565	1.73614	0.081	0	1	Sieve_Element
AT5G53600	0.0342565	2.91707	0.081	0	1	Sieve_Element
AT5G58120	0.0342565	2.98195	0.081	0	1	Sieve_Element
AT5G52270	0.0342565	3.40782	0.081	0	1	Sieve_Element
AT1G22170	0.0342698	1.24705	0.186	0.057	1	Sieve_Element
AT1G07350	0.0343302	1.43062	0.36	0.208	1	Sieve_Element
AT3G25070	0.0343385	0.929494	0.314	0.151	1	Sieve_Element
AT3G62360	0.0343909	0.821703	0.384	0.208	1	Sieve_Element
AT5G52660	0.034455	2.16465	0.174	0.057	1	Sieve_Element
AT5G44720	0.0345298	1.1906	0.43	0.283	1	Sieve_Element
AT5G35180	0.03481	0.856247	0.395	0.208	1	Sieve_Element
AT3G10680	0.0348204	3.62532	0.326	0.17	1	Sieve_Element
AT5G49570	0.0348252	0.954941	0.314	0.151	1	Sieve_Element
AT4G37910	0.0348568	0.594952	0.651	0.491	1	Sieve_Element
AT2G35510	0.0353177	0.649167	0.314	0.151	1	Sieve_Element
AT5G16450	0.0353918	0.873417	0.442	0.264	1	Sieve_Element
AT1G21750	0.035479	0.718307	0.523	0.302	1	Sieve_Element
AT5G49450	0.0355978	2.05855	0.151	0.038	1	Sieve_Element
AT3G48890	0.0356173	0.616455	0.302	0.151	1	Sieve_Element
AT5G17690	0.0356173	0.995744	0.302	0.151	1	Sieve_Element
AT4G11380	0.0356416	0.883643	0.558	0.396	1	Sieve_Element
AT5G07350	0.0358034	0.647381	0.57	0.396	1	Sieve_Element
AT5G45490	0.035829	0.744976	0.209	0.075	1	Sieve_Element
AT4G26060	0.0358812	1.69735	0.116	0.019	1	Sieve_Element
AT3G03860	0.0359861	1.13051	0.395	0.245	1	Sieve_Element
AT5G16680	0.0360671	1.05804	0.337	0.17	1	Sieve_Element
AT3G04340	0.0362834	0.874557	0.547	0.396	1	Sieve_Element
AT2G30980	0.0362904	0.71461	0.547	0.377	1	Sieve_Element
AT3G57230	0.0363099	1.77826	0.151	0.038	1	Sieve_Element
AT3G27380	0.0363569	0.676976	0.581	0.396	1	Sieve_Element
AT2G31530	0.0364352	1.37636	0.209	0.075	1	Sieve_Element
AT2G26240	0.0365222	1.19133	0.453	0.283	1	Sieve_Element
AT4G13850	0.0366382	0.501385	0.756	0.509	1	Sieve_Element
AT5G63790	0.0366927	0.935373	0.256	0.113	1	Sieve_Element
AT1G11200	0.0367071	1.86834	0.116	0.019	1	Sieve_Element
AT2G35130	0.0367071	2.41687	0.116	0.019	1	Sieve_Element
AT5G53030	0.0367071	3.42044	0.116	0.019	1	Sieve_Element
AT5G57590	0.0367071	1.63711	0.116	0.019	1	Sieve_Element
AT4G32920	0.0367517	0.77714	0.5	0.34	1	Sieve_Element
AT1G07070	0.0367854	1.23759	0.326	0.17	1	Sieve_Element
AT1G17500	0.0368127	1.44315	0.186	0.057	1	Sieve_Element
AT5G35170	0.0368128	0.557178	0.593	0.472	1	Sieve_Element
AT5G20380	0.0368281	0.981338	0.36	0.189	1	Sieve_Element
AT5G66470	0.0368807	1.27033	0.384	0.226	1	Sieve_Element
AT4G04040	0.036967	0.627945	0.453	0.283	1	Sieve_Element
AT1G22850	0.0370215	0.706674	0.419	0.245	1	Sieve_Element
AT4G18375	0.037034	1.56085	0.151	0.038	1	Sieve_Element
AT5G10620	0.037034	1.6407	0.151	0.038	1	Sieve_Element
AT3G04640	0.0370501	0.587931	0.209	0.075	1	Sieve_Element
AT1G06780	0.0370716	2.48382	0.174	0.057	1	Sieve_Element
AT1G18690	0.0370716	1.92413	0.174	0.057	1	Sieve_Element
AT5G27470	0.0371407	0.66997	0.674	0.491	1	Sieve_Element
AT2G33700	0.0371581	0.7325	0.302	0.151	1	Sieve_Element
AT5G15390	0.0371581	0.596934	0.302	0.151	1	Sieve_Element
AT5G21990	0.0371673	1.01666	0.302	0.132	1	Sieve_Element
AT4G17830	0.0371709	1.00283	0.442	0.264	1	Sieve_Element
AT4G33780	0.03733	1.26816	0.233	0.094	1	Sieve_Element
AT5G40190	0.0373548	1.27106	0.384	0.226	1	Sieve_Element
AT1G04530	0.0373749	1.15314	0.395	0.245	1	Sieve_Element
AT3G44430	0.037398	0.82164	0.523	0.34	1	Sieve_Element
AT5G11690	0.0373992	0.874504	0.244	0.094	1	Sieve_Element
AT3G09560	0.0374349	2.02239	0.198	0.075	1	Sieve_Element
AT1G63250	0.0375491	1.58831	0.116	0.019	1	Sieve_Element
AT1G06410	0.0375501	0.578747	0.558	0.34	1	Sieve_Element
AT1G62040	0.0375665	0.626475	0.465	0.321	1	Sieve_Element
AT3G27460	0.0376738	1.34441	0.209	0.075	1	Sieve_Element
AT5G61260	0.0378863	2.21332	0.267	0.132	1	Sieve_Element
AT5G57800	0.0381433	0.76883	0.186	0.057	1	Sieve_Element
AT4G19160	0.0381731	0.727222	0.535	0.358	1	Sieve_Element
AT1G66410	0.0381756	0.566853	0.779	0.66	1	Sieve_Element
AT3G18260	0.0382401	2.99932	0.244	0.113	1	Sieve_Element
AT1G75210	0.0383293	0.73633	0.453	0.283	1	Sieve_Element
AT5G06140	0.0383293	0.690992	0.453	0.283	1	Sieve_Element
AT1G68730	0.0384075	1.64531	0.116	0.019	1	Sieve_Element
AT5G20230	0.0384075	2.4585	0.116	0.019	1	Sieve_Element
AT5G65300	0.0384075	2.05662	0.116	0.019	1	Sieve_Element
AT5G05370	0.0384926	0.517062	0.663	0.472	1	Sieve_Element
AT3G01150	0.0385197	0.694186	0.314	0.17	1	Sieve_Element
AT5G38880	0.0387928	1.30577	0.442	0.302	1	Sieve_Element
AT3G27240	0.0387998	0.578718	0.686	0.472	1	Sieve_Element
AT5G19860	0.0389036	0.951563	0.419	0.245	1	Sieve_Element
AT5G59420	0.0389106	0.652634	0.477	0.283	1	Sieve_Element
AT4G02500	0.038927	0.612711	0.488	0.283	1	Sieve_Element
AT2G42190	0.0389345	0.510544	0.314	0.151	1	Sieve_Element
AT3G28150	0.0389481	0.696724	0.209	0.075	1	Sieve_Element
AT5G46920	0.0392808	1.2507	0.151	0.038	1	Sieve_Element
AT1G16310	0.0392825	1.45098	0.116	0.019	1	Sieve_Element
AT1G56612	0.0392825	1.75491	0.116	0.019	1	Sieve_Element
AT5G63780	0.0393005	1.44593	0.302	0.151	1	Sieve_Element
AT3G06355	0.0393956	0.550561	0.965	0.906	1	Sieve_Element
AT3G48110	0.0394142	0.604743	0.5	0.34	1	Sieve_Element
AT1G15290	0.0395687	0.598956	0.5	0.302	1	Sieve_Element
AT2G24395	0.0396377	0.774753	0.337	0.17	1	Sieve_Element
AT5G18230	0.0397326	0.694369	0.605	0.434	1	Sieve_Element
AT5G60160	0.0397369	0.672247	0.558	0.377	1	Sieve_Element
AT2G35320	0.039866	1.88262	0.279	0.151	1	Sieve_Element
AT1G56110	0.040154	0.587332	0.674	0.472	1	Sieve_Element
AT2G41210	0.0401744	1.24749	0.116	0.019	1	Sieve_Element
AT2G02170	0.0402117	1.29184	0.267	0.113	1	Sieve_Element
AT3G12080	0.0403188	0.636895	0.477	0.283	1	Sieve_Element
AT2G44930	0.040417	0.768275	0.535	0.358	1	Sieve_Element
AT5G13710	0.0405709	0.669975	0.512	0.321	1	Sieve_Element
AT5G23535	0.0405995	0.707632	0.57	0.377	1	Sieve_Element
AT5G08380	0.0408413	0.745922	0.453	0.264	1	Sieve_Element
AT5G15930	0.0409278	0.711552	0.279	0.132	1	Sieve_Element
AT3G28715	0.0410457	0.820963	0.477	0.302	1	Sieve_Element
AT3G59980	0.041062	0.812988	0.349	0.189	1	Sieve_Element
AT1G52315	0.0410834	2.88945	0.116	0.019	1	Sieve_Element
AT2G31865	0.0410834	1.45578	0.116	0.019	1	Sieve_Element
AT3G15150	0.0410834	1.34479	0.116	0.019	1	Sieve_Element
AT4G20830	0.0410834	1.83633	0.116	0.019	1	Sieve_Element
AT4G35880	0.0410834	1.81003	0.116	0.019	1	Sieve_Element
AT4G39180	0.0410834	1.74614	0.116	0.019	1	Sieve_Element
AT1G50360	0.0412573	0.598212	0.337	0.17	1	Sieve_Element
AT1G74040	0.041519	1.05952	0.279	0.132	1	Sieve_Element
AT1G78770	0.04165	0.746034	0.186	0.057	1	Sieve_Element
AT5G40610	0.0416699	1.14048	0.233	0.094	1	Sieve_Element
AT2G13555	0.04172	1.96388	0.256	0.132	1	Sieve_Element
AT1G08200	0.0417356	0.579494	0.872	0.717	1	Sieve_Element
AT1G54250	0.0417388	0.658189	0.36	0.208	1	Sieve_Element
AT5G61060	0.0418095	0.64784	0.337	0.17	1	Sieve_Element
AT2G35810	0.0420097	2.28063	0.116	0.019	1	Sieve_Element
AT4G15140	0.0420097	1.55064	0.116	0.019	1	Sieve_Element
AT5G48880	0.0420097	2.02537	0.116	0.019	1	Sieve_Element
AT1G15350	0.0420583	1.37693	0.174	0.057	1	Sieve_Element
AT3G04710	0.0420583	1.21322	0.174	0.057	1	Sieve_Element
AT3G06410	0.0421152	1.14708	0.326	0.17	1	Sieve_Element
AT1G03160	0.0421174	1.02969	0.279	0.132	1	Sieve_Element
AT5G38770	0.0421174	1.45617	0.279	0.132	1	Sieve_Element
AT4G18372	0.0421263	1.86454	0.198	0.075	1	Sieve_Element
AT1G14300	0.0424889	1.33095	0.291	0.151	1	Sieve_Element
AT1G79270	0.0426451	0.945123	0.407	0.245	1	Sieve_Element
AT2G01590	0.0427532	0.515899	0.384	0.208	1	Sieve_Element
AT2G19180	0.0427536	1.45374	0.372	0.226	1	Sieve_Element
AT1G75500	0.0428151	1.70908	0.174	0.057	1	Sieve_Element
AT3G17380	0.0428866	2.43258	0.221	0.094	1	Sieve_Element
AT1G31340	0.0429881	0.524957	0.64	0.472	1	Sieve_Element
AT4G38570	0.043073	0.542983	0.43	0.264	1	Sieve_Element
AT2G01820	0.0431411	0.548778	0.419	0.264	1	Sieve_Element
AT3G62660	0.0432614	0.649538	0.465	0.321	1	Sieve_Element
AT1G66150	0.0432949	1.01794	0.372	0.226	1	Sieve_Element
AT3G18215	0.0433986	0.724743	0.291	0.132	1	Sieve_Element
AT5G42020	0.0434197	0.638435	0.651	0.472	1	Sieve_Element
AT1G04850	0.043472	0.511251	0.895	0.623	1	Sieve_Element
AT1G14570	0.0434878	0.828292	0.442	0.264	1	Sieve_Element
AT4G14430	0.0435137	0.925777	0.453	0.34	1	Sieve_Element
AT1G05620	0.0435548	1.74626	0.198	0.075	1	Sieve_Element
AT2G31390	0.0435833	1.28206	0.174	0.057	1	Sieve_Element
AT5G06050	0.0436878	1.61313	0.291	0.151	1	Sieve_Element
AT5G66720	0.0439083	0.557608	0.372	0.208	1	Sieve_Element
AT1G05340	0.0439155	1.34225	0.116	0.019	1	Sieve_Element
AT5G07152	0.0439155	1.30963	0.116	0.019	1	Sieve_Element
AT5G53830	0.0439155	0.739122	0.116	0.019	1	Sieve_Element
AT1G66530	0.0439291	1.12636	0.36	0.208	1	Sieve_Element
AT5G26240	0.0439783	1.39701	0.337	0.189	1	Sieve_Element
AT4G26810	0.0440124	1.63452	0.279	0.151	1	Sieve_Element
AT1G16640	0.0441227	0.771144	0.151	0.038	1	Sieve_Element
AT1G23080	0.0441227	0.623238	0.151	0.038	1	Sieve_Element
AT5G56750	0.0441384	0.982861	0.558	0.396	1	Sieve_Element
AT1G73760	0.0441944	1.18389	0.419	0.264	1	Sieve_Element
AT5G04590	0.0442416	0.522079	0.733	0.491	1	Sieve_Element
AT5G57350	0.0444683	0.611355	0.744	0.566	1	Sieve_Element
AT4G13720	0.0444737	0.84304	0.395	0.245	1	Sieve_Element
AT2G33840	0.0445566	0.99854	0.384	0.226	1	Sieve_Element
AT5G17440	0.044653	0.687337	0.442	0.283	1	Sieve_Element
AT5G20160	0.0447214	0.805196	0.5	0.34	1	Sieve_Element
AT1G06200	0.0447362	0.641218	0.453	0.283	1	Sieve_Element
AT4G27640	0.0448054	0.78205	0.465	0.302	1	Sieve_Element
AT5G04110	0.0448955	0.632421	0.116	0.019	1	Sieve_Element
AT5G01500	0.0449758	1.90745	0.233	0.113	1	Sieve_Element
AT1G74750	0.0449768	1.63577	0.151	0.038	1	Sieve_Element
AT4G08310	0.0457427	0.621898	0.616	0.396	1	Sieve_Element
AT2G27110	0.045774	1.63744	0.198	0.075	1	Sieve_Element
AT1G51940	0.0458304	2.47767	0.14	0.038	1	Sieve_Element
AT3G57450	0.045851	0.501096	0.616	0.434	1	Sieve_Element
AT5G24580	0.0459582	0.595633	0.174	0.057	1	Sieve_Element
AT4G28260	0.0460893	1.11027	0.372	0.226	1	Sieve_Element
AT1G80460	0.0461434	0.504028	0.419	0.245	1	Sieve_Element
AT1G58380	0.0463228	0.787543	0.477	0.321	1	Sieve_Element
AT4G27657	0.0463566	0.509293	0.244	0.094	1	Sieve_Element
AT5G40660	0.0463662	0.839997	0.419	0.264	1	Sieve_Element
AT3G23990	0.0464643	0.608321	0.698	0.472	1	Sieve_Element
AT3G15470	0.0465208	1.19854	0.244	0.113	1	Sieve_Element
AT4G34230	0.0465346	1.78537	0.198	0.075	1	Sieve_Element
AT3G24530	0.0465412	1.06226	0.314	0.17	1	Sieve_Element
AT2G37170	0.0466291	1.14592	0.209	0.075	1	Sieve_Element
AT1G13920	0.04674	3.1662	0.14	0.038	1	Sieve_Element
AT5G48230	0.0468561	0.918506	0.477	0.321	1	Sieve_Element
AT5G66550	0.046923	0.64736	0.419	0.264	1	Sieve_Element
AT3G51270	0.0470411	0.829883	0.523	0.377	1	Sieve_Element
AT1G60200	0.0470598	0.581743	0.616	0.415	1	Sieve_Element
AT3G56070	0.0470702	0.509591	0.593	0.396	1	Sieve_Element
AT1G05890	0.0471785	0.608522	0.477	0.302	1	Sieve_Element
AT1G63660	0.0471785	0.733121	0.477	0.302	1	Sieve_Element
AT5G02830	0.0473059	0.972196	0.198	0.075	1	Sieve_Element
AT2G35410	0.047319	0.519526	0.57	0.396	1	Sieve_Element
AT1G69700	0.0473575	0.51556	0.442	0.283	1	Sieve_Element
AT1G12780	0.0473866	1.10177	0.209	0.075	1	Sieve_Element
AT5G57950	0.0473866	0.763755	0.209	0.075	1	Sieve_Element
AT1G34320	0.047552	1.72201	0.256	0.132	1	Sieve_Element
AT3G04580	0.0476648	1.67532	0.14	0.038	1	Sieve_Element
AT4G20980	0.0476662	0.864702	0.419	0.283	1	Sieve_Element
AT1G80410	0.0476729	0.701415	0.558	0.396	1	Sieve_Element
AT2G27300	0.0478377	0.594591	0.384	0.208	1	Sieve_Element
AT5G22010	0.0478377	1.27519	0.372	0.226	1	Sieve_Element
AT4G11360	0.0478389	1.03901	0.279	0.132	1	Sieve_Element
AT2G47450	0.0479443	0.525966	0.709	0.491	1	Sieve_Element
AT1G12820	0.047999	2.2748	0.163	0.057	1	Sieve_Element
AT1G26460	0.0480248	0.615866	0.465	0.302	1	Sieve_Element
AT1G18260	0.0480844	1.41682	0.326	0.17	1	Sieve_Element
AT2G38130	0.0481568	0.904764	0.337	0.189	1	Sieve_Element
AT5G27395	0.0481568	1.27111	0.337	0.189	1	Sieve_Element
AT5G56360	0.0483262	0.71209	0.535	0.396	1	Sieve_Element
AT4G35550	0.0484319	0.766809	0.314	0.17	1	Sieve_Element
AT1G24267	0.048518	0.707269	0.43	0.264	1	Sieve_Element
AT3G11830	0.0485464	0.543937	0.698	0.528	1	Sieve_Element
AT5G53180	0.0485943	1.97408	0.221	0.094	1	Sieve_Element
AT4G26080	0.0486327	1.14676	0.244	0.113	1	Sieve_Element
AT4G33210	0.0487319	0.867024	0.407	0.245	1	Sieve_Element
AT4G11160	0.0488048	0.920352	0.419	0.283	1	Sieve_Element
AT3G54030	0.0488662	2.86049	0.163	0.057	1	Sieve_Element
AT5G05540	0.0488806	1.15878	0.198	0.075	1	Sieve_Element
AT5G54940	0.0488971	0.546205	0.86	0.717	1	Sieve_Element
AT2G29530	0.0489026	0.537306	0.628	0.415	1	Sieve_Element
AT3G12020	0.0489195	0.622507	0.36	0.189	1	Sieve_Element
AT1G06290	0.0490454	0.595964	0.512	0.34	1	Sieve_Element
AT2G40890	0.0491131	1.76108	0.267	0.132	1	Sieve_Element
AT3G02750	0.0493507	1.71616	0.221	0.094	1	Sieve_Element
AT3G09150	0.0493543	1.27946	0.244	0.113	1	Sieve_Element
AT5G53420	0.0493543	1.50666	0.244	0.113	1	Sieve_Element
AT5G45160	0.0493776	0.520127	0.512	0.302	1	Sieve_Element
AT4G25630	0.0496622	0.989953	0.5	0.377	1	Sieve_Element
AT1G47490	0.0496689	0.561134	0.465	0.321	1	Sieve_Element
AT5G60940	0.0496843	0.807322	0.198	0.075	1	Sieve_Element
AT1G28310	0.0497465	2.70254	0.163	0.057	1	Sieve_Element
AT4G31170	0.0497919	0.579807	0.419	0.264	1	Sieve_Element
AT1G17290	0.049941	0.549146	0.558	0.358	1	Sieve_Element
AT2G28190	1.15047e-07	2.70672	0.403	0.079	0.0030462	Xylem
AT1G08830	4.53588e-05	2.13666	0.379	0.135	1	Xylem
AT5G12300	0.000138906	1.49672	0.347	0.112	1	Xylem
AT4G17670	0.00018256	0.882262	0.524	0.292	1	Xylem
AT5G16486	0.000183604	4.32725	0.145	0	1	Xylem
AT1G23710	0.000233646	1.27247	0.516	0.281	1	Xylem
AT1G12520	0.000285889	3.78842	0.161	0.011	1	Xylem
AT4G28640	0.000430995	1.74371	0.282	0.09	1	Xylem
AT3G23920	0.0005527	1.2683	0.548	0.337	1	Xylem
AT1G09070	0.000598044	0.703669	0.815	0.596	1	Xylem
AT3G18680	0.000705444	2.93638	0.185	0.034	1	Xylem
AT1G72230	0.00105294	2.22087	0.266	0.09	1	Xylem
AT1G08370	0.00107842	0.976603	0.46	0.258	1	Xylem
AT3G05500	0.00127454	1.39555	0.5	0.303	1	Xylem
AT5G04590	0.00135834	1.25246	0.387	0.18	1	Xylem
AT3G27380	0.00139339	1.15716	0.468	0.292	1	Xylem
AT5G62300	0.00141211	0.624233	0.831	0.685	1	Xylem
AT5G05410	0.00161512	1.95371	0.242	0.079	1	Xylem
AT4G00030	0.00168871	3.53637	0.105	0	1	Xylem
AT5G64300	0.00198276	1.13248	0.387	0.191	1	Xylem
AT1G09200	0.00201992	1.58146	0.339	0.157	1	Xylem
AT1G14210	0.00206066	1.02176	0.589	0.393	1	Xylem
AT1G70600	0.00211403	0.608759	0.871	0.831	1	Xylem
AT2G03670	0.00261667	3.98267	0.097	0	1	Xylem
AT2G45420	0.00261667	5.83439	0.097	0	1	Xylem
AT2G45430	0.00261667	4.6774	0.097	0	1	Xylem
AT2G40000	0.0027846	0.813102	0.516	0.337	1	Xylem
AT1G32640	0.00283087	1.31313	0.395	0.225	1	Xylem
AT3G56790	0.00309805	1.42538	0.315	0.135	1	Xylem
AT2G27080	0.00334935	1.19978	0.29	0.124	1	Xylem
AT1G08520	0.00372005	0.917894	0.339	0.157	1	Xylem
AT5G01590	0.00373992	1.34072	0.315	0.146	1	Xylem
AT5G64310	0.00396572	0.825833	0.774	0.697	1	Xylem
AT2G48020	0.00404966	3.74738	0.089	0	1	Xylem
AT3G45710	0.00404966	6.3203	0.089	0	1	Xylem
AT3G18000	0.00432554	1.54873	0.444	0.292	1	Xylem
AT5G22880	0.00448328	2.39896	0.266	0.112	1	Xylem
AT5G59820	0.00463844	1.94358	0.258	0.112	1	Xylem
AT5G14210	0.00492688	0.973455	0.274	0.112	1	Xylem
AT1G79230	0.00494148	1.04382	0.508	0.337	1	Xylem
AT2G23350	0.00495732	1.24868	0.46	0.315	1	Xylem
AT1G73230	0.00501245	0.81566	0.629	0.472	1	Xylem
AT3G46450	0.00505018	1.47357	0.194	0.056	1	Xylem
AT5G11900	0.00569698	0.999037	0.315	0.146	1	Xylem
AT2G47500	0.00573836	0.609303	0.379	0.202	1	Xylem
AT1G65040	0.00616316	1.35124	0.185	0.056	1	Xylem
AT1G17090	0.00622063	2.14423	0.129	0.022	1	Xylem
AT2G01830	0.00626279	3.94245	0.081	0	1	Xylem
AT2G13820	0.00641509	0.594316	0.565	0.404	1	Xylem
AT2G39390	0.00664928	0.747446	0.726	0.562	1	Xylem
AT1G14810	0.00699133	0.900793	0.427	0.247	1	Xylem
AT5G64670	0.0074119	1.99315	0.194	0.067	1	Xylem
AT3G16090	0.00747089	2.0219	0.161	0.045	1	Xylem
AT4G29780	0.00756693	1.31358	0.226	0.09	1	Xylem
AT1G20510	0.00779187	1.58969	0.331	0.191	1	Xylem
AT5G42765	0.00789715	1.54062	0.323	0.18	1	Xylem
AT3G18600	0.0082182	2.57937	0.121	0.022	1	Xylem
AT5G63310	0.00858683	0.688972	0.573	0.393	1	Xylem
AT2G23070	0.00888481	0.646836	0.661	0.494	1	Xylem
AT1G13020	0.00897735	1.80041	0.218	0.09	1	Xylem
AT1G77110	0.00907516	1.08558	0.532	0.404	1	Xylem
AT5G05740	0.00928123	2.33999	0.185	0.067	1	Xylem
AT5G17290	0.00943828	1.47493	0.194	0.067	1	Xylem
AT5G01630	0.00948277	3.59192	0.097	0.011	1	Xylem
AT1G10870	0.0095151	1.36355	0.161	0.045	1	Xylem
AT5G03850	0.00960445	0.508291	0.79	0.685	1	Xylem
AT5G60100	0.00963368	3.28011	0.097	0.011	1	Xylem
AT1G06113	0.00968389	2.89805	0.073	0	1	Xylem
AT1G70500	0.00968389	5.30366	0.073	0	1	Xylem
AT4G22680	0.00968389	4.1511	0.073	0	1	Xylem
AT3G06780	0.00977343	0.968522	0.298	0.146	1	Xylem
AT2G23150	0.00978672	3.1668	0.097	0.011	1	Xylem
AT4G13395	0.0100065	1.65533	0.242	0.112	1	Xylem
AT2G33800	0.0101179	0.756278	0.476	0.315	1	Xylem
AT3G53350	0.0103503	1.88604	0.258	0.124	1	Xylem
AT5G54650	0.0103607	2.3858	0.137	0.034	1	Xylem
AT5G27650	0.0106444	1.13507	0.21	0.079	1	Xylem
AT3G53740	0.0108932	0.548757	0.863	0.73	1	Xylem
AT5G45410	0.011107	1.4621	0.339	0.191	1	Xylem
AT4G24200	0.0111862	1.98393	0.137	0.034	1	Xylem
AT1G44170	0.0112081	1.19287	0.226	0.09	1	Xylem
AT3G58160	0.0112646	1.96949	0.097	0.011	1	Xylem
AT5G03330	0.0113294	1.90834	0.137	0.034	1	Xylem
AT4G00860	0.0117073	0.591758	0.839	0.674	1	Xylem
AT4G08390	0.0117455	0.910936	0.395	0.236	1	Xylem
AT3G53630	0.0118728	1.21726	0.282	0.146	1	Xylem
AT1G17380	0.0119595	0.81439	0.177	0.056	1	Xylem
AT2G40490	0.0124839	0.588181	0.226	0.09	1	Xylem
AT2G27710	0.0125306	0.523215	0.863	0.787	1	Xylem
AT5G10400	0.0128526	1.61444	0.137	0.034	1	Xylem
AT3G15640	0.0129693	1.01083	0.387	0.247	1	Xylem
AT1G18250	0.0133398	0.674084	0.516	0.337	1	Xylem
AT5G47760	0.0133757	2.47592	0.113	0.022	1	Xylem
AT2G35800	0.0134043	1.57404	0.153	0.045	1	Xylem
AT5G40930	0.0134861	1.11466	0.258	0.124	1	Xylem
AT1G71710	0.013538	1.37713	0.306	0.169	1	Xylem
AT1G09520	0.0139399	0.699277	0.113	0.022	1	Xylem
AT4G39980	0.0145348	0.967516	0.347	0.202	1	Xylem
AT5G13850	0.014729	0.566835	0.645	0.461	1	Xylem
AT2G02870	0.0149183	1.42088	0.323	0.191	1	Xylem
AT5G07080	0.0149279	5.25558	0.089	0.011	1	Xylem
AT1G07520	0.0149828	3.83486	0.065	0	1	Xylem
AT1G59850	0.0149828	3.21349	0.065	0	1	Xylem
AT1G73370	0.0149828	2.9971	0.065	0	1	Xylem
AT1G75820	0.0149828	3.20687	0.065	0	1	Xylem
AT2G20720	0.0149828	3.07147	0.065	0	1	Xylem
AT3G15650	0.0149828	5.0376	0.065	0	1	Xylem
AT3G16670	0.0149828	3.7343	0.065	0	1	Xylem
AT3G51180	0.0149828	3.11398	0.065	0	1	Xylem
AT4G33810	0.0149828	5.13636	0.065	0	1	Xylem
AT5G51910	0.0149828	2.76585	0.065	0	1	Xylem
AT5G54570	0.0149828	3.17281	0.065	0	1	Xylem
AT5G62920	0.0149828	3.03373	0.065	0	1	Xylem
AT2G17240	0.0150595	0.991001	0.331	0.191	1	Xylem
AT3G50950	0.0152554	2.19765	0.145	0.045	1	Xylem
AT4G30930	0.0154964	1.18073	0.202	0.079	1	Xylem
AT5G59690	0.0156521	1.79076	0.339	0.213	1	Xylem
AT5G11230	0.0156658	0.964861	0.234	0.101	1	Xylem
AT3G22880	0.0158845	2.5851	0.089	0.011	1	Xylem
AT1G07890	0.0159144	0.584682	0.661	0.517	1	Xylem
AT3G19950	0.0160037	1.42964	0.226	0.101	1	Xylem
AT2G02130	0.0162539	0.770697	0.331	0.169	1	Xylem
AT1G66500	0.0163454	0.752175	0.185	0.067	1	Xylem
AT1G06470	0.0166164	1.40232	0.347	0.213	1	Xylem
AT4G25050	0.0167614	0.77437	0.613	0.483	1	Xylem
AT2G02810	0.0171939	0.947427	0.298	0.157	1	Xylem
AT5G49450	0.0174204	1.2468	0.089	0.011	1	Xylem
AT4G27020	0.0174257	2.25448	0.129	0.034	1	Xylem
AT5G06265	0.0174263	1.0854	0.21	0.09	1	Xylem
AT4G19200	0.0174524	0.884212	0.589	0.483	1	Xylem
AT4G11280	0.017531	0.771934	0.218	0.09	1	Xylem
AT5G04620	0.0176422	2.13865	0.129	0.034	1	Xylem
AT3G49470	0.0184534	1.39448	0.363	0.236	1	Xylem
AT5G66930	0.0187463	0.998005	0.347	0.202	1	Xylem
AT1G80480	0.0187981	0.610819	0.282	0.146	1	Xylem
AT1G68690	0.0188492	0.806532	0.258	0.124	1	Xylem
AT1G64390	0.0191091	0.925811	0.444	0.292	1	Xylem
AT4G09010	0.019468	1.25711	0.29	0.157	1	Xylem
AT2G24590	0.0194965	1.46023	0.177	0.067	1	Xylem
AT1G32400	0.0196066	0.703444	0.565	0.404	1	Xylem
AT5G27950	0.0199236	1.15089	0.266	0.135	1	Xylem
AT5G23430	0.0202901	1.24591	0.194	0.079	1	Xylem
AT1G13930	0.0203469	0.550558	0.806	0.708	1	Xylem
AT2G27270	0.0205928	2.4457	0.121	0.034	1	Xylem
AT3G20640	0.0205968	1.2942	0.145	0.045	1	Xylem
AT2G43020	0.0206546	0.778189	0.242	0.112	1	Xylem
AT1G53035	0.020762	1.86641	0.105	0.022	1	Xylem
AT3G03470	0.0207969	0.971778	0.363	0.225	1	Xylem
AT4G23940	0.021136	2.08627	0.153	0.056	1	Xylem
AT1G74930	0.0213075	1.26803	0.145	0.045	1	Xylem
AT3G12955	0.0213284	1.59694	0.105	0.022	1	Xylem
AT2G39650	0.0216166	1.40726	0.105	0.022	1	Xylem
AT5G42130	0.0216166	1.69815	0.105	0.022	1	Xylem
AT5G17170	0.0217993	0.868627	0.258	0.124	1	Xylem
AT5G62740	0.0218799	0.851804	0.29	0.157	1	Xylem
AT5G22020	0.0221505	2.59254	0.137	0.045	1	Xylem
AT4G09800	0.0223424	0.612666	0.677	0.618	1	Xylem
AT2G38330	0.0224505	2.09004	0.121	0.034	1	Xylem
AT1G31812	0.022582	0.561696	0.75	0.64	1	Xylem
AT5G44670	0.0227274	1.98372	0.121	0.034	1	Xylem
AT3G47490	0.022762	1.55833	0.169	0.067	1	Xylem
AT2G34040	0.0227683	0.937545	0.403	0.27	1	Xylem
AT1G54530	0.0230073	2.10763	0.121	0.034	1	Xylem
AT2G45190	0.0230993	3.46602	0.081	0.011	1	Xylem
AT1G08390	0.0232187	3.11416	0.056	0	1	Xylem
AT1G10400	0.0232187	4.4227	0.056	0	1	Xylem
AT1G10800	0.0232187	3.18485	0.056	0	1	Xylem
AT1G48120	0.0232187	2.53428	0.056	0	1	Xylem
AT1G65950	0.0232187	3.64714	0.056	0	1	Xylem
AT1G74310	0.0232187	3.37898	0.056	0	1	Xylem
AT2G01818	0.0232187	3.53724	0.056	0	1	Xylem
AT2G18570	0.0232187	4.03324	0.056	0	1	Xylem
AT2G26840	0.0232187	2.80941	0.056	0	1	Xylem
AT3G11670	0.0232187	2.98547	0.056	0	1	Xylem
AT4G16620	0.0232187	2.72938	0.056	0	1	Xylem
AT5G18780	0.0232187	3.40983	0.056	0	1	Xylem
AT5G61000	0.0232187	3.58749	0.056	0	1	Xylem
AT2G34640	0.0232902	2.13889	0.121	0.034	1	Xylem
AT1G36320	0.0234394	1.5841	0.258	0.146	1	Xylem
AT1G62045	0.0234569	2.79033	0.081	0.011	1	Xylem
AT4G25180	0.0235761	1.90395	0.121	0.034	1	Xylem
AT3G19670	0.0236529	1.2061	0.266	0.146	1	Xylem
AT4G27595	0.0238267	1.32696	0.218	0.101	1	Xylem
AT5G15390	0.0238651	1.60767	0.121	0.034	1	Xylem
AT4G28610	0.0241529	0.66929	0.242	0.112	1	Xylem
AT1G56660	0.0242691	0.767853	0.444	0.303	1	Xylem
AT3G58510	0.0243409	0.791191	0.371	0.236	1	Xylem
AT3G19000	0.0244522	2.07859	0.121	0.034	1	Xylem
AT3G08570	0.0245586	2.66145	0.081	0.011	1	Xylem
AT3G18295	0.0245586	2.27876	0.081	0.011	1	Xylem
AT3G19330	0.0245586	2.08827	0.081	0.011	1	Xylem
AT5G64230	0.0249356	2.20736	0.081	0.011	1	Xylem
AT1G19740	0.0249804	1.63596	0.185	0.079	1	Xylem
AT5G61970	0.0250012	0.74096	0.484	0.337	1	Xylem
AT5G19080	0.0250518	1.07361	0.121	0.034	1	Xylem
AT1G27600	0.0252035	1.19634	0.258	0.135	1	Xylem
AT3G61240	0.025253	0.992787	0.403	0.27	1	Xylem
AT2G24240	0.0253177	2.03108	0.081	0.011	1	Xylem
AT1G74730	0.0253332	1.07555	0.387	0.247	1	Xylem
AT5G62020	0.0253563	1.67543	0.121	0.034	1	Xylem
AT3G08740	0.0256664	0.80036	0.355	0.213	1	Xylem
AT2G38060	0.0257048	1.95966	0.081	0.011	1	Xylem
AT3G27060	0.0259118	2.33663	0.153	0.056	1	Xylem
AT5G40640	0.0259118	1.94932	0.153	0.056	1	Xylem
AT5G11450	0.0259849	0.76508	0.46	0.315	1	Xylem
AT1G73640	0.0260722	1.27068	0.258	0.146	1	Xylem
AT1G09610	0.026097	2.01914	0.081	0.011	1	Xylem
AT1G14330	0.026097	1.60609	0.081	0.011	1	Xylem
AT2G17700	0.0265511	1.70895	0.137	0.045	1	Xylem
AT3G03010	0.0266067	1.29979	0.121	0.034	1	Xylem
AT1G33390	0.0268496	1.52117	0.137	0.045	1	Xylem
AT2G30150	0.0269962	1.27223	0.218	0.101	1	Xylem
AT1G19310	0.0272517	1.6977	0.121	0.034	1	Xylem
AT3G29270	0.0276967	1.01741	0.202	0.09	1	Xylem
AT2G29450	0.0279766	0.832585	0.419	0.281	1	Xylem
AT1G32160	0.0281268	1.46439	0.169	0.067	1	Xylem
AT5G19620	0.0283861	1.2614	0.137	0.045	1	Xylem
AT1G65390	0.028458	2.93116	0.097	0.022	1	Xylem
AT2G39705	0.0286318	1.8128	0.234	0.124	1	Xylem
AT5G64680	0.0286904	0.552486	0.169	0.067	1	Xylem
AT3G02450	0.028897	2.47787	0.113	0.034	1	Xylem
AT5G20380	0.0292265	2.99105	0.097	0.022	1	Xylem
AT2G40300	0.0293801	1.0176	0.185	0.079	1	Xylem
AT3G52150	0.0294033	0.670924	0.46	0.315	1	Xylem
AT5G11540	0.0296173	2.73138	0.097	0.022	1	Xylem
AT3G03210	0.0300127	2.22239	0.097	0.022	1	Xylem
AT4G00220	0.0304126	2.4392	0.097	0.022	1	Xylem
AT2G33330	0.0307403	0.99412	0.169	0.067	1	Xylem
AT5G25757	0.030816	0.94205	0.315	0.18	1	Xylem
AT3G59040	0.0312261	1.85365	0.097	0.022	1	Xylem
AT4G23180	0.0312261	1.68244	0.097	0.022	1	Xylem
AT1G07420	0.0313286	0.651464	0.218	0.101	1	Xylem
AT3G62530	0.0319238	0.547439	0.677	0.584	1	Xylem
AT4G10730	0.0321104	1.16372	0.226	0.112	1	Xylem
AT1G23280	0.0322467	1.60602	0.194	0.09	1	Xylem
AT1G05470	0.0323858	0.988559	0.137	0.045	1	Xylem
AT4G33330	0.0324813	1.78921	0.097	0.022	1	Xylem
AT1G19920	0.0325509	1.08884	0.242	0.124	1	Xylem
AT2G36580	0.032837	0.942477	0.379	0.247	1	Xylem
AT1G43620	0.0329575	1.21504	0.21	0.101	1	Xylem
AT3G45770	0.0329966	1.98999	0.113	0.034	1	Xylem
AT4G32610	0.0331218	0.594521	0.323	0.191	1	Xylem
AT2G37470	0.0331336	1.48915	0.194	0.09	1	Xylem
AT3G53420	0.0332217	0.659022	0.621	0.483	1	Xylem
AT4G13200	0.0334752	0.741685	0.331	0.202	1	Xylem
AT1G24510	0.033494	0.762669	0.589	0.494	1	Xylem
AT2G27950	0.0338553	0.974818	0.266	0.146	1	Xylem
AT4G17300	0.0340482	1.56089	0.202	0.101	1	Xylem
AT3G19830	0.0341976	1.67996	0.113	0.034	1	Xylem
AT2G36145	0.0345185	1.58669	0.226	0.124	1	Xylem
AT4G27657	0.0345451	2.15829	0.129	0.045	1	Xylem
AT2G46340	0.0348051	1.2524	0.323	0.213	1	Xylem
AT1G36730	0.0349266	0.577198	0.452	0.303	1	Xylem
AT5G51590	0.0349915	0.691704	0.153	0.056	1	Xylem
AT3G19310	0.0350188	0.956354	0.113	0.034	1	Xylem
AT2G18720	0.0351219	1.21791	0.097	0.022	1	Xylem
AT2G25940	0.0351704	2.30381	0.073	0.011	1	Xylem
AT3G28140	0.0351704	2.9964	0.073	0.011	1	Xylem
AT3G43700	0.0351704	2.76545	0.073	0.011	1	Xylem
AT3G13860	0.0351969	1.0337	0.274	0.157	1	Xylem
AT1G09280	0.0354357	1.2553	0.113	0.034	1	Xylem
AT1G78430	0.0357036	1.77779	0.129	0.045	1	Xylem
AT5G55070	0.03587	0.667213	0.371	0.236	1	Xylem
AT3G43520	0.0361088	0.883902	0.347	0.225	1	Xylem
AT1G35670	0.0362519	2.75919	0.073	0.011	1	Xylem
AT2G42270	0.0362519	2.26086	0.073	0.011	1	Xylem
AT5G01170	0.0362519	2.66187	0.073	0.011	1	Xylem
AT5G03320	0.0362519	2.50857	0.073	0.011	1	Xylem
AT1G79560	0.0363422	2.54773	0.153	0.067	1	Xylem
AT2G20060	0.0366404	1.33735	0.298	0.191	1	Xylem
AT3G08600	0.0368032	2.70183	0.073	0.011	1	Xylem
AT5G14410	0.0368032	3.13953	0.073	0.011	1	Xylem
AT5G49550	0.0368719	1.37355	0.161	0.067	1	Xylem
AT3G24740	0.0369961	1.48384	0.145	0.056	1	Xylem
AT1G06820	0.0371458	1.36129	0.113	0.034	1	Xylem
AT2G34560	0.0373612	1.08245	0.306	0.191	1	Xylem
AT3G60850	0.0373616	2.2986	0.073	0.011	1	Xylem
AT4G02150	0.0373616	1.89348	0.073	0.011	1	Xylem
AT3G15900	0.0373797	1.36145	0.177	0.079	1	Xylem
AT5G11390	0.0375538	1.35355	0.194	0.09	1	Xylem
AT1G07120	0.0379272	1.93837	0.073	0.011	1	Xylem
AT1G36990	0.0379272	1.80107	0.073	0.011	1	Xylem
AT5G02080	0.0379272	2.41922	0.073	0.011	1	Xylem
AT1G16270	0.038281	0.519557	0.25	0.124	1	Xylem
AT1G31190	0.0384741	1.20796	0.113	0.034	1	Xylem
AT2G38820	0.0384741	1.69953	0.113	0.034	1	Xylem
AT1G08940	0.0385001	2.02904	0.073	0.011	1	Xylem
AT3G47780	0.0385001	1.80219	0.073	0.011	1	Xylem
AT4G24750	0.0385364	1.33713	0.218	0.112	1	Xylem
AT1G29920	0.0388068	1.35145	0.21	0.101	1	Xylem
AT3G01860	0.0389024	0.821642	0.573	0.472	1	Xylem
AT4G32050	0.0390803	2.09689	0.073	0.011	1	Xylem
AT3G12010	0.0391317	0.92469	0.234	0.124	1	Xylem
AT2G31280	0.0394794	0.627987	0.266	0.146	1	Xylem
AT3G01370	0.0395034	1.36344	0.177	0.079	1	Xylem
AT1G65580	0.0396155	1.03558	0.258	0.146	1	Xylem
AT2G36050	0.0396679	1.33315	0.073	0.011	1	Xylem
AT3G48060	0.0398425	2.02379	0.113	0.034	1	Xylem
AT1G53050	0.0398671	1.14711	0.177	0.079	1	Xylem
AT1G75400	0.0399459	0.789411	0.194	0.09	1	Xylem
AT3G23210	0.0402182	1.42759	0.161	0.067	1	Xylem
AT1G17950	0.040263	0.826596	0.073	0.011	1	Xylem
AT1G68570	0.040263	0.838439	0.073	0.011	1	Xylem
AT4G24570	0.0409757	1.51981	0.226	0.124	1	Xylem
AT3G58700	0.0411571	1.12605	0.258	0.146	1	Xylem
AT3G13460	0.0415437	0.565947	0.565	0.449	1	Xylem
AT3G46620	0.0420074	0.782945	0.315	0.191	1	Xylem
AT5G24810	0.0421063	1.02665	0.258	0.146	1	Xylem
AT1G32100	0.0421861	1.67565	0.161	0.067	1	Xylem
AT3G24570	0.0422795	0.662565	0.306	0.18	1	Xylem
AT3G56090	0.0426281	0.678756	0.411	0.281	1	Xylem
AT3G03773	0.0428804	1.26397	0.177	0.079	1	Xylem
AT3G29320	0.0430147	0.552998	0.323	0.191	1	Xylem
AT1G75860	0.0430739	0.743888	0.258	0.146	1	Xylem
AT2G48110	0.0432813	2.79854	0.089	0.022	1	Xylem
AT5G65840	0.0435017	1.19972	0.145	0.056	1	Xylem
AT3G51990	0.0438468	2.16351	0.089	0.022	1	Xylem
AT4G09460	0.0438468	2.25827	0.089	0.022	1	Xylem
AT1G69680	0.0440699	0.861231	0.242	0.135	1	Xylem
AT4G02740	0.044163	0.751545	0.25	0.135	1	Xylem
AT3G15430	0.0442238	0.854432	0.306	0.169	1	Xylem
AT1G04047	0.0443046	1.1116	0.129	0.045	1	Xylem
AT2G29300	0.0444185	2.37947	0.089	0.022	1	Xylem
AT3G48800	0.0444185	2.40375	0.089	0.022	1	Xylem
AT5G66200	0.0444355	2.72435	0.105	0.034	1	Xylem
AT5G11950	0.0447662	0.52983	0.21	0.101	1	Xylem
AT1G05163	0.044777	1.24877	0.129	0.045	1	Xylem
AT3G10050	0.0448531	2.26304	0.121	0.045	1	Xylem
AT2G42960	0.0449966	2.32606	0.089	0.022	1	Xylem
AT2G38120	0.045079	0.652573	0.75	0.663	1	Xylem
AT1G07300	0.0455809	1.87624	0.089	0.022	1	Xylem
AT1G01300	0.0456653	1.05319	0.363	0.247	1	Xylem
AT1G03330	0.0459487	0.669467	0.403	0.281	1	Xylem
AT5G64860	0.0460253	2.47619	0.105	0.034	1	Xylem
AT1G75500	0.046164	0.648249	0.653	0.539	1	Xylem
AT3G57910	0.0461716	2.13229	0.089	0.022	1	Xylem
AT4G26960	0.0465657	2.43081	0.105	0.034	1	Xylem
AT5G20140	0.0469588	1.60743	0.137	0.056	1	Xylem
AT5G15440	0.0471115	2.26531	0.105	0.034	1	Xylem
AT1G20270	0.0471833	0.928332	0.185	0.09	1	Xylem
AT5G22440	0.0473386	0.612813	0.516	0.404	1	Xylem
AT5G65080	0.0476859	1.70464	0.153	0.067	1	Xylem
AT4G25340	0.0478627	0.942762	0.266	0.157	1	Xylem
AT4G11110	0.0479134	1.38737	0.137	0.056	1	Xylem
AT3G57150	0.0479135	1.16926	0.306	0.202	1	Xylem
AT3G62750	0.0479826	1.51507	0.089	0.022	1	Xylem
AT1G62390	0.0482036	1.41799	0.242	0.146	1	Xylem
AT4G33940	0.0483967	1.80197	0.137	0.056	1	Xylem
AT3G06530	0.0485993	1.85151	0.089	0.022	1	Xylem
AT3G13800	0.0485993	1.62726	0.089	0.022	1	Xylem
AT5G47680	0.0487812	2.44697	0.105	0.034	1	Xylem
AT5G35400	0.0492227	1.28683	0.089	0.022	1	Xylem
AT1G58110	0.049391	1.46966	0.258	0.157	1	Xylem
AT5G27970	0.0495369	0.694459	0.202	0.101	1	Xylem
AT1G09940	0.0498528	1.41697	0.089	0.022	1	Xylem
AT3G07370	0.0499217	1.80381	0.105	0.034	1	Xylem
AT2G28190	8.51978e-12	2.61361	0.594	0.183	2.25587e-07	Myrosin_Idioblast
AT1G50900	1.41147e-05	1.16978	0.625	0.358	0.373728	Myrosin_Idioblast
AT1G08830	1.51041e-05	1.92673	0.453	0.211	0.399927	Myrosin_Idioblast
AT3G05560	3.50004e-05	0.9688	0.672	0.486	0.926741	Myrosin_Idioblast
AT2G26500	7.37431e-05	0.826598	0.844	0.642	1	Myrosin_Idioblast
AT3G05590	0.000149357	0.561747	0.859	0.743	1	Myrosin_Idioblast
AT1G69620	0.000168545	0.519146	0.906	0.862	1	Myrosin_Idioblast
AT2G33370	0.000193535	1.19045	0.555	0.321	1	Myrosin_Idioblast
AT3G48730	0.000220679	1.63938	0.281	0.092	1	Myrosin_Idioblast
AT4G02725	0.000243765	1.61369	0.312	0.11	1	Myrosin_Idioblast
AT1G33140	0.000271255	0.60426	0.891	0.752	1	Myrosin_Idioblast
AT2G36160	0.000292958	0.530341	0.82	0.661	1	Myrosin_Idioblast
AT1G04270	0.000334281	0.508258	0.945	0.89	1	Myrosin_Idioblast
AT3G18000	0.000341431	1.15301	0.539	0.358	1	Myrosin_Idioblast
AT3G09200	0.000380125	0.607954	0.859	0.725	1	Myrosin_Idioblast
AT4G00810	0.000569197	0.562932	0.867	0.67	1	Myrosin_Idioblast
AT3G02900	0.000605173	1.61855	0.336	0.147	1	Myrosin_Idioblast
AT2G01008	0.000662403	2.16111	0.18	0.037	1	Myrosin_Idioblast
AT3G62220	0.00067295	2.44131	0.203	0.055	1	Myrosin_Idioblast
AT2G20360	0.000755633	0.648935	0.625	0.422	1	Myrosin_Idioblast
AT3G21200	0.000853822	1.72807	0.281	0.11	1	Myrosin_Idioblast
AT2G43590	0.000855828	2.32549	0.141	0.018	1	Myrosin_Idioblast
AT1G70600	0.000970476	0.546037	0.859	0.807	1	Myrosin_Idioblast
AT3G51600	0.00117697	2.97741	0.195	0.055	1	Myrosin_Idioblast
AT4G19100	0.00126041	1.90819	0.258	0.101	1	Myrosin_Idioblast
AT3G23940	0.00134848	1.54409	0.406	0.248	1	Myrosin_Idioblast
AT1G08520	0.00147308	0.684094	0.578	0.376	1	Myrosin_Idioblast
AT5G62670	0.00153043	4.16105	0.109	0.009	1	Myrosin_Idioblast
AT2G40660	0.00155079	0.993272	0.508	0.321	1	Myrosin_Idioblast
AT3G23810	0.00164758	2.46196	0.258	0.11	1	Myrosin_Idioblast
AT5G66560	0.00179653	2.95632	0.141	0.028	1	Myrosin_Idioblast
AT3G46450	0.00182597	1.70241	0.328	0.165	1	Myrosin_Idioblast
AT5G15410	0.00194691	0.818777	0.289	0.119	1	Myrosin_Idioblast
AT5G04325	0.00207199	1.02569	0.477	0.284	1	Myrosin_Idioblast
AT4G33090	0.00234072	0.796696	0.531	0.339	1	Myrosin_Idioblast
AT3G15640	0.00239573	1.59027	0.344	0.183	1	Myrosin_Idioblast
AT4G35450	0.00257116	0.673392	0.805	0.679	1	Myrosin_Idioblast
AT1G48160	0.00259839	1.2093	0.398	0.22	1	Myrosin_Idioblast
AT1G57660	0.00260763	0.571699	0.766	0.688	1	Myrosin_Idioblast
AT5G59550	0.00265004	1.31707	0.266	0.11	1	Myrosin_Idioblast
AT5G45390	0.00267031	0.678874	0.672	0.486	1	Myrosin_Idioblast
AT5G64460	0.00278637	1.07905	0.359	0.193	1	Myrosin_Idioblast
AT5G24490	0.00286517	0.611358	0.641	0.505	1	Myrosin_Idioblast
AT1G01130	0.0029606	4.25618	0.078	0	1	Myrosin_Idioblast
AT4G25440	0.00362404	2.52828	0.148	0.037	1	Myrosin_Idioblast
AT5G05200	0.00363268	0.731511	0.539	0.349	1	Myrosin_Idioblast
AT2G40400	0.00375486	1.99091	0.148	0.037	1	Myrosin_Idioblast
AT1G59700	0.0038228	2.28178	0.133	0.028	1	Myrosin_Idioblast
AT3G24506	0.0038821	1.37929	0.273	0.128	1	Myrosin_Idioblast
AT1G01140	0.00399167	1.15709	0.18	0.055	1	Myrosin_Idioblast
AT5G66055	0.00399686	0.955008	0.305	0.147	1	Myrosin_Idioblast
AT3G59980	0.00403078	0.869312	0.25	0.101	1	Myrosin_Idioblast
AT5G67180	0.00403414	1.70386	0.18	0.055	1	Myrosin_Idioblast
AT3G62530	0.00420908	0.661932	0.727	0.633	1	Myrosin_Idioblast
AT1G35660	0.00431033	2.61458	0.094	0.009	1	Myrosin_Idioblast
AT5G51010	0.00436392	0.783474	0.484	0.303	1	Myrosin_Idioblast
AT5G23330	0.00436907	1.89383	0.188	0.064	1	Myrosin_Idioblast
AT1G79560	0.00443684	1.23509	0.297	0.147	1	Myrosin_Idioblast
AT3G63250	0.00445342	1.65723	0.227	0.092	1	Myrosin_Idioblast
AT2G44920	0.00457879	1.15242	0.281	0.138	1	Myrosin_Idioblast
AT1G71720	0.00462753	1.50036	0.242	0.101	1	Myrosin_Idioblast
AT5G27680	0.00464868	2.22692	0.094	0.009	1	Myrosin_Idioblast
AT5G49940	0.00465204	0.726321	0.594	0.431	1	Myrosin_Idioblast
AT5G64310	0.00477814	0.960769	0.398	0.239	1	Myrosin_Idioblast
AT1G28610	0.00490833	3.7827	0.07	0	1	Myrosin_Idioblast
AT5G17060	0.00492397	0.892253	0.164	0.046	1	Myrosin_Idioblast
AT4G26230	0.0051432	0.771465	0.594	0.431	1	Myrosin_Idioblast
AT3G09840	0.00516801	0.648179	0.703	0.624	1	Myrosin_Idioblast
AT3G19980	0.00520494	1.73449	0.227	0.092	1	Myrosin_Idioblast
AT2G28060	0.00531083	2.52641	0.125	0.028	1	Myrosin_Idioblast
AT1G10470	0.00537205	1.3768	0.211	0.083	1	Myrosin_Idioblast
AT2G45440	0.00543826	1.80935	0.258	0.119	1	Myrosin_Idioblast
AT5G07745	0.00549704	1.21465	0.25	0.11	1	Myrosin_Idioblast
AT3G20330	0.00564847	1.77229	0.234	0.101	1	Myrosin_Idioblast
AT2G22450	0.00566103	2.26562	0.195	0.073	1	Myrosin_Idioblast
AT5G19690	0.0056686	0.707046	0.617	0.486	1	Myrosin_Idioblast
AT5G16130	0.00584316	0.505067	0.602	0.45	1	Myrosin_Idioblast
AT4G36730	0.00584972	1.09785	0.359	0.202	1	Myrosin_Idioblast
AT1G80770	0.0058519	1.31194	0.273	0.128	1	Myrosin_Idioblast
AT2G19730	0.00589767	0.54634	0.789	0.688	1	Myrosin_Idioblast
AT3G56790	0.00590984	1.7905	0.18	0.064	1	Myrosin_Idioblast
AT2G23350	0.00621518	0.887602	0.594	0.468	1	Myrosin_Idioblast
AT1G79230	0.00637486	0.775403	0.547	0.413	1	Myrosin_Idioblast
AT2G41680	0.00638387	0.96349	0.414	0.257	1	Myrosin_Idioblast
AT1G79850	0.00650179	0.560434	0.844	0.697	1	Myrosin_Idioblast
AT1G54570	0.00693208	1.98667	0.18	0.064	1	Myrosin_Idioblast
AT3G15940	0.00696791	1.18637	0.367	0.22	1	Myrosin_Idioblast
AT5G23430	0.00701437	1.9559	0.148	0.046	1	Myrosin_Idioblast
AT3G60320	0.00703334	0.583052	0.617	0.468	1	Myrosin_Idioblast
AT1G73370	0.00712397	1.44155	0.195	0.073	1	Myrosin_Idioblast
AT5G49910	0.00730404	0.741851	0.438	0.257	1	Myrosin_Idioblast
AT3G30180	0.00737355	3.17577	0.086	0.009	1	Myrosin_Idioblast
AT4G37610	0.00757436	0.894929	0.125	0.028	1	Myrosin_Idioblast
AT2G27680	0.00765589	0.674492	0.633	0.505	1	Myrosin_Idioblast
AT2G27100	0.00768622	1.27182	0.312	0.174	1	Myrosin_Idioblast
AT4G38160	0.00813158	1.64499	0.164	0.055	1	Myrosin_Idioblast
AT1G10280	0.00814214	2.72167	0.062	0	1	Myrosin_Idioblast
AT1G79910	0.00814214	2.79816	0.062	0	1	Myrosin_Idioblast
AT3G06690	0.00814214	2.97501	0.062	0	1	Myrosin_Idioblast
AT5G20410	0.00814214	2.88526	0.062	0	1	Myrosin_Idioblast
AT5G45630	0.00814214	4.03366	0.062	0	1	Myrosin_Idioblast
AT4G24770	0.00824417	0.559445	0.891	0.807	1	Myrosin_Idioblast
AT5G42070	0.008272	0.565217	0.211	0.083	1	Myrosin_Idioblast
AT4G23710	0.00829573	1.22583	0.375	0.229	1	Myrosin_Idioblast
AT2G47580	0.00853926	0.920785	0.359	0.22	1	Myrosin_Idioblast
AT2G39705	0.00862991	2.43719	0.133	0.037	1	Myrosin_Idioblast
AT1G24510	0.00886027	0.823874	0.516	0.404	1	Myrosin_Idioblast
AT1G06000	0.00910591	2.61952	0.102	0.018	1	Myrosin_Idioblast
AT1G15140	0.00915898	1.21752	0.398	0.257	1	Myrosin_Idioblast
AT3G57050	0.00963575	1.07384	0.375	0.239	1	Myrosin_Idioblast
AT5G56500	0.00963768	1.50814	0.242	0.119	1	Myrosin_Idioblast
AT4G17090	0.0097007	0.530896	0.391	0.22	1	Myrosin_Idioblast
AT1G21930	0.00973764	1.17878	0.344	0.202	1	Myrosin_Idioblast
AT3G05500	0.00982553	1.09399	0.344	0.193	1	Myrosin_Idioblast
AT2G30860	0.00986467	0.898566	0.234	0.11	1	Myrosin_Idioblast
AT5G24590	0.00987155	1.07878	0.32	0.183	1	Myrosin_Idioblast
AT1G64430	0.00989285	1.2122	0.297	0.165	1	Myrosin_Idioblast
AT2G45180	0.0105438	0.714847	0.633	0.468	1	Myrosin_Idioblast
AT3G13450	0.0105576	0.612191	0.539	0.394	1	Myrosin_Idioblast
AT3G53870	0.0106889	0.530849	0.695	0.55	1	Myrosin_Idioblast
AT4G03230	0.0107029	0.932932	0.445	0.303	1	Myrosin_Idioblast
AT1G43560	0.0115293	1.18329	0.359	0.22	1	Myrosin_Idioblast
AT3G08530	0.0116087	0.619911	0.562	0.431	1	Myrosin_Idioblast
AT3G27090	0.0119136	0.563797	0.617	0.486	1	Myrosin_Idioblast
AT5G13000	0.0120102	0.620115	0.555	0.394	1	Myrosin_Idioblast
AT3G63190	0.0120998	0.668217	0.57	0.431	1	Myrosin_Idioblast
AT5G47190	0.0121189	0.522478	0.711	0.578	1	Myrosin_Idioblast
AT1G10960	0.0123166	0.689229	0.773	0.642	1	Myrosin_Idioblast
AT2G01460	0.0124988	2.19909	0.164	0.064	1	Myrosin_Idioblast
AT1G02840	0.0127229	0.810689	0.43	0.266	1	Myrosin_Idioblast
AT3G28200	0.0127683	2.30229	0.078	0.009	1	Myrosin_Idioblast
AT5G10800	0.0127683	2.29698	0.078	0.009	1	Myrosin_Idioblast
AT1G13980	0.0130374	0.843967	0.336	0.202	1	Myrosin_Idioblast
AT2G33210	0.0131565	0.751994	0.281	0.147	1	Myrosin_Idioblast
AT4G03510	0.0132134	1.79396	0.141	0.046	1	Myrosin_Idioblast
AT2G46020	0.0132806	0.603458	0.477	0.312	1	Myrosin_Idioblast
AT3G23600	0.0134729	0.67238	0.625	0.55	1	Myrosin_Idioblast
AT2G26250	0.0135287	2.94146	0.055	0	1	Myrosin_Idioblast
AT4G18970	0.0135287	3.86496	0.055	0	1	Myrosin_Idioblast
AT5G44600	0.0135287	3.10238	0.055	0	1	Myrosin_Idioblast
AT5G38100	0.0135287	2.35142	0.055	0	1	Myrosin_Idioblast
AT5G03900	0.013614	1.1111	0.359	0.22	1	Myrosin_Idioblast
AT5G05410	0.0138034	1.24606	0.273	0.147	1	Myrosin_Idioblast
AT3G14290	0.0138836	0.711929	0.484	0.349	1	Myrosin_Idioblast
AT2G09795	0.0139225	1.35001	0.18	0.073	1	Myrosin_Idioblast
AT3G52150	0.0140003	0.6833	0.594	0.45	1	Myrosin_Idioblast
AT4G24110	0.0145036	1.57315	0.242	0.128	1	Myrosin_Idioblast
AT5G66070	0.0145418	1.28465	0.211	0.092	1	Myrosin_Idioblast
AT5G12400	0.0150813	1.6494	0.188	0.083	1	Myrosin_Idioblast
AT1G20010	0.0153576	0.584223	0.305	0.156	1	Myrosin_Idioblast
AT1G21770	0.0153627	1.01356	0.438	0.312	1	Myrosin_Idioblast
AT2G31900	0.0154012	0.523982	0.32	0.174	1	Myrosin_Idioblast
AT5G06980	0.0155535	1.59795	0.125	0.037	1	Myrosin_Idioblast
AT5G22510	0.015566	0.876381	0.375	0.229	1	Myrosin_Idioblast
AT1G72480	0.0155693	1.09335	0.266	0.138	1	Myrosin_Idioblast
AT1G01720	0.0156456	1.10258	0.18	0.073	1	Myrosin_Idioblast
AT5G46790	0.0156506	1.39924	0.094	0.018	1	Myrosin_Idioblast
AT3G27180	0.015723	1.08443	0.125	0.037	1	Myrosin_Idioblast
AT3G10800	0.0157948	1.04635	0.297	0.165	1	Myrosin_Idioblast
AT1G65900	0.0161233	0.710671	0.43	0.275	1	Myrosin_Idioblast
AT1G67490	0.0162767	1.27759	0.227	0.11	1	Myrosin_Idioblast
AT5G20130	0.0164224	1.57553	0.164	0.064	1	Myrosin_Idioblast
AT3G50590	0.0168047	0.84422	0.391	0.248	1	Myrosin_Idioblast
AT4G28730	0.016837	0.714502	0.281	0.147	1	Myrosin_Idioblast
AT1G20575	0.0170487	0.65052	0.438	0.303	1	Myrosin_Idioblast
AT1G13020	0.0175234	0.715676	0.242	0.119	1	Myrosin_Idioblast
AT5G38510	0.0175719	1.32626	0.219	0.101	1	Myrosin_Idioblast
AT4G24570	0.0177437	1.08881	0.227	0.11	1	Myrosin_Idioblast
AT5G66530	0.0183322	0.715444	0.359	0.22	1	Myrosin_Idioblast
AT3G54640	0.0184941	1.09314	0.211	0.101	1	Myrosin_Idioblast
AT3G13857	0.0186292	0.96819	0.516	0.404	1	Myrosin_Idioblast
AT5G23395	0.0187096	1.76985	0.172	0.073	1	Myrosin_Idioblast
AT2G17360	0.018723	0.667647	0.664	0.55	1	Myrosin_Idioblast
AT2G28870	0.0187397	1.77273	0.133	0.046	1	Myrosin_Idioblast
AT5G54940	0.0187469	0.78062	0.453	0.321	1	Myrosin_Idioblast
AT1G23400	0.0187592	0.834086	0.25	0.128	1	Myrosin_Idioblast
AT2G43030	0.0187909	0.697971	0.555	0.422	1	Myrosin_Idioblast
AT1G80720	0.0187933	2.56765	0.07	0.009	1	Myrosin_Idioblast
AT2G22840	0.0187933	3.07817	0.07	0.009	1	Myrosin_Idioblast
AT5G63760	0.0187933	2.03903	0.07	0.009	1	Myrosin_Idioblast
AT5G42790	0.0187953	0.655987	0.602	0.505	1	Myrosin_Idioblast
AT5G67260	0.0190024	0.946531	0.203	0.092	1	Myrosin_Idioblast
AT1G30240	0.0190707	2.69765	0.07	0.009	1	Myrosin_Idioblast
AT1G31780	0.019086	0.985573	0.289	0.165	1	Myrosin_Idioblast
AT3G24760	0.0191499	1.63796	0.148	0.055	1	Myrosin_Idioblast
AT3G28900	0.0192637	0.535056	0.586	0.45	1	Myrosin_Idioblast
AT5G64570	0.0193535	1.12944	0.266	0.147	1	Myrosin_Idioblast
[truncated: 4,480 more rows]

## Sheet: Overlaps_upregulated
Supplemental Table 8. Drought responses per Arabidopsis leaf tissue and functional analysis.
Upregulated differentially expressed genes (1) in mild drought responses in each tissue. If a gene contains a '1' in multiple tissues, this gene was commonly upregulated in those tissues. These overlaps were used to generate the chord diagrams (Figure 4) and the upset plots (Supp. Figure 22).
Gene	Sieve_Element	Xylem	Myrosin_Idioblast	Meristemoid	Hydathode	Pavement_Cell	Guard_Cell	Cambium	Companion_Cell	Mesophyll	Bundle_Sheath	Phloem_Parenchyma
AT3G22231	1	1	1	0	1	1	1	1	1	1	1	1
AT2G42540	1	1	1	0	0	1	1	1	1	1	1	0
AT5G65140	1	1	0	0	0	0	0	0	1	0	0	0
AT1G19960	1	1	1	1	1	1	1	1	1	1	1	0
AT2G07751	1	0	0	1	0	0	0	0	0	0	0	0
AT2G14560	1	1	1	0	1	1	1	1	1	1	1	1
AT1G29300	1	0	1	0	0	0	0	0	0	0	0	0
AT4G17340	1	1	1	0	1	0	0	0	0	0	0	0
AT3G54085	1	1	0	0	0	0	0	0	0	0	0	0
AT4G10770	1	0	0	0	0	0	0	0	0	0	1	0
AT1G78110	1	0	0	0	0	0	0	0	1	0	1	0
AT1G65280	1	0	0	0	0	0	0	0	1	0	0	0
AT5G44680	1	0	1	0	1	1	0	0	0	1	1	0
AT4G37980	1	0	1	0	1	0	1	0	0	1	1	0
AT4G37260	1	0	0	0	0	0	0	1	0	0	1	1
AT2G25625	1	0	0	0	1	1	0	1	0	1	1	0
AT5G64430	1	0	0	0	0	1	0	0	0	0	0	0
AT3G26510	1	0	1	1	0	1	0	1	0	0	0	0
AT4G10790	1	0	0	0	0	0	0	0	0	0	0	1
AT1G19710	1	0	0	0	0	1	0	0	0	0	0	0
AT1G07430	1	0	0	0	0	0	0	1	0	0	0	0
AT1G07490	1	0	0	0	0	0	0	0	0	1	0	0
AT1G78670	1	0	0	0	0	0	0	0	0	1	0	0
AT5G45480	1	0	0	0	0	1	0	0	0	0	0	0
AT5G66490	1	0	0	1	0	0	0	0	0	0	0	0
AT2G01220	1	0	0	1	0	0	0	0	0	0	0	0
AT1G59540	1	0	0	0	0	0	0	0	0	0	0	1
AT2G33380	1	0	0	0	1	1	1	0	1	1	1	1
AT3G09390	1	0	0	1	0	0	0	0	0	0	0	0
AT5G26220	1	0	0	0	0	0	0	1	1	1	1	0
AT3G27250	1	0	1	0	0	0	0	0	1	0	0	0
AT1G08760	1	1	0	0	0	0	0	0	0	0	0	0
AT2G44130	1	0	0	1	0	1	0	1	0	0	0	0
AT2G13690	1	0	0	0	1	0	0	0	0	0	0	0
AT3G16570	0	1	0	0	1	0	0	0	0	0	0	0
AT4G35320	0	1	0	0	0	0	0	0	0	0	1	0
AT3G23030	0	1	0	0	0	1	0	0	0	0	0	0
AT1G16670	0	1	1	0	0	1	0	0	0	0	0	0
AT1G74670	0	1	0	1	1	1	1	1	0	1	1	1
AT5G37190	0	1	0	0	0	0	0	1	0	0	0	0
AT4G17770	0	1	0	0	0	0	0	1	0	0	0	0
AT2G17440	0	1	0	0	0	0	0	0	0	0	1	0
AT1G23960	0	1	0	1	0	0	0	0	0	0	0	0
AT5G02800	0	1	0	0	1	0	0	0	0	0	0	0
AT3G20410	0	1	0	0	0	1	0	0	0	0	0	0
AT1G26440	0	1	0	0	0	1	0	0	0	0	0	0
AT2G41240	0	1	0	0	0	0	0	0	1	1	1	0
AT2G45170	0	1	0	1	0	0	0	0	0	1	1	0
AT4G02940	0	1	0	0	0	0	0	0	0	0	0	1
AT3G19680	0	1	0	1	0	1	1	1	0	1	1	1
AT2G25900	0	1	0	0	1	0	0	0	0	1	0	0
AT1G66150	0	1	0	1	0	0	1	0	0	0	0	0
AT3G51920	0	1	0	0	0	0	0	1	0	0	0	0
AT1G61170	0	1	0	0	0	0	0	0	0	0	1	0
AT2G32800	0	1	0	0	0	1	0	0	0	0	0	0
AT3G09600	0	1	0	0	0	0	1	0	0	1	1	0
AT3G23840	0	1	0	0	1	0	0	0	0	0	0	0
AT5G24770	0	1	1	1	0	1	0	0	0	1	1	0
AT3G28180	0	1	0	0	0	0	0	0	0	1	1	0
AT5G53450	0	1	0	0	1	0	0	1	1	1	1	0
AT3G18490	0	1	0	0	1	0	0	0	0	0	0	0
AT2G30766	0	1	0	0	0	0	0	0	1	0	0	0
AT3G19553	0	1	1	0	0	0	0	0	0	0	0	0
AT1G73790	0	1	0	0	1	0	0	0	0	0	0	0
AT1G77480	0	1	1	0	0	0	0	0	0	0	0	0
AT1G77280	0	1	0	1	0	0	0	0	0	0	0	0
AT3G25545	0	1	0	1	0	0	0	0	0	0	0	0
AT3G53400	0	1	0	0	1	1	1	1	0	1	1	0
AT1G49480	0	1	0	1	0	0	0	0	0	0	0	0
AT2G39050	0	1	0	0	1	1	0	0	0	0	1	0
AT5G03190	0	1	0	1	1	1	0	0	0	1	1	1
AT5G56150	0	1	0	1	0	1	0	0	0	0	1	0
AT1G50510	0	1	0	1	0	0	0	0	0	0	0	0
AT5G16220	0	1	1	0	0	0	0	0	0	0	0	0
AT3G48510	0	1	1	0	0	0	0	0	0	0	0	0
AT5G08520	0	1	0	0	0	0	0	0	0	0	1	0
AT1G47395	0	1	0	0	0	0	0	1	1	0	0	1
AT3G28450	0	1	1	0	0	0	0	0	0	0	0	0
AT1G07210	0	1	0	1	0	0	0	0	0	0	0	0
AT5G25475	0	1	0	1	1	0	0	0	0	0	0	0
AT1G72510	0	1	0	0	0	1	0	0	0	1	1	0
AT5G09270	0	1	0	0	0	0	0	0	0	0	0	1
AT5G01810	0	1	0	0	1	1	0	0	0	1	1	0
AT5G48590	0	1	1	0	0	0	0	0	0	0	0	0
AT2G43950	0	1	0	0	1	0	0	0	0	0	0	0
AT5G53370	0	1	0	0	0	0	0	0	0	1	0	0
AT2G38050	0	1	0	0	0	0	0	1	0	0	0	0
AT1G47960	0	1	0	0	0	0	0	1	0	0	0	1
AT1G13000	0	1	1	0	0	0	0	0	0	0	0	0
AT3G08770	0	1	0	0	0	1	0	0	0	0	0	0
AT4G29905	0	1	0	1	0	0	0	0	0	0	0	0
AT1G76880	0	1	0	0	1	0	0	0	0	0	0	0
AT2G40750	0	1	0	0	1	0	0	0	0	0	0	0
AT4G24805	0	1	0	0	0	0	0	0	0	0	1	0
AT5G06240	0	1	0	0	0	1	0	0	0	0	0	0
AT1G14920	0	1	0	0	0	1	0	0	0	0	0	0
AT1G28330	0	1	0	1	1	0	0	0	1	1	1	0
AT5G27270	0	1	0	1	0	0	0	0	0	0	0	0
AT1G72940	0	1	0	0	1	0	0	0	0	0	0	0
AT2G23985	0	1	0	0	1	0	0	0	0	0	0	0
AT4G23010	0	1	0	0	1	0	0	0	0	0	0	0
AT4G38690	0	1	0	0	0	0	0	0	0	0	1	0
AT3G10120	0	1	0	0	0	0	0	0	0	0	1	0
AT5G04460	0	1	0	0	1	0	0	0	0	0	0	0
AT1G52400	0	1	0	0	0	1	0	1	0	1	0	0
AT4G10890	0	1	0	0	0	0	0	0	1	0	0	0
AT1G19970	0	1	0	0	0	0	0	1	0	0	0	0
AT3G22220	0	1	0	0	0	0	0	0	1	0	0	0
AT3G57030	0	1	0	0	0	1	0	1	0	0	0	0
AT1G14280	0	1	0	0	0	1	0	0	0	0	0	0
AT1G69980	0	1	0	1	0	0	0	0	0	0	0	0
AT1G07310	0	1	0	1	0	0	0	1	0	0	0	0
AT5G66380	0	1	0	0	1	0	0	0	0	0	0	0
AT5G14880	0	1	0	0	0	0	0	0	0	0	0	1
AT4G30410	0	1	0	0	0	0	0	0	0	0	0	1
AT1G79520	0	1	0	1	0	0	0	0	0	0	0	0
AT1G61100	0	0	1	0	0	1	1	1	0	1	1	0
AT2G15960	0	0	1	1	1	1	0	1	0	1	1	0
AT5G50900	0	0	1	0	0	0	0	0	0	0	1	0
AT3G28220	0	0	1	0	0	1	1	0	0	1	1	0
AT3G47560	0	0	1	0	1	0	0	0	0	0	0	0
AT1G75390	0	0	1	0	0	0	0	0	1	0	0	0
AT3G17840	0	0	1	0	0	0	0	0	0	0	0	1
AT2G17230	0	0	1	0	1	1	0	1	0	1	1	1
AT1G26660	0	0	1	1	0	0	0	0	0	0	0	0
AT2G46270	0	0	1	0	0	0	0	1	0	0	1	0
AT1G22530	0	0	1	0	1	0	1	0	0	0	1	0
AT4G21910	0	0	1	0	1	0	0	1	0	0	1	0
AT3G07580	0	0	1	0	1	0	0	0	0	0	0	0
AT4G38740	0	0	1	1	0	0	0	0	0	1	0	0
AT2G28570	0	0	1	0	1	0	0	0	0	0	0	0
AT1G72150	0	0	1	1	1	0	0	0	0	1	1	1
AT4G12250	0	0	1	0	0	0	0	0	0	0	0	1
AT1G20440	0	0	1	0	1	0	0	0	0	0	0	0
AT5G62350	0	0	1	0	0	1	0	0	0	0	0	0
AT4G34480	0	0	1	0	1	0	0	0	0	0	0	0
AT5G59010	0	0	1	0	1	0	0	0	0	0	0	0
AT3G05900	0	0	1	1	1	0	0	0	0	0	0	0
AT1G30510	0	0	1	0	0	0	0	0	0	1	0	0
AT5G22320	0	0	1	0	1	0	0	0	0	0	0	0
AT1G28120	0	0	1	1	0	0	0	0	0	0	0	0
AT4G01040	0	0	1	0	1	0	0	0	0	0	0	0
AT4G01790	0	0	1	1	0	0	0	0	0	0	0	0
AT5G27450	0	0	1	0	1	0	0	0	0	0	0	0
AT1G17620	0	0	1	0	0	1	1	0	0	1	0	0
AT1G57610	0	0	1	0	0	0	0	0	0	0	0	1
AT2G47440	0	0	1	1	0	1	1	1	0	1	1	1
ATCG00550	0	0	1	0	1	0	0	0	0	0	0	0
AT2G31200	0	0	1	0	1	0	0	0	0	0	0	0
AT1G07300	0	0	1	0	0	1	0	0	0	0	0	0
AT2G38680	0	0	1	0	0	0	0	0	0	0	0	1
AT2G46030	0	0	1	1	0	0	0	0	0	0	0	0
AT2G30930	0	0	1	0	0	1	0	0	0	0	0	0
AT1G22160	0	0	1	1	1	1	0	1	0	1	1	0
AT3G27960	0	0	1	0	1	1	0	0	0	0	1	0
AT5G07300	0	0	1	0	1	0	0	0	0	0	0	0
AT3G56240	0	0	1	0	1	0	0	1	1	0	1	1
AT5G54380	0	0	1	1	1	1	0	0	0	1	1	0
AT1G21250	0	0	1	0	1	0	0	0	0	0	1	0
AT3G44320	0	0	1	0	0	0	0	1	0	0	0	0
AT3G54363	0	0	1	1	0	0	0	0	0	0	0	0
AT4G17180	0	0	1	1	0	0	0	0	0	0	0	0
AT4G28490	0	0	1	0	0	0	0	0	0	0	1	0
AT2G45660	0	0	1	0	1	1	0	1	1	0	0	0
AT5G11470	0	0	1	0	0	0	0	1	0	0	0	0
AT1G70940	0	0	1	0	0	1	0	0	0	0	1	1
AT1G63500	0	0	1	0	0	0	0	0	0	0	0	1
AT3G55710	0	0	1	0	1	0	0	0	0	0	0	0
AT5G56210	0	0	1	0	0	0	0	0	1	0	0	0
AT1G12400	0	0	1	0	0	0	0	0	1	0	0	0
AT5G53220	0	0	1	0	0	0	0	0	0	0	1	0
AT3G61180	0	0	1	0	1	0	0	0	0	0	0	0
AT5G18850	0	0	1	0	0	0	0	0	0	0	1	0
AT3G03550	0	0	1	0	1	0	0	0	0	0	0	0
AT4G31800	0	0	1	0	1	0	0	0	0	0	0	0
AT1G62540	0	0	0	1	0	1	0	0	0	0	0	0
AT3G62070	0	0	0	1	0	1	0	0	0	0	0	0
AT5G25460	0	0	0	1	0	1	0	0	0	1	0	1
AT4G11211	0	0	0	1	0	1	1	1	0	0	1	0
AT4G08950	0	0	0	1	1	1	1	1	0	1	1	0
AT4G37470	0	0	0	1	1	0	0	0	0	0	0	0
AT2G02970	0	0	0	1	0	0	0	0	0	0	0	1
AT3G58120	0	0	0	1	0	1	0	0	0	1	1	0
AT5G19190	0	0	0	1	0	1	1	0	0	1	1	0
AT3G20470	0	0	0	1	0	1	0	0	0	0	0	0
AT1G70830	0	0	0	1	0	1	0	0	0	0	0	0
AT1G70290	0	0	0	1	0	1	0	0	0	1	1	0
AT3G43960	0	0	0	1	0	1	0	0	0	0	0	0
AT3G13360	0	0	0	1	1	0	0	0	0	0	0	0
AT4G03210	0	0	0	1	0	0	1	0	0	0	1	0
AT3G07010	0	0	0	1	0	0	0	0	0	1	1	0
AT5G08230	0	0	0	1	0	1	0	0	0	0	0	0
AT2G33830	0	0	0	1	0	0	0	1	0	0	1	0
AT1G53570	0	0	0	1	1	0	0	0	0	0	0	0
AT5G57150	0	0	0	1	1	0	0	0	0	0	0	0
AT1G79700	0	0	0	1	0	1	0	0	0	0	0	0
AT2G17300	0	0	0	1	0	1	0	0	0	0	0	0
AT4G20320	0	0	0	1	0	1	0	0	0	0	0	0
AT3G24520	0	0	0	1	0	0	0	0	0	1	0	0
AT3G24100	0	0	0	1	1	0	0	0	0	0	0	0
AT4G24730	0	0	0	1	0	0	0	0	1	0	0	0
AT4G23670	0	0	0	1	0	1	0	0	0	0	1	0
AT1G78420	0	0	0	1	1	1	0	0	0	0	0	0
AT1G74530	0	0	0	1	1	0	0	0	0	0	0	0
AT4G10610	0	0	0	1	1	0	0	0	0	0	0	0
AT1G80310	0	0	0	1	0	1	0	0	0	1	1	0
AT5G05100	0	0	0	1	1	0	0	0	0	0	0	0
AT1G08900	0	0	0	1	0	0	0	0	0	0	1	0
AT4G25290	0	0	0	1	1	0	0	0	0	0	0	0
AT4G14550	0	0	0	1	0	1	0	0	0	0	0	0
AT5G64770	0	0	0	1	0	1	0	0	0	0	0	0
AT3G23050	0	0	0	1	0	1	0	0	0	0	1	0
AT2G27830	0	0	0	1	0	1	0	0	0	0	0	0
AT5G02020	0	0	0	1	0	1	0	0	1	1	0	0
AT5G25280	0	0	0	1	0	1	0	1	0	1	1	1
AT1G08840	0	0	0	1	0	0	0	0	1	0	0	0
AT5G59380	0	0	0	1	0	0	0	0	0	0	1	0
AT5G60850	0	0	0	1	0	0	0	0	0	1	1	0
AT3G22540	0	0	0	1	1	0	0	0	0	0	0	0
AT3G56200	0	0	0	1	0	1	0	1	0	1	1	0
AT5G51550	0	0	0	1	1	1	0	1	0	1	1	0
AT1G14340	0	0	0	1	1	0	0	0	0	1	0	0
AT1G77550	0	0	0	1	1	0	0	0	0	0	0	0
AT4G04620	0	0	0	1	0	1	0	0	1	0	0	1
AT1G27290	0	0	0	1	1	0	0	0	0	0	0	0
ATMG00570	0	0	0	1	0	0	1	0	0	0	0	0
AT2G39800	0	0	0	1	0	1	0	0	0	1	1	0
AT4G18670	0	0	0	1	0	0	1	0	0	0	0	0
AT4G04830	0	0	0	1	1	1	0	1	0	0	1	1
AT5G15160	0	0	0	1	0	1	0	0	0	0	0	0
AT1G45050	0	0	0	1	0	0	0	0	1	0	0	0
AT3G15540	0	0	0	1	0	1	0	0	0	0	0	0
AT3G08710	0	0	0	1	0	0	0	0	0	0	0	1
AT3G07590	0	0	0	1	1	0	0	0	0	0	0	0
AT4G05000	0	0	0	1	0	1	0	0	0	0	0	0
AT1G64680	0	0	0	1	1	0	0	0	0	0	0	0
AT1G22330	0	0	0	1	0	1	0	0	0	1	1	0
AT1G66100	0	0	0	1	0	1	0	0	0	0	0	0
AT4G19350	0	0	0	1	1	0	0	0	0	0	0	0
AT1G78290	0	0	0	1	0	1	0	0	0	0	0	0
AT1G05520	0	0	0	1	1	0	0	0	0	0	0	0
AT3G54810	0	0	0	1	0	1	0	0	0	1	1	0
AT2G26690	0	0	0	1	0	0	1	0	1	1	0	0
AT1G45201	0	0	0	1	0	1	0	0	0	0	0	0
AT3G02170	0	0	0	1	1	1	0	0	0	1	1	0
AT5G38980	0	0	0	1	1	0	0	0	0	0	0	0
AT4G38400	0	0	0	1	1	1	0	0	0	0	1	0
AT4G27450	0	0	0	1	0	0	0	1	1	0	0	0
AT3G23255	0	0	0	1	1	0	0	0	0	0	0	0
AT1G16340	0	0	0	1	0	0	0	0	1	0	0	0
AT1G01180	0	0	0	1	0	1	0	0	0	0	0	0
AT2G39870	0	0	0	1	0	0	0	0	1	1	1	0
AT4G23990	0	0	0	1	0	1	0	0	0	0	0	0
AT2G39890	0	0	0	1	1	0	0	0	0	0	0	0
AT3G12650	0	0	0	1	0	0	0	0	0	0	0	1
AT1G21450	0	0	0	1	1	0	0	0	0	0	1	0
AT1G29510	0	0	0	1	0	1	0	0	0	0	0	0
AT4G10920	0	0	0	1	0	0	0	0	0	0	0	1
AT5G41240	0	0	0	1	1	0	0	0	0	0	0	0
AT5G03830	0	0	0	1	0	0	0	0	0	0	1	0
AT4G03400	0	0	0	0	1	1	0	0	1	1	1	0
AT1G56220	0	0	0	0	1	0	0	0	0	1	0	0
AT1G19570	0	0	0	0	1	1	0	0	0	1	0	0
AT3G45140	0	0	0	0	1	0	0	0	0	1	1	1
AT1G08920	0	0	0	0	1	0	0	1	0	0	1	1
AT2G14247	0	0	0	0	1	1	1	1	1	1	1	1
AT3G45970	0	0	0	0	1	1	0	0	0	0	1	0
AT2G01850	0	0	0	0	1	0	0	0	0	0	1	1
AT3G04960	0	0	0	0	1	0	0	1	0	0	0	0
AT1G08230	0	0	0	0	1	0	0	0	0	0	1	0
AT5G57560	0	0	0	0	1	0	1	0	0	0	0	0
AT5G53550	0	0	0	0	1	0	0	1	0	0	1	0
AT1G21270	0	0	0	0	1	0	0	0	0	1	1	0
AT4G13340	0	0	0	0	1	1	0	0	0	1	1	0
AT5G43450	0	0	0	0	1	0	0	0	0	1	1	0
AT2G20400	0	0	0	0	1	0	0	0	1	0	0	0
AT5G04150	0	0	0	0	1	0	0	0	1	0	0	0
AT1G70090	0	0	0	0	1	0	1	0	0	0	0	0
AT4G15800	0	0	0	0	1	0	0	1	0	1	1	0
AT2G41330	0	0	0	0	1	1	0	0	0	0	1	0
AT5G14450	0	0	0	0	1	0	0	0	0	0	1	0
AT5G23210	0	0	0	0	1	0	0	0	0	1	0	1
AT1G15740	0	0	0	0	1	1	0	0	0	0	0	0
AT1G51950	0	0	0	0	1	0	0	1	0	0	0	0
AT4G01120	0	0	0	0	1	1	0	1	0	0	0	0
AT5G20250	0	0	0	0	1	0	0	1	1	1	1	0
AT5G48180	0	0	0	0	1	0	0	1	0	0	1	0
AT2G26355	0	0	0	0	1	0	0	1	1	0	1	0
AT5G15860	0	0	0	0	1	0	0	0	0	0	0	1
AT2G42870	0	0	0	0	1	1	0	0	0	1	1	0
AT3G56400	0	0	0	0	1	1	0	0	0	0	0	0
AT1G02300	0	0	0	0	1	1	0	0	0	0	0	0
AT4G04610	0	0	0	0	1	0	0	1	1	1	0	0
AT1G24148	0	0	0	0	1	0	0	0	0	1	0	0
AT1G18710	0	0	0	0	1	0	0	0	0	1	0	0
AT3G04730	0	0	0	0	1	1	0	0	0	0	0	0
AT3G21755	0	0	0	0	1	0	0	0	0	0	1	0
AT4G29700	0	0	0	0	1	1	0	0	0	1	1	0
AT3G27690	0	0	0	0	1	1	1	0	0	1	0	0
ATCG00700	0	0	0	0	1	0	0	1	0	1	1	0
AT1G18485	0	0	0	0	1	0	0	0	1	0	0	0
AT1G28570	0	0	0	0	1	1	0	0	0	0	0	0
AT3G05220	0	0	0	0	1	0	0	0	0	0	0	1
AT4G29310	0	0	0	0	1	1	0	0	0	0	0	0
AT4G20880	0	0	0	0	1	0	0	0	0	0	1	0
AT2G36320	0	0	0	0	1	0	0	1	0	0	0	0
AT4G08870	0	0	0	0	1	1	0	0	0	0	0	0
AT5G16730	0	0	0	0	1	1	0	0	0	0	0	0
AT3G50830	0	0	0	0	1	0	0	1	0	0	0	0
AT5G58787	0	0	0	0	1	0	0	0	1	0	0	0
AT1G80130	0	0	0	0	1	0	0	0	0	1	0	0
AT3G11410	0	0	0	0	1	1	0	0	0	1	1	0
AT1G12830	0	0	0	0	1	0	0	0	0	0	0	1
AT5G40670	0	0	0	0	1	1	0	1	0	0	1	0
AT2G43280	0	0	0	0	1	1	0	0	0	0	0	0
AT2G44140	0	0	0	0	1	0	0	0	0	0	1	0
AT1G03870	0	0	0	0	1	0	0	0	0	1	0	0
AT1G35710	0	0	0	0	1	0	0	0	0	0	1	0
AT4G31650	0	0	0	0	1	1	0	0	0	0	0	0
AT5G67300	0	0	0	0	1	0	0	1	0	0	1	0
AT5G56590	0	0	0	0	1	1	0	1	0	0	0	0
AT4G01950	0	0	0	0	0	1	1	0	0	0	0	0
AT2G40610	0	0	0	0	0	1	0	0	0	1	0	0
AT1G52000	0	0	0	0	0	1	1	1	1	1	1	0
AT1G26920	0	0	0	0	0	1	0	0	0	1	1	0
AT3G22235	0	0	0	0	0	1	1	1	1	1	1	1
AT2G36050	0	0	0	0	0	1	0	0	0	1	1	0
AT1G29395	0	0	0	0	0	1	0	0	0	1	0	0
AT3G01690	0	0	0	0	0	1	0	0	0	0	0	1
AT1G68670	0	0	0	0	0	1	0	0	0	0	0	1
AT1G70520	0	0	0	0	0	1	0	0	0	1	1	0
AT4G15920	0	0	0	0	0	1	0	0	0	1	0	0
AT5G63190	0	0	0	0	0	1	0	0	0	1	1	0
AT2G25490	0	0	0	0	0	1	0	0	0	1	1	0
AT1G32900	0	0	0	0	0	1	0	0	0	1	1	0
AT5G24420	0	0	0	0	0	1	0	0	0	1	1	0
AT2G41410	0	0	0	0	0	1	0	0	0	0	0	1
AT1G63240	0	0	0	0	0	1	0	0	0	0	0	1
AT2G42530	0	0	0	0	0	1	0	0	0	1	0	0
AT3G05490	0	0	0	0	0	1	1	0	0	0	0	0
AT5G60910	0	0	0	0	0	1	0	1	0	1	1	0
AT2G35470	0	0	0	0	0	1	0	0	0	0	1	0
AT3G01490	0	0	0	0	0	1	0	0	0	1	1	0
AT5G24160	0	0	0	0	0	1	0	0	0	1	1	0
AT4G03820	0	0	0	0	0	1	0	0	0	0	1	0
AT1G11260	0	0	0	0	0	1	0	0	1	0	0	1
AT5G25240	0	0	0	0	0	1	0	0	0	1	0	0
AT2G32100	0	0	0	0	0	1	0	0	0	1	0	0
AT3G26890	0	0	0	0	0	1	0	0	1	0	0	1
AT2G06850	0	0	0	0	0	1	0	0	0	1	1	0
AT2G23130	0	0	0	0	0	1	0	0	0	1	1	0
AT4G24230	0	0	0	0	0	1	0	0	0	0	1	0
AT5G67140	0	0	0	0	0	1	0	0	0	0	1	0
AT5G39590	0	0	0	0	0	1	0	0	0	1	0	0
AT4G26270	0	0	0	0	0	1	1	0	0	0	0	0
AT1G22710	0	0	0	0	0	1	0	1	0	0	0	0
AT5G26980	0	0	0	0	0	1	0	1	0	0	0	0
AT3G09000	0	0	0	0	0	1	0	0	0	0	0	1
AT5G65660	0	0	0	0	0	1	0	0	0	1	0	0
AT1G49500	0	0	0	0	0	1	0	0	0	1	1	0
AT2G34430	0	0	0	0	0	0	1	0	0	1	0	0
AT3G15790	0	0	0	0	0	0	1	0	1	1	0	0
AT1G06475	0	0	0	0	0	0	1	0	0	0	0	1
AT3G11220	0	0	0	0	0	0	1	0	1	0	0	1
AT1G75295	0	0	0	0	0	0	1	0	0	0	0	1
ATMG00513	0	0	0	0	0	0	1	1	0	0	0	1
AT4G15415	0	0	0	0	0	0	1	1	0	0	0	0
AT4G28250	0	0	0	0	0	0	0	1	0	0	1	1
AT2G20550	0	0	0	0	0	0	0	1	0	0	0	1
ATMG00516	0	0	0	0	0	0	0	1	0	0	1	0
AT1G10020	0	0	0	0	0	0	0	1	0	0	1	0
AT5G50950	0	0	0	0	0	0	0	1	0	1	0	0
AT4G05110	0	0	0	0	0	0	0	1	1	0	0	0
AT5G42680	0	0	0	0	0	0	0	1	0	0	0	1
AT1G67910	0	0	0	0	0	0	0	1	0	0	1	0
AT2G37710	0	0	0	0	0	0	0	1	0	1	1	0
AT2G16990	0	0	0	0	0	0	0	1	0	0	1	0
AT5G02550	0	0	0	0	0	0	0	1	0	1	1	0
AT1G72416	0	0	0	0	0	0	0	1	0	1	0	0
AT4G37608	0	0	0	0	0	0	0	1	1	0	0	0
AT4G05390	0	0	0	0	0	0	0	1	1	0	0	0
AT1G78830	0	0	0	0	0	0	0	1	0	0	1	0
AT2G23290	0	0	0	0	0	0	0	1	0	0	1	1
AT5G53360	0	0	0	0	0	0	0	1	0	0	1	0
AT5G47720	0	0	0	0	0	0	0	1	0	0	1	0
AT3G15680	0	0	0	0	0	0	0	0	1	0	0	1
AT1G36370	0	0	0	0	0	0	0	0	1	1	1	0
AT2G27770	0	0	0	0	0	0	0	0	1	0	0	1
AT4G16430	0	0	0	0	0	0	0	0	1	0	0	1
ATMG00180	0	0	0	0	0	0	0	0	1	0	0	1
AT1G23020	0	0	0	0	0	0	0	0	1	1	0	0
AT3G10200	0	0	0	0	0	0	0	0	1	0	1	0
AT2G16930	0	0	0	0	0	0	0	0	1	0	0	1
ATCG00270	0	0	0	0	0	0	0	0	0	1	1	0
AT1G33240	0	0	0	0	0	0	0	0	0	1	1	0
AT1G49130	0	0	0	0	0	0	0	0	0	1	1	0
AT3G47620	0	0	0	0	0	0	0	0	0	1	1	1
AT1G76890	0	0	0	0	0	0	0	0	0	1	1	1
AT1G22370	0	0	0	0	0	0	0	0	0	1	1	0
AT3G06070	0	0	0	0	0	0	0	0	0	1	1	0
AT5G58310	0	0	0	0	0	0	0	0	0	1	1	1
AT3G21260	0	0	0	0	0	0	0	0	0	1	1	0
AT5G40690	0	0	0	0	0	0	0	0	0	1	1	0
AT3G04670	0	0	0	0	0	0	0	0	0	1	1	0
AT5G48850	0	0	0	0	0	0	0	0	0	1	1	0
AT3G10150	0	0	0	0	0	0	0	0	0	1	1	0
AT3G12145	0	0	0	0	0	0	0	0	0	1	1	0
AT5G01200	0	0	0	0	0	0	0	0	0	0	1	1
AT1G72300	0	0	0	0	0	0	0	0	0	0	1	1

## Sheet: Overlaps_downregulated
Supplemental Table 8. Drought responses per Arabidopsis leaf tissue and functional analysis.
Downregulated differentially expressed genes (1) in mild drought responses in each tissue. If a gene contains a '1' in multiple tissues, this gene was commonly downregulated in those tissues. These overlaps were used to generate the chord diagrams (Figure 4) and the upset plots (Supp. Figure 22).
Gene	Sieve_Element	Xylem	Myrosin_Idioblast	Meristemoid	Hydathode	Pavement_Cell	Guard_Cell	Cambium	Companion_Cell	Mesophyll	Bundle_Sheath	Phloem_Parenchyma
AT1G08830	1	1	1	1	1	1	1	1	1	1	1	1
AT2G28190	1	1	1	1	1	1	1	1	1	1	1	1
AT1G12520	1	1	0	1	0	1	1	1	1	1	1	1
AT3G18000	1	1	1	1	1	1	0	1	1	1	1	1
AT3G05730	0	0	0	1	0	1	1	0	1	1	1	1
AT1G56660	1	1	0	1	1	1	0	1	1	0	1	1
AT4G30610	0	0	0	1	0	0	0	0	1	0	1	1
AT3G62260	1	0	0	1	0	0	0	0	0	1	0	1
AT5G59820	1	1	0	1	0	0	0	0	1	0	0	1
AT4G14950	0	0	0	1	0	0	0	1	0	0	0	1
AT4G24570	0	1	1	1	0	0	0	0	0	0	0	1
AT1G22410	0	0	0	1	0	0	0	0	0	0	0	1
AT5G19150	0	0	0	1	0	0	0	0	0	0	0	1
AT1G51700	0	0	0	1	0	0	0	0	0	0	0	1
AT5G11750	0	0	0	1	0	0	0	0	0	0	0	1
AT3G02230	0	0	0	1	0	0	0	0	0	0	0	1
AT3G18060	0	0	0	1	0	0	0	0	0	0	0	1
AT4G34630	0	0	0	1	0	0	0	0	0	0	0	1
AT3G16670	0	1	0	1	1	1	1	1	1	1	1	0
AT5G20230	1	0	0	1	0	1	0	1	0	1	1	0
AT2G24600	0	0	0	1	0	1	0	0	0	1	1	0
AT5G51190	0	0	0	1	0	0	0	1	0	0	1	0
AT1G27770	1	0	0	1	0	0	1	0	1	1	0	0
AT1G27730	0	0	0	1	0	1	0	0	0	1	0	0
AT1G20510	1	1	0	1	0	0	0	0	0	1	0	0
AT4G36990	1	0	0	1	0	0	0	0	0	1	0	0
AT1G61890	0	0	0	1	0	0	0	1	1	0	0	0
AT5G35735	1	0	0	1	0	0	1	0	1	0	0	0
AT3G44260	0	0	0	1	0	0	0	0	1	0	0	0
AT4G30100	0	0	0	1	0	0	0	0	1	0	0	0
AT1G77760	0	0	0	1	0	1	0	1	0	0	0	0
AT1G15710	0	0	0	1	1	0	0	1	0	0	0	0
AT1G59870	0	0	0	1	0	0	0	1	0	0	0	0
AT5G56550	0	0	0	1	0	0	0	1	0	0	0	0
AT3G45040	0	0	0	1	0	0	0	1	0	0	0	0
AT2G29580	0	0	0	1	0	0	0	1	0	0	0	0
AT5G49910	0	0	0	1	0	1	1	0	0	0	0	0
AT4G17300	0	1	0	1	0	0	1	0	0	0	0	0
AT3G51870	1	0	0	1	0	0	1	0	0	0	0	0
AT3G07320	0	0	0	1	0	0	1	0	0	0	0	0
AT5G21940	0	0	0	1	0	0	1	0	0	0	0	0
AT4G02130	0	0	0	1	0	0	1	0	0	0	0	0
AT5G20040	0	0	0	1	0	1	0	0	0	0	0	0
AT2G36885	0	0	0	1	0	1	0	0	0	0	0	0
AT5G52110	0	0	0	1	0	1	0	0	0	0	0	0
AT2G01910	0	0	0	1	1	0	0	0	0	0	0	0
AT3G11100	0	0	0	1	1	0	0	0	0	0	0	0
AT1G65650	0	0	0	1	1	0	0	0	0	0	0	0
AT1G50900	0	0	1	1	0	0	0	0	0	0	0	0
AT2G30860	0	0	1	1	0	0	0	0	0	0	0	0
AT4G13590	0	0	1	1	0	0	0	0	0	0	0	0
AT5G67330	0	0	1	1	0	0	0	0	0	0	0	0
AT1G28240	0	0	1	1	0	0	0	0	0	0	0	0
AT4G28640	0	1	0	1	0	0	0	0	0	0	0	0
AT5G01590	0	1	0	1	0	0	0	0	0	0	0	0
AT3G06780	0	1	0	1	0	0	0	0	0	0	0	0
AT4G25180	0	1	0	1	0	0	0	0	0	0	0	0
AT2G29450	0	1	0	1	0	0	0	0	0	0	0	0
AT5G47680	0	1	0	1	0	0	0	0	0	0	0	0
AT1G80840	1	0	0	1	0	0	0	0	0	0	0	0
AT3G44480	1	0	0	1	0	0	0	0	0	0	0	0
AT3G50660	1	0	0	1	0	0	0	0	0	0	0	0
AT4G20830	1	0	0	1	0	0	0	0	0	0	0	0

## Sheet: GO_upregulted
Supplemental Table 8. Drought responses per Arabidopsis leaf tissue and functional analysis.
Functional analysis of the upregulated responses to mild drought per tissue.
ID	Description	pvalue	qvalue	geneID	Count	CellType
GO:0009826	unidimensional cell growth	5.78431e-07	0.000379329	AT2G47440/AT2G06850/AT1G72150/AT3G02170/AT1G72510/AT2G37540/AT4G38400/AT5G54380/AT2G20750/AT1G21270/AT4G38690/AT4G28250/AT3G06070/AT3G27960/AT1G67050/AT3G45970/AT1G72300	17	Bundle_Sheath
GO:0009751	response to salicylic acid	1.25262e-05	0.00410726	AT3G22231/AT2G33380/AT4G13340/AT5G08520/AT2G14560/AT5G67300/AT2G37710/AT5G40690/AT1G21270/AT2G46430/AT1G21250/AT4G19660/AT3G49780/AT5G67480	14	Bundle_Sheath
GO:0009642	response to light intensity	8.53074e-05	0.0186479	AT2G15960/AT2G06850/AT2G42540/AT2G46220/AT5G19190/AT5G63190/AT5G43450/AT3G06070/AT2G42900/AT4G24230/AT5G18850/AT4G22540	12	Bundle_Sheath
GO:0009827	plant-type cell wall modification	0.000208302	0.0305255	AT1G74670/AT4G38400/AT2G20750/AT4G28250/AT3G45970	5	Bundle_Sheath
GO:0009828	plant-type cell wall loosening	0.000232739	0.0305255	AT4G38400/AT2G20750/AT4G28250/AT3G45970	4	Bundle_Sheath
GO:0048573	photoperiodism, flowering	0.000450903	0.0492829	AT3G22231/AT2G17230/AT2G15960/AT5G25280/AT3G04670/AT3G12145/AT3G09600/AT5G24655	8	Bundle_Sheath
GO:0009664	plant-type cell wall organization	0.000997645	0.0934636	AT1G74670/AT2G23130/AT2G43150/AT4G38400/AT2G20750/AT4G28250/AT3G45970	7	Bundle_Sheath
GO:0071398	cellular response to fatty acid	0.00236327	0.111237	AT5G67300/AT1G72510/AT4G29700/AT5G18130/AT1G12010/AT4G19660/AT3G28220	7	Bundle_Sheath
GO:0036293	response to decreased oxygen levels	0.00256905	0.111237	AT3G19680/AT2G14247/AT5G20250/AT5G40690/AT5G42200/AT5G45340/AT4G24230/AT1G76560/AT3G49780	9	Bundle_Sheath
GO:0009648	photoperiodism	0.00260766	0.111237	AT3G22231/AT2G17230/AT2G15960/AT5G25280/AT3G04670/AT3G12145/AT3G09600/AT5G24655	8	Bundle_Sheath
GO:0070482	response to oxygen levels	0.00261802	0.111237	AT3G19680/AT2G14247/AT5G20250/AT5G40690/AT5G42200/AT5G45340/AT4G24230/AT1G76560/AT3G49780	9	Bundle_Sheath
GO:0016144	S-glycoside biosynthetic process	0.00269004	0.111237	AT1G52000/AT4G04830/AT4G21910/AT5G48850/AT4G29700	5	Bundle_Sheath
GO:0019758	glycosinolate biosynthetic process	0.00269004	0.111237	AT1G52000/AT4G04830/AT4G21910/AT5G48850/AT4G29700	5	Bundle_Sheath
GO:0019761	glucosinolate biosynthetic process	0.00269004	0.111237	AT1G52000/AT4G04830/AT4G21910/AT5G48850/AT4G29700	5	Bundle_Sheath
GO:0009749	response to glucose	0.00275783	0.111237	AT1G74670/AT1G28330/AT1G22160/AT4G24400	4	Bundle_Sheath
GO:0046777	protein autophosphorylation	0.00298949	0.111237	AT5G14640/AT4G28490/AT5G54380/AT1G76040/AT1G70520/AT4G24400	6	Bundle_Sheath
GO:0009746	response to hexose	0.00352806	0.111237	AT1G74670/AT1G28330/AT1G22160/AT4G24400	4	Bundle_Sheath
GO:0046686	response to cadmium ion	0.00352806	0.111237	AT3G56240/AT1G36370/AT5G26220/AT4G23670	4	Bundle_Sheath
GO:0009733	response to auxin	0.00369385	0.111237	AT4G37260/AT2G06850/AT5G67300/AT1G22530/AT3G07010/AT3G01490/AT1G70940/AT1G67050/AT3G23050/AT5G67480	10	Bundle_Sheath
GO:0009966	regulation of signal transduction	0.00393357	0.111237	AT4G37260/AT5G01810/AT3G11410/AT5G08520/AT5G67300/AT2G25490/AT5G18130/AT1G70940/AT4G19660/AT4G38200	10	Bundle_Sheath
GO:1901659	glycosyl compound biosynthetic process	0.00396784	0.111237	AT1G52000/AT4G04830/AT4G21910/AT5G48850/AT4G29700	5	Bundle_Sheath
GO:0036294	cellular response to decreased oxygen levels	0.00398898	0.111237	AT2G14247/AT5G20250/AT5G42200/AT5G45340/AT4G24230/AT1G76560/AT3G49780	7	Bundle_Sheath
GO:0071453	cellular response to oxygen levels	0.00398898	0.111237	AT2G14247/AT5G20250/AT5G42200/AT5G45340/AT4G24230/AT1G76560/AT3G49780	7	Bundle_Sheath
GO:0009819	drought recovery	0.00416582	0.111237	AT2G42540/AT3G16800	2	Bundle_Sheath
GO:0034284	response to monosaccharide	0.00424057	0.111237	AT1G74670/AT1G28330/AT1G22160/AT4G24400	4	Bundle_Sheath
GO:0023051	regulation of signaling	0.00472744	0.115968	AT4G37260/AT5G01810/AT3G11410/AT5G08520/AT5G67300/AT2G25490/AT5G18130/AT1G70940/AT4G19660/AT4G38200	10	Bundle_Sheath
GO:0045229	external encapsulating structure organization	0.00477461	0.115968	AT1G74670/AT2G23130/AT2G43150/AT4G38400/AT2G20750/AT4G28250/AT3G45970/AT3G28180/AT1G12780	9	Bundle_Sheath
GO:0010646	regulation of cell communication	0.0052457	0.11645	AT4G37260/AT5G01810/AT3G11410/AT5G08520/AT5G67300/AT2G25490/AT5G18130/AT1G70940/AT4G19660/AT4G38200	10	Bundle_Sheath
GO:0071555	cell wall organization	0.0052988	0.11645	AT1G74670/AT2G23130/AT2G43150/AT4G38400/AT2G20750/AT4G28250/AT3G45970/AT3G28180	8	Bundle_Sheath
GO:0010928	regulation of auxin mediated signaling pathway	0.00558659	0.11645	AT4G37260/AT5G67300/AT1G70940	3	Bundle_Sheath
GO:0010228	vegetative to reproductive phase transition of meristem	0.00564242	0.11645	AT3G22231/AT2G17230/AT2G15960/AT5G25280/AT3G04670/AT2G39800/AT3G12145/AT3G09600/AT2G16990/AT5G24655	10	Bundle_Sheath
GO:1901001	negative regulation of response to salt stress	0.0056823	0.11645	AT4G37260/AT5G08520	2	Bundle_Sheath
GO:0006631	fatty acid metabolic process	0.00611339	0.121488	AT2G33380/AT5G51550/AT2G47440/AT3G45140/AT4G37980/AT5G47720/AT4G24230/AT5G58310	8	Bundle_Sheath
GO:0001666	response to hypoxia	0.00738482	0.138897	AT3G19680/AT2G14247/AT5G20250/AT5G40690/AT5G42200/AT5G45340/AT4G24230/AT3G49780	8	Bundle_Sheath
GO:0006949	syncytium formation	0.00741306	0.138897	AT2G20750/AT4G28250	2	Bundle_Sheath
GO:0009750	response to fructose	0.00835649	0.142855	AT1G74670/AT1G28330	2	Bundle_Sheath
GO:0016143	S-glycoside metabolic process	0.00862847	0.142855	AT5G48180/AT1G52000/AT4G04830/AT4G37260/AT4G21910/AT5G48850/AT4G29700	7	Bundle_Sheath
GO:0019757	glycosinolate metabolic process	0.00862847	0.142855	AT5G48180/AT1G52000/AT4G04830/AT4G37260/AT4G21910/AT5G48850/AT4G29700	7	Bundle_Sheath
GO:0019760	glucosinolate metabolic process	0.00862847	0.142855	AT5G48180/AT1G52000/AT4G04830/AT4G37260/AT4G21910/AT5G48850/AT4G29700	7	Bundle_Sheath
GO:0071395	cellular response to jasmonic acid stimulus	0.00871349	0.142855	AT5G67300/AT1G72510/AT4G29700/AT5G18130/AT4G19660/AT3G28220	6	Bundle_Sheath
GO:0010089	xylem development	0.00936536	0.149798	AT2G06850/AT4G03210/AT5G53830	3	Bundle_Sheath
GO:0042594	response to starvation	0.0105274	0.164374	AT1G78830/AT2G45170/AT2G41240/AT1G22160/AT5G63190/AT5G48850	6	Bundle_Sheath
GO:0007623	circadian rhythm	0.0122576	0.182691	AT3G22231/AT2G42540/AT3G54810/AT3G57040/AT3G09600	5	Bundle_Sheath
GO:0048511	rhythmic process	0.0122576	0.182691	AT3G22231/AT2G42540/AT3G54810/AT3G57040/AT3G09600	5	Bundle_Sheath
GO:0010087	phloem or xylem histogenesis	0.012552	0.182921	AT2G06850/AT2G01850/AT3G01490/AT4G03210/AT5G53830	5	Bundle_Sheath
GO:0010411	xyloglucan metabolic process	0.0137204	0.193366	AT2G06850/AT2G01850/AT4G03210	3	Bundle_Sheath
GO:0044042	glucan metabolic process	0.0138584	0.193366	AT2G06850/AT2G01850/AT1G32900/AT2G21590/AT2G27500/AT4G03210	6	Bundle_Sheath
GO:0071456	cellular response to hypoxia	0.0146579	0.199834	AT2G14247/AT5G20250/AT5G42200/AT5G45340/AT4G24230/AT3G49780	6	Bundle_Sheath
GO:0010038	response to metal ion	0.0149314	0.199834	AT5G24770/AT5G53550/AT3G56240/AT1G36370/AT5G26220/AT4G23670	6	Bundle_Sheath
GO:0015711	organic anion transport	0.0154193	0.202236	AT1G08230/AT3G56200/AT5G40670/AT2G16990/AT4G24230	5	Bundle_Sheath
GO:0042545	cell wall modification	0.0161111	0.207166	AT1G74670/AT4G38400/AT2G20750/AT4G28250/AT3G45970	5	Bundle_Sheath
GO:0001676	long-chain fatty acid metabolic process	0.0176251	0.214641	AT2G33380/AT3G45140/AT5G58310	3	Bundle_Sheath
GO:0031407	oxylipin metabolic process	0.0176609	0.214641	AT2G33380/AT3G45140	2	Bundle_Sheath
GO:1901657	glycosyl compound metabolic process	0.0176743	0.214641	AT5G48180/AT1G52000/AT4G04830/AT4G37260/AT4G21910/AT5G48850/AT4G29700	7	Bundle_Sheath
GO:0008361	regulation of cell size	0.0190308	0.222861	AT1G33240/AT1G21270	2	Bundle_Sheath
GO:0009269	response to desiccation	0.0190308	0.222861	AT2G33380/AT2G39800	2	Bundle_Sheath
GO:0010383	cell wall polysaccharide metabolic process	0.0198806	0.228727	AT2G06850/AT2G01850/AT2G23130/AT2G27500/AT4G03210	5	Bundle_Sheath
GO:0016051	carbohydrate biosynthetic process	0.0214119	0.242098	AT2G23130/AT4G21910/AT5G48850/AT1G32900/AT1G70290/AT2G21590/AT1G12780/AT1G76560	8	Bundle_Sheath
GO:0006865	amino acid transport	0.0220861	0.245489	AT1G08230/AT3G56200/AT5G40670	3	Bundle_Sheath
GO:0006972	hyperosmotic response	0.0228839	0.250117	AT5G24770/AT5G14640/AT2G39800	3	Bundle_Sheath
GO:0009741	response to brassinosteroid	0.0233797	0.251347	AT3G19680/AT5G19190/AT5G54380/AT4G08950	4	Bundle_Sheath
GO:0009744	response to sucrose	0.0253705	0.263443	AT1G74670/AT1G28330/AT1G22160	3	Bundle_Sheath
GO:0071695	anatomical structure maturation	0.0260553	0.263443	AT1G61100/AT3G07470/AT1G10020/AT4G38690/AT1G70940/AT3G06300	6	Bundle_Sheath
GO:0009991	response to extracellular stimulus	0.0263063	0.263443	AT1G78830/AT1G33240/AT2G45170/AT2G41240/AT1G22160/AT5G63190/AT5G48850	7	Bundle_Sheath
GO:0071365	cellular response to auxin stimulus	0.0263422	0.263443	AT4G37260/AT5G67300/AT1G22530/AT1G70940	4	Bundle_Sheath
GO:2000031	regulation of salicylic acid mediated signaling pathway	0.0265134	0.263443	AT5G67300/AT4G19660	2	Bundle_Sheath
GO:0034285	response to disaccharide	0.0271058	0.265309	AT1G74670/AT1G28330/AT1G22160	3	Bundle_Sheath
GO:0009739	response to gibberellin	0.0275873	0.266051	AT1G74670/AT5G08520/AT3G47620/AT5G67480	4	Bundle_Sheath
GO:0031146	SCF-dependent proteasomal ubiquitin-dependent protein catabolic process	0.0298247	0.279601	AT2G25490/AT5G67140/AT1G10230	3	Bundle_Sheath
GO:0015979	photosynthesis	0.029845	0.279601	AT2G15960/ATCG00270/AT4G38690/AT3G06070/ATCG00700/AT1G76560	6	Bundle_Sheath
GO:0046942	carboxylic acid transport	0.0308521	0.284964	AT1G08230/AT3G56200/AT5G40670/AT4G24230	4	Bundle_Sheath
GO:0046889	positive regulation of lipid biosynthetic process	0.0314816	0.286741	AT3G22231/AT5G08520	2	Bundle_Sheath
GO:0031667	response to nutrient levels	0.0325628	0.291699	AT1G78830/AT2G45170/AT2G41240/AT1G22160/AT5G63190/AT5G48850	6	Bundle_Sheath
GO:0015849	organic acid transport	0.0329156	0.291699	AT1G08230/AT3G56200/AT5G40670/AT4G24230	4	Bundle_Sheath
GO:0120254	olefinic compound metabolic process	0.0336653	0.292725	AT5G08520/AT5G45340/AT1G12010	3	Bundle_Sheath
GO:0006091	generation of precursor metabolites and energy	0.0339241	0.292725	AT2G15960/ATCG00270/AT2G21590/AT4G38690/AT3G06070/AT5G24420/AT3G22370/AT5G53830	8	Bundle_Sheath
GO:0044272	sulfur compound biosynthetic process	0.0359313	0.298265	AT1G52000/AT4G04830/AT4G21910/AT5G48850/AT4G29700/AT1G49500	6	Bundle_Sheath
GO:0098771	inorganic ion homeostasis	0.0359313	0.298265	AT3G56240/AT2G41240/AT1G36370/AT1G64780/AT2G14520/AT4G30110	6	Bundle_Sheath
GO:0045834	positive regulation of lipid metabolic process	0.0367845	0.298265	AT3G22231/AT5G08520	2	Bundle_Sheath
GO:0045926	negative regulation of growth	0.0367845	0.298265	AT1G33240/AT3G16800	2	Bundle_Sheath
GO:0044036	cell wall macromolecule metabolic process	0.0368403	0.298265	AT2G06850/AT2G01850/AT2G23130/AT2G27500/AT4G03210	5	Bundle_Sheath
GO:0019252	starch biosynthetic process	0.0386232	0.308886	AT1G32900/AT2G21590	2	Bundle_Sheath
GO:1900150	regulation of defense response to fungus	0.0424029	0.335029	AT3G22231/AT5G67300	2	Bundle_Sheath
GO:0044550	secondary metabolite biosynthetic process	0.0435479	0.338133	AT1G52000/AT4G04830/AT4G37980/AT4G21910/AT5G48850/AT4G29700/AT3G28220	7	Bundle_Sheath
GO:0042759	long-chain fatty acid biosynthetic process	0.0443427	0.338133	AT2G33380/AT3G45140	2	Bundle_Sheath
GO:1901000	regulation of response to salt stress	0.0443427	0.338133	AT4G37260/AT5G08520	2	Bundle_Sheath
GO:0040008	regulation of growth	0.049714	0.361849	AT1G33240/AT5G08520/AT3G02170/AT5G54380/AT4G20880/AT3G16800/AT1G70940	7	Bundle_Sheath
GO:2000022	regulation of jasmonic acid mediated signaling pathway	0.0503534	0.361849	AT5G67300/AT4G19660	2	Bundle_Sheath
GO:0045892	negative regulation of DNA-templated transcription	0.0514539	0.361849	AT1G33240/AT5G63190/AT2G36050/AT3G06070/AT2G42870	5	Bundle_Sheath
GO:1902679	negative regulation of RNA biosynthetic process	0.0514539	0.361849	AT1G33240/AT5G63190/AT2G36050/AT3G06070/AT2G42870	5	Bundle_Sheath
GO:0042546	cell wall biogenesis	0.0516558	0.361849	AT2G06850/AT2G01850/AT2G23130/AT4G11211/AT4G21910/AT5G01200/AT4G03210/AT2G41330	8	Bundle_Sheath
GO:0009687	abscisic acid metabolic process	0.0524187	0.361849	AT5G08520/AT5G45340	2	Bundle_Sheath
GO:0042886	amide transport	0.0524187	0.361849	AT4G10770/AT3G21260	2	Bundle_Sheath
GO:0043288	apocarotenoid metabolic process	0.0524187	0.361849	AT5G08520/AT5G45340	2	Bundle_Sheath
GO:1902644	tertiary alcohol metabolic process	0.0524187	0.361849	AT5G08520/AT5G45340	2	Bundle_Sheath
GO:0035970	peptidyl-threonine dephosphorylation	0.0545138	0.372391	AT3G11410/AT3G16800	2	Bundle_Sheath
GO:0071407	cellular response to organic cyclic compound	0.055428	0.374703	AT3G22231/AT1G61100/AT5G67300/AT5G54380/AT4G08950/AT4G19660	6	Bundle_Sheath
GO:0009606	tropism	0.055995	0.374703	AT5G19190/AT1G70940/AT1G67050/AT3G23050	4	Bundle_Sheath
GO:0048585	negative regulation of response to stimulus	0.0574996	0.378764	AT4G37260/AT5G01810/AT3G11410/AT5G08520/AT2G25490	5	Bundle_Sheath
GO:0009863	salicylic acid mediated signaling pathway	0.0577569	0.378764	AT3G22231/AT5G67300/AT4G19660	3	Bundle_Sheath
GO:0047484	regulation of response to osmotic stress	0.0609715	0.389998	AT4G37260/AT5G08520	2	Bundle_Sheath
GO:0009867	jasmonic acid mediated signaling pathway	0.0628371	0.389998	AT5G67300/AT5G18130/AT4G19660/AT3G28220	4	Bundle_Sheath
GO:0009734	auxin-activated signaling pathway	0.0644247	0.389998	AT4G37260/AT5G67300/AT1G70940	3	Bundle_Sheath
GO:0055080	cation homeostasis	0.0647685	0.389998	AT3G56240/AT2G41240/AT1G72300/AT2G14520/AT4G30110	5	Bundle_Sheath
GO:1902531	regulation of intracellular signal transduction	0.0654145	0.389998	AT2G25490/AT4G38200	2	Bundle_Sheath
GO:0055082	cellular chemical homeostasis	0.0656066	0.389998	AT3G56240/AT2G41240/AT1G21270/AT2G14520/AT4G30110	5	Bundle_Sheath
GO:0051253	negative regulation of RNA metabolic process	0.0664508	0.389998	AT1G33240/AT5G63190/AT2G36050/AT3G06070/AT2G42870	5	Bundle_Sheath
GO:0009968	negative regulation of signal transduction	0.0685883	0.389998	AT5G01810/AT3G11410/AT2G25490	3	Bundle_Sheath
GO:0009646	response to absence of light	0.072274	0.389998	AT5G63190/AT4G24230	2	Bundle_Sheath
GO:0010648	negative regulation of cell communication	0.0743248	0.389998	AT5G01810/AT3G11410/AT2G25490	3	Bundle_Sheath
GO:0023057	negative regulation of signaling	0.0743248	0.389998	AT5G01810/AT3G11410/AT2G25490	3	Bundle_Sheath
GO:0010410	hemicellulose metabolic process	0.0757913	0.389998	AT2G06850/AT2G01850/AT4G03210	3	Bundle_Sheath
GO:0009694	jasmonic acid metabolic process	0.0769703	0.389998	AT3G45140/AT5G58310	2	Bundle_Sheath
GO:0008156	negative regulation of DNA replication	0.0788806	0.389998	AT1G33240	1	Bundle_Sheath
GO:0009769	photosynthesis, light harvesting in photosystem II	0.0788806	0.389998	ATCG00270	1	Bundle_Sheath
GO:0009772	photosynthetic electron transport in photosystem II	0.0788806	0.389998	ATCG00270	1	Bundle_Sheath
GO:0010306	rhamnogalacturonan II biosynthetic process	0.0788806	0.389998	AT2G23130	1	Bundle_Sheath
GO:0010396	rhamnogalacturonan II metabolic process	0.0788806	0.389998	AT2G23130	1	Bundle_Sheath
GO:0010446	response to alkaline pH	0.0788806	0.389998	AT1G70940	1	Bundle_Sheath
GO:0046578	regulation of Ras protein signal transduction	0.0788806	0.389998	AT4G38200	1	Bundle_Sheath
GO:0051056	regulation of small GTPase mediated signal transduction	0.0788806	0.389998	AT4G38200	1	Bundle_Sheath
GO:0070413	trehalose metabolism in response to stress	0.0788806	0.389998	AT1G70290	1	Bundle_Sheath
GO:1902932	positive regulation of alcohol biosynthetic process	0.0788806	0.389998	AT5G08520	1	Bundle_Sheath
GO:2000037	regulation of stomatal complex patterning	0.0788806	0.389998	AT1G33240	1	Bundle_Sheath
GO:2000104	negative regulation of DNA-templated DNA replication	0.0788806	0.389998	AT1G33240	1	Bundle_Sheath
GO:0007166	cell surface receptor signaling pathway	0.0793539	0.389998	AT1G21270/AT1G21250	2	Bundle_Sheath
GO:0032535	regulation of cellular component size	0.0793539	0.389998	AT1G33240/AT1G21270	2	Bundle_Sheath
GO:0042908	xenobiotic transport	0.0793539	0.389998	AT4G21910/AT2G16990	2	Bundle_Sheath
GO:0090066	regulation of anatomical structure size	0.0793539	0.389998	AT1G33240/AT1G21270	2	Bundle_Sheath
GO:0030003	cellular cation homeostasis	0.0800395	0.389998	AT3G56240/AT2G41240/AT2G14520/AT4G30110	4	Bundle_Sheath
GO:0034440	lipid oxidation	0.0817603	0.389998	AT3G45140/AT5G47720	2	Bundle_Sheath
GO:0009743	response to carbohydrate	0.0823391	0.389998	AT1G74670/AT1G28330/AT1G22160/AT4G24400	4	Bundle_Sheath
GO:0050801	ion homeostasis	0.0836349	0.389998	AT3G56240/AT2G41240/AT1G72300/AT2G14520/AT4G30110	5	Bundle_Sheath
GO:0006714	sesquiterpenoid metabolic process	0.084189	0.389998	AT5G08520/AT5G45340	2	Bundle_Sheath
GO:0043255	regulation of carbohydrate biosynthetic process	0.084189	0.389998	AT5G48850/AT1G76560	2	Bundle_Sheath
GO:0006116	NADH oxidation	0.0864196	0.389998	AT2G29990	1	Bundle_Sheath
GO:0006545	glycine biosynthetic process	0.0864196	0.389998	AT1G36370	1	Bundle_Sheath
GO:0042547	cell wall modification involved in multidimensional cell growth	0.0864196	0.389998	AT1G74670	1	Bundle_Sheath
GO:0045912	negative regulation of carbohydrate metabolic process	0.0864196	0.389998	AT1G76560	1	Bundle_Sheath
GO:0140547	acquisition of seed longevity	0.0864196	0.389998	AT2G27500	1	Bundle_Sheath
GO:0071214	cellular response to abiotic stimulus	0.0865444	0.389998	AT3G22231/AT2G42540/AT1G33240/AT1G32900/AT1G70940	5	Bundle_Sheath
GO:0104004	cellular response to environmental stimulus	0.0865444	0.389998	AT3G22231/AT2G42540/AT1G33240/AT1G32900/AT1G70940	5	Bundle_Sheath
GO:0046496	nicotinamide nucleotide metabolic process	0.0866396	0.389998	AT5G24420/AT5G14760	2	Bundle_Sheath
GO:0009788	negative regulation of abscisic acid-activated signaling pathway	0.0891114	0.389998	AT5G01810/AT3G11410	2	Bundle_Sheath
GO:0019362	pyridine nucleotide metabolic process	0.0891114	0.389998	AT5G24420/AT5G14760	2	Bundle_Sheath
GO:1901420	negative regulation of response to alcohol	0.0891114	0.389998	AT5G01810/AT3G11410	2	Bundle_Sheath
GO:1905958	negative regulation of cellular response to alcohol	0.0891114	0.389998	AT5G01810/AT3G11410	2	Bundle_Sheath
GO:0006873	cellular ion homeostasis	0.0894309	0.389998	AT3G56240/AT2G41240/AT2G14520/AT4G30110	4	Bundle_Sheath
GO:0010230	alternative respiration	0.0938972	0.389998	AT3G22370	1	Bundle_Sheath
GO:0010439	regulation of glucosinolate biosynthetic process	0.0938972	0.389998	AT5G48850	1	Bundle_Sheath
GO:0015695	organic cation transport	0.0938972	0.389998	AT1G64780	1	Bundle_Sheath
GO:0031930	mitochondria-nucleus signaling pathway	0.0938972	0.389998	AT3G22370	1	Bundle_Sheath
GO:0032922	circadian regulation of gene expression	0.0938972	0.389998	AT3G09600	1	Bundle_Sheath
GO:0033356	UDP-L-arabinose metabolic process	0.0938972	0.389998	AT1G12780	1	Bundle_Sheath
GO:0042753	positive regulation of circadian rhythm	0.0938972	0.389998	AT3G09600	1	Bundle_Sheath
GO:1902290	positive regulation of defense response to oomycetes	0.0938972	0.389998	AT3G22231	1	Bundle_Sheath
GO:0006661	phosphatidylinositol biosynthetic process	0.0941169	0.389998	AT3G22231/AT5G19130	2	Bundle_Sheath
GO:0042538	hyperosmotic salinity response	0.0941169	0.389998	AT5G24770/AT2G39800	2	Bundle_Sheath
GO:0003333	amino acid transmembrane transport	0.0966496	0.389998	AT1G08230/AT3G56200	2	Bundle_Sheath
GO:0045934	negative regulation of nucleobase-containing compound metabolic process	0.100811	0.389998	AT1G33240/AT5G63190/AT2G36050/AT3G06070/AT2G42870	5	Bundle_Sheath
GO:0006312	mitotic recombination	0.101314	0.389998	AT2G31970	1	Bundle_Sheath
GO:0019359	nicotinamide nucleotide biosynthetic process	0.101314	0.389998	AT5G14760	1	Bundle_Sheath
GO:0120255	olefinic compound biosynthetic process	0.101772	0.389998	AT5G08520/AT1G12010	2	Bundle_Sheath
GO:0009787	regulation of abscisic acid-activated signaling pathway	0.102594	0.389998	AT5G01810/AT3G11410/AT5G08520	3	Bundle_Sheath
GO:1901419	regulation of response to alcohol	0.102594	0.389998	AT5G01810/AT3G11410/AT5G08520	3	Bundle_Sheath
GO:1905957	regulation of cellular response to alcohol	0.102594	0.389998	AT5G01810/AT3G11410/AT5G08520	3	Bundle_Sheath
GO:0072330	monocarboxylic acid biosynthetic process	0.102941	0.389998	AT2G33380/AT3G45140/AT5G08520/AT4G21910/AT5G53830	5	Bundle_Sheath
GO:0001558	regulation of cell growth	0.104275	0.389998	AT1G33240/AT3G02170/AT5G54380	3	Bundle_Sheath
GO:0009735	response to cytokinin	0.105966	0.389998	AT2G25625/AT3G47620/AT3G57040	3	Bundle_Sheath
GO:0072329	monocarboxylic acid catabolic process	0.106969	0.389998	AT5G45340/AT5G47720	2	Bundle_Sheath
GO:0006074	(1->3)-beta-D-glucan metabolic process	0.10867	0.389998	AT2G27500	1	Bundle_Sheath
GO:0006882	cellular zinc ion homeostasis	0.10867	0.389998	AT4G30110	1	Bundle_Sheath
GO:0009051	pentose-phosphate shunt, oxidative branch	0.10867	0.389998	AT5G24420	1	Bundle_Sheath
GO:0009268	response to pH	0.10867	0.389998	AT1G70940	1	Bundle_Sheath
GO:0015804	neutral amino acid transport	0.10867	0.389998	AT5G40670	1	Bundle_Sheath
GO:0019363	pyridine nucleotide biosynthetic process	0.10867	0.389998	AT5G14760	1	Bundle_Sheath
GO:0030308	negative regulation of cell growth	0.10867	0.389998	AT1G33240	1	Bundle_Sheath
GO:0048587	regulation of short-day photoperiodism, flowering	0.10867	0.389998	AT5G24655	1	Bundle_Sheath
GO:0055070	copper ion homeostasis	0.10867	0.389998	AT3G56240	1	Bundle_Sheath
GO:1905156	negative regulation of photosynthesis	0.10867	0.389998	AT1G76560	1	Bundle_Sheath
GO:0016125	sterol metabolic process	0.109593	0.389998	AT5G24160/AT5G45340	2	Bundle_Sheath
GO:0009808	lignin metabolic process	0.114892	0.389998	AT4G37980/AT3G50740	2	Bundle_Sheath
GO:0072524	pyridine-containing compound metabolic process	0.114892	0.389998	AT5G24420/AT5G14760	2	Bundle_Sheath
GO:0019725	cellular homeostasis	0.115046	0.389998	AT3G56240/AT2G41240/AT1G21270/AT2G14520/AT4G30110	5	Bundle_Sheath
GO:0021700	developmental maturation	0.115298	0.389998	AT1G61100/AT3G07470/AT1G10020/AT4G38690/AT1G70940/AT3G06300	6	Bundle_Sheath
GO:0005977	glycogen metabolic process	0.115967	0.389998	AT2G21590	1	Bundle_Sheath
GO:0006112	energy reserve metabolic process	0.115967	0.389998	AT2G21590	1	Bundle_Sheath
GO:0006278	RNA-templated DNA biosynthetic process	0.115967	0.389998	AT2G31970	1	Bundle_Sheath
GO:0007004	telomere maintenance via telomerase	0.115967	0.389998	AT2G31970	1	Bundle_Sheath
GO:0007265	Ras protein signal transduction	0.115967	0.389998	AT4G38200	1	Bundle_Sheath
GO:0010225	response to UV-C	0.115967	0.389998	AT3G22231	1	Bundle_Sheath
GO:0032104	regulation of response to extracellular stimulus	0.115967	0.389998	AT5G48850	1	Bundle_Sheath
GO:0032107	regulation of response to nutrient levels	0.115967	0.389998	AT5G48850	1	Bundle_Sheath
GO:0048639	positive regulation of developmental growth	0.115967	0.389998	AT5G08520	1	Bundle_Sheath
GO:1901703	protein localization involved in auxin polar transport	0.115967	0.389998	AT1G22530	1	Bundle_Sheath
GO:0051094	positive regulation of developmental process	0.118103	0.393151	AT5G08520/AT5G60910/AT4G22540	3	Bundle_Sheath
GO:0071446	cellular response to salicylic acid stimulus	0.118103	0.393151	AT3G22231/AT5G67300/AT4G19660	3	Bundle_Sheath
GO:0048638	regulation of developmental growth	0.119611	0.396159	AT5G08520/AT3G02170/AT5G54380/AT4G20880/AT1G70940	5	Bundle_Sheath
GO:0005982	starch metabolic process	0.120256	0.396294	AT1G32900/AT2G21590	2	Bundle_Sheath
GO:0019253	reductive pentose-phosphate cycle	0.123203	0.398007	AT1G76560	1	Bundle_Sheath
GO:0035999	tetrahydrofolate interconversion	0.123203	0.398007	AT1G36370	1	Bundle_Sheath
GO:1900865	chloroplast RNA modification	0.123203	0.398007	AT3G14330	1	Bundle_Sheath
GO:2000038	regulation of stomatal complex development	0.123203	0.398007	AT1G33240	1	Bundle_Sheath
GO:0006560	proline metabolic process	0.130381	0.401421	AT2G39800	1	Bundle_Sheath
GO:0010315	auxin export across the plasma membrane	0.130381	0.401421	AT1G70940	1	Bundle_Sheath
GO:0010833	telomere maintenance via telomere lengthening	0.130381	0.401421	AT2G31970	1	Bundle_Sheath
GO:0015908	fatty acid transport	0.130381	0.401421	AT4G24230	1	Bundle_Sheath
GO:0015977	carbon fixation	0.130381	0.401421	AT1G76560	1	Bundle_Sheath
GO:0019685	photosynthesis, dark reaction	0.130381	0.401421	AT1G76560	1	Bundle_Sheath
GO:0072348	sulfur compound transport	0.130381	0.401421	AT5G40670	1	Bundle_Sheath
GO:0080186	developmental vegetative growth	0.130381	0.401421	AT5G08520	1	Bundle_Sheath
GO:1902288	regulation of defense response to oomycetes	0.130381	0.401421	AT3G22231	1	Bundle_Sheath
GO:1990641	response to iron ion starvation	0.130381	0.401421	AT1G78830	1	Bundle_Sheath
GO:0046890	regulation of lipid biosynthetic process	0.131162	0.401937	AT3G22231/AT5G08520	2	Bundle_Sheath
GO:0015994	chlorophyll metabolic process	0.131847	0.402158	AT5G44680/AT1G76890/AT5G22390/AT5G40690	4	Bundle_Sheath
GO:1901605	alpha-amino acid metabolic process	0.134752	0.402552	AT1G52000/AT1G36370/AT4G21910/AT2G39800/AT1G25230/AT3G28220	6	Bundle_Sheath
GO:1901615	organic hydroxy compound metabolic process	0.136886	0.402552	AT2G33380/AT5G08520/AT5G24160/AT5G45340/AT5G53830/AT5G58310	6	Bundle_Sheath
GO:0006544	glycine metabolic process	0.137501	0.402552	AT1G36370	1	Bundle_Sheath
GO:0009071	serine family amino acid catabolic process	0.137501	0.402552	AT1G36370	1	Bundle_Sheath
GO:0034644	cellular response to UV	0.137501	0.402552	AT3G22231	1	Bundle_Sheath
GO:0045828	positive regulation of isoprenoid metabolic process	0.137501	0.402552	AT5G08520	1	Bundle_Sheath
GO:0046164	alcohol catabolic process	0.137501	0.402552	AT5G45340	1	Bundle_Sheath
GO:0048572	short-day photoperiodism	0.137501	0.402552	AT5G24655	1	Bundle_Sheath
GO:0048575	short-day photoperiodism, flowering	0.137501	0.402552	AT5G24655	1	Bundle_Sheath
GO:0009742	brassinosteroid mediated signaling pathway	0.142284	0.403414	AT5G54380/AT4G08950	2	Bundle_Sheath
GO:0043401	steroid hormone mediated signaling pathway	0.142284	0.403414	AT5G54380/AT4G08950	2	Bundle_Sheath
GO:0071383	cellular response to steroid hormone stimulus	0.142284	0.403414	AT5G54380/AT4G08950	2	Bundle_Sheath
GO:0009862	systemic acquired resistance, salicylic acid mediated signaling pathway	0.144562	0.403414	AT4G19660	1	Bundle_Sheath
GO:0010105	negative regulation of ethylene-activated signaling pathway	0.144562	0.403414	AT2G25490	1	Bundle_Sheath
GO:0010115	regulation of abscisic acid biosynthetic process	0.144562	0.403414	AT5G08520	1	Bundle_Sheath
GO:0010562	positive regulation of phosphorus metabolic process	0.144562	0.403414	AT3G22231	1	Bundle_Sheath
GO:0045937	positive regulation of phosphate metabolic process	0.144562	0.403414	AT3G22231	1	Bundle_Sheath
GO:0046688	response to copper ion	0.144562	0.403414	AT5G24770	1	Bundle_Sheath
GO:0070298	negative regulation of phosphorelay signal transduction system	0.144562	0.403414	AT2G25490	1	Bundle_Sheath
GO:0098656	anion transmembrane transport	0.144562	0.403414	AT2G16990	1	Bundle_Sheath
GO:0048545	response to steroid hormone	0.150753	0.409464	AT5G54380/AT4G08950	2	Bundle_Sheath
GO:1901617	organic hydroxy compound biosynthetic process	0.151076	0.409464	AT2G33380/AT5G08520/AT5G24160/AT5G53830	4	Bundle_Sheath
GO:0019674	NAD metabolic process	0.151566	0.409464	AT5G14760	1	Bundle_Sheath
GO:0048766	root hair initiation	0.151566	0.409464	AT1G70940	1	Bundle_Sheath
GO:0052325	cell wall pectin biosynthetic process	0.151566	0.409464	AT2G23130	1	Bundle_Sheath
GO:1900618	regulation of shoot system morphogenesis	0.151566	0.409464	AT5G08520	1	Bundle_Sheath
GO:1901371	regulation of leaf morphogenesis	0.151566	0.409464	AT5G08520	1	Bundle_Sheath
GO:0006109	regulation of carbohydrate metabolic process	0.153598	0.409464	AT5G48850/AT1G76560	2	Bundle_Sheath
GO:0008202	steroid metabolic process	0.153598	0.409464	AT5G24160/AT5G45340	2	Bundle_Sheath
GO:0009624	response to nematode	0.153598	0.409464	AT5G53550/AT1G64780	2	Bundle_Sheath
GO:0071367	cellular response to brassinosteroid stimulus	0.153598	0.409464	AT5G54380/AT4G08950	2	Bundle_Sheath
GO:0010375	stomatal complex patterning	0.158513	0.414148	AT1G33240	1	Bundle_Sheath
GO:0016115	terpenoid catabolic process	0.158513	0.414148	AT5G45340	1	Bundle_Sheath
GO:0030026	cellular manganese ion homeostasis	0.158513	0.414148	AT2G14520	1	Bundle_Sheath
GO:0044030	regulation of DNA methylation	0.158513	0.414148	AT1G36370	1	Bundle_Sheath
GO:0072525	pyridine-containing compound biosynthetic process	0.158513	0.414148	AT5G14760	1	Bundle_Sheath
GO:0000302	response to reactive oxygen species	0.161223	0.418802	AT3G56240/AT1G70520/AT5G67480	3	Bundle_Sheath
GO:0031668	cellular response to extracellular stimulus	0.164978	0.418802	AT1G33240/AT2G45170/AT2G41240/AT5G48850	4	Bundle_Sheath
GO:0046488	phosphatidylinositol metabolic process	0.16508	0.418802	AT3G22231/AT5G19130	2	Bundle_Sheath
GO:0051510	regulation of unidimensional cell growth	0.16508	0.418802	AT3G02170/AT5G54380	2	Bundle_Sheath
GO:0005992	trehalose biosynthetic process	0.165403	0.418802	AT1G70290	1	Bundle_Sheath
GO:0009641	shade avoidance	0.165403	0.418802	AT2G42870	1	Bundle_Sheath
GO:0016554	cytidine to uridine editing	0.165403	0.418802	AT3G14330	1	Bundle_Sheath
GO:1902532	negative regulation of intracellular signal transduction	0.165403	0.418802	AT2G25490	1	Bundle_Sheath
GO:0010118	stomatal movement	0.169159	0.418999	AT2G33380/AT3G11410/AT2G39050	3	Bundle_Sheath
GO:0006857	oligopeptide transport	0.172237	0.418999	AT4G10770	1	Bundle_Sheath
GO:0009612	response to mechanical stimulus	0.172237	0.418999	AT2G06850	1	Bundle_Sheath
GO:0015833	peptide transport	0.172237	0.418999	AT4G10770	1	Bundle_Sheath
GO:0031408	oxylipin biosynthetic process	0.172237	0.418999	AT3G45140	1	Bundle_Sheath
GO:0032968	positive regulation of transcription elongation by RNA polymerase II	0.172237	0.418999	AT5G53450	1	Bundle_Sheath
GO:0050829	defense response to Gram-negative bacterium	0.172237	0.418999	AT4G28490	1	Bundle_Sheath
GO:0055071	manganese ion homeostasis	0.172237	0.418999	AT2G14520	1	Bundle_Sheath
GO:0048868	pollen tube development	0.172895	0.418999	AT1G72150/AT2G37540/AT3G27960/AT3G28180	4	Bundle_Sheath
GO:0009311	oligosaccharide metabolic process	0.173787	0.418999	AT1G70290/AT1G21270	2	Bundle_Sheath
GO:0030258	lipid modification	0.173787	0.418999	AT3G45140/AT5G47720	2	Bundle_Sheath
GO:0140115	export across plasma membrane	0.173787	0.418999	AT4G21910/AT1G70940	2	Bundle_Sheath
GO:1905039	carboxylic acid transmembrane transport	0.173787	0.418999	AT1G08230/AT3G56200	2	Bundle_Sheath
GO:0071496	cellular response to external stimulus	0.176098	0.420719	AT1G33240/AT2G45170/AT2G41240/AT5G48850	4	Bundle_Sheath
GO:0016054	organic acid catabolic process	0.177208	0.420719	AT1G36370/AT5G45340/AT5G47720	3	Bundle_Sheath
GO:0045488	pectin metabolic process	0.177208	0.420719	AT2G23130/AT4G28490/AT3G07010	3	Bundle_Sheath
GO:0046395	carboxylic acid catabolic process	0.177208	0.420719	AT1G36370/AT5G45340/AT5G47720	3	Bundle_Sheath
GO:0005991	trehalose metabolic process	0.179016	0.420719	AT1G70290	1	Bundle_Sheath
GO:0080027	response to herbivore	0.179016	0.420719	AT3G45140	1	Bundle_Sheath
GO:0010393	galacturonan metabolic process	0.179236	0.420719	AT2G23130/AT4G28490/AT3G07010	3	Bundle_Sheath
GO:1903825	organic acid transmembrane transport	0.179633	0.420719	AT1G08230/AT3G56200	2	Bundle_Sheath
GO:0009267	cellular response to starvation	0.181271	0.423045	AT2G45170/AT2G41240/AT5G48850	3	Bundle_Sheath
GO:0002229	defense response to oomycetes	0.185508	0.425114	AT3G22231/AT2G37710	2	Bundle_Sheath
GO:0034406	cell wall beta-glucan metabolic process	0.185739	0.425114	AT2G27500	1	Bundle_Sheath
GO:1902930	regulation of alcohol biosynthetic process	0.185739	0.425114	AT5G08520	1	Bundle_Sheath
GO:0019216	regulation of lipid metabolic process	0.188456	0.425114	AT3G22231/AT5G08520	2	Bundle_Sheath
GO:0035556	intracellular signal transduction	0.188853	0.425114	AT4G15800/AT3G57040/AT2G25490/AT1G76040/AT4G24400/AT4G38200	6	Bundle_Sheath
GO:0009630	gravitropism	0.191411	0.425114	AT1G70940/AT3G23050	2	Bundle_Sheath
GO:0045490	pectin catabolic process	0.191411	0.425114	AT4G28490/AT3G07010	2	Bundle_Sheath
GO:0045944	positive regulation of transcription by RNA polymerase II	0.191538	0.425114	AT5G53450/AT5G60910/AT3G09600	3	Bundle_Sheath
GO:0006012	galactose metabolic process	0.192407	0.425114	AT1G12780	1	Bundle_Sheath
GO:0006636	unsaturated fatty acid biosynthetic process	0.192407	0.425114	AT2G33380	1	Bundle_Sheath
GO:0010229	inflorescence development	0.192407	0.425114	AT3G47620	1	Bundle_Sheath
GO:0009615	response to virus	0.194372	0.425114	AT3G11410/AT1G21250	2	Bundle_Sheath
GO:0009967	positive regulation of signal transduction	0.194372	0.425114	AT4G37260/AT5G67300	2	Bundle_Sheath
GO:0019684	photosynthesis, light reaction	0.195685	0.425114	AT2G15960/ATCG00270/AT4G38690	3	Bundle_Sheath
GO:0023056	positive regulation of signaling	0.197338	0.425114	AT4G37260/AT5G67300	2	Bundle_Sheath
GO:0071482	cellular response to light stimulus	0.197767	0.425114	AT3G22231/AT2G42540/AT1G32900	3	Bundle_Sheath
GO:0019319	hexose biosynthetic process	0.199021	0.425114	AT1G12780	1	Bundle_Sheath
GO:0033559	unsaturated fatty acid metabolic process	0.199021	0.425114	AT2G33380	1	Bundle_Sheath
GO:0050826	response to freezing	0.199021	0.425114	AT2G42540	1	Bundle_Sheath
GO:0000271	polysaccharide biosynthetic process	0.199065	0.425114	AT2G23130/AT1G32900/AT2G21590/AT1G12780	4	Bundle_Sheath
GO:0043455	regulation of secondary metabolic process	0.203288	0.425114	AT5G08520/AT5G48850	2	Bundle_Sheath
GO:0006730	one-carbon metabolic process	0.205581	0.425114	AT1G36370	1	Bundle_Sheath
GO:0008300	isoprenoid catabolic process	0.205581	0.425114	AT5G45340	1	Bundle_Sheath
GO:0009688	abscisic acid biosynthetic process	0.205581	0.425114	AT5G08520	1	Bundle_Sheath
GO:0010039	response to iron ion	0.205581	0.425114	AT5G53550	1	Bundle_Sheath
GO:0016553	base conversion or substitution editing	0.205581	0.425114	AT3G14330	1	Bundle_Sheath
GO:0032392	DNA geometric change	0.205581	0.425114	AT2G31970	1	Bundle_Sheath
GO:0032508	DNA duplex unwinding	0.205581	0.425114	AT2G31970	1	Bundle_Sheath
GO:0043289	apocarotenoid biosynthetic process	0.205581	0.425114	AT5G08520	1	Bundle_Sheath
GO:0051260	protein homooligomerization	0.205581	0.425114	AT2G42540	1	Bundle_Sheath
GO:1901616	organic hydroxy compound catabolic process	0.205581	0.425114	AT5G45340	1	Bundle_Sheath
GO:1902645	tertiary alcohol biosynthetic process	0.205581	0.425114	AT5G08520	1	Bundle_Sheath
GO:0009860	pollen tube growth	0.206149	0.425114	AT1G72150/AT2G37540/AT3G27960	3	Bundle_Sheath
GO:0010647	positive regulation of cell communication	0.20627	0.425114	AT4G37260/AT5G67300	2	Bundle_Sheath
GO:0006357	regulation of transcription by RNA polymerase II	0.211531	0.425114	AT2G14247/AT2G41240/AT5G53450/AT5G60910/AT3G09600/AT3G06070	6	Bundle_Sheath
GO:0006284	base-excision repair	0.212088	0.425114	AT5G44680	1	Bundle_Sheath
GO:0015749	monosaccharide transmembrane transport	0.212088	0.425114	AT1G08920	1	Bundle_Sheath
GO:0015850	organic hydroxy compound transport	0.212088	0.425114	AT2G16990	1	Bundle_Sheath
GO:0016126	sterol biosynthetic process	0.212088	0.425114	AT5G24160	1	Bundle_Sheath
GO:0060586	multicellular organismal iron ion homeostasis	0.212088	0.425114	AT2G41240	1	Bundle_Sheath
GO:0090305	nucleic acid phosphodiester bond hydrolysis	0.212088	0.425114	AT2G31970	1	Bundle_Sheath
GO:2000028	regulation of photoperiodism, flowering	0.212249	0.425114	AT3G22231/AT5G24655	2	Bundle_Sheath
GO:0071478	cellular response to radiation	0.212488	0.425114	AT3G22231/AT2G42540/AT1G32900	3	Bundle_Sheath
GO:0009926	auxin polar transport	0.215245	0.425114	AT1G22530/AT1G70940	2	Bundle_Sheath
GO:0006778	porphyrin-containing compound metabolic process	0.215997	0.425114	AT5G44680/AT1G76890/AT5G22390/AT5G40690	4	Bundle_Sheath
GO:0006506	GPI anchor biosynthetic process	0.218541	0.425114	AT5G19130	1	Bundle_Sheath
GO:0010104	regulation of ethylene-activated signaling pathway	0.218541	0.425114	AT2G25490	1	Bundle_Sheath
GO:0010227	floral organ abscission	0.218541	0.425114	AT4G28490	1	Bundle_Sheath
GO:0046653	tetrahydrofolate metabolic process	0.218541	0.425114	AT1G36370	1	Bundle_Sheath
GO:0050821	protein stabilization	0.218541	0.425114	AT2G42540	1	Bundle_Sheath
GO:0062013	positive regulation of small molecule metabolic process	0.218541	0.425114	AT5G08520	1	Bundle_Sheath
GO:0070297	regulation of phosphorelay signal transduction system	0.218541	0.425114	AT2G25490	1	Bundle_Sheath
GO:0098869	cellular oxidant detoxification	0.218541	0.425114	AT5G24655	1	Bundle_Sheath
GO:0009629	response to gravity	0.221248	0.425114	AT1G70940/AT3G23050	2	Bundle_Sheath
GO:0043161	proteasome-mediated ubiquitin-dependent protein catabolic process	0.224608	0.425114	AT2G25490/AT1G23390/AT5G67140/AT1G10230	4	Bundle_Sheath
GO:0006505	GPI anchor metabolic process	0.224942	0.425114	AT5G19130	1	Bundle_Sheath
GO:0006563	L-serine metabolic process	0.224942	0.425114	AT1G36370	1	Bundle_Sheath
GO:0006754	ATP biosynthetic process	0.224942	0.425114	AT2G07698	1	Bundle_Sheath
GO:0009692	ethylene metabolic process	0.224942	0.425114	AT1G12010	1	Bundle_Sheath
GO:0009693	ethylene biosynthetic process	0.224942	0.425114	AT1G12010	1	Bundle_Sheath
GO:0015986	proton motive force-driven ATP synthesis	0.224942	0.425114	AT2G07698	1	Bundle_Sheath
GO:0034243	regulation of transcription elongation by RNA polymerase II	0.224942	0.425114	AT5G53450	1	Bundle_Sheath
GO:0043449	cellular alkene metabolic process	0.224942	0.425114	AT1G12010	1	Bundle_Sheath
GO:0043450	alkene biosynthetic process	0.224942	0.425114	AT1G12010	1	Bundle_Sheath
GO:1900673	olefin metabolic process	0.224942	0.425114	AT1G12010	1	Bundle_Sheath
GO:1900674	olefin biosynthetic process	0.224942	0.425114	AT1G12010	1	Bundle_Sheath
GO:0009084	glutamine family amino acid biosynthetic process	0.231291	0.434004	AT2G39800	1	Bundle_Sheath
GO:0032786	positive regulation of DNA-templated transcription, elongation	0.231291	0.434004	AT5G53450	1	Bundle_Sheath
GO:0009408	response to heat	0.233827	0.434004	AT2G42540/AT5G67300/AT1G22370/AT1G49130/AT1G76560	5	Bundle_Sheath
GO:0031669	cellular response to nutrient levels	0.233906	0.434004	AT2G45170/AT2G41240/AT5G48850	3	Bundle_Sheath
GO:0046474	glycerophospholipid biosynthetic process	0.236311	0.434004	AT3G22231/AT5G19130	2	Bundle_Sheath
GO:0048646	anatomical structure formation involved in morphogenesis	0.236811	0.434004	AT1G26920/AT2G20750/AT4G28250/AT5G53830	4	Bundle_Sheath
GO:0006098	pentose-phosphate shunt	0.237588	0.434004	AT5G24420	1	Bundle_Sheath
GO:0010167	response to nitrate	0.237588	0.434004	AT4G24400	1	Bundle_Sheath
GO:0010193	response to ozone	0.237588	0.434004	AT1G70520	1	Bundle_Sheath
GO:0034219	carbohydrate transmembrane transport	0.237588	0.434004	AT1G08920	1	Bundle_Sheath
GO:0042762	regulation of sulfur metabolic process	0.237588	0.434004	AT5G48850	1	Bundle_Sheath
GO:1903008	organelle disassembly	0.237588	0.434004	AT2G25625	1	Bundle_Sheath
GO:0022604	regulation of cell morphogenesis	0.242353	0.436895	AT3G02170/AT5G54380	2	Bundle_Sheath
GO:0044242	cellular lipid catabolic process	0.242353	0.436895	AT5G45340/AT5G47720	2	Bundle_Sheath
GO:0007264	small GTPase mediated signal transduction	0.243833	0.436895	AT4G38200	1	Bundle_Sheath
GO:0009645	response to low light intensity stimulus	0.243833	0.436895	AT2G06850	1	Bundle_Sheath
GO:0009695	jasmonic acid biosynthetic process	0.243833	0.436895	AT3G45140	1	Bundle_Sheath
GO:0071897	DNA biosynthetic process	0.243833	0.436895	AT2G31970	1	Bundle_Sheath
GO:1900376	regulation of secondary metabolite biosynthetic process	0.243833	0.436895	AT5G48850	1	Bundle_Sheath
GO:0022603	regulation of anatomical structure morphogenesis	0.246938	0.439587	AT5G08520/AT3G02170/AT5G54380	3	Bundle_Sheath
GO:0000160	phosphorelay signal transduction system	0.248402	0.439587	AT3G57040/AT2G25490	2	Bundle_Sheath
GO:0006740	NADPH regeneration	0.250028	0.439587	AT5G24420	1	Bundle_Sheath
GO:0009958	positive gravitropism	0.250028	0.439587	AT1G70940	1	Bundle_Sheath
GO:0016145	S-glycoside catabolic process	0.250028	0.439587	AT5G48180	1	Bundle_Sheath
GO:0019759	glycosinolate catabolic process	0.250028	0.439587	AT5G48180	1	Bundle_Sheath
GO:0019762	glucosinolate catabolic process	0.250028	0.439587	AT5G48180	1	Bundle_Sheath
GO:0080147	root hair cell development	0.251428	0.440867	AT1G70940/AT3G06300	2	Bundle_Sheath
GO:0000723	telomere maintenance	0.256172	0.444432	AT2G31970	1	Bundle_Sheath
GO:0032875	regulation of DNA endoreduplication	0.256172	0.444432	AT1G33240	1	Bundle_Sheath
GO:0051053	negative regulation of DNA metabolic process	0.256172	0.444432	AT1G33240	1	Bundle_Sheath
GO:0098739	import across plasma membrane	0.256172	0.444432	AT3G56200	1	Bundle_Sheath
GO:0051172	negative regulation of nitrogen compound metabolic process	0.25816	0.446698	AT1G33240/AT5G63190/AT2G36050/AT3G06070/AT2G42870	5	Bundle_Sheath
GO:0006760	folic acid-containing compound metabolic process	0.262266	0.44748	AT1G36370	1	Bundle_Sheath
GO:0032200	telomere organization	0.262266	0.44748	AT2G31970	1	Bundle_Sheath
GO:0046034	ATP metabolic process	0.262266	0.44748	AT2G07698	1	Bundle_Sheath
GO:0046351	disaccharide biosynthetic process	0.262266	0.44748	AT1G70290	1	Bundle_Sheath
GO:0048588	developmental cell growth	0.263456	0.44748	AT1G72150/AT2G37540/AT3G27960/AT1G70940	4	Bundle_Sheath
GO:0006163	purine nucleotide metabolic process	0.264483	0.44748	AT2G07698/AT5G24420/AT5G14760	3	Bundle_Sheath
GO:0002239	response to oomycetes	0.266571	0.44748	AT3G22231/AT2G37710	2	Bundle_Sheath
GO:0042435	indole-containing compound biosynthetic process	0.266571	0.44748	AT1G52000/AT4G21910	2	Bundle_Sheath
GO:0042631	cellular response to water deprivation	0.268311	0.44748	AT1G33240	1	Bundle_Sheath
GO:0051156	glucose 6-phosphate metabolic process	0.268311	0.44748	AT5G24420	1	Bundle_Sheath
GO:0052546	cell wall pectin metabolic process	0.268311	0.44748	AT2G23130	1	Bundle_Sheath
GO:0048468	cell development	0.270552	0.44748	AT1G72150/AT2G37540/AT3G27960/AT1G70940/AT3G06300	5	Bundle_Sheath
GO:0033013	tetrapyrrole metabolic process	0.272465	0.44748	AT5G44680/AT1G76890/AT5G22390/AT5G40690	4	Bundle_Sheath
GO:0006164	purine nucleotide biosynthetic process	0.27263	0.44748	AT2G07698/AT5G14760	2	Bundle_Sheath
GO:0010150	leaf senescence	0.274273	0.44748	AT2G25625/AT2G42540/AT5G40690/AT5G18130	4	Bundle_Sheath
GO:0006995	cellular response to nitrogen starvation	0.274306	0.44748	AT2G45170	1	Bundle_Sheath
GO:0009206	purine ribonucleoside triphosphate biosynthetic process	0.274306	0.44748	AT2G07698	1	Bundle_Sheath
GO:0015718	monocarboxylic acid transport	0.274306	0.44748	AT4G24230	1	Bundle_Sheath
GO:0031647	regulation of protein stability	0.274306	0.44748	AT2G42540	1	Bundle_Sheath
GO:0042558	pteridine-containing compound metabolic process	0.274306	0.44748	AT1G36370	1	Bundle_Sheath
GO:0048871	multicellular organismal homeostasis	0.274306	0.44748	AT2G41240	1	Bundle_Sheath
GO:0071103	DNA conformation change	0.274306	0.44748	AT2G31970	1	Bundle_Sheath
GO:0071462	cellular response to water stimulus	0.274306	0.44748	AT1G33240	1	Bundle_Sheath
GO:0009145	purine nucleoside triphosphate biosynthetic process	0.280252	0.453794	AT2G07698	1	Bundle_Sheath
GO:0016106	sesquiterpenoid biosynthetic process	0.280252	0.453794	AT5G08520	1	Bundle_Sheath
GO:0019747	regulation of isoprenoid metabolic process	0.280252	0.453794	AT5G08520	1	Bundle_Sheath
GO:0016042	lipid catabolic process	0.28474	0.455566	AT5G45340/AT5G47720	2	Bundle_Sheath
GO:0009838	abscission	0.28615	0.455566	AT4G28490	1	Bundle_Sheath
GO:0044273	sulfur compound catabolic process	0.28615	0.455566	AT5G48180	1	Bundle_Sheath
GO:0048506	regulation of timing of meristematic phase transition	0.28615	0.455566	AT3G12145	1	Bundle_Sheath
GO:0048510	regulation of timing of transition from vegetative to reproductive phase	0.28615	0.455566	AT3G12145	1	Bundle_Sheath
GO:0072522	purine-containing compound biosynthetic process	0.287765	0.455566	AT2G07698/AT5G14760	2	Bundle_Sheath
GO:0051052	regulation of DNA metabolic process	0.290788	0.455566	AT1G33240/AT1G36370	2	Bundle_Sheath
GO:0006820	anion transport	0.292	0.455566	AT2G16990	1	Bundle_Sheath
GO:0009070	serine family amino acid biosynthetic process	0.292	0.455566	AT1G36370	1	Bundle_Sheath
GO:0009312	oligosaccharide biosynthetic process	0.292	0.455566	AT1G70290	1	Bundle_Sheath
GO:0009625	response to insect	0.292	0.455566	AT5G24770	1	Bundle_Sheath
GO:0009911	positive regulation of flower development	0.292	0.455566	AT5G60910	1	Bundle_Sheath
GO:0045927	positive regulation of growth	0.292	0.455566	AT5G08520	1	Bundle_Sheath
GO:0071483	cellular response to blue light	0.292	0.455566	AT1G32900	1	Bundle_Sheath
GO:0090329	regulation of DNA-templated DNA replication	0.292	0.455566	AT1G33240	1	Bundle_Sheath
GO:0010498	proteasomal protein catabolic process	0.292461	0.455566	AT2G25490/AT1G23390/AT5G67140/AT1G10230	4	Bundle_Sheath
GO:0060918	auxin transport	0.29381	0.456582	AT1G22530/AT1G70940	2	Bundle_Sheath
GO:0009932	cell tip growth	0.295515	0.457366	AT1G72150/AT2G37540/AT3G27960	3	Bundle_Sheath
GO:0006635	fatty acid beta-oxidation	0.297802	0.457366	AT5G47720	1	Bundle_Sheath
GO:0009226	nucleotide-sugar biosynthetic process	0.297802	0.457366	AT1G12780	1	Bundle_Sheath
GO:0009765	photosynthesis, light harvesting	0.297802	0.457366	ATCG00270	1	Bundle_Sheath
GO:0009825	multidimensional cell growth	0.297802	0.457366	AT1G74670	1	Bundle_Sheath
GO:0006869	lipid transport	0.302865	0.458684	AT4G24230/AT3G21260	2	Bundle_Sheath
GO:0009914	hormone transport	0.302865	0.458684	AT1G22530/AT1G70940	2	Bundle_Sheath
GO:0009832	plant-type cell wall biogenesis	0.303453	0.458684	AT2G06850/AT2G23130/AT5G01200/AT4G03210	4	Bundle_Sheath
GO:0009856	pollination	0.303453	0.458684	AT1G72150/AT2G37540/AT3G27960/AT3G28180	4	Bundle_Sheath
GO:0044706	multi-multicellular organism process	0.303453	0.458684	AT1G72150/AT2G37540/AT3G27960/AT3G28180	4	Bundle_Sheath
GO:0006368	transcription elongation by RNA polymerase II promoter	0.303556	0.458684	AT5G53450	1	Bundle_Sheath
GO:0010082	regulation of root meristem growth	0.303556	0.458684	AT1G70940	1	Bundle_Sheath
GO:0072593	reactive oxygen species metabolic process	0.308891	0.461986	AT2G33380/AT1G70520	2	Bundle_Sheath
GO:0006879	cellular iron ion homeostasis	0.309264	0.461986	AT2G41240	1	Bundle_Sheath
GO:0009205	purine ribonucleoside triphosphate metabolic process	0.309264	0.461986	AT2G07698	1	Bundle_Sheath
GO:0032784	regulation of DNA-templated transcription elongation	0.309264	0.461986	AT5G53450	1	Bundle_Sheath
GO:0070192	chromosome organization involved in meiotic cell cycle	0.309264	0.461986	AT2G31970	1	Bundle_Sheath
GO:0072521	purine-containing compound metabolic process	0.311126	0.463711	AT2G07698/AT5G24420/AT5G14760	3	Bundle_Sheath
GO:0044282	small molecule catabolic process	0.313358	0.46598	AT1G36370/AT5G45340/AT5G47720	3	Bundle_Sheath
GO:0006739	NADP metabolic process	0.314925	0.46725	AT5G24420	1	Bundle_Sheath
GO:0006470	protein dephosphorylation	0.323907	0.477457	AT3G11410/AT3G16800	2	Bundle_Sheath
GO:0006275	regulation of DNA replication	0.326109	0.477457	AT1G33240	1	Bundle_Sheath
GO:0019395	fatty acid oxidation	0.326109	0.477457	AT5G47720	1	Bundle_Sheath
GO:0043562	cellular response to nitrogen levels	0.326109	0.477457	AT2G45170	1	Bundle_Sheath
GO:0000272	polysaccharide catabolic process	0.326901	0.477457	AT4G28490/AT3G07010	2	Bundle_Sheath
GO:0009834	plant-type secondary cell wall biogenesis	0.326901	0.477457	AT2G06850/AT4G03210	2	Bundle_Sheath
GO:0045017	glycerolipid biosynthetic process	0.326901	0.477457	AT3G22231/AT5G19130	2	Bundle_Sheath
GO:0032101	regulation of response to external stimulus	0.33123	0.479034	AT3G22231/AT5G67300/AT5G48850	3	Bundle_Sheath
GO:0009062	fatty acid catabolic process	0.331633	0.479034	AT5G47720	1	Bundle_Sheath
GO:0009144	purine nucleoside triphosphate metabolic process	0.331633	0.479034	AT2G07698	1	Bundle_Sheath
GO:0048574	long-day photoperiodism, flowering	0.331633	0.479034	AT3G12145	1	Bundle_Sheath
GO:0052545	callose localization	0.331633	0.479034	AT1G70520	1	Bundle_Sheath
GO:0090407	organophosphate biosynthetic process	0.336662	0.480596	AT3G22231/AT2G07698/AT5G14760/AT5G19130	4	Bundle_Sheath
GO:0009247	glycolipid biosynthetic process	0.337111	0.480596	AT5G19130	1	Bundle_Sheath
GO:0009696	salicylic acid metabolic process	0.337111	0.480596	AT5G58310	1	Bundle_Sheath
GO:0046618	xenobiotic export from cell	0.337111	0.480596	AT4G21910	1	Bundle_Sheath
GO:1990748	cellular detoxification	0.337111	0.480596	AT5G24655	1	Bundle_Sheath
GO:1990961	xenobiotic detoxification by transmembrane export across the plasma membrane	0.337111	0.480596	AT4G21910	1	Bundle_Sheath
GO:0009250	glucan biosynthetic process	0.33884	0.482013	AT1G32900/AT2G21590	2	Bundle_Sheath
GO:0009698	phenylpropanoid metabolic process	0.341815	0.484133	AT4G37980/AT3G50740	2	Bundle_Sheath
GO:0009201	ribonucleoside triphosphate biosynthetic process	0.342545	0.484133	AT2G07698	1	Bundle_Sheath
GO:0097237	cellular response to toxic substance	0.342545	0.484133	AT5G24655	1	Bundle_Sheath
GO:0033037	polysaccharide localization	0.347935	0.48964	AT1G70520	1	Bundle_Sheath
GO:0098661	inorganic anion transmembrane transport	0.347935	0.48964	AT1G80310	1	Bundle_Sheath
GO:0009225	nucleotide-sugar metabolic process	0.35328	0.491387	AT1G12780	1	Bundle_Sheath
GO:0010109	regulation of photosynthesis	0.35328	0.491387	AT1G76560	1	Bundle_Sheath
GO:0040034	regulation of development, heterochronic	0.35328	0.491387	AT3G12145	1	Bundle_Sheath
GO:0048469	cell maturation	0.353673	0.491387	AT1G70940/AT3G06300	2	Bundle_Sheath
GO:0048764	trichoblast maturation	0.353673	0.491387	AT1G70940/AT3G06300	2	Bundle_Sheath
GO:0048765	root hair cell differentiation	0.353673	0.491387	AT1G70940/AT3G06300	2	Bundle_Sheath
GO:0055086	nucleobase-containing small molecule metabolic process	0.357046	0.495025	AT2G07698/AT5G24420/AT1G12780/AT5G14760	4	Bundle_Sheath
GO:0009142	nucleoside triphosphate biosynthetic process	0.358582	0.495062	AT2G07698	1	Bundle_Sheath
GO:1901658	glycosyl compound catabolic process	0.358582	0.495062	AT5G48180	1	Bundle_Sheath
GO:0090693	plant organ senescence	0.362607	0.497802	AT2G25625/AT2G42540/AT5G40690/AT5G18130	4	Bundle_Sheath
GO:0006575	cellular modified amino acid metabolic process	0.363841	0.497802	AT1G36370	1	Bundle_Sheath
GO:0042023	DNA endoreduplication	0.363841	0.497802	AT1G33240	1	Bundle_Sheath
GO:0046364	monosaccharide biosynthetic process	0.363841	0.497802	AT1G12780	1	Bundle_Sheath
GO:0048580	regulation of post-embryonic development	0.366426	0.497802	AT1G33240/AT3G04670/AT3G47620/AT5G60910/AT5G24655	5	Bundle_Sheath
GO:0009738	abscisic acid-activated signaling pathway	0.366902	0.497802	AT5G01810/AT3G11410/AT5G08520	3	Bundle_Sheath
GO:0006650	glycerophospholipid metabolic process	0.368388	0.497802	AT3G22231/AT5G19130	2	Bundle_Sheath
GO:0008654	phospholipid biosynthetic process	0.368388	0.497802	AT3G22231/AT5G19130	2	Bundle_Sheath
GO:0010449	root meristem growth	0.369057	0.497802	AT1G70940	1	Bundle_Sheath
GO:0051259	protein complex oligomerization	0.369057	0.497802	AT2G42540	1	Bundle_Sheath
GO:0009117	nucleotide metabolic process	0.373562	0.497802	AT2G07698/AT5G24420/AT5G14760	3	Bundle_Sheath
GO:0006305	DNA alkylation	0.37423	0.497802	AT1G36370	1	Bundle_Sheath
GO:0006306	DNA methylation	0.37423	0.497802	AT1G36370	1	Bundle_Sheath
GO:0006664	glycolipid metabolic process	0.37423	0.497802	AT5G19130	1	Bundle_Sheath
GO:0009199	ribonucleoside triphosphate metabolic process	0.37423	0.497802	AT2G07698	1	Bundle_Sheath
GO:0010017	red or far-red light signaling pathway	0.37423	0.497802	AT2G42540	1	Bundle_Sheath
GO:1903509	liposaccharide metabolic process	0.37423	0.497802	AT5G19130	1	Bundle_Sheath
GO:1905421	regulation of plant organ morphogenesis	0.37423	0.497802	AT5G08520	1	Bundle_Sheath
GO:0009069	serine family amino acid metabolic process	0.379361	0.499485	AT1G36370	1	Bundle_Sheath
GO:0009740	gibberellic acid mediated signaling pathway	0.379361	0.499485	AT1G74670	1	Bundle_Sheath
GO:0009809	lignin biosynthetic process	0.379361	0.499485	AT4G37980	1	Bundle_Sheath
GO:0010948	negative regulation of cell cycle process	0.379361	0.499485	AT1G33240	1	Bundle_Sheath
GO:0019953	sexual reproduction	0.379389	0.499485	AT2G39870/AT4G38400/AT2G20750/AT4G28250/AT2G31970	5	Bundle_Sheath
GO:0010054	trichoblast differentiation	0.380066	0.499485	AT1G70940/AT3G06300	2	Bundle_Sheath
GO:0098754	detoxification	0.382971	0.502297	AT4G21910/AT5G24655	2	Bundle_Sheath
GO:0006694	steroid biosynthetic process	0.384451	0.503231	AT5G24160	1	Bundle_Sheath
GO:0009165	nucleotide biosynthetic process	0.388765	0.505297	AT2G07698/AT5G14760	2	Bundle_Sheath
GO:1901293	nucleoside phosphate biosynthetic process	0.388765	0.505297	AT2G07698/AT5G14760	2	Bundle_Sheath
GO:0006749	glutathione metabolic process	0.389498	0.505297	AT5G26220	1	Bundle_Sheath
GO:0009767	photosynthetic electron transport chain	0.389498	0.505297	ATCG00270	1	Bundle_Sheath
GO:0010016	shoot system morphogenesis	0.391254	0.505297	AT5G51550/AT5G08520/AT5G19130	3	Bundle_Sheath
GO:0006066	alcohol metabolic process	0.391653	0.505297	AT5G08520/AT5G45340	2	Bundle_Sheath
GO:0006354	DNA-templated transcription elongation	0.394505	0.505297	AT5G53450	1	Bundle_Sheath
GO:0048509	regulation of meristem development	0.394505	0.505297	AT3G12145	1	Bundle_Sheath
GO:0048571	long-day photoperiodism	0.394505	0.505297	AT3G12145	1	Bundle_Sheath
GO:0071229	cellular response to acid chemical	0.394505	0.505297	AT1G33240	1	Bundle_Sheath
GO:0090332	stomatal closure	0.394505	0.505297	AT2G39050	1	Bundle_Sheath
GO:0006753	nucleoside phosphate metabolic process	0.395658	0.50573	AT2G07698/AT5G24420/AT5G14760	3	Bundle_Sheath
GO:0010876	lipid localization	0.39741	0.50573	AT4G24230/AT3G21260	2	Bundle_Sheath
GO:0015980	energy derivation by oxidation of organic compounds	0.39741	0.50573	AT2G21590/AT3G22370	2	Bundle_Sheath
GO:0006885	regulation of pH	0.39947	0.50573	AT1G72300	1	Bundle_Sheath
GO:0055088	lipid homeostasis	0.39947	0.50573	AT3G22231	1	Bundle_Sheath
GO:0071489	cellular response to red or far red light	0.39947	0.50573	AT2G42540	1	Bundle_Sheath
GO:0007018	microtubule-based movement	0.404395	0.509018	AT1G21730	1	Bundle_Sheath
GO:0009631	cold acclimation	0.404395	0.509018	AT2G42540	1	Bundle_Sheath
GO:0010476	gibberellin mediated signaling pathway	0.404395	0.509018	AT1G74670	1	Bundle_Sheath
GO:0006721	terpenoid metabolic process	0.406632	0.510853	AT5G08520/AT5G43450/AT5G45340	3	Bundle_Sheath
GO:0009668	plastid membrane organization	0.40928	0.511241	AT2G42540	1	Bundle_Sheath
GO:0042752	regulation of circadian rhythm	0.40928	0.511241	AT3G09600	1	Bundle_Sheath
GO:0045786	negative regulation of cell cycle	0.40928	0.511241	AT1G33240	1	Bundle_Sheath
GO:0008643	carbohydrate transport	0.414125	0.513382	AT1G08920	1	Bundle_Sheath
GO:0009141	nucleoside triphosphate metabolic process	0.414125	0.513382	AT2G07698	1	Bundle_Sheath
GO:0051607	defense response to virus	0.414125	0.513382	AT3G11410	1	Bundle_Sheath
GO:0140546	defense response to symbiont	0.414125	0.513382	AT3G11410	1	Bundle_Sheath
GO:0009644	response to high light intensity	0.418931	0.517383	AT2G42540	1	Bundle_Sheath
GO:2000377	regulation of reactive oxygen species metabolic process	0.418931	0.517383	AT2G33380	1	Bundle_Sheath
GO:0009064	glutamine family amino acid metabolic process	0.423697	0.521306	AT2G39800	1	Bundle_Sheath
GO:2000243	positive regulation of reproductive process	0.423697	0.521306	AT5G60910	1	Bundle_Sheath
GO:0006633	fatty acid biosynthetic process	0.425807	0.521943	AT2G33380/AT3G45140	2	Bundle_Sheath
GO:1901607	alpha-amino acid biosynthetic process	0.425807	0.521943	AT1G36370/AT2G39800	2	Bundle_Sheath
GO:0048584	positive regulation of response to stimulus	0.428398	0.523421	AT3G22231/AT4G37260/AT5G67300	3	Bundle_Sheath
GO:0140352	export from cell	0.428609	0.523421	AT4G21910/AT1G70940	2	Bundle_Sheath
GO:0018958	phenol-containing compound metabolic process	0.433113	0.525011	AT5G58310	1	Bundle_Sheath
GO:0044786	cell cycle DNA replication	0.433113	0.525011	AT1G33240	1	Bundle_Sheath
GO:0045489	pectin biosynthetic process	0.433113	0.525011	AT2G23130	1	Bundle_Sheath
GO:1902075	cellular response to salt	0.433113	0.525011	AT1G33240	1	Bundle_Sheath
GO:0010053	root epidermal cell differentiation	0.434191	0.525347	AT1G70940/AT3G06300	2	Bundle_Sheath
GO:0010286	heat acclimation	0.442376	0.534264	AT2G42540	1	Bundle_Sheath
GO:0009636	response to toxic substance	0.445268	0.535783	AT4G21910/AT5G24655	2	Bundle_Sheath
GO:0009909	regulation of flower development	0.445268	0.535783	AT5G60910/AT5G24655	2	Bundle_Sheath
GO:0010090	trichome morphogenesis	0.44695	0.536823	AT1G33240	1	Bundle_Sheath
GO:0071370	cellular response to gibberellin stimulus	0.451488	0.541281	AT1G74670	1	Bundle_Sheath
GO:0006310	DNA recombination	0.453496	0.542004	AT5G50340/AT2G31970	2	Bundle_Sheath
GO:0010075	regulation of meristem growth	0.455988	0.542004	AT1G70940	1	Bundle_Sheath
GO:0042537	benzene-containing compound metabolic process	0.455988	0.542004	AT5G58310	1	Bundle_Sheath
GO:0120251	hydrocarbon biosynthetic process	0.455988	0.542004	AT1G12010	1	Bundle_Sheath
GO:0042430	indole-containing compound metabolic process	0.456223	0.542004	AT1G52000/AT4G21910	2	Bundle_Sheath
GO:0006767	water-soluble vitamin metabolic process	0.464879	0.550294	AT1G36370	1	Bundle_Sheath
GO:0042542	response to hydrogen peroxide	0.464879	0.550294	AT5G67480	1	Bundle_Sheath
GO:0008652	cellular amino acid biosynthetic process	0.467054	0.551872	AT1G36370/AT2G39800	2	Bundle_Sheath
GO:0005984	disaccharide metabolic process	0.473625	0.557627	AT1G70290	1	Bundle_Sheath
GO:0010102	lateral root morphogenesis	0.473625	0.557627	AT4G28490	1	Bundle_Sheath
GO:0046486	glycerolipid metabolic process	0.475093	0.558129	AT3G22231/AT5G19130	2	Bundle_Sheath
GO:0009639	response to red or far red light	0.475753	0.558129	AT2G42540/AT1G32900/AT5G45340/AT2G42870	4	Bundle_Sheath
GO:0009845	seed germination	0.477756	0.558701	AT3G54810/AT3G47620	2	Bundle_Sheath
GO:0010101	post-embryonic root morphogenesis	0.477945	0.558701	AT4G28490	1	Bundle_Sheath
GO:0010628	positive regulation of gene expression	0.490693	0.571565	AT3G09600	1	Bundle_Sheath
GO:0019722	calcium-mediated signaling	0.490693	0.571565	AT4G15800	1	Bundle_Sheath
GO:0048831	regulation of shoot system development	0.496169	0.576919	AT5G60910/AT5G24655	2	Bundle_Sheath
GO:0048767	root hair elongation	0.499019	0.579206	AT1G70940	1	Bundle_Sheath
GO:0062012	regulation of small molecule metabolic process	0.501353	0.580887	AT5G08520/AT5G48850	2	Bundle_Sheath
GO:0009736	cytokinin-activated signaling pathway	0.503131	0.580895	AT3G57040	1	Bundle_Sheath
GO:0019932	second-messenger-mediated signaling	0.503131	0.580895	AT4G15800	1	Bundle_Sheath
GO:0006914	autophagy	0.50721	0.582527	AT2G44140	1	Bundle_Sheath
GO:0009626	plant-type hypersensitive response	0.50721	0.582527	AT4G37980	1	Bundle_Sheath
GO:0061919	process utilizing autophagic mechanism	0.50721	0.582527	AT2G44140	1	Bundle_Sheath
GO:0009812	flavonoid metabolic process	0.509066	0.583088	AT4G04830/AT4G21910	2	Bundle_Sheath
GO:0007267	cell-cell signaling	0.511255	0.583088	AT4G15800	1	Bundle_Sheath
GO:0034050	programmed cell death induced by symbiont	0.511255	0.583088	AT4G37980	1	Bundle_Sheath
GO:1901606	alpha-amino acid catabolic process	0.511255	0.583088	AT1G36370	1	Bundle_Sheath
GO:0016311	dephosphorylation	0.514165	0.583667	AT3G11410/AT3G16800	2	Bundle_Sheath
GO:0009873	ethylene-activated signaling pathway	0.515267	0.583667	AT2G25490	1	Bundle_Sheath
GO:0120252	hydrocarbon metabolic process	0.515267	0.583667	AT1G12010	1	Bundle_Sheath
GO:0071215	cellular response to abscisic acid stimulus	0.516213	0.583667	AT5G01810/AT3G11410/AT5G08520	3	Bundle_Sheath
GO:0097306	cellular response to alcohol	0.516213	0.583667	AT5G01810/AT3G11410/AT5G08520	3	Bundle_Sheath
GO:0006304	DNA modification	0.519247	0.584076	AT1G36370	1	Bundle_Sheath
GO:0048582	positive regulation of post-embryonic development	0.519247	0.584076	AT5G60910	1	Bundle_Sheath
GO:0051702	biological process involved in interaction with symbiont	0.519247	0.584076	AT4G37980	1	Bundle_Sheath
GO:0002213	defense response to insect	0.523194	0.585503	AT5G24770	1	Bundle_Sheath
GO:0019318	hexose metabolic process	0.523194	0.585503	AT1G12780	1	Bundle_Sheath
GO:0046165	alcohol biosynthetic process	0.523194	0.585503	AT5G08520	1	Bundle_Sheath
GO:0010026	trichome differentiation	0.527108	0.586879	AT1G33240	1	Bundle_Sheath
GO:0034605	cellular response to heat	0.527108	0.586879	AT1G76560	1	Bundle_Sheath
GO:0071368	cellular response to cytokinin stimulus	0.527108	0.586879	AT3G57040	1	Bundle_Sheath
GO:0010074	maintenance of meristem identity	0.530991	0.588206	AT5G60910	1	Bundle_Sheath
GO:0046467	membrane lipid biosynthetic process	0.530991	0.588206	AT5G19130	1	Bundle_Sheath
GO:0051273	beta-glucan metabolic process	0.530991	0.588206	AT2G27500	1	Bundle_Sheath
GO:0006720	isoprenoid metabolic process	0.532129	0.588474	AT5G08520/AT5G43450/AT5G45340	3	Bundle_Sheath
GO:0043648	dicarboxylic acid metabolic process	0.534842	0.589485	AT1G36370	1	Bundle_Sheath
GO:1901136	carbohydrate derivative catabolic process	0.534842	0.589485	AT5G48180	1	Bundle_Sheath
GO:0010374	stomatal complex development	0.538661	0.59216	AT1G33240	1	Bundle_Sheath
GO:0007389	pattern specification process	0.539978	0.59216	AT1G33240/AT1G78110/AT1G70940	3	Bundle_Sheath
GO:0051128	regulation of cellular component organization	0.539978	0.59216	AT1G33240/AT3G02170/AT5G54380	3	Bundle_Sheath
GO:0009063	cellular amino acid catabolic process	0.542449	0.593877	AT1G36370	1	Bundle_Sheath
GO:0071369	cellular response to ethylene stimulus	0.546207	0.596994	AT2G25490	1	Bundle_Sheath
GO:0006281	DNA repair	0.549682	0.599793	AT5G44680/AT5G50340/AT2G31970	3	Bundle_Sheath
GO:0035266	meristem growth	0.553629	0.603097	AT1G70940	1	Bundle_Sheath
GO:0010029	regulation of seed germination	0.557295	0.606018	AT3G47620	1	Bundle_Sheath
GO:0006644	phospholipid metabolic process	0.558461	0.606018	AT3G22231/AT5G19130	2	Bundle_Sheath
GO:0016052	carbohydrate catabolic process	0.560837	0.606018	AT4G28490/AT3G07010	2	Bundle_Sheath
GO:0090351	seedling development	0.560837	0.606018	AT3G54810/AT3G47620	2	Bundle_Sheath
GO:0019220	regulation of phosphate metabolic process	0.560931	0.606018	AT3G22231	1	Bundle_Sheath
GO:0008219	cell death	0.563203	0.607472	AT4G37980/AT4G24240	2	Bundle_Sheath
GO:0051174	regulation of phosphorus metabolic process	0.564537	0.607911	AT3G22231	1	Bundle_Sheath
GO:0000725	recombinational repair	0.568114	0.610759	AT5G50340	1	Bundle_Sheath
GO:0002831	regulation of response to biotic stimulus	0.570248	0.61205	AT3G22231/AT5G67300	2	Bundle_Sheath
GO:0090627	plant epidermal cell differentiation	0.572578	0.613547	AT1G70940/AT3G06300	2	Bundle_Sheath
GO:0009152	purine ribonucleotide biosynthetic process	0.57867	0.61705	AT2G07698	1	Bundle_Sheath
GO:0018105	peptidyl-serine phosphorylation	0.57867	0.61705	AT1G76040	1	Bundle_Sheath
GO:0018209	peptidyl-serine modification	0.57867	0.61705	AT1G76040	1	Bundle_Sheath
GO:0051240	positive regulation of multicellular organismal process	0.582131	0.617727	AT5G60910	1	Bundle_Sheath
GO:0070592	cell wall polysaccharide biosynthetic process	0.582131	0.617727	AT2G23130	1	Bundle_Sheath
GO:1900140	regulation of seedling development	0.582131	0.617727	AT3G47620	1	Bundle_Sheath
GO:0006766	vitamin metabolic process	0.592346	0.626539	AT1G36370	1	Bundle_Sheath
GO:0090626	plant epidermis morphogenesis	0.592346	0.626539	AT1G33240	1	Bundle_Sheath
GO:0010119	regulation of stomatal movement	0.599017	0.630544	AT3G11410	1	Bundle_Sheath
GO:0019827	stem cell population maintenance	0.599017	0.630544	AT5G60910	1	Bundle_Sheath
GO:0098727	maintenance of cell number	0.599017	0.630544	AT5G60910	1	Bundle_Sheath
GO:0006779	porphyrin-containing compound biosynthetic process	0.602312	0.631984	AT5G22390	1	Bundle_Sheath
GO:0044403	biological process involved in symbiotic interaction	0.602312	0.631984	AT4G37980	1	Bundle_Sheath
GO:0002833	positive regulation of response to biotic stimulus	0.60558	0.632377	AT3G22231	1	Bundle_Sheath
GO:0006497	protein lipidation	0.60558	0.632377	AT5G19130	1	Bundle_Sheath
GO:0042158	lipoprotein biosynthetic process	0.60558	0.632377	AT5G19130	1	Bundle_Sheath
GO:0009699	phenylpropanoid biosynthetic process	0.608821	0.633743	AT4G37980	1	Bundle_Sheath
GO:0022411	cellular component disassembly	0.608821	0.633743	AT2G25625	1	Bundle_Sheath
GO:0007017	microtubule-based process	0.610786	0.63407	AT3G16800/AT1G21730	2	Bundle_Sheath
GO:0008283	cell population proliferation	0.612035	0.63407	AT3G49780	1	Bundle_Sheath
GO:0042157	lipoprotein metabolic process	0.612035	0.63407	AT5G19130	1	Bundle_Sheath
GO:0006643	membrane lipid metabolic process	0.615224	0.636368	AT5G19130	1	Bundle_Sheath
GO:0032103	positive regulation of response to external stimulus	0.618386	0.638632	AT3G22231	1	Bundle_Sheath
GO:0006974	cellular response to DNA damage stimulus	0.624534	0.643967	AT5G44680/AT5G50340/AT2G31970	3	Bundle_Sheath
GO:0009813	flavonoid biosynthetic process	0.627718	0.645221	AT4G21910	1	Bundle_Sheath
GO:0015698	inorganic anion transport	0.627718	0.645221	AT1G80310	1	Bundle_Sheath
GO:0009965	leaf morphogenesis	0.630779	0.647352	AT5G08520	1	Bundle_Sheath
GO:0098660	inorganic ion transmembrane transport	0.642301	0.657601	AT1G80310/AT1G64780	2	Bundle_Sheath
GO:0031349	positive regulation of defense response	0.64277	0.657601	AT3G22231	1	Bundle_Sheath
GO:0061024	membrane organization	0.648359	0.660494	AT2G42540/AT3G21260	2	Bundle_Sheath
GO:0009060	aerobic respiration	0.64862	0.660494	AT3G22370	1	Bundle_Sheath
GO:0009411	response to UV	0.64862	0.660494	AT3G22231	1	Bundle_Sheath
GO:0009260	ribonucleotide biosynthetic process	0.657217	0.666145	AT2G07698	1	Bundle_Sheath
GO:0022900	electron transport chain	0.657217	0.666145	ATCG00270	1	Bundle_Sheath
GO:0090697	post-embryonic plant organ morphogenesis	0.657217	0.666145	AT4G28490	1	Bundle_Sheath
GO:0042440	pigment metabolic process	0.662644	0.67061	AT4G21910/AT5G40690/AT1G32900	3	Bundle_Sheath
GO:0010073	meristem maintenance	0.669878	0.676018	AT5G60910/AT1G70940	2	Bundle_Sheath
GO:0009627	systemic acquired resistance	0.671081	0.676018	AT4G19660	1	Bundle_Sheath
GO:0046390	ribose phosphate biosynthetic process	0.671081	0.676018	AT2G07698	1	Bundle_Sheath
GO:0005996	monosaccharide metabolic process	0.673786	0.677702	AT1G12780	1	Bundle_Sheath
GO:0045087	innate immune response	0.681162	0.683635	AT4G37980/AT4G24240	2	Bundle_Sheath
GO:0006302	double-strand break repair	0.68177	0.683635	AT2G31970	1	Bundle_Sheath
GO:0006261	DNA-templated DNA replication	0.684387	0.685212	AT1G33240	1	Bundle_Sheath
GO:0010565	regulation of cellular ketone metabolic process	0.69965	0.699425	AT5G08520	1	Bundle_Sheath
GO:0009150	purine ribonucleotide metabolic process	0.704572	0.703274	AT2G07698	1	Bundle_Sheath
GO:0033014	tetrapyrrole biosynthetic process	0.709414	0.707031	AT5G22390	1	Bundle_Sheath
GO:1903046	meiotic cell cycle process	0.711434	0.707264	AT2G39870/AT2G31970	2	Bundle_Sheath
GO:0048527	lateral root development	0.711805	0.707264	AT4G28490	1	Bundle_Sheath
GO:0010564	regulation of cell cycle process	0.714177	0.707477	AT1G33240	1	Bundle_Sheath
GO:0045333	cellular respiration	0.714177	0.707477	AT3G22370	1	Bundle_Sheath
GO:0002237	response to molecule of bacterial origin	0.716529	0.708737	AT2G46430	1	Bundle_Sheath
GO:1905393	plant organ formation	0.718862	0.709974	AT1G26920	1	Bundle_Sheath
GO:0009072	aromatic amino acid family metabolic process	0.725748	0.715332	AT4G29700	1	Bundle_Sheath
GO:0006955	immune response	0.72647	0.715332	AT4G37980/AT4G24240	2	Bundle_Sheath
GO:0010817	regulation of hormone levels	0.728099	0.715861	AT1G22530/AT1G70940	2	Bundle_Sheath
GO:0002376	immune system process	0.734534	0.72016	AT4G37980/AT4G24240	2	Bundle_Sheath
GO:0009308	amine metabolic process	0.734667	0.72016	AT3G28220	1	Bundle_Sheath
GO:0006260	DNA replication	0.736852	0.721223	AT1G33240	1	Bundle_Sheath
GO:0048528	post-embryonic root development	0.741167	0.724366	AT4G28490	1	Bundle_Sheath
GO:0009657	plastid organization	0.745485	0.727502	AT2G25625/AT2G42540	2	Bundle_Sheath
GO:0051321	meiotic cell cycle	0.754563	0.735267	AT2G39870/AT2G31970	2	Bundle_Sheath
GO:0016143	S-glycoside metabolic process	2.3911e-06	0.000406907	AT5G48180/AT1G52400/AT4G37260/AT4G04830/AT1G52000/AT4G01120/AT3G47570/AT3G44320/AT4G15415/AT4G21910	10	Cambium
GO:0019757	glycosinolate metabolic process	2.3911e-06	0.000406907	AT5G48180/AT1G52400/AT4G37260/AT4G04830/AT1G52000/AT4G01120/AT3G47570/AT3G44320/AT4G15415/AT4G21910	10	Cambium
GO:0019760	glucosinolate metabolic process	2.3911e-06	0.000406907	AT5G48180/AT1G52400/AT4G37260/AT4G04830/AT1G52000/AT4G01120/AT3G47570/AT3G44320/AT4G15415/AT4G21910	10	Cambium
GO:1901657	glycosyl compound metabolic process	8.39564e-06	0.00107155	AT5G48180/AT1G52400/AT4G37260/AT4G04830/AT1G52000/AT4G01120/AT3G47570/AT3G44320/AT4G15415/AT4G21910	10	Cambium
GO:0071407	cellular response to organic cyclic compound	6.42892e-05	0.00656427	AT3G22231/AT1G61100/AT5G67300/AT3G47570/AT4G08950/AT5G26980/AT3G03450/AT4G15415/AT4G11300	9	Cambium
GO:1990641	response to iron ion starvation	9.03947e-05	0.00769148	AT1G47400/AT1G47395/AT1G78830	3	Cambium
GO:0071446	cellular response to salicylic acid stimulus	0.000122464	0.00809364	AT3G22231/AT5G67300/AT5G26980/AT3G03450/AT4G15415/AT4G11300	6	Cambium
GO:0009966	regulation of signal transduction	0.000126828	0.00809364	AT1G52400/AT4G37260/AT5G67300/AT2G44130/AT1G66340/AT3G03450/AT4G15415/AT1G07430/AT4G31920/AT4G11300	10	Cambium
GO:0023051	regulation of signaling	0.000157213	0.00891794	AT1G52400/AT4G37260/AT5G67300/AT2G44130/AT1G66340/AT3G03450/AT4G15415/AT1G07430/AT4G31920/AT4G11300	10	Cambium
GO:0010646	regulation of cell communication	0.00017762	0.00906796	AT1G52400/AT4G37260/AT5G67300/AT2G44130/AT1G66340/AT3G03450/AT4G15415/AT1G07430/AT4G31920/AT4G11300	10	Cambium
GO:0009863	salicylic acid mediated signaling pathway	0.000252914	0.0117381	AT3G22231/AT5G67300/AT5G26980/AT3G03450/AT4G15415	5	Cambium
GO:0016144	S-glycoside biosynthetic process	0.000367525	0.0134022	AT4G04830/AT1G52000/AT3G47570/AT4G15415/AT4G21910	5	Cambium
GO:0019758	glycosinolate biosynthetic process	0.000367525	0.0134022	AT4G04830/AT1G52000/AT3G47570/AT4G15415/AT4G21910	5	Cambium
GO:0019761	glucosinolate biosynthetic process	0.000367525	0.0134022	AT4G04830/AT1G52000/AT3G47570/AT4G15415/AT4G21910	5	Cambium
GO:0009751	response to salicylic acid	0.000428224	0.0145747	AT3G22231/AT2G14560/AT5G67300/AT2G40530/AT2G37710/AT5G26980/AT3G03450/AT4G15415/AT4G11300	9	Cambium
GO:1901659	glycosyl compound biosynthetic process	0.000556479	0.0177561	AT4G04830/AT1G52000/AT3G47570/AT4G15415/AT4G21910	5	Cambium
GO:0009743	response to carbohydrate	0.000661706	0.0178097	AT1G22160/AT1G66180/AT1G74670/AT1G66340/AT5G10020/AT5G41670	6	Cambium
GO:0009744	response to sucrose	0.000722927	0.0178097	AT1G22160/AT1G74670/AT5G10020/AT5G41670	4	Cambium
GO:0034285	response to disaccharide	0.000796202	0.0178097	AT1G22160/AT1G74670/AT5G10020/AT5G41670	4	Cambium
GO:0016145	S-glycoside catabolic process	0.000812137	0.0178097	AT5G48180/AT1G52400/AT3G44320	3	Cambium
GO:0019759	glycosinolate catabolic process	0.000812137	0.0178097	AT5G48180/AT1G52400/AT3G44320	3	Cambium
GO:0019762	glucosinolate catabolic process	0.000812137	0.0178097	AT5G48180/AT1G52400/AT3G44320	3	Cambium
GO:0034284	response to monosaccharide	0.000834738	0.0178097	AT1G22160/AT1G66180/AT1G74670/AT5G41670	4	Cambium
GO:0009739	response to gibberellin	0.00083724	0.0178097	AT2G45660/AT1G74670/AT1G66340/AT3G03450/AT1G07430	5	Cambium
GO:0010446	response to alkaline pH	0.00119074	0.0233809	AT1G47400/AT1G47395	2	Cambium
GO:0070413	trehalose metabolism in response to stress	0.00119074	0.0233809	AT4G17770/AT2G18700	2	Cambium
GO:0044273	sulfur compound catabolic process	0.00129281	0.0244449	AT5G48180/AT1G52400/AT3G44320	3	Cambium
GO:0009311	oligosaccharide metabolic process	0.0014052	0.025621	AT1G22710/AT4G17770/AT2G18700/AT5G41670	4	Cambium
GO:0009804	coumarin metabolic process	0.00173447	0.0305342	AT1G47400/AT1G47395	2	Cambium
GO:0009967	positive regulation of signal transduction	0.00184062	0.0313228	AT1G52400/AT4G37260/AT5G67300/AT1G07430	4	Cambium
GO:0023056	positive regulation of signaling	0.00190962	0.0314488	AT1G52400/AT4G37260/AT5G67300/AT1G07430	4	Cambium
GO:0010647	positive regulation of cell communication	0.00212737	0.0336822	AT1G52400/AT4G37260/AT5G67300/AT1G07430	4	Cambium
GO:0048585	negative regulation of response to stimulus	0.00220121	0.0336822	AT4G37260/AT2G44130/AT1G66340/AT3G03450/AT4G15415/AT1G07430	6	Cambium
GO:1900140	regulation of seedling development	0.00236169	0.0336822	AT3G11240/AT1G66340/AT3G03450/AT1G07430	4	Cambium
GO:0009268	response to pH	0.00237511	0.0336822	AT1G47400/AT1G47395	2	Cambium
GO:0080086	stamen filament development	0.00237511	0.0336822	AT3G07220/AT1G69690	2	Cambium
GO:1901658	glycosyl compound catabolic process	0.00286288	0.039502	AT5G48180/AT1G52400/AT3G44320	3	Cambium
GO:2000033	regulation of seed dormancy process	0.00311063	0.0414992	AT3G03450/AT1G07430	2	Cambium
GO:0009968	negative regulation of signal transduction	0.0031702	0.0414992	AT2G44130/AT1G66340/AT3G03450/AT1G07430	4	Cambium
GO:0009740	gibberellic acid mediated signaling pathway	0.00350768	0.0415785	AT1G74670/AT3G03450/AT1G07430	3	Cambium
GO:0009750	response to fructose	0.00351332	0.0415785	AT1G74670/AT5G41670	2	Cambium
GO:0080036	regulation of cytokinin-activated signaling pathway	0.00351332	0.0415785	AT2G44130/AT4G31920	2	Cambium
GO:0010648	negative regulation of cell communication	0.00358346	0.0415785	AT2G44130/AT1G66340/AT3G03450/AT1G07430	4	Cambium
GO:0023057	negative regulation of signaling	0.00358346	0.0415785	AT2G44130/AT1G66340/AT3G03450/AT1G07430	4	Cambium
GO:0010162	seed dormancy process	0.00423456	0.0454258	AT1G66340/AT3G03450/AT1G07430	3	Cambium
GO:0022611	dormancy process	0.00423456	0.0454258	AT1G66340/AT3G03450/AT1G07430	3	Cambium
GO:0031667	response to nutrient levels	0.00430376	0.0454258	AT1G47400/AT1G22160/AT1G47395/AT1G66180/AT3G44320/AT1G78830	6	Cambium
GO:0010959	regulation of metal ion transport	0.00438735	0.0454258	AT1G47400/AT1G47395	2	Cambium
GO:0010476	gibberellin mediated signaling pathway	0.00442945	0.0454258	AT1G74670/AT3G03450/AT1G07430	3	Cambium
GO:0048584	positive regulation of response to stimulus	0.00444891	0.0454258	AT3G22231/AT1G52400/AT4G37260/AT3G28690/AT5G67300/AT1G07430	6	Cambium
GO:0044550	secondary metabolite biosynthetic process	0.00473348	0.0473837	AT4G04830/AT1G52000/AT4G30460/AT3G47570/AT3G16340/AT4G15415/AT4G21910	7	Cambium
GO:0005992	trehalose biosynthetic process	0.00586629	0.0565075	AT4G17770/AT2G18700	2	Cambium
GO:0051050	positive regulation of transport	0.00586629	0.0565075	AT1G47400/AT1G47395	2	Cambium
GO:0009749	response to glucose	0.00618484	0.0575868	AT1G22160/AT1G74670/AT5G41670	3	Cambium
GO:0009735	response to cytokinin	0.00620393	0.0575868	AT2G25625/AT2G44130/AT1G69690/AT4G31920	4	Cambium
GO:0042594	response to starvation	0.00658212	0.0587949	AT1G47400/AT1G22160/AT1G47395/AT3G44320/AT1G78830	5	Cambium
GO:0006865	amino acid transport	0.00667958	0.0587949	AT1G25530/AT3G56200/AT5G40670	3	Cambium
GO:0071370	cellular response to gibberellin stimulus	0.00667958	0.0587949	AT1G74670/AT3G03450/AT1G07430	3	Cambium
GO:0005991	trehalose metabolic process	0.00696136	0.0592326	AT4G17770/AT2G18700	2	Cambium
GO:2000034	regulation of seed maturation	0.00696136	0.0592326	AT3G03450/AT1G07430	2	Cambium
GO:0009746	response to hexose	0.00746473	0.0624745	AT1G22160/AT1G74670/AT5G41670	3	Cambium
GO:0009698	phenylpropanoid metabolic process	0.0077131	0.0635119	AT1G47400/AT1G47395/AT3G16340/AT2G44130	4	Cambium
GO:0005984	disaccharide metabolic process	0.00801721	0.0639454	AT1G22710/AT4G17770/AT2G18700	3	Cambium
GO:0009937	regulation of gibberellic acid mediated signaling pathway	0.0081415	0.0639454	AT3G03450/AT1G07430	2	Cambium
GO:0055062	phosphate ion homeostasis	0.0081415	0.0639454	AT1G30320/AT3G26510	2	Cambium
GO:0080050	regulation of seed development	0.00876288	0.067783	AT3G03450/AT1G07430	2	Cambium
GO:0009593	detection of chemical stimulus	0.0100671	0.0734218	AT1G66340/AT3G51920	2	Cambium
GO:0015850	organic hydroxy compound transport	0.0100671	0.0734218	AT3G16340/AT2G16990	2	Cambium
GO:0031537	regulation of anthocyanin metabolic process	0.0100671	0.0734218	AT1G69690/AT4G31920	2	Cambium
GO:2000762	regulation of phenylpropanoid metabolic process	0.0100671	0.0734218	AT3G16340/AT2G44130	2	Cambium
GO:0009991	response to extracellular stimulus	0.0107048	0.0769728	AT1G47400/AT1G22160/AT1G47395/AT1G66180/AT3G44320/AT1G78830	6	Cambium
GO:2000031	regulation of salicylic acid mediated signaling pathway	0.0114518	0.0802941	AT5G67300/AT4G15415	2	Cambium
GO:0048582	positive regulation of post-embryonic development	0.0114812	0.0802941	AT2G45660/AT5G60910/AT1G07430	3	Cambium
GO:0010074	maintenance of meristem identity	0.0125534	0.0866058	AT2G45660/AT5G60910/AT4G31920	3	Cambium
GO:0043269	regulation of ion transport	0.0129151	0.0868101	AT1G47400/AT1G47395	2	Cambium
GO:1901136	carbohydrate derivative catabolic process	0.0129231	0.0868101	AT5G48180/AT1G52400/AT3G44320	3	Cambium
GO:0015711	organic anion transport	0.0141561	0.0931737	AT1G25530/AT3G56200/AT2G16990/AT5G40670	4	Cambium
GO:0048580	regulation of post-embryonic development	0.0142354	0.0931737	AT2G45660/AT3G11240/AT5G60910/AT5G37190/AT1G66340/AT3G03450/AT1G07430	7	Cambium
GO:0006826	iron ion transport	0.0152538	0.0974568	AT1G47400/AT1G47395	2	Cambium
GO:0010029	regulation of seed germination	0.0152716	0.0974568	AT3G11240/AT3G03450/AT1G07430	3	Cambium
GO:0046351	disaccharide biosynthetic process	0.0160707	0.100291	AT4G17770/AT2G18700	2	Cambium
GO:0010073	meristem maintenance	0.0161086	0.100291	AT2G45660/AT4G37310/AT3G28690/AT5G60910/AT4G31920	5	Cambium
GO:0042343	indole glucosinolate metabolic process	0.0169061	0.103447	AT3G47570/AT4G15415	2	Cambium
GO:0015979	photosynthesis	0.0170207	0.103447	AT2G15960/AT5G50950/AT3G26510/AT2G36320/ATCG00700	5	Cambium
GO:0042430	indole-containing compound metabolic process	0.0172836	0.103809	AT1G52000/AT3G47570/AT4G15415/AT4G21910	4	Cambium
GO:0051240	positive regulation of multicellular organismal process	0.0182963	0.108613	AT2G45660/AT5G60910/AT1G07430	3	Cambium
GO:1900150	regulation of defense response to fungus	0.0186309	0.108798	AT3G22231/AT5G67300	2	Cambium
GO:0010431	seed maturation	0.0187536	0.108798	AT1G66340/AT3G03450/AT1G07430	3	Cambium
GO:0044272	sulfur compound biosynthetic process	0.0202206	0.109795	AT4G04830/AT1G52000/AT3G47570/AT4G15415/AT4G21910	5	Cambium
GO:0009312	oligosaccharide biosynthetic process	0.0204267	0.109795	AT4G17770/AT2G18700	2	Cambium
GO:0009625	response to insect	0.0204267	0.109795	AT1G52400/AT1G66340	2	Cambium
GO:0009756	carbohydrate mediated signaling	0.0204267	0.109795	AT1G66340/AT5G10020	2	Cambium
GO:0009911	positive regulation of flower development	0.0204267	0.109795	AT2G45660/AT5G60910	2	Cambium
GO:0010182	sugar mediated signaling pathway	0.0204267	0.109795	AT1G66340/AT5G10020	2	Cambium
GO:0019827	stem cell population maintenance	0.0206459	0.109795	AT2G45660/AT5G60910/AT4G31920	3	Cambium
GO:0098727	maintenance of cell number	0.0206459	0.109795	AT2G45660/AT5G60910/AT4G31920	3	Cambium
GO:0010928	regulation of auxin mediated signaling pathway	0.0222918	0.117325	AT4G37260/AT5G67300	2	Cambium
GO:0009812	flavonoid metabolic process	0.0240047	0.123553	AT4G04830/AT1G69690/AT4G31920/AT4G21910	4	Cambium
GO:0048443	stamen development	0.0242012	0.123553	AT3G07220/AT4G19180/AT1G69690	3	Cambium
GO:0048466	androecium development	0.0242012	0.123553	AT3G07220/AT4G19180/AT1G69690	3	Cambium
GO:0071395	cellular response to jasmonic acid stimulus	0.0266828	0.134791	AT4G30460/AT5G67300/AT3G03450/AT4G11300	4	Cambium
GO:0042435	indole-containing compound biosynthetic process	0.0269305	0.134791	AT1G52000/AT4G15415/AT4G21910	3	Cambium
GO:0048573	photoperiodism, flowering	0.0278832	0.138205	AT2G17230/AT3G22231/AT2G15960/AT5G25280	4	Cambium
GO:0071398	cellular response to fatty acid	0.0291155	0.142664	AT4G30460/AT5G67300/AT3G03450/AT4G11300	4	Cambium
GO:0071417	cellular response to organonitrogen compound	0.0293418	0.142664	AT3G47570/AT4G11300	2	Cambium
GO:0006631	fatty acid metabolic process	0.0303785	0.146311	AT5G51550/AT2G47440/AT1G67560/AT5G47720/AT5G27600	5	Cambium
GO:0009741	response to brassinosteroid	0.0322404	0.153828	AT3G19680/AT4G08950/AT2G40530	3	Cambium
GO:0090351	seedling development	0.0325579	0.153904	AT3G11240/AT1G66340/AT3G03450/AT1G07430	4	Cambium
GO:0001666	response to hypoxia	0.034245	0.160394	AT3G19680/AT2G14247/AT4G27450/AT5G20250/AT1G66180	5	Cambium
GO:0051259	protein complex oligomerization	0.0348478	0.161734	AT5G50950/AT2G42540	2	Cambium
GO:0072593	reactive oxygen species metabolic process	0.0354094	0.16286	AT1G66340/AT3G03450/AT4G15415	3	Cambium
GO:0042908	xenobiotic transport	0.0359936	0.164069	AT2G16990/AT4G21910	2	Cambium
GO:0034440	lipid oxidation	0.0371538	0.166491	AT1G67560/AT5G47720	2	Cambium
GO:0036293	response to decreased oxygen levels	0.0380142	0.166491	AT3G19680/AT2G14247/AT4G27450/AT5G20250/AT1G66180	5	Cambium
GO:0071456	cellular response to hypoxia	0.0381513	0.166491	AT2G14247/AT4G27450/AT5G20250/AT1G66180	4	Cambium
GO:0006694	steroid biosynthetic process	0.0383283	0.166491	AT2G38050/AT5G50375	2	Cambium
GO:0070482	response to oxygen levels	0.0384046	0.166491	AT3G19680/AT2G14247/AT4G27450/AT5G20250/AT1G66180	5	Cambium
GO:0010038	response to metal ion	0.0386408	0.166491	AT3G56240/AT5G26220/AT5G53550/AT3G51920	4	Cambium
GO:0036294	cellular response to decreased oxygen levels	0.0391339	0.166491	AT2G14247/AT4G27450/AT5G20250/AT1G66180	4	Cambium
GO:0071453	cellular response to oxygen levels	0.0391339	0.166491	AT2G14247/AT4G27450/AT5G20250/AT1G66180	4	Cambium
GO:0071322	cellular response to carbohydrate stimulus	0.0395168	0.16673	AT1G66340/AT5G10020	2	Cambium
GO:0046942	carboxylic acid transport	0.040106	0.167829	AT1G25530/AT3G56200/AT5G40670	3	Cambium
GO:0051094	positive regulation of developmental process	0.0415031	0.172263	AT2G45660/AT5G60910/AT1G07430	3	Cambium
GO:0055088	lipid homeostasis	0.0419354	0.172398	AT3G22231/AT2G38050	2	Cambium
GO:0015849	organic acid transport	0.0422107	0.172398	AT1G25530/AT3G56200/AT5G40670	3	Cambium
GO:0009631	cold acclimation	0.0431651	0.174896	AT5G50950/AT2G42540	2	Cambium
GO:0006357	regulation of transcription by RNA polymerase II	0.0436727	0.17556	AT2G45660/AT2G14247/AT5G53450/AT3G07220/AT5G60910/AT1G30500	6	Cambium
GO:0003333	amino acid transmembrane transport	0.0444082	0.175748	AT1G25530/AT3G56200	2	Cambium
GO:0051606	detection of stimulus	0.0444082	0.175748	AT1G66340/AT3G51920	2	Cambium
GO:0048609	multicellular organismal reproductive process	0.0453322	0.177488	AT1G66340/AT3G03450/AT4G19180/AT1G07430	4	Cambium
GO:0008643	carbohydrate transport	0.0456645	0.177488	AT1G22710/AT1G08920	2	Cambium
GO:0002237	response to molecule of bacterial origin	0.0465837	0.177488	AT3G28690/AT1G66340/AT4G11300	3	Cambium
GO:0009827	plant-type cell wall modification	0.0469338	0.177488	AT4G28250/AT1G74670	2	Cambium
GO:0046283	anthocyanin-containing compound metabolic process	0.0469338	0.177488	AT1G69690/AT4G31920	2	Cambium
GO:2000377	regulation of reactive oxygen species metabolic process	0.0469338	0.177488	AT3G03450/AT4G15415	2	Cambium
GO:0001676	long-chain fatty acid metabolic process	0.0482159	0.179675	AT1G67560/AT5G27600	2	Cambium
GO:2000243	positive regulation of reproductive process	0.0482159	0.179675	AT2G45660/AT5G60910	2	Cambium
GO:0072329	monocarboxylic acid catabolic process	0.0495108	0.181303	AT5G41670/AT5G47720	2	Cambium
GO:1901699	cellular response to nitrogen compound	0.0495108	0.181303	AT3G47570/AT4G11300	2	Cambium
GO:0032504	multicellular organism reproduction	0.0503212	0.181303	AT1G66340/AT3G03450/AT4G19180/AT1G07430	4	Cambium
GO:0006538	glutamate catabolic process	0.0511386	0.181303	AT5G07440	1	Cambium
GO:0009759	indole glucosinolate biosynthetic process	0.0511386	0.181303	AT4G15415	1	Cambium
GO:0050994	regulation of lipid catabolic process	0.0511386	0.181303	AT3G11240	1	Cambium
GO:0071329	cellular response to sucrose stimulus	0.0511386	0.181303	AT5G10020	1	Cambium
GO:1901698	response to nitrogen compound	0.0549996	0.192244	AT3G47570/AT3G44320/AT4G29960/AT4G11300	4	Cambium
GO:0006621	protein retention in ER lumen	0.0561074	0.192244	AT1G19970	1	Cambium
GO:0042547	cell wall modification involved in multidimensional cell growth	0.0561074	0.192244	AT1G74670	1	Cambium
GO:0071219	cellular response to molecule of bacterial origin	0.0561074	0.192244	AT3G28690	1	Cambium
GO:0071324	cellular response to disaccharide stimulus	0.0561074	0.192244	AT5G10020	1	Cambium
GO:0007623	circadian rhythm	0.0576163	0.194799	AT3G22231/AT1G69690/AT2G42540	3	Cambium
GO:0048511	rhythmic process	0.0576163	0.194799	AT3G22231/AT1G69690/AT2G42540	3	Cambium
GO:0045814	negative regulation of gene expression, epigenetic	0.0603073	0.198521	AT5G25480/AT5G11470	2	Cambium
GO:0046686	response to cadmium ion	0.0603073	0.198521	AT3G56240/AT5G26220	2	Cambium
GO:0009819	drought recovery	0.0610504	0.198521	AT2G42540	1	Cambium
GO:0035437	maintenance of protein localization in endoplasmic reticulum	0.0610504	0.198521	AT1G19970	1	Cambium
GO:0050665	hydrogen peroxide biosynthetic process	0.0610504	0.198521	AT1G66340	1	Cambium
GO:1902290	positive regulation of defense response to oomycetes	0.0610504	0.198521	AT3G22231	1	Cambium
GO:0021700	developmental maturation	0.0616083	0.199067	AT1G61100/AT1G10020/AT1G66340/AT3G03450/AT1G07430	5	Cambium
GO:0009648	photoperiodism	0.0643841	0.204781	AT2G17230/AT3G22231/AT2G15960/AT5G25280	4	Cambium
GO:0009606	tropism	0.0644261	0.204781	AT5G42680/AT5G02750/AT5G50375	3	Cambium
GO:0010274	hydrotropism	0.0659677	0.204781	AT5G42680	1	Cambium
GO:0043649	dicarboxylic acid catabolic process	0.0659677	0.204781	AT5G07440	1	Cambium
GO:0080113	regulation of seed growth	0.0659677	0.204781	AT4G31920	1	Cambium
GO:0016054	organic acid catabolic process	0.0661842	0.204781	AT5G07440/AT5G41670/AT5G47720	3	Cambium
GO:0046395	carboxylic acid catabolic process	0.0661842	0.204781	AT5G07440/AT5G41670/AT5G47720	3	Cambium
GO:0042545	cell wall modification	0.0679643	0.207906	AT4G28250/AT1G74670/AT1G66340	3	Cambium
GO:0000041	transition metal ion transport	0.0688818	0.207906	AT1G47400/AT1G47395	2	Cambium
GO:0019722	calcium-mediated signaling	0.0688818	0.207906	AT4G15800/AT3G51920	2	Cambium
GO:0009867	jasmonic acid mediated signaling pathway	0.0706751	0.207906	AT4G30460/AT5G67300/AT3G03450	3	Cambium
GO:0009051	pentose-phosphate shunt, oxidative branch	0.0708595	0.207906	AT5G41670	1	Cambium
GO:0009970	cellular response to sulfate starvation	0.0708595	0.207906	AT3G44320	1	Cambium
GO:0015804	neutral amino acid transport	0.0708595	0.207906	AT5G40670	1	Cambium
GO:0055070	copper ion homeostasis	0.0708595	0.207906	AT3G56240	1	Cambium
GO:1901001	negative regulation of response to salt stress	0.0708595	0.207906	AT4G37260	1	Cambium
GO:1901605	alpha-amino acid metabolic process	0.0719132	0.20909	AT4G27450/AT1G52000/AT5G07440/AT4G15415/AT4G21910	5	Cambium
GO:0045944	positive regulation of transcription by RNA polymerase II	0.0725092	0.20909	AT2G45660/AT5G53450/AT5G60910	3	Cambium
GO:0008202	steroid metabolic process	0.0733108	0.20909	AT2G38050/AT5G50375	2	Cambium
GO:0009736	cytokinin-activated signaling pathway	0.0733108	0.20909	AT2G44130/AT4G31920	2	Cambium
GO:0019932	second-messenger-mediated signaling	0.0733108	0.20909	AT4G15800/AT3G51920	2	Cambium
GO:0071482	cellular response to light stimulus	0.0753001	0.210109	AT3G22231/AT3G27350/AT2G42540	3	Cambium
GO:0009132	nucleoside diphosphate metabolic process	0.0757258	0.210109	AT4G19180	1	Cambium
GO:0010225	response to UV-C	0.0757258	0.210109	AT3G22231	1	Cambium
GO:0042126	nitrate metabolic process	0.0757258	0.210109	AT5G50950	1	Cambium
GO:0042128	nitrate assimilation	0.0757258	0.210109	AT5G50950	1	Cambium
GO:0010243	response to organonitrogen compound	0.0790945	0.21201	AT3G47570/AT4G29960/AT4G11300	3	Cambium
GO:0006949	syncytium formation	0.0805668	0.21201	AT4G28250	1	Cambium
GO:0007584	response to nutrient	0.0805668	0.21201	AT1G66180	1	Cambium
GO:0009938	negative regulation of gibberellic acid mediated signaling pathway	0.0805668	0.21201	AT3G03450	1	Cambium
GO:0031540	regulation of anthocyanin biosynthetic process	0.0805668	0.21201	AT1G69690	1	Cambium
GO:0051262	protein tetramerization	0.0805668	0.21201	AT5G50950	1	Cambium
GO:0052544	defense response by callose deposition in cell wall	0.0805668	0.21201	AT1G66340	1	Cambium
GO:0072595	maintenance of protein localization in organelle	0.0805668	0.21201	AT1G19970	1	Cambium
GO:0080112	seed growth	0.0805668	0.21201	AT4G31920	1	Cambium
GO:1901141	regulation of lignin biosynthetic process	0.0805668	0.21201	AT3G16340	1	Cambium
GO:0071478	cellular response to radiation	0.0819944	0.21201	AT3G22231/AT3G27350/AT2G42540	3	Cambium
GO:0071368	cellular response to cytokinin stimulus	0.0824326	0.21201	AT2G44130/AT4G31920	2	Cambium
GO:0051093	negative regulation of developmental process	0.0829711	0.21201	AT3G03450/AT4G15415/AT1G07430	3	Cambium
GO:0009733	response to auxin	0.0837225	0.21201	AT4G37260/AT5G67300/AT1G51950/AT1G66340/AT4G38840	5	Cambium
GO:0009845	seed germination	0.0839529	0.21201	AT3G11240/AT3G03450/AT1G07430	3	Cambium
GO:0030258	lipid modification	0.0839855	0.21201	AT1G67560/AT5G47720	2	Cambium
GO:1905039	carboxylic acid transmembrane transport	0.0839855	0.21201	AT1G25530/AT3G56200	2	Cambium
GO:0009065	glutamine family amino acid catabolic process	0.0853826	0.21201	AT5G07440	1	Cambium
GO:0009861	jasmonic acid and ethylene-dependent systemic resistance	0.0853826	0.21201	AT1G66340	1	Cambium
GO:0072348	sulfur compound transport	0.0853826	0.21201	AT5G40670	1	Cambium
GO:1902288	regulation of defense response to oomycetes	0.0853826	0.21201	AT3G22231	1	Cambium
GO:0043648	dicarboxylic acid metabolic process	0.0855473	0.21201	AT5G50950/AT5G07440	2	Cambium
GO:1903825	organic acid transmembrane transport	0.0871179	0.212748	AT1G25530/AT3G56200	2	Cambium
GO:0000910	cytokinesis	0.0899479	0.212748	AT1G55850/AT2G45490/AT5G50375	3	Cambium
GO:0006108	malate metabolic process	0.0901734	0.212748	AT5G50950	1	Cambium
GO:0006896	Golgi to vacuole transport	0.0901734	0.212748	AT5G26980	1	Cambium
GO:0034644	cellular response to UV	0.0901734	0.212748	AT3G22231	1	Cambium
GO:0046685	response to arsenic-containing substance	0.0901734	0.212748	AT4G33540	1	Cambium
GO:0052482	defense response by cell wall thickening	0.0901734	0.212748	AT1G66340	1	Cambium
GO:0071216	cellular response to biotic stimulus	0.0901734	0.212748	AT3G28690	1	Cambium
GO:1901292	nucleoside phosphate catabolic process	0.0901734	0.212748	AT4G19180	1	Cambium
GO:0002229	defense response to oomycetes	0.0902851	0.212748	AT3G22231/AT2G37710	2	Cambium
GO:0006091	generation of precursor metabolites and energy	0.0906308	0.212748	AT2G15960/AT5G50950/AT3G26510/ATMG00513/AT5G41670	5	Cambium
GO:0010150	leaf senescence	0.0908458	0.212748	AT2G25625/AT4G15415/AT2G42540/AT3G04350	4	Cambium
GO:0019216	regulation of lipid metabolic process	0.0918813	0.214191	AT3G22231/AT3G11240	2	Cambium
GO:0009630	gravitropism	0.0934858	0.214465	AT5G02750/AT5G50375	2	Cambium
GO:0010105	negative regulation of ethylene-activated signaling pathway	0.0949393	0.214465	AT1G66340	1	Cambium
GO:0010562	positive regulation of phosphorus metabolic process	0.0949393	0.214465	AT3G22231	1	Cambium
GO:0045937	positive regulation of phosphate metabolic process	0.0949393	0.214465	AT3G22231	1	Cambium
GO:0070298	negative regulation of phosphorelay signal transduction system	0.0949393	0.214465	AT1G66340	1	Cambium
GO:0071941	nitrogen cycle metabolic process	0.0949393	0.214465	AT5G50950	1	Cambium
GO:0098656	anion transmembrane transport	0.0949393	0.214465	AT2G16990	1	Cambium
GO:0015766	disaccharide transport	0.0996804	0.222902	AT1G22710	1	Cambium
GO:0015770	sucrose transport	0.0996804	0.222902	AT1G22710	1	Cambium
GO:0043455	regulation of secondary metabolic process	0.0999841	0.222902	AT3G16340/AT2G44130	2	Cambium
GO:0010228	vegetative to reproductive phase transition of meristem	0.101871	0.22612	AT2G17230/AT3G22231/AT2G15960/AT5G25280/AT2G16990	5	Cambium
GO:0006893	Golgi to plasma membrane transport	0.104397	0.227766	AT5G26980	1	Cambium
GO:0010492	maintenance of shoot apical meristem identity	0.104397	0.227766	AT4G31920	1	Cambium
GO:0015772	oligosaccharide transport	0.104397	0.227766	AT1G22710	1	Cambium
GO:0044030	regulation of DNA methylation	0.104397	0.227766	AT5G11470	1	Cambium
GO:0003008	system process	0.109089	0.230135	AT1G22710	1	Cambium
GO:0003013	circulatory system process	0.109089	0.230135	AT1G22710	1	Cambium
GO:0003018	vascular process in circulatory system	0.109089	0.230135	AT1G22710	1	Cambium
GO:0009313	oligosaccharide catabolic process	0.109089	0.230135	AT5G41670	1	Cambium
GO:0010232	vascular transport	0.109089	0.230135	AT1G22710	1	Cambium
GO:0010233	phloem transport	0.109089	0.230135	AT1G22710	1	Cambium
GO:1900056	negative regulation of leaf senescence	0.109089	0.230135	AT4G15415	1	Cambium
GO:1902532	negative regulation of intracellular signal transduction	0.109089	0.230135	AT1G66340	1	Cambium
GO:0009629	response to gravity	0.109958	0.231015	AT5G02750/AT5G50375	2	Cambium
GO:0000103	sulfate assimilation	0.113756	0.234176	AT4G04610	1	Cambium
GO:0010030	positive regulation of seed germination	0.113756	0.234176	AT1G07430	1	Cambium
GO:0031408	oxylipin biosynthetic process	0.113756	0.234176	AT1G67560	1	Cambium
GO:0032968	positive regulation of transcription elongation by RNA polymerase II	0.113756	0.234176	AT5G53450	1	Cambium
GO:2001057	reactive nitrogen species metabolic process	0.113756	0.234176	AT5G50950	1	Cambium
GO:0010119	regulation of stomatal movement	0.115041	0.235869	AT1G52400/AT1G66340	2	Cambium
GO:0009734	auxin-activated signaling pathway	0.116748	0.238412	AT4G37260/AT5G67300	2	Cambium
GO:0002833	positive regulation of response to biotic stimulus	0.118462	0.240948	AT3G22231/AT3G28690	2	Cambium
GO:0022411	cellular component disassembly	0.120182	0.243477	AT2G25625/AT2G42330	2	Cambium
GO:0009901	anther dehiscence	0.123019	0.247261	AT4G19180	1	Cambium
GO:0031407	oxylipin metabolic process	0.123019	0.247261	AT1G67560	1	Cambium
GO:0002831	regulation of response to biotic stimulus	0.123566	0.247388	AT3G22231/AT3G28690/AT5G67300	3	Cambium
GO:0032103	positive regulation of response to external stimulus	0.12538	0.250037	AT3G22231/AT3G28690	2	Cambium
GO:0006555	methionine metabolic process	0.127614	0.25087	AT4G15415	1	Cambium
GO:0010229	inflorescence development	0.127614	0.25087	AT1G69690	1	Cambium
GO:0048438	floral whorl development	0.1282	0.25087	AT3G07220/AT4G19180/AT1G69690	3	Cambium
GO:0009813	flavonoid biosynthetic process	0.13063	0.25087	AT1G69690/AT4G21910	2	Cambium
GO:0090693	plant organ senescence	0.131646	0.25087	AT2G25625/AT4G15415/AT2G42540/AT3G04350	4	Cambium
GO:0044282	small molecule catabolic process	0.131715	0.25087	AT5G07440/AT5G41670/AT5G47720	3	Cambium
GO:0002221	pattern recognition receptor signaling pathway	0.132185	0.25087	AT3G28690	1	Cambium
GO:0006536	glutamate metabolic process	0.132185	0.25087	AT5G07440	1	Cambium
GO:0010268	brassinosteroid homeostasis	0.132185	0.25087	AT2G38050	1	Cambium
GO:0010380	regulation of chlorophyll biosynthetic process	0.132185	0.25087	AT4G31920	1	Cambium
GO:0032507	maintenance of protein location in cell	0.132185	0.25087	AT1G19970	1	Cambium
GO:0045185	maintenance of protein location	0.132185	0.25087	AT1G19970	1	Cambium
GO:0050826	response to freezing	0.132185	0.25087	AT2G42540	1	Cambium
GO:0002239	response to oomycetes	0.135931	0.255698	AT3G22231/AT2G37710	2	Cambium
GO:0009833	plant-type primary cell wall biogenesis	0.136732	0.255698	AT1G55850	1	Cambium
GO:0010039	response to iron ion	0.136732	0.255698	AT5G53550	1	Cambium
GO:0051260	protein homooligomerization	0.136732	0.255698	AT2G42540	1	Cambium
GO:0031349	positive regulation of defense response	0.139492	0.258377	AT3G22231/AT3G28690	2	Cambium
GO:0051049	regulation of transport	0.139492	0.258377	AT1G47400/AT1G47395	2	Cambium
GO:0032101	regulation of response to external stimulus	0.141253	0.258377	AT3G22231/AT3G28690/AT5G67300	3	Cambium
GO:0015749	monosaccharide transmembrane transport	0.141256	0.258377	AT1G08920	1	Cambium
GO:0016126	sterol biosynthetic process	0.141256	0.258377	AT5G50375	1	Cambium
GO:0052542	defense response by callose deposition	0.141256	0.258377	AT1G66340	1	Cambium
GO:0009642	response to light intensity	0.143818	0.258377	AT4G27450/AT2G15960/AT2G36320/AT2G42540	4	Cambium
GO:1901617	organic hydroxy compound biosynthetic process	0.144888	0.258377	AT3G27350/AT2G38050/AT5G50375	3	Cambium
GO:0045229	external encapsulating structure organization	0.145729	0.258377	AT4G28250/AT1G74670/AT1G66340/AT4G19180	4	Cambium
GO:0010104	regulation of ethylene-activated signaling pathway	0.145756	0.258377	AT1G66340	1	Cambium
GO:0050821	protein stabilization	0.145756	0.258377	AT2G42540	1	Cambium
GO:0052543	callose deposition in cell wall	0.145756	0.258377	AT1G66340	1	Cambium
GO:0070297	regulation of phosphorelay signal transduction system	0.145756	0.258377	AT1G66340	1	Cambium
GO:1903409	reactive oxygen species biosynthetic process	0.145756	0.258377	AT1G66340	1	Cambium
GO:1990110	callus formation	0.145756	0.258377	AT4G31920	1	Cambium
GO:0016042	lipid catabolic process	0.146672	0.259101	AT3G11240/AT5G47720	2	Cambium
GO:0007052	mitotic spindle organization	0.150233	0.259115	AT2G45490	1	Cambium
GO:0010187	negative regulation of seed germination	0.150233	0.259115	AT3G03450	1	Cambium
GO:0016129	phytosteroid biosynthetic process	0.150233	0.259115	AT2G38050	1	Cambium
GO:0016132	brassinosteroid biosynthetic process	0.150233	0.259115	AT2G38050	1	Cambium
GO:0034243	regulation of transcription elongation by RNA polymerase II	0.150233	0.259115	AT5G53450	1	Cambium
GO:0042060	wound healing	0.150233	0.259115	AT4G31920	1	Cambium
GO:1901463	regulation of tetrapyrrole biosynthetic process	0.150233	0.259115	AT4G31920	1	Cambium
GO:0032786	positive regulation of DNA-templated transcription, elongation	0.154687	0.264188	AT5G53450	1	Cambium
GO:0051592	response to calcium ion	0.154687	0.264188	AT3G51920	1	Cambium
GO:0006098	pentose-phosphate shunt	0.159117	0.264188	AT5G41670	1	Cambium
GO:0010193	response to ozone	0.159117	0.264188	AT5G27600	1	Cambium
GO:0010584	pollen exine formation	0.159117	0.264188	AT4G19180	1	Cambium
GO:0034219	carbohydrate transmembrane transport	0.159117	0.264188	AT1G08920	1	Cambium
GO:1903008	organelle disassembly	0.159117	0.264188	AT2G25625	1	Cambium
GO:0006338	chromatin remodeling	0.159731	0.264188	AT5G25480/AT3G07220/AT5G11470	3	Cambium
GO:0009408	response to heat	0.160375	0.264188	AT1G61667/AT5G67300/AT1G66340/AT2G42540	4	Cambium
GO:0009787	regulation of abscisic acid-activated signaling pathway	0.161252	0.264188	AT1G52400/AT1G07430	2	Cambium
GO:0071365	cellular response to auxin stimulus	0.161252	0.264188	AT4G37260/AT5G67300	2	Cambium
GO:1901419	regulation of response to alcohol	0.161252	0.264188	AT1G52400/AT1G07430	2	Cambium
GO:1905957	regulation of cellular response to alcohol	0.161252	0.264188	AT1G52400/AT1G07430	2	Cambium
GO:0009695	jasmonic acid biosynthetic process	0.163524	0.264188	AT1G67560	1	Cambium
GO:0009900	dehiscence	0.163524	0.264188	AT4G19180	1	Cambium
GO:0046889	positive regulation of lipid biosynthetic process	0.163524	0.264188	AT3G22231	1	Cambium
GO:0052386	cell wall thickening	0.163524	0.264188	AT1G66340	1	Cambium
GO:0098876	vesicle-mediated transport to the plasma membrane	0.163524	0.264188	AT5G26980	1	Cambium
GO:1900376	regulation of secondary metabolite biosynthetic process	0.163524	0.264188	AT3G16340	1	Cambium
GO:1902850	microtubule cytoskeleton organization involved in mitosis	0.163524	0.264188	AT2G45490	1	Cambium
GO:0006740	NADPH regeneration	0.167909	0.268721	AT5G41670	1	Cambium
GO:0009958	positive gravitropism	0.167909	0.268721	AT5G50375	1	Cambium
GO:0090056	regulation of chlorophyll metabolic process	0.167909	0.268721	AT4G31920	1	Cambium
GO:0016128	phytosteroid metabolic process	0.17227	0.272287	AT2G38050	1	Cambium
GO:0016131	brassinosteroid metabolic process	0.17227	0.272287	AT2G38050	1	Cambium
GO:0051053	negative regulation of DNA metabolic process	0.17227	0.272287	AT5G11470	1	Cambium
GO:0098739	import across plasma membrane	0.17227	0.272287	AT3G56200	1	Cambium
GO:0016051	carbohydrate biosynthetic process	0.173489	0.273367	AT4G17770/AT2G18700/AT1G55850/AT4G21910	4	Cambium
GO:0009828	plant-type cell wall loosening	0.176609	0.276576	AT4G28250	1	Cambium
GO:0045834	positive regulation of lipid metabolic process	0.176609	0.276576	AT3G22231	1	Cambium
GO:0048278	vesicle docking	0.180926	0.280752	AT5G26980	1	Cambium
GO:0051156	glucose 6-phosphate metabolic process	0.180926	0.280752	AT5G41670	1	Cambium
GO:1902025	nitrate import	0.180926	0.280752	AT2G40530	1	Cambium
GO:1901615	organic hydroxy compound metabolic process	0.183823	0.282267	AT1G52400/AT3G27350/AT2G38050/AT5G50375	4	Cambium
GO:0002758	innate immune response-activating signal transduction	0.185219	0.282267	AT3G28690	1	Cambium
GO:0009718	anthocyanin-containing compound biosynthetic process	0.185219	0.282267	AT1G69690	1	Cambium
GO:0031507	heterochromatin formation	0.185219	0.282267	AT5G11470	1	Cambium
GO:0031647	regulation of protein stability	0.185219	0.282267	AT2G42540	1	Cambium
GO:0080022	primary root development	0.185219	0.282267	AT4G31920	1	Cambium
GO:0032879	regulation of localization	0.189229	0.283695	AT1G47400/AT1G47395	2	Cambium
GO:0045333	cellular respiration	0.189229	0.283695	AT5G50950/ATMG00513	2	Cambium
GO:0071214	cellular response to abiotic stimulus	0.189375	0.283695	AT3G22231/AT3G27350/AT2G42540	3	Cambium
GO:0104004	cellular response to environmental stimulus	0.189375	0.283695	AT3G22231/AT3G27350/AT2G42540	3	Cambium
GO:0009690	cytokinin metabolic process	0.189491	0.283695	AT1G66340	1	Cambium
GO:0010099	regulation of photomorphogenesis	0.189491	0.283695	AT5G37190	1	Cambium
GO:0051241	negative regulation of multicellular organismal process	0.193011	0.285042	AT3G03450/AT1G07430	2	Cambium
GO:0002757	immune response-activating signal transduction	0.19374	0.285042	AT3G28690	1	Cambium
GO:0002764	immune response-regulating signaling pathway	0.19374	0.285042	AT3G28690	1	Cambium
GO:0009962	regulation of flavonoid biosynthetic process	0.19374	0.285042	AT1G69690	1	Cambium
GO:0042759	long-chain fatty acid biosynthetic process	0.19374	0.285042	AT1G67560	1	Cambium
GO:1901000	regulation of response to salt stress	0.19374	0.285042	AT4G37260	1	Cambium
GO:0000281	mitotic cytokinesis	0.197967	0.288764	AT1G55850	1	Cambium
GO:0006820	anion transport	0.197967	0.288764	AT2G16990	1	Cambium
GO:0006892	post-Golgi vesicle-mediated transport	0.197967	0.288764	AT5G26980	1	Cambium
GO:0042445	hormone metabolic process	0.200602	0.290745	AT1G66340/AT2G38050	2	Cambium
GO:0006635	fatty acid beta-oxidation	0.202173	0.290745	AT5G47720	1	Cambium
GO:0007030	Golgi organization	0.202173	0.290745	AT5G26980	1	Cambium
GO:0009825	multidimensional cell growth	0.202173	0.290745	AT1G74670	1	Cambium
GO:0070828	heterochromatin organization	0.202173	0.290745	AT5G11470	1	Cambium
GO:0098771	inorganic ion homeostasis	0.204025	0.292584	AT3G56240/AT1G30320/AT3G26510	3	Cambium
GO:0006368	transcription elongation by RNA polymerase II promoter	0.206356	0.292639	AT5G53450	1	Cambium
GO:0010082	regulation of root meristem growth	0.206356	0.292639	AT4G31920	1	Cambium
GO:0046434	organophosphate catabolic process	0.206356	0.292639	AT4G19180	1	Cambium
GO:2000022	regulation of jasmonic acid mediated signaling pathway	0.206356	0.292639	AT5G67300	1	Cambium
GO:0098754	detoxification	0.208229	0.293198	AT3G44320/AT4G21910	2	Cambium
GO:0048437	floral organ development	0.209417	0.293198	AT3G07220/AT4G19180/AT1G69690	3	Cambium
GO:0009687	abscisic acid metabolic process	0.210517	0.293198	AT1G52400	1	Cambium
GO:0032784	regulation of DNA-templated transcription elongation	0.210517	0.293198	AT5G53450	1	Cambium
GO:0043288	apocarotenoid metabolic process	0.210517	0.293198	AT1G52400	1	Cambium
GO:1902644	tertiary alcohol metabolic process	0.210517	0.293198	AT1G52400	1	Cambium
GO:0072330	monocarboxylic acid biosynthetic process	0.21077	0.293198	AT1G67560/AT4G21910/AT1G10280	3	Cambium
GO:0006739	NADP metabolic process	0.214657	0.296987	AT5G41670	1	Cambium
GO:0035970	peptidyl-threonine dephosphorylation	0.214657	0.296987	AT1G07430	1	Cambium
GO:0015980	energy derivation by oxidation of organic compounds	0.217804	0.300527	AT5G50950/ATMG00513	2	Cambium
GO:0000302	response to reactive oxygen species	0.221646	0.30423	AT3G56240/AT5G27600	2	Cambium
GO:0019395	fatty acid oxidation	0.222872	0.30423	AT5G47720	1	Cambium
GO:0051084	'de novo' post-translational protein folding	0.222872	0.30423	AT2G20550	1	Cambium
GO:0051085	chaperone cofactor-dependent protein refolding	0.222872	0.30423	AT2G20550	1	Cambium
GO:0005985	sucrose metabolic process	0.226948	0.306515	AT1G22710	1	Cambium
GO:0009062	fatty acid catabolic process	0.226948	0.306515	AT5G47720	1	Cambium
GO:0047484	regulation of response to osmotic stress	0.226948	0.306515	AT4G37260	1	Cambium
GO:0052545	callose localization	0.226948	0.306515	AT1G66340	1	Cambium
GO:0010118	stomatal movement	0.229345	0.307116	AT1G52400/AT1G66340	2	Cambium
GO:0006325	chromatin organization	0.229908	0.307116	AT5G25480/AT3G07220/AT5G11470	3	Cambium
GO:0010208	pollen wall assembly	0.231002	0.307116	AT4G19180	1	Cambium
GO:0046618	xenobiotic export from cell	0.231002	0.307116	AT4G21910	1	Cambium
GO:1901401	regulation of tetrapyrrole metabolic process	0.231002	0.307116	AT4G31920	1	Cambium
GO:1990961	xenobiotic detoxification by transmembrane export across the plasma membrane	0.231002	0.307116	AT4G21910	1	Cambium
GO:0035556	intracellular signal transduction	0.232585	0.308418	AT4G15800/AT5G58350/AT1G66340/AT3G51920	4	Cambium
GO:0022406	membrane docking	0.235035	0.308462	AT5G26980	1	Cambium
GO:0070972	protein localization to endoplasmic reticulum	0.235035	0.308462	AT1G19970	1	Cambium
GO:0140056	organelle localization by membrane tethering	0.235035	0.308462	AT5G26980	1	Cambium
GO:1902531	regulation of intracellular signal transduction	0.235035	0.308462	AT1G66340	1	Cambium
GO:0040029	epigenetic regulation of gene expression	0.237062	0.308651	AT5G25480/AT5G11470	2	Cambium
GO:0006099	tricarboxylic acid cycle	0.239048	0.308651	AT5G50950	1	Cambium
GO:0033037	polysaccharide localization	0.239048	0.308651	AT1G66340	1	Cambium
GO:2000030	regulation of response to red or far red light	0.239048	0.308651	AT5G37190	1	Cambium
GO:0071555	cell wall organization	0.239599	0.308651	AT4G28250/AT1G74670/AT1G66340	3	Cambium
GO:0009657	plastid organization	0.240989	0.308651	AT2G25625/AT5G26980/AT2G42540	3	Cambium
GO:0009637	response to blue light	0.24286	0.308651	AT4G01120/AT3G27350	2	Cambium
GO:0006458	'de novo' protein folding	0.243039	0.308651	AT2G20550	1	Cambium
GO:0006906	vesicle fusion	0.243039	0.308651	AT5G26980	1	Cambium
GO:0009789	positive regulation of abscisic acid-activated signaling pathway	0.243039	0.308651	AT1G52400	1	Cambium
GO:0010109	regulation of photosynthesis	0.243039	0.308651	AT5G50950	1	Cambium
GO:0010927	cellular component assembly involved in morphogenesis	0.243039	0.308651	AT4G19180	1	Cambium
GO:0042743	hydrogen peroxide metabolic process	0.243039	0.308651	AT1G66340	1	Cambium
GO:0002218	activation of innate immune response	0.247009	0.312141	AT3G28690	1	Cambium
GO:0032989	cellular component morphogenesis	0.247009	0.312141	AT4G19180	1	Cambium
GO:0009636	response to toxic substance	0.250599	0.314023	AT3G44320/AT4G21910	2	Cambium
GO:0009909	regulation of flower development	0.250599	0.314023	AT2G45660/AT5G60910	2	Cambium
GO:0042023	DNA endoreduplication	0.250959	0.314023	AT1G69690	1	Cambium
GO:0051651	maintenance of location in cell	0.250959	0.314023	AT1G19970	1	Cambium
GO:0019684	photosynthesis, light reaction	0.254472	0.315843	AT2G15960/AT3G26510	2	Cambium
GO:0002253	activation of immune response	0.254889	0.315843	AT3G28690	1	Cambium
GO:0009694	jasmonic acid metabolic process	0.254889	0.315843	AT1G67560	1	Cambium
GO:0010449	root meristem growth	0.254889	0.315843	AT4G31920	1	Cambium
GO:0006305	DNA alkylation	0.258797	0.316841	AT5G11470	1	Cambium
GO:0006306	DNA methylation	0.258797	0.316841	AT5G11470	1	Cambium
GO:0007166	cell surface receptor signaling pathway	0.258797	0.316841	AT3G28690	1	Cambium
GO:0010017	red or far-red light signaling pathway	0.258797	0.316841	AT2G42540	1	Cambium
GO:0090174	organelle membrane fusion	0.258797	0.316841	AT5G26980	1	Cambium
GO:0042546	cell wall biogenesis	0.260948	0.317792	AT4G11211/AT1G72416/AT1G55850/AT4G21910	4	Cambium
GO:0009664	plant-type cell wall organization	0.262222	0.317792	AT4G28250/AT1G74670	2	Cambium
GO:0009809	lignin biosynthetic process	0.262686	0.317792	AT3G16340	1	Cambium
GO:1900055	regulation of leaf senescence	0.262686	0.317792	AT4G15415	1	Cambium
GO:1901264	carbohydrate derivative transport	0.262686	0.317792	AT4G05110	1	Cambium
GO:0000096	sulfur amino acid metabolic process	0.266554	0.32095	AT4G15415	1	Cambium
GO:0006714	sesquiterpenoid metabolic process	0.266554	0.32095	AT1G52400	1	Cambium
GO:0006749	glutathione metabolic process	0.270402	0.324055	AT5G26220	1	Cambium
GO:0046496	nicotinamide nucleotide metabolic process	0.270402	0.324055	AT5G41670	1	Cambium
GO:0006354	DNA-templated transcription elongation	0.27423	0.32483	AT5G53450	1	Cambium
GO:0009788	negative regulation of abscisic acid-activated signaling pathway	0.27423	0.32483	AT1G07430	1	Cambium
GO:0019362	pyridine nucleotide metabolic process	0.27423	0.32483	AT5G41670	1	Cambium
GO:1901420	negative regulation of response to alcohol	0.27423	0.32483	AT1G07430	1	Cambium
GO:1905958	negative regulation of cellular response to alcohol	0.27423	0.32483	AT1G07430	1	Cambium
GO:0071489	cellular response to red or far red light	0.278038	0.328578	AT2G42540	1	Cambium
GO:0006661	phosphatidylinositol biosynthetic process	0.281827	0.330758	AT3G22231	1	Cambium
GO:0009066	aspartate family amino acid metabolic process	0.281827	0.330758	AT4G15415	1	Cambium
GO:0042538	hyperosmotic salinity response	0.281827	0.330758	AT3G03450	1	Cambium
GO:0009668	plastid membrane organization	0.285595	0.334413	AT2G42540	1	Cambium
GO:0048831	regulation of shoot system development	0.287405	0.335762	AT2G45660/AT5G60910	2	Cambium
GO:1903047	mitotic cell cycle process	0.28934	0.336487	AT1G55850/AT2G45490	2	Cambium
GO:0036503	ERAD pathway	0.289344	0.336487	AT4G29960	1	Cambium
GO:0071824	protein-DNA complex subunit organization	0.291766	0.338533	AT5G25480/AT3G07220/AT5G11470	3	Cambium
GO:0009644	response to high light intensity	0.293073	0.339278	AT2G42540	1	Cambium
GO:0007051	spindle organization	0.296783	0.341252	AT2G45490	1	Cambium
GO:0009064	glutamine family amino acid metabolic process	0.296783	0.341252	AT5G07440	1	Cambium
GO:0061077	chaperone-mediated protein folding	0.296783	0.341252	AT2G20550	1	Cambium
GO:0000911	cytokinesis by cell plate formation	0.304145	0.34737	AT5G50375	1	Cambium
GO:0016125	sterol metabolic process	0.304145	0.34737	AT5G50375	1	Cambium
GO:0044786	cell cycle DNA replication	0.304145	0.34737	AT1G69690	1	Cambium
GO:0009808	lignin metabolic process	0.311431	0.353319	AT3G16340	1	Cambium
GO:0010286	heat acclimation	0.311431	0.353319	AT2G42540	1	Cambium
GO:0072524	pyridine-containing compound metabolic process	0.311431	0.353319	AT5G41670	1	Cambium
GO:0010090	trichome morphogenesis	0.315045	0.355053	AT4G15415	1	Cambium
GO:0030244	cellulose biosynthetic process	0.315045	0.355053	AT1G55850	1	Cambium
GO:0045089	positive regulation of innate immune response	0.315045	0.355053	AT3G28690	1	Cambium
GO:0061025	membrane fusion	0.318641	0.358314	AT5G26980	1	Cambium
GO:0002684	positive regulation of immune system process	0.322218	0.358389	AT3G28690	1	Cambium
GO:0006972	hyperosmotic response	0.322218	0.358389	AT3G03450	1	Cambium
GO:0010075	regulation of meristem growth	0.322218	0.358389	AT4G31920	1	Cambium
GO:0050778	positive regulation of immune response	0.322218	0.358389	AT3G28690	1	Cambium
GO:0061640	cytoskeleton-dependent cytokinesis	0.322218	0.358389	AT1G55850	1	Cambium
GO:0006811	ion transport	0.323201	0.358702	AT1G47400/AT1G47395/AT2G16990	3	Cambium
GO:0046890	regulation of lipid biosynthetic process	0.332836	0.368594	AT3G22231	1	Cambium
GO:0030243	cellulose metabolic process	0.336339	0.370864	AT1G55850	1	Cambium
GO:0032984	protein-containing complex disassembly	0.336339	0.370864	AT2G42330	1	Cambium
GO:0046148	pigment biosynthetic process	0.34122	0.375435	AT1G69690/AT4G31920	2	Cambium
GO:0009742	brassinosteroid mediated signaling pathway	0.346738	0.379056	AT4G08950	1	Cambium
GO:0043401	steroid hormone mediated signaling pathway	0.346738	0.379056	AT4G08950	1	Cambium
GO:0071383	cellular response to steroid hormone stimulus	0.346738	0.379056	AT4G08950	1	Cambium
GO:0051302	regulation of cell division	0.350169	0.381988	AT2G45490	1	Cambium
GO:0031348	negative regulation of defense response	0.353581	0.384069	AT4G15415	1	Cambium
GO:2000280	regulation of root development	0.353581	0.384069	AT2G40530	1	Cambium
GO:0048545	response to steroid hormone	0.356976	0.386491	AT4G08950	1	Cambium
GO:0009658	chloroplast organization	0.360165	0.386491	AT2G25625/AT5G26980	2	Cambium
GO:0009624	response to nematode	0.360353	0.386491	AT5G53550	1	Cambium
GO:0051235	maintenance of location	0.360353	0.386491	AT1G19970	1	Cambium
GO:0051274	beta-glucan biosynthetic process	0.360353	0.386491	AT1G55850	1	Cambium
GO:0071367	cellular response to brassinosteroid stimulus	0.360353	0.386491	AT4G08950	1	Cambium
GO:0030001	metal ion transport	0.36205	0.386843	AT1G47400/AT1G47395	2	Cambium
GO:0048653	anther development	0.363712	0.386843	AT4G19180	1	Cambium
GO:0120254	olefinic compound metabolic process	0.363712	0.386843	AT1G52400	1	Cambium
GO:2000242	negative regulation of reproductive process	0.363712	0.386843	AT1G07430	1	Cambium
GO:0007267	cell-cell signaling	0.367054	0.387973	AT4G15800	1	Cambium
GO:0043086	negative regulation of catalytic activity	0.367054	0.387973	AT1G47960	1	Cambium
GO:1901606	alpha-amino acid catabolic process	0.367054	0.387973	AT5G07440	1	Cambium
GO:0042440	pigment metabolic process	0.370347	0.38907	AT1G69690/AT4G31920/AT4G21910	3	Cambium
GO:0006897	endocytosis	0.370378	0.38907	AT5G50375	1	Cambium
GO:0009873	ethylene-activated signaling pathway	0.370378	0.38907	AT1G66340	1	Cambium
GO:0006304	DNA modification	0.373686	0.390935	AT5G11470	1	Cambium
GO:0046488	phosphatidylinositol metabolic process	0.373686	0.390935	AT3G22231	1	Cambium
GO:0002213	defense response to insect	0.376975	0.39357	AT4G30460	1	Cambium
GO:0010026	trichome differentiation	0.380248	0.396177	AT4G15415	1	Cambium
GO:0051273	beta-glucan metabolic process	0.383504	0.397945	AT1G55850	1	Cambium
GO:0140115	export across plasma membrane	0.383504	0.397945	AT4G21910	1	Cambium
GO:0044092	negative regulation of molecular function	0.386742	0.400491	AT1G47960	1	Cambium
GO:0048284	organelle fusion	0.389964	0.40301	AT5G26980	1	Cambium
GO:0009063	cellular amino acid catabolic process	0.393169	0.405501	AT5G07440	1	Cambium
GO:0071369	cellular response to ethylene stimulus	0.396357	0.407965	AT1G66340	1	Cambium
GO:0009639	response to red or far red light	0.397262	0.408074	AT5G37190/AT3G27350/AT2G42540	3	Cambium
GO:0035266	meristem growth	0.402684	0.412242	AT4G31920	1	Cambium
GO:0009738	abscisic acid-activated signaling pathway	0.402935	0.412242	AT1G52400/AT1G07430	2	Cambium
GO:0019220	regulation of phosphate metabolic process	0.408945	0.417554	AT3G22231	1	Cambium
GO:0015995	chlorophyll biosynthetic process	0.412051	0.418225	AT4G31920	1	Cambium
GO:0051174	regulation of phosphorus metabolic process	0.412051	0.418225	AT3G22231	1	Cambium
GO:0061024	membrane organization	0.412059	0.418225	AT5G26980/AT2G42540	2	Cambium
GO:0000278	mitotic cell cycle	0.417502	0.422908	AT1G55850/AT2G45490	2	Cambium
GO:0009723	response to ethylene	0.41931	0.423899	AT1G66340/AT3G03450	2	Cambium
GO:0071695	anatomical structure maturation	0.422919	0.426702	AT1G61100/AT1G10020	2	Cambium
GO:2000028	regulation of photoperiodism, flowering	0.424314	0.427265	AT3G22231	1	Cambium
GO:0006753	nucleoside phosphate metabolic process	0.426516	0.428637	AT4G19180/AT5G41670	2	Cambium
GO:0015931	nucleobase-containing compound transport	0.430349	0.429951	AT4G05110	1	Cambium
GO:0072657	protein localization to membrane	0.430349	0.429951	AT5G26980	1	Cambium
GO:0090150	establishment of protein localization to membrane	0.430349	0.429951	AT5G26980	1	Cambium
GO:0045088	regulation of innate immune response	0.436322	0.434219	AT3G28690	1	Cambium
GO:0090626	plant epidermis morphogenesis	0.436322	0.434219	AT4G15415	1	Cambium
GO:0007034	vacuolar transport	0.442233	0.438392	AT5G26980	1	Cambium
GO:0048467	gynoecium development	0.442233	0.438392	AT1G69690	1	Cambium
GO:0006779	porphyrin-containing compound biosynthetic process	0.445166	0.440443	AT4G31920	1	Cambium
GO:0046474	glycerophospholipid biosynthetic process	0.448083	0.442472	AT3G22231	1	Cambium
GO:0009699	phenylpropanoid biosynthetic process	0.450984	0.444478	AT3G16340	1	Cambium
GO:0044242	cellular lipid catabolic process	0.453871	0.446461	AT5G47720	1	Cambium
GO:0009640	photomorphogenesis	0.456743	0.448421	AT5G37190	1	Cambium
GO:0000160	phosphorelay signal transduction system	0.459599	0.45036	AT1G66340	1	Cambium
GO:0045934	negative regulation of nucleobase-containing compound metabolic process	0.467018	0.456753	AT5G11470/AT1G30500	2	Cambium
GO:0015698	inorganic anion transport	0.46808	0.456916	AT2G40530	1	Cambium
GO:0048646	anatomical structure formation involved in morphogenesis	0.472178	0.459726	AT4G28250/AT4G19180	2	Cambium
GO:0010256	endomembrane system organization	0.47366	0.459726	AT5G26980	1	Cambium
GO:0016050	vesicle organization	0.47366	0.459726	AT5G26980	1	Cambium
GO:0098657	import into cell	0.481921	0.466839	AT5G50375	1	Cambium
GO:0002682	regulation of immune system process	0.484647	0.466839	AT3G28690	1	Cambium
GO:0034976	response to endoplasmic reticulum stress	0.484647	0.466839	AT4G29960	1	Cambium
GO:0050776	regulation of immune response	0.484647	0.466839	AT3G28690	1	Cambium
GO:0009060	aerobic respiration	0.487357	0.467686	AT5G50950	1	Cambium
GO:0009411	response to UV	0.487357	0.467686	AT3G22231	1	Cambium
GO:0010817	regulation of hormone levels	0.489159	0.468534	AT1G66340/AT2G38050	2	Cambium
GO:0006812	cation transport	0.490839	0.469262	AT1G47400/AT1G47395	2	Cambium
GO:0048638	regulation of developmental growth	0.495857	0.473174	AT3G07220/AT4G31920	2	Cambium
GO:0051052	regulation of DNA metabolic process	0.49806	0.47439	AT5G11470	1	Cambium
GO:0051668	localization within membrane	0.508541	0.483471	AT5G26980	1	Cambium
GO:0048581	negative regulation of post-embryonic development	0.516259	0.489896	AT3G03450	1	Cambium
GO:0006261	DNA-templated DNA replication	0.521337	0.493797	AT1G69690	1	Cambium
GO:0071215	cellular response to abscisic acid stimulus	0.523696	0.494197	AT1G52400/AT1G07430	2	Cambium
GO:0097306	cellular response to alcohol	0.523696	0.494197	AT1G52400/AT1G07430	2	Cambium
GO:0006470	protein dephosphorylation	0.526363	0.494884	AT1G07430	1	Cambium
GO:0071826	ribonucleoprotein complex subunit organization	0.526363	0.494884	AT2G42330	1	Cambium
GO:0045017	glycerolipid biosynthetic process	0.528856	0.496314	AT3G22231	1	Cambium
GO:0009832	plant-type cell wall biogenesis	0.533276	0.499544	AT1G72416/AT1G55850	2	Cambium
GO:0009250	glucan biosynthetic process	0.538698	0.503699	AT1G55850	1	Cambium
GO:0033014	tetrapyrrole biosynthetic process	0.545946	0.509543	AT4G31920	1	Cambium
GO:0010629	negative regulation of gene expression	0.547399	0.509966	AT5G25480/AT5G11470	2	Cambium
GO:0010564	regulation of cell cycle process	0.550715	0.512121	AT2G45490	1	Cambium
GO:0090407	organophosphate biosynthetic process	0.561223	0.520164	AT3G22231/AT1G01290	2	Cambium
GO:0006650	glycerophospholipid metabolic process	0.562421	0.520164	AT3G22231	1	Cambium
GO:0008654	phospholipid biosynthetic process	0.562421	0.520164	AT3G22231	1	Cambium
GO:0009308	amine metabolic process	0.571567	0.527667	AT1G66340	1	Cambium
GO:0006260	DNA replication	0.573824	0.528794	AT1G69690	1	Cambium
GO:0055086	nucleobase-containing small molecule metabolic process	0.577711	0.531418	AT4G19180/AT5G41670	2	Cambium
GO:0006066	alcohol metabolic process	0.580524	0.533044	AT1G52400	1	Cambium
GO:0051640	organelle localization	0.584932	0.536128	AT5G26980	1	Cambium
GO:0010087	phloem or xylem histogenesis	0.587119	0.537168	AT1G66340	1	Cambium
GO:0046777	protein autophosphorylation	0.595752	0.544092	AT5G58350	1	Cambium
GO:0006633	fatty acid biosynthetic process	0.606293	0.552729	AT1G67560	1	Cambium
GO:0140352	export from cell	0.608368	0.553633	AT4G21910	1	Cambium
GO:0009267	cellular response to starvation	0.610432	0.554523	AT3G44320	1	Cambium
GO:0034655	nucleobase-containing compound catabolic process	0.614529	0.557252	AT4G19180	1	Cambium
GO:0040008	regulation of growth	0.628501	0.566929	AT3G07220/AT4G31920	2	Cambium
GO:0006457	protein folding	0.628531	0.566929	AT2G20550	1	Cambium
GO:0048193	Golgi vesicle transport	0.628531	0.566929	AT5G26980	1	Cambium
GO:0009894	regulation of catabolic process	0.638223	0.574656	AT3G11240	1	Cambium
GO:0043414	macromolecule methylation	0.642029	0.576051	AT5G11470	1	Cambium
GO:0046486	glycerolipid metabolic process	0.642029	0.576051	AT3G22231	1	Cambium
GO:0051172	negative regulation of nitrogen compound metabolic process	0.64565	0.578283	AT5G11470/AT1G30500	2	Cambium
GO:0030003	cellular cation homeostasis	0.647664	0.579071	AT3G56240	1	Cambium
GO:0000226	microtubule cytoskeleton organization	0.649523	0.579718	AT2G45490	1	Cambium
GO:0031669	cellular response to nutrient levels	0.658671	0.586856	AT3G44320	1	Cambium
GO:0006873	cellular ion homeostasis	0.662263	0.589029	AT3G56240	1	Cambium
GO:0016311	dephosphorylation	0.669336	0.594285	AT1G07430	1	Cambium
GO:0006163	purine nucleotide metabolic process	0.683043	0.605402	AT5G41670	1	Cambium
GO:0050790	regulation of catalytic activity	0.692953	0.61312	AT1G47960	1	Cambium
GO:0006644	phospholipid metabolic process	0.699387	0.617743	AT3G22231	1	Cambium
GO:0016052	carbohydrate catabolic process	0.700975	0.618076	AT5G41670	1	Cambium
GO:0034220	ion transmembrane transport	0.710327	0.625243	AT2G16990	1	Cambium
GO:0015994	chlorophyll metabolic process	0.714894	0.6271	AT4G31920	1	Cambium
GO:0044042	glucan metabolic process	0.714894	0.6271	AT1G55850	1	Cambium
GO:0072521	purine-containing compound metabolic process	0.7164	0.627343	AT5G41670	1	Cambium
GO:0000398	mRNA splicing, via spliceosome	0.723814	0.629713	AT2G42330	1	Cambium
GO:0065009	regulation of molecular function	0.723814	0.629713	AT1G47960	1	Cambium
GO:0009826	unidimensional cell growth	0.724296	0.629713	AT4G28250/AT2G47440	2	Cambium
GO:0045892	negative regulation of DNA-templated transcription	0.725274	0.629713	AT1G30500	1	Cambium
GO:1902679	negative regulation of RNA biosynthetic process	0.725274	0.629713	AT1G30500	1	Cambium
GO:0032259	methylation	0.729606	0.631328	AT5G11470	1	Cambium
GO:0051726	regulation of cell cycle	0.729606	0.631328	AT2G45490	1	Cambium
GO:0007017	microtubule-based process	0.733871	0.633944	AT2G45490	1	Cambium
GO:0031668	cellular response to extracellular stimulus	0.74627	0.643565	AT3G44320	1	Cambium
GO:0055080	cation homeostasis	0.748946	0.644784	AT3G56240	1	Cambium
GO:0055082	cellular chemical homeostasis	0.750274	0.644839	AT3G56240	1	Cambium
GO:0051253	negative regulation of RNA metabolic process	0.751594	0.644889	AT1G30500	1	Cambium
GO:0009117	nucleotide metabolic process	0.755515	0.646081	AT5G41670	1	Cambium
GO:0071496	cellular response to external stimulus	0.755515	0.646081	AT3G44320	1	Cambium
GO:0000375	RNA splicing, via transesterification reactions	0.760647	0.648298	AT2G42330	1	Cambium
GO:0000377	RNA splicing, via transesterification reactions with bulged adenosine as nucleophile	0.760647	0.648298	AT2G42330	1	Cambium
GO:0010016	shoot system morphogenesis	0.765672	0.651493	AT5G51550	1	Cambium
GO:0000271	polysaccharide biosynthetic process	0.773014	0.654326	AT1G55850	1	Cambium
GO:0006721	terpenoid metabolic process	0.774215	0.654326	AT1G52400	1	Cambium
GO:0046700	heterocycle catabolic process	0.774215	0.654326	AT4G19180	1	Cambium
GO:0044270	cellular nitrogen compound catabolic process	0.77541	0.654326	AT4G19180	1	Cambium
GO:0050801	ion homeostasis	0.77541	0.654326	AT3G56240	1	Cambium
GO:0042594	response to starvation	4.51728e-05	0.0119862	AT5G04150/AT2G30766/AT1G47395/AT2G41240/AT1G27320/AT4G04620/AT3G18290/AT3G56980/AT1G23020	9	Companion_Cell
GO:0060586	multicellular organismal iron ion homeostasis	5.86838e-05	0.0119862	AT5G04150/AT2G41240/AT3G18290/AT3G56980	4	Companion_Cell
GO:0031667	response to nutrient levels	6.215e-05	0.0119862	AT5G04150/AT2G30766/AT1G47395/AT2G41240/AT1G27320/AT4G04620/AT3G18290/AT3G56980/AT3G11220/AT1G23020	10	Companion_Cell
GO:0009991	response to extracellular stimulus	6.48823e-05	0.0119862	AT5G04150/AT2G30766/AT1G47395/AT2G41240/AT1G27320/AT4G04620/AT5G50430/AT3G18290/AT3G56980/AT3G11220/AT1G23020	11	Companion_Cell
GO:0048871	multicellular organismal homeostasis	0.000191868	0.0283561	AT5G04150/AT2G41240/AT3G18290/AT3G56980	4	Companion_Cell
GO:0006879	cellular iron ion homeostasis	0.000335796	0.0348267	AT5G04150/AT2G41240/AT3G18290/AT3G56980	4	Companion_Cell
GO:0010959	regulation of metal ion transport	0.000349618	0.0348267	AT2G30766/AT1G47395/AT1G27320	3	Companion_Cell
GO:0009267	cellular response to starvation	0.000377041	0.0348267	AT5G04150/AT2G41240/AT1G27320/AT4G04620/AT3G18290/AT3G56980/AT1G23020	7	Companion_Cell
GO:0031668	cellular response to extracellular stimulus	0.000718976	0.057363	AT5G04150/AT2G41240/AT1G27320/AT4G04620/AT5G50430/AT3G18290/AT3G56980/AT1G23020	8	Companion_Cell
GO:0031669	cellular response to nutrient levels	0.000819479	0.057363	AT5G04150/AT2G41240/AT1G27320/AT4G04620/AT3G18290/AT3G56980/AT1G23020	7	Companion_Cell
GO:0071496	cellular response to external stimulus	0.000853908	0.057363	AT5G04150/AT2G41240/AT1G27320/AT4G04620/AT5G50430/AT3G18290/AT3G56980/AT1G23020	8	Companion_Cell
GO:0071214	cellular response to abiotic stimulus	0.00132494	0.0753127	AT2G42540/AT3G22231/AT3G52740/AT1G09570/AT1G78650/AT5G50430/AT3G43700/AT1G66730	8	Companion_Cell
GO:0104004	cellular response to environmental stimulus	0.00132494	0.0753127	AT2G42540/AT3G22231/AT3G52740/AT1G09570/AT1G78650/AT5G50430/AT3G43700/AT1G66730	8	Companion_Cell
GO:0043269	regulation of ion transport	0.0018249	0.0963218	AT2G30766/AT1G47395/AT1G27320	3	Companion_Cell
GO:0071329	cellular response to sucrose stimulus	0.00233695	0.105276	AT1G27320/AT3G11220	2	Companion_Cell
GO:0006826	iron ion transport	0.00234981	0.105276	AT2G30766/AT1G47395/AT1G27320	3	Companion_Cell
GO:0046686	response to cadmium ion	0.00242196	0.105276	AT3G56240/AT5G26220/AT1G36370/AT5G65140	4	Companion_Cell
GO:0071324	cellular response to disaccharide stimulus	0.00284246	0.11669	AT1G27320/AT3G11220	2	Companion_Cell
GO:0071478	cellular response to radiation	0.00322862	0.119852	AT2G42540/AT3G22231/AT3G52740/AT1G09570/AT1G78650/AT1G66730	6	Companion_Cell
GO:0009819	drought recovery	0.00339446	0.119852	AT2G42540/AT3G20250	2	Companion_Cell
GO:0055082	cellular chemical homeostasis	0.00346183	0.119852	AT3G56240/AT5G04150/AT2G41240/AT5G42810/AT3G18290/AT3G56980/AT2G28520	7	Companion_Cell
GO:0030003	cellular cation homeostasis	0.00356826	0.119852	AT3G56240/AT5G04150/AT2G41240/AT3G18290/AT3G56980/AT2G28520	6	Companion_Cell
GO:0006873	cellular ion homeostasis	0.00432634	0.138997	AT3G56240/AT5G04150/AT2G41240/AT3G18290/AT3G56980/AT2G28520	6	Companion_Cell
GO:0010225	response to UV-C	0.00532242	0.163874	AT3G22231/AT1G66730	2	Companion_Cell
GO:0006289	nucleotide-excision repair	0.00565381	0.167115	AT1G12400/AT1G78650/AT4G16265	3	Companion_Cell
GO:0098771	inorganic ion homeostasis	0.00665351	0.173971	AT3G56240/AT5G04150/AT1G36370/AT2G41240/AT5G42810/AT3G18290/AT3G56980	7	Companion_Cell
GO:0006271	DNA strand elongation involved in DNA replication	0.00682748	0.173971	AT1G78650/AT1G66730	2	Companion_Cell
GO:0022616	DNA strand elongation	0.00682748	0.173971	AT1G78650/AT1G66730	2	Companion_Cell
GO:1990641	response to iron ion starvation	0.00682748	0.173971	AT2G30766/AT1G47395	2	Companion_Cell
GO:0034644	cellular response to UV	0.00764391	0.188282	AT3G22231/AT1G78650	2	Companion_Cell
GO:0019751	polyol metabolic process	0.00819319	0.195301	AT5G42810/AT5G58980/AT3G10370	3	Companion_Cell
GO:0019725	cellular homeostasis	0.00874927	0.202039	AT3G56240/AT5G04150/AT2G41240/AT5G42810/AT3G18290/AT3G56980/AT2G28520	7	Companion_Cell
GO:0046474	glycerophospholipid biosynthetic process	0.00985473	0.22067	AT3G22231/AT2G27340/AT4G04870/AT5G57190	4	Companion_Cell
GO:0006354	DNA-templated transcription elongation	0.0103568	0.225092	AT5G53450/AT5G45190/AT4G16265	3	Companion_Cell
GO:0051050	positive regulation of transport	0.0113204	0.239004	AT2G30766/AT1G47395	2	Companion_Cell
GO:0071482	cellular response to light stimulus	0.0126722	0.260114	AT2G42540/AT3G22231/AT3G52740/AT1G09570/AT1G78650	5	Companion_Cell
GO:0055080	cation homeostasis	0.0133136	0.265894	AT3G56240/AT5G04150/AT2G41240/AT3G18290/AT3G56980/AT2G28520	6	Companion_Cell
GO:0009411	response to UV	0.014618	0.284261	AT3G22231/AT1G78650/AT5G37890/AT1G66730	4	Companion_Cell
GO:0006672	ceramide metabolic process	0.0167924	0.31742	AT2G29525/AT5G58980	2	Companion_Cell
GO:0090407	organophosphate biosynthetic process	0.0172115	0.31742	AT3G22231/AT2G27340/AT4G04870/AT5G42810/AT5G20990/AT4G18440/AT5G57190	7	Companion_Cell
GO:0046700	heterocycle catabolic process	0.0184572	0.31742	AT1G27320/AT1G27130/AT1G59760/AT1G63020/AT1G23020/AT3G20250	6	Companion_Cell
GO:0044270	cellular nitrogen compound catabolic process	0.0187455	0.31742	AT1G27320/AT1G27130/AT1G59760/AT1G63020/AT1G23020/AT3G20250	6	Companion_Cell
GO:0050801	ion homeostasis	0.0187455	0.31742	AT3G56240/AT5G04150/AT2G41240/AT3G18290/AT3G56980/AT2G28520	6	Companion_Cell
GO:0015850	organic hydroxy compound transport	0.0192382	0.31742	AT4G16480/AT1G71960	2	Companion_Cell
GO:0009744	response to sucrose	0.0193301	0.31742	AT1G27320/AT1G28330/AT3G11220	3	Companion_Cell
GO:0006261	DNA-templated DNA replication	0.0201572	0.323807	AT1G78650/AT1G08840/AT1G51355/AT1G66730	4	Companion_Cell
GO:0034285	response to disaccharide	0.020676	0.325075	AT1G27320/AT1G28330/AT3G11220	3	Companion_Cell
GO:0045017	glycerolipid biosynthetic process	0.0215954	0.329221	AT3G22231/AT2G27340/AT4G04870/AT5G57190	4	Companion_Cell
GO:0000041	transition metal ion transport	0.0227893	0.329221	AT2G30766/AT1G47395/AT1G27320	3	Companion_Cell
GO:0017148	negative regulation of translation	0.0227893	0.329221	AT1G09570/AT1G63020/AT3G20250	3	Companion_Cell
GO:0034249	negative regulation of cellular amide metabolic process	0.0227893	0.329221	AT1G09570/AT1G63020/AT3G20250	3	Companion_Cell
GO:0032786	positive regulation of DNA-templated transcription, elongation	0.0231674	0.329221	AT5G53450/AT5G45190	2	Companion_Cell
GO:0046173	polyol biosynthetic process	0.0259539	0.355159	AT5G42810/AT5G58980	2	Companion_Cell
GO:0071897	DNA biosynthetic process	0.0259539	0.355159	AT1G78650/AT1G66730	2	Companion_Cell
GO:0006974	cellular response to DNA damage stimulus	0.0266055	0.357456	AT1G12400/AT1G78650/AT1G08840/AT5G20170/AT1G15910/AT4G16265/AT1G66730	7	Companion_Cell
GO:0006352	DNA-templated transcription initiation	0.0273554	0.358713	AT3G27250/AT1G12400/AT4G16265	3	Companion_Cell
GO:0019439	aromatic compound catabolic process	0.0284932	0.358713	AT1G27320/AT1G27130/AT1G59760/AT1G63020/AT1G23020/AT3G20250	6	Companion_Cell
GO:0006357	regulation of transcription by RNA polymerase II	0.0287029	0.358713	AT5G04150/AT2G41240/AT2G45660/AT5G53450/AT5G45190/AT3G56980/AT5G20170/AT2G14247	8	Companion_Cell
GO:0006650	glycerophospholipid metabolic process	0.0291263	0.358713	AT3G22231/AT2G27340/AT4G04870/AT5G57190	4	Companion_Cell
GO:0008654	phospholipid biosynthetic process	0.0291263	0.358713	AT3G22231/AT2G27340/AT4G04870/AT5G57190	4	Companion_Cell
GO:0010088	phloem development	0.0303732	0.365304	AT4G20270/AT3G01680	2	Companion_Cell
GO:0046467	membrane lipid biosynthetic process	0.0306501	0.365304	AT2G27340/AT2G29525/AT5G58980	3	Companion_Cell
GO:0019252	starch biosynthetic process	0.0319081	0.37119	AT5G51830/AT5G39790	2	Companion_Cell
GO:0006260	DNA replication	0.0321486	0.37119	AT1G78650/AT1G08840/AT1G51355/AT1G66730	4	Companion_Cell
GO:0071456	cellular response to hypoxia	0.0333599	0.375547	AT4G27450/AT3G18290/AT5G20250/AT4G38470/AT2G14247	5	Companion_Cell
GO:0036294	cellular response to decreased oxygen levels	0.0343812	0.375547	AT4G27450/AT3G18290/AT5G20250/AT4G38470/AT2G14247	5	Companion_Cell
GO:0071453	cellular response to oxygen levels	0.0343812	0.375547	AT4G27450/AT3G18290/AT5G20250/AT4G38470/AT2G14247	5	Companion_Cell
GO:0006367	transcription initiation at RNA polymerase II promoter	0.0350671	0.375547	AT1G12400/AT4G16265	2	Companion_Cell
GO:0030148	sphingolipid biosynthetic process	0.0350671	0.375547	AT2G29525/AT5G58980	2	Companion_Cell
GO:0042759	long-chain fatty acid biosynthetic process	0.0366903	0.383985	AT2G33380/AT5G58980	2	Companion_Cell
GO:0009615	response to virus	0.0368943	0.383985	AT5G42810/AT5G45190/AT3G20250	3	Companion_Cell
GO:0051248	negative regulation of protein metabolic process	0.0378356	0.384286	AT1G09570/AT1G63020/AT3G20250	3	Companion_Cell
GO:0007030	Golgi organization	0.0400214	0.384286	AT1G71830/AT2G46180	2	Companion_Cell
GO:1901361	organic cyclic compound catabolic process	0.0401435	0.384286	AT1G27320/AT1G27130/AT1G59760/AT1G63020/AT1G23020/AT3G20250	6	Companion_Cell
GO:0006368	transcription elongation by RNA polymerase II promoter	0.0417284	0.384286	AT5G53450/AT4G16265	2	Companion_Cell
GO:0010928	regulation of auxin mediated signaling pathway	0.0417284	0.384286	AT2G45000/AT3G11220	2	Companion_Cell
GO:0032784	regulation of DNA-templated transcription elongation	0.0434623	0.384286	AT5G53450/AT5G45190	2	Companion_Cell
GO:0015931	nucleobase-containing compound transport	0.0447646	0.384286	AT2G45000/AT5G19980/AT4G05110	3	Companion_Cell
GO:0010629	negative regulation of gene expression	0.0451255	0.384286	AT1G09570/AT5G20170/AT4G16430/AT1G63020/AT5G14620/AT3G20250	6	Companion_Cell
GO:0031329	regulation of cellular catabolic process	0.0458025	0.384286	AT1G27320/AT1G63020/AT3G20250	3	Companion_Cell
GO:0006281	DNA repair	0.0461661	0.384286	AT1G12400/AT1G78650/AT1G08840/AT1G15910/AT4G16265/AT1G66730	6	Companion_Cell
GO:0009909	regulation of flower development	0.0475625	0.384286	AT3G11450/AT2G45660/AT1G27320/AT1G45050	4	Companion_Cell
GO:0007005	mitochondrion organization	0.0491351	0.384286	AT1G04070/AT5G59410/AT2G40090/AT5G16930	4	Companion_Cell
GO:0009734	auxin-activated signaling pathway	0.0500725	0.384286	AT2G45000/AT5G20990/AT3G11220	3	Companion_Cell
GO:0006643	membrane lipid metabolic process	0.0545295	0.384286	AT2G27340/AT2G29525/AT5G58980	3	Companion_Cell
GO:0009640	photomorphogenesis	0.0545295	0.384286	AT3G55850/AT1G09570/AT5G20170	3	Companion_Cell
GO:0046486	glycerolipid metabolic process	0.0565634	0.384286	AT3G22231/AT2G27340/AT4G04870/AT5G57190	4	Companion_Cell
GO:0010073	meristem maintenance	0.0568001	0.384286	AT3G15680/AT2G45660/AT1G08840/AT4G20270/AT2G04865	5	Companion_Cell
GO:0009845	seed germination	0.0574241	0.384286	AT3G55850/AT1G27320/AT1G66730/AT1G75390	4	Companion_Cell
GO:0006417	regulation of translation	0.0579928	0.384286	AT1G09570/AT1G63020/AT3G20250	3	Companion_Cell
GO:0034248	regulation of cellular amide metabolic process	0.0603582	0.384286	AT1G09570/AT1G63020/AT3G20250	3	Companion_Cell
GO:0009743	response to carbohydrate	0.060937	0.384286	AT1G27320/AT1G28330/AT1G27130/AT3G11220	4	Companion_Cell
GO:0010256	endomembrane system organization	0.0615577	0.384286	AT1G71830/AT2G46180/AT4G00170	3	Companion_Cell
GO:0006575	cellular modified amino acid metabolic process	0.0621794	0.384286	AT1G36370/AT3G61530	2	Companion_Cell
GO:0006665	sphingolipid metabolic process	0.0621794	0.384286	AT2G29525/AT5G58980	2	Companion_Cell
GO:0010218	response to far red light	0.0621794	0.384286	AT3G55850/AT1G09570	2	Companion_Cell
GO:0050779	RNA destabilization	0.0621794	0.384286	AT1G63020/AT3G20250	2	Companion_Cell
GO:0061157	mRNA destabilization	0.0621794	0.384286	AT1G63020/AT3G20250	2	Companion_Cell
GO:0048831	regulation of shoot system development	0.063645	0.384286	AT3G11450/AT2G45660/AT1G27320/AT1G45050	4	Companion_Cell
GO:0051049	regulation of transport	0.0652226	0.384286	AT2G30766/AT1G47395/AT1G27320	3	Companion_Cell
GO:0006305	DNA alkylation	0.0661999	0.384286	AT1G36370/AT5G14620	2	Companion_Cell
GO:0006306	DNA methylation	0.0661999	0.384286	AT1G36370/AT5G14620	2	Companion_Cell
GO:0010017	red or far-red light signaling pathway	0.0661999	0.384286	AT2G42540/AT1G09570	2	Companion_Cell
GO:0061014	positive regulation of mRNA catabolic process	0.0682419	0.384286	AT1G63020/AT3G20250	2	Companion_Cell
GO:1901264	carbohydrate derivative transport	0.0682419	0.384286	AT5G19980/AT4G05110	2	Companion_Cell
GO:0009812	flavonoid metabolic process	0.0682967	0.384286	AT4G18440/AT3G15790/AT4G00500/AT3G11220	4	Companion_Cell
GO:0062197	cellular response to chemical stress	0.0689857	0.384286	AT5G58980/AT3G43700/AT3G14990	3	Companion_Cell
GO:0006167	AMP biosynthetic process	0.071289	0.384286	AT4G18440	1	Companion_Cell
GO:0006670	sphingosine metabolic process	0.071289	0.384286	AT5G58980	1	Companion_Cell
GO:0007035	vacuolar acidification	0.071289	0.384286	AT2G28520	1	Companion_Cell
GO:0008272	sulfate transport	0.071289	0.384286	AT3G51895	1	Companion_Cell
GO:0010161	red light signaling pathway	0.071289	0.384286	AT1G09570	1	Companion_Cell
GO:0010306	rhamnogalacturonan II biosynthetic process	0.071289	0.384286	AT1G16340	1	Companion_Cell
GO:0010396	rhamnogalacturonan II metabolic process	0.071289	0.384286	AT1G16340	1	Companion_Cell
GO:0010446	response to alkaline pH	0.071289	0.384286	AT1G47395	1	Companion_Cell
GO:0015976	carbon utilization	0.071289	0.384286	AT3G11220	1	Companion_Cell
GO:0019400	alditol metabolic process	0.071289	0.384286	AT3G10370	1	Companion_Cell
GO:0030149	sphingolipid catabolic process	0.071289	0.384286	AT5G58980	1	Companion_Cell
GO:0046174	polyol catabolic process	0.071289	0.384286	AT3G10370	1	Companion_Cell
GO:0046512	sphingosine biosynthetic process	0.071289	0.384286	AT5G58980	1	Companion_Cell
GO:0051452	intracellular pH reduction	0.071289	0.384286	AT2G28520	1	Companion_Cell
GO:0006749	glutathione metabolic process	0.0723875	0.384286	AT5G26220/AT1G27130	2	Companion_Cell
GO:0071322	cellular response to carbohydrate stimulus	0.0723875	0.384286	AT1G27320/AT3G11220	2	Companion_Cell
GO:0051052	regulation of DNA metabolic process	0.0728453	0.384286	AT1G36370/AT1G15910/AT1G51355	3	Companion_Cell
GO:0006997	nucleus organization	0.0744903	0.384286	AT5G05330/AT5G56210	2	Companion_Cell
GO:0055088	lipid homeostasis	0.0766124	0.384286	AT3G22231/AT2G40090	2	Companion_Cell
GO:0071489	cellular response to red or far red light	0.0766124	0.384286	AT2G42540/AT1G09570	2	Companion_Cell
GO:0048573	photoperiodism, flowering	0.0781116	0.384286	AT1G14440/AT3G22231/AT2G20410/AT2G04865	4	Companion_Cell
GO:0000731	DNA synthesis involved in DNA repair	0.0781336	0.384286	AT1G78650	1	Companion_Cell
GO:0006116	NADH oxidation	0.0781336	0.384286	AT3G10370	1	Companion_Cell
GO:0006545	glycine biosynthetic process	0.0781336	0.384286	AT1G36370	1	Companion_Cell
GO:0006646	phosphatidylethanolamine biosynthetic process	0.0781336	0.384286	AT5G57190	1	Companion_Cell
GO:0006655	phosphatidylglycerol biosynthetic process	0.0781336	0.384286	AT4G04870	1	Companion_Cell
GO:0007094	mitotic spindle assembly checkpoint signaling	0.0781336	0.384286	AT2G20635	1	Companion_Cell
GO:0031577	spindle checkpoint signaling	0.0781336	0.384286	AT2G20635	1	Companion_Cell
GO:0033046	negative regulation of sister chromatid segregation	0.0781336	0.384286	AT2G20635	1	Companion_Cell
GO:0033047	regulation of mitotic sister chromatid segregation	0.0781336	0.384286	AT2G20635	1	Companion_Cell
GO:0033048	negative regulation of mitotic sister chromatid segregation	0.0781336	0.384286	AT2G20635	1	Companion_Cell
GO:0045841	negative regulation of mitotic metaphase/anaphase transition	0.0781336	0.384286	AT2G20635	1	Companion_Cell
GO:0046033	AMP metabolic process	0.0781336	0.384286	AT4G18440	1	Companion_Cell
GO:0046466	membrane lipid catabolic process	0.0781336	0.384286	AT5G58980	1	Companion_Cell
GO:0051985	negative regulation of chromosome segregation	0.0781336	0.384286	AT2G20635	1	Companion_Cell
GO:0071173	spindle assembly checkpoint signaling	0.0781336	0.384286	AT2G20635	1	Companion_Cell
GO:0071174	mitotic spindle checkpoint signaling	0.0781336	0.384286	AT2G20635	1	Companion_Cell
GO:1902100	negative regulation of metaphase/anaphase transition of cell cycle	0.0781336	0.384286	AT2G20635	1	Companion_Cell
GO:1905819	negative regulation of chromosome separation	0.0781336	0.384286	AT2G20635	1	Companion_Cell
GO:2000816	negative regulation of mitotic sister chromatid separation	0.0781336	0.384286	AT2G20635	1	Companion_Cell
GO:0006661	phosphatidylinositol biosynthetic process	0.0787536	0.384286	AT3G22231/AT2G27340	2	Companion_Cell
GO:0071365	cellular response to auxin stimulus	0.0808462	0.384286	AT2G45000/AT5G20990/AT3G11220	3	Companion_Cell
GO:0045786	negative regulation of cell cycle	0.0809134	0.384286	AT2G32710/AT2G20635	2	Companion_Cell
GO:0051607	defense response to virus	0.0830915	0.384286	AT5G42810/AT3G20250	2	Companion_Cell
GO:0140546	defense response to symbiont	0.0830915	0.384286	AT5G42810/AT3G20250	2	Companion_Cell
GO:1903313	positive regulation of mRNA metabolic process	0.0830915	0.384286	AT1G63020/AT3G20250	2	Companion_Cell
GO:0009804	coumarin metabolic process	0.0849281	0.384286	AT1G47395	1	Companion_Cell
GO:0042436	indole-containing compound catabolic process	0.0849281	0.384286	AT1G27130	1	Companion_Cell
GO:0045839	negative regulation of mitotic nuclear division	0.0849281	0.384286	AT2G20635	1	Companion_Cell
GO:0046337	phosphatidylethanolamine metabolic process	0.0849281	0.384286	AT5G57190	1	Companion_Cell
GO:0046471	phosphatidylglycerol metabolic process	0.0849281	0.384286	AT4G04870	1	Companion_Cell
GO:0046520	sphingoid biosynthetic process	0.0849281	0.384286	AT5G58980	1	Companion_Cell
GO:0051643	endoplasmic reticulum localization	0.0849281	0.384286	AT4G00170	1	Companion_Cell
GO:0061817	endoplasmic reticulum-plasma membrane tethering	0.0849281	0.384286	AT4G00170	1	Companion_Cell
GO:1902290	positive regulation of defense response to oomycetes	0.0849281	0.384286	AT3G22231	1	Companion_Cell
GO:0006401	RNA catabolic process	0.0849838	0.384286	AT1G59760/AT1G63020/AT3G20250	3	Companion_Cell
GO:0043488	regulation of mRNA stability	0.0852875	0.384286	AT1G63020/AT3G20250	2	Companion_Cell
GO:0001676	long-chain fatty acid metabolic process	0.0875009	0.389318	AT2G33380/AT5G58980	2	Companion_Cell
GO:0006644	phospholipid metabolic process	0.0885918	0.389318	AT3G22231/AT2G27340/AT4G04870/AT5G57190	4	Companion_Cell
GO:0090351	seedling development	0.0896756	0.389318	AT3G55850/AT1G27320/AT1G66730/AT1G75390	4	Companion_Cell
GO:0061013	regulation of mRNA catabolic process	0.0897314	0.389318	AT1G63020/AT3G20250	2	Companion_Cell
GO:0006000	fructose metabolic process	0.0916727	0.389318	AT5G51830	1	Companion_Cell
GO:0006346	DNA methylation-dependent heterochromatin formation	0.0916727	0.389318	AT5G14620	1	Companion_Cell
GO:0034311	diol metabolic process	0.0916727	0.389318	AT5G58980	1	Companion_Cell
GO:0034312	diol biosynthetic process	0.0916727	0.389318	AT5G58980	1	Companion_Cell
GO:0045005	DNA-templated DNA replication maintenance of fidelity	0.0916727	0.389318	AT1G08840	1	Companion_Cell
GO:0071491	cellular response to red light	0.0916727	0.389318	AT1G09570	1	Companion_Cell
GO:0043487	regulation of RNA stability	0.0942424	0.393908	AT1G63020/AT3G20250	2	Companion_Cell
GO:0031331	positive regulation of cellular catabolic process	0.0965221	0.393908	AT1G63020/AT3G20250	2	Companion_Cell
GO:0006189	'de novo' IMP biosynthetic process	0.0983679	0.393908	AT4G18440	1	Companion_Cell
GO:0009268	response to pH	0.0983679	0.393908	AT1G47395	1	Companion_Cell
GO:0031125	rRNA 3'-end processing	0.0983679	0.393908	AT1G59760	1	Companion_Cell
GO:0032958	inositol phosphate biosynthetic process	0.0983679	0.393908	AT5G42810	1	Companion_Cell
GO:0055070	copper ion homeostasis	0.0983679	0.393908	AT3G56240	1	Companion_Cell
GO:0090158	endoplasmic reticulum membrane organization	0.0983679	0.393908	AT4G00170	1	Companion_Cell
GO:2000142	regulation of DNA-templated transcription initiation	0.0983679	0.393908	AT3G27250	1	Companion_Cell
GO:2001251	negative regulation of chromosome organization	0.0983679	0.393908	AT2G20635	1	Companion_Cell
GO:0005982	starch metabolic process	0.101128	0.393908	AT5G51830/AT5G39790	2	Companion_Cell
GO:0071215	cellular response to abscisic acid stimulus	0.101567	0.393908	AT2G20410/AT1G27320/AT1G71960/AT1G09870/AT5G58787	5	Companion_Cell
GO:0097306	cellular response to alcohol	0.101567	0.393908	AT2G20410/AT1G27320/AT1G71960/AT1G09870/AT5G58787	5	Companion_Cell
GO:0032879	regulation of localization	0.102401	0.393908	AT2G30766/AT1G47395/AT1G27320	3	Companion_Cell
GO:0010038	response to metal ion	0.104336	0.393908	AT3G56240/AT5G26220/AT1G36370/AT5G65140	4	Companion_Cell
GO:0002098	tRNA wobble uridine modification	0.105014	0.393908	AT3G11220	1	Companion_Cell
GO:0006002	fructose 6-phosphate metabolic process	0.105014	0.393908	AT4G32840	1	Companion_Cell
GO:0006303	double-strand break repair via nonhomologous end joining	0.105014	0.393908	AT1G66730	1	Companion_Cell
GO:0032104	regulation of response to extracellular stimulus	0.105014	0.393908	AT3G11220	1	Companion_Cell
GO:0032107	regulation of response to nutrient levels	0.105014	0.393908	AT3G11220	1	Companion_Cell
GO:0046513	ceramide biosynthetic process	0.105014	0.393908	AT2G29525	1	Companion_Cell
GO:0140718	facultative heterochromatin formation	0.105014	0.393908	AT5G14620	1	Companion_Cell
GO:1902182	shoot apical meristem development	0.105014	0.393908	AT3G11450	1	Companion_Cell
GO:0006767	water-soluble vitamin metabolic process	0.108149	0.396514	AT1G36370/AT3G61530	2	Companion_Cell
GO:0034599	cellular response to oxidative stress	0.108149	0.396514	AT5G58980/AT3G14990	2	Companion_Cell
GO:0070918	small regulatory ncRNA processing	0.108149	0.396514	AT5G20170/AT1G63020	2	Companion_Cell
GO:0001666	response to hypoxia	0.109368	0.396514	AT4G27450/AT3G18290/AT5G20250/AT4G38470/AT2G14247	5	Companion_Cell
GO:0006188	IMP biosynthetic process	0.111611	0.396514	AT4G18440	1	Companion_Cell
GO:0006474	N-terminal protein amino acid acetylation	0.111611	0.396514	AT5G58450	1	Companion_Cell
GO:0009786	regulation of asymmetric cell division	0.111611	0.396514	AT1G13650	1	Companion_Cell
GO:0010965	regulation of mitotic sister chromatid separation	0.111611	0.396514	AT2G20635	1	Companion_Cell
GO:0035999	tetrahydrofolate interconversion	0.111611	0.396514	AT1G36370	1	Companion_Cell
GO:0051211	anisotropic cell growth	0.111611	0.396514	AT3G50960	1	Companion_Cell
GO:1905818	regulation of chromosome separation	0.111611	0.396514	AT2G20635	1	Companion_Cell
GO:0009704	de-etiolation	0.11816	0.398711	AT3G55850	1	Companion_Cell
GO:0009750	response to fructose	0.11816	0.398711	AT1G28330	1	Companion_Cell
GO:0030050	vesicle transport along actin filament	0.11816	0.398711	AT2G33240	1	Companion_Cell
GO:0046040	IMP metabolic process	0.11816	0.398711	AT4G18440	1	Companion_Cell
GO:0046519	sphingoid metabolic process	0.11816	0.398711	AT5G58980	1	Companion_Cell
GO:0051306	mitotic sister chromatid separation	0.11816	0.398711	AT2G20635	1	Companion_Cell
GO:0051784	negative regulation of nuclear division	0.11816	0.398711	AT2G20635	1	Companion_Cell
GO:0072348	sulfur compound transport	0.11816	0.398711	AT3G51895	1	Companion_Cell
GO:0080036	regulation of cytokinin-activated signaling pathway	0.11816	0.398711	AT3G16360	1	Companion_Cell
GO:1902288	regulation of defense response to oomycetes	0.11816	0.398711	AT3G22231	1	Companion_Cell
GO:0036293	response to decreased oxygen levels	0.119517	0.398711	AT4G27450/AT3G18290/AT5G20250/AT4G38470/AT2G14247	5	Companion_Cell
GO:0070482	response to oxygen levels	0.120556	0.398711	AT4G27450/AT3G18290/AT5G20250/AT4G38470/AT2G14247	5	Companion_Cell
GO:0019722	calcium-mediated signaling	0.122557	0.398711	AT4G14020/AT4G14010	2	Companion_Cell
GO:0006066	alcohol metabolic process	0.122715	0.398711	AT5G42810/AT5G58980/AT3G10370	3	Companion_Cell
GO:0006544	glycine metabolic process	0.124661	0.398711	AT1G36370	1	Companion_Cell
GO:0007088	regulation of mitotic nuclear division	0.124661	0.398711	AT2G20635	1	Companion_Cell
GO:0009071	serine family amino acid catabolic process	0.124661	0.398711	AT1G36370	1	Companion_Cell
GO:0030071	regulation of mitotic metaphase/anaphase transition	0.124661	0.398711	AT2G20635	1	Companion_Cell
GO:0046164	alcohol catabolic process	0.124661	0.398711	AT3G10370	1	Companion_Cell
GO:0046685	response to arsenic-containing substance	0.124661	0.398711	AT1G09570	1	Companion_Cell
GO:0099518	vesicle cytoskeletal trafficking	0.124661	0.398711	AT2G33240	1	Companion_Cell
GO:1902099	regulation of metaphase/anaphase transition of cell cycle	0.124661	0.398711	AT2G20635	1	Companion_Cell
GO:1902584	positive regulation of response to water deprivation	0.124661	0.398711	AT5G58787	1	Companion_Cell
GO:0010087	phloem or xylem histogenesis	0.127598	0.398711	AT1G27320/AT4G20270/AT3G01680	3	Companion_Cell
GO:0009736	cytokinin-activated signaling pathway	0.129928	0.398711	AT1G27320/AT3G16360	2	Companion_Cell
GO:0019932	second-messenger-mediated signaling	0.129928	0.398711	AT4G14020/AT4G14010	2	Companion_Cell
GO:0002097	tRNA wobble base modification	0.131115	0.398711	AT3G11220	1	Companion_Cell
GO:0010152	pollen maturation	0.131115	0.398711	AT1G71830	1	Companion_Cell
GO:0010562	positive regulation of phosphorus metabolic process	0.131115	0.398711	AT3G22231	1	Companion_Cell
GO:0045937	positive regulation of phosphate metabolic process	0.131115	0.398711	AT3G22231	1	Companion_Cell
GO:0051177	meiotic sister chromatid cohesion	0.131115	0.398711	AT2G20635	1	Companion_Cell
GO:0051304	chromosome separation	0.131115	0.398711	AT2G20635	1	Companion_Cell
GO:0070475	rRNA base methylation	0.131115	0.398711	AT4G26600	1	Companion_Cell
GO:1902456	regulation of stomatal opening	0.131115	0.398711	AT5G50430	1	Companion_Cell
GO:2000904	regulation of starch metabolic process	0.131115	0.398711	AT5G39790	1	Companion_Cell
GO:0006914	autophagy	0.132408	0.399357	AT4G03000/AT4G04620	2	Companion_Cell
GO:0061919	process utilizing autophagic mechanism	0.132408	0.399357	AT4G03000/AT4G04620	2	Companion_Cell
GO:0007602	phototransduction	0.137521	0.408115	AT1G09570	1	Companion_Cell
GO:0009585	red, far-red light phototransduction	0.137521	0.408115	AT1G09570	1	Companion_Cell
GO:0034308	primary alcohol metabolic process	0.137521	0.408115	AT3G10370	1	Companion_Cell
GO:0052325	cell wall pectin biosynthetic process	0.137521	0.408115	AT1G16340	1	Companion_Cell
GO:0006304	DNA modification	0.139911	0.409184	AT1G36370/AT5G14620	2	Companion_Cell
GO:0046488	phosphatidylinositol metabolic process	0.139911	0.409184	AT3G22231/AT2G27340	2	Companion_Cell
GO:0046165	alcohol biosynthetic process	0.142432	0.409184	AT5G42810/AT5G58980	2	Companion_Cell
GO:0006633	fatty acid biosynthetic process	0.142651	0.409184	AT2G33380/AT5G51830/AT5G58980	3	Companion_Cell
GO:0002183	cytoplasmic translational initiation	0.14388	0.409184	AT2G46290	1	Companion_Cell
GO:0006465	signal peptide processing	0.14388	0.409184	AT3G15710	1	Companion_Cell
GO:0010375	stomatal complex patterning	0.14388	0.409184	AT2G15430	1	Companion_Cell
GO:0030048	actin filament-based movement	0.14388	0.409184	AT2G33240	1	Companion_Cell
GO:0044030	regulation of DNA methylation	0.14388	0.409184	AT1G36370	1	Companion_Cell
GO:0099515	actin filament-based transport	0.14388	0.409184	AT2G33240	1	Companion_Cell
GO:0071368	cellular response to cytokinin stimulus	0.144963	0.409184	AT1G27320/AT3G16360	2	Companion_Cell
GO:0010074	maintenance of meristem identity	0.147503	0.409184	AT2G45660/AT4G20270	2	Companion_Cell
GO:0080135	regulation of cellular response to stress	0.147503	0.409184	AT1G15910/AT3G14990	2	Companion_Cell
GO:0034655	nucleobase-containing compound catabolic process	0.149523	0.409184	AT1G59760/AT1G63020/AT3G20250	3	Companion_Cell
GO:0005992	trehalose biosynthetic process	0.150192	0.409184	AT5G65140	1	Companion_Cell
GO:0007091	metaphase/anaphase transition of mitotic cell cycle	0.150192	0.409184	AT2G20635	1	Companion_Cell
GO:0009583	detection of light stimulus	0.150192	0.409184	AT1G09570	1	Companion_Cell
GO:0009785	blue light signaling pathway	0.150192	0.409184	AT3G52740	1	Companion_Cell
GO:0030522	intracellular receptor signaling pathway	0.150192	0.409184	AT3G52740	1	Companion_Cell
GO:0043647	inositol phosphate metabolic process	0.150192	0.409184	AT5G42810	1	Companion_Cell
GO:0044784	metaphase/anaphase transition of cell cycle	0.150192	0.409184	AT2G20635	1	Companion_Cell
GO:2000024	regulation of leaf development	0.150192	0.409184	AT3G11220	1	Companion_Cell
GO:0048580	regulation of post-embryonic development	0.150617	0.409184	AT3G11450/AT3G52740/AT2G45660/AT1G27320/AT1G71960/AT1G45050	6	Companion_Cell
GO:0016143	S-glycoside metabolic process	0.154152	0.411439	AT1G52000/AT4G18440/AT3G15790/AT1G27130	4	Companion_Cell
GO:0019757	glycosinolate metabolic process	0.154152	0.411439	AT1G52000/AT4G18440/AT3G15790/AT1G27130	4	Companion_Cell
GO:0019760	glucosinolate metabolic process	0.154152	0.411439	AT1G52000/AT4G18440/AT3G15790/AT1G27130	4	Companion_Cell
GO:0000103	sulfate assimilation	0.156458	0.411439	AT4G04610	1	Companion_Cell
GO:0006857	oligopeptide transport	0.156458	0.411439	AT2G26690	1	Companion_Cell
GO:0015833	peptide transport	0.156458	0.411439	AT2G26690	1	Companion_Cell
GO:0032968	positive regulation of transcription elongation by RNA polymerase II	0.156458	0.411439	AT5G53450	1	Companion_Cell
GO:0033045	regulation of sister chromatid segregation	0.156458	0.411439	AT2G20635	1	Companion_Cell
GO:1990069	stomatal opening	0.156458	0.411439	AT5G50430	1	Companion_Cell
GO:0042430	indole-containing compound metabolic process	0.161799	0.421791	AT1G52000/AT1G07750/AT1G27130	3	Companion_Cell
GO:0009648	photoperiodism	0.162504	0.421791	AT1G14440/AT3G22231/AT2G20410/AT2G04865	4	Companion_Cell
GO:0005991	trehalose metabolic process	0.162678	0.421791	AT5G65140	1	Companion_Cell
GO:0015780	nucleotide-sugar transmembrane transport	0.162678	0.421791	AT5G19980	1	Companion_Cell
GO:0000245	spliceosomal complex assembly	0.168853	0.42674	AT4G22285	1	Companion_Cell
GO:0031407	oxylipin metabolic process	0.168853	0.42674	AT2G33380	1	Companion_Cell
GO:0051983	regulation of chromosome segregation	0.168853	0.42674	AT2G20635	1	Companion_Cell
GO:0048584	positive regulation of response to stimulus	0.169588	0.42674	AT3G22231/AT1G66730/AT5G58787/AT3G14990	4	Companion_Cell
GO:0009894	regulation of catabolic process	0.170748	0.42674	AT1G27320/AT1G63020/AT3G20250	3	Companion_Cell
GO:1903311	regulation of mRNA metabolic process	0.173364	0.42674	AT1G63020/AT3G20250	2	Companion_Cell
GO:0043414	macromolecule methylation	0.174368	0.42674	AT4G26600/AT1G36370/AT5G14620	3	Companion_Cell
GO:0000018	regulation of DNA recombination	0.174982	0.42674	AT1G15910	1	Companion_Cell
GO:0006282	regulation of DNA repair	0.174982	0.42674	AT1G15910	1	Companion_Cell
GO:0006636	unsaturated fatty acid biosynthetic process	0.174982	0.42674	AT2G33380	1	Companion_Cell
GO:0009126	purine nucleoside monophosphate metabolic process	0.174982	0.42674	AT4G18440	1	Companion_Cell
GO:0009127	purine nucleoside monophosphate biosynthetic process	0.174982	0.42674	AT4G18440	1	Companion_Cell
GO:0009167	purine ribonucleoside monophosphate metabolic process	0.174982	0.42674	AT4G18440	1	Companion_Cell
GO:0009168	purine ribonucleoside monophosphate biosynthetic process	0.174982	0.42674	AT4G18440	1	Companion_Cell
GO:0009269	response to desiccation	0.174982	0.42674	AT2G33380	1	Companion_Cell
[truncated: 6,758 more rows]

## Sheet: GO_downregulated
Supplemental Table 8. Drought responses per Arabidopsis leaf tissue and functional analysis.
[truncated: 10,435 more rows]

[truncated: 2 more sheets: GO_upregulated_unique, GO_downregulated_unique]
