# Supplementary material for: Dual and spatially resolved drought responses in the Arabidopsis leaf mesophyll revealed by single‐cell transcriptomics
Source: New Phytol. 2025 Mar 3;246(3):840–58. doi: 10.1111/nph.20446 (PMC11982798; doi:10.1111/nph.20446)
Supplement: Supplementary file 10 — Table S9 Drought‐responsive genes in the Arabidopsis leaf mesophyll. Please note: Wiley is not responsible for the content or functionality of any Supporting Information supplied by the authors. Any queries (other than missing material) should be directed to the New Phytologist Central Office. [file NPH-246-840-s002.xlsx]

## Sheet: Canon_vs_all
New Phytologist Supporting Information
Article title: Dual and spatially resolved drought responses in the Arabidopsis leaf mesophyll revealed by single-cell transcriptomics
Authors: Rubén Tenorio Berrío, Eline Verhelst, Thomas Eekhout, Carolin Grones, Lieven De Veylder, Bert De Rybel, Marieke Dubois
Article acceptance date: 13 January 2025
Supplemental Table 9. Drought-responsive genes in the Arabidopsis leaf mesophyll.
Differentially expressed genes in the Canonical Drought Response cluster compared to the rest of the mesophyll. The right plot depicts the Canonical Drought response cluster (green) used in this analysis.
The GO enrichement analysis of the most strongly enriched genes is shown on the right.
FC = Fold Change (positive fold changes indicate genes that are more expressed in the Canonical Drought Response cluster compared to the rest of the mesophyll. pct.1 and pct.2 represent the percentage of cells expressing the gene in population 1 (Canonical Drought Response cluster) and 2 (rest of the mesophyll), respectively.
Gene	P-value	Log2-FC	pct.1	pct.2	P (adj.)
AT5G52310	0	8.93745	0.235	0.002	0
AT5G15960	0	7.3798	0.224	0.009	0
AT5G24780	4.10328e-235	7.11814	0.057	0.001	1.08647e-230
AT3G16470	2.31635e-305	7.08413	0.104	0.002	6.13324e-301
AT1G52030	2.07109e-171	6.71186	0.056	0.001	5.48383e-167
AT1G52400	0	6.33309	0.776	0.046	0
AT3G05660	2.69287e-220	6.22996	0.056	0.001	7.13017e-216
AT1G24070	0	6.09965	0.533	0.015	0
AT1G52410	0	6.07728	0.487	0.015	0
AT2G42540	3.29032e-279	5.85651	0.7	0.182	8.71211e-275
AT2G24850	3.04729e-139	4.76383	0.079	0.004	8.06861e-135
AT1G52040	0	4.72851	0.346	0.027	0
AT3G25760	1.69847e-145	4.16157	0.35	0.071	4.49721e-141
AT3G28220	0	4.16058	0.919	0.295	0
AT2G42530	6.64631e-188	4.01236	0.745	0.296	1.75981e-183
AT4G15210	5.13514e-156	3.90823	0.201	0.023	1.35968e-151
AT1G51090	7.69054e-153	3.88636	0.257	0.037	2.0363e-148
AT1G52000	0	3.73508	0.722	0.133	0
AT5G05600	1.76997e-204	3.72663	0.219	0.02	4.68652e-200
AT4G16590	3.64703e-177	3.69701	0.339	0.056	9.65659e-173
AT5G15970	5.77716e-121	3.57006	0.797	0.507	1.52968e-116
AT4G31500	2.0438e-78	3.4852	0.106	0.012	5.41157e-74
AT3G28270	2.5017e-287	3.46926	0.81	0.251	6.624e-283
AT2G38240	6.13752e-64	3.43473	0.088	0.01	1.62509e-59
AT3G26840	7.68375e-75	3.34046	0.106	0.013	2.0345e-70
AT1G68500	1.89855e-55	3.3056	0.099	0.015	5.02699e-51
AT5G58700	5.16167e-38	3.29954	0.05	0.006	1.36671e-33
AT1G19570	1.58534e-157	3.24187	0.623	0.214	4.19766e-153
AT1G67850	7.50848e-64	3.20714	0.108	0.015	1.98809e-59
AT2G30860	4.22377e-77	3.19793	0.531	0.235	1.11837e-72
AT3G05640	6.83448e-44	3.19604	0.086	0.014	1.80963e-39
AT2G22330	6.10209e-15	3.16461	0.054	0.014	1.61571e-10
AT4G23600	1.09231e-40	3.10692	0.35	0.16	2.89221e-36
AT2G46650	2.56324e-29	3.09362	0.066	0.012	6.78696e-25
AT3G12145	8.69093e-95	3.07708	0.241	0.049	2.30118e-90
AT4G30650	7.87778e-105	3.07472	0.797	0.519	2.08588e-100
AT1G29395	4.92003e-101	3.02461	0.675	0.334	1.30273e-96
AT1G64200	4.56226e-117	2.95577	0.205	0.03	1.20799e-112
AT2G30870	1.35315e-71	2.87805	0.517	0.24	3.58287e-67
AT5G26770	4.62132e-43	2.84683	0.068	0.009	1.22363e-38
AT1G76790	9.0251e-42	2.82679	0.084	0.014	2.38967e-37
AT5G13200	4.13499e-36	2.66075	0.057	0.008	1.09486e-31
AT1G80130	2.74803e-88	2.64706	0.287	0.069	7.27623e-84
AT1G21790	1.21056e-67	2.57887	0.208	0.048	3.20532e-63
AT1G10370	5.25063e-35	2.54241	0.214	0.077	1.39026e-30
AT3G12580	2.79381e-31	2.48217	0.065	0.011	7.39746e-27
AT1G20440	9.25223e-14	2.47049	0.192	0.102	2.44981e-09
AT5G04250	2.72781e-32	2.46474	0.079	0.015	7.22271e-28
AT2G05520	8.48852e-21	2.44274	0.285	0.151	2.24759e-16
AT4G27560	4.13477e-62	2.44041	0.165	0.033	1.0948e-57
AT2G37180	2.39641e-22	2.43346	0.117	0.037	6.3452e-18
AT2G03980	1.48601e-29	2.38566	0.079	0.016	3.93465e-25
AT3G25770	4.26765e-93	2.35161	0.833	0.586	1.12999e-88
AT5G41120	9.01006e-37	2.30292	0.084	0.015	2.38568e-32
AT5G59080	2.30208e-46	2.28762	0.185	0.05	6.09545e-42
AT1G04240	1.46423e-41	2.285	0.113	0.023	3.87698e-37
AT5G02490	5.25536e-15	2.27256	0.056	0.015	1.39151e-10
AT4G04020	1.05522e-93	2.25487	0.786	0.501	2.79401e-89
AT2G46270	8.54794e-15	2.24017	0.057	0.016	2.26332e-10
AT1G74100	6.32336e-60	2.23866	0.183	0.041	1.6743e-55
AT5G22740	1.10843e-18	2.2186	0.084	0.025	2.93491e-14
AT4G18440	2.43888e-54	2.18712	0.456	0.219	6.45767e-50
AT2G14750	3.81271e-39	2.18016	0.158	0.043	1.00953e-34
AT2G45900	1.69671e-19	2.17352	0.108	0.036	4.49254e-15
AT5G24420	6.87793e-36	2.16496	0.296	0.127	1.82114e-31
AT1G19670	1.34726e-102	2.14391	0.732	0.399	3.56728e-98
AT5G10410	3.04997e-28	2.14144	0.083	0.018	8.0757e-24
AT4G38580	7.06572e-46	2.1318	0.12	0.024	1.87086e-41
AT2G15970	6.80565e-59	2.12863	0.636	0.378	1.802e-54
AT5G24770	4.4681e-78	2.11703	0.178	0.032	1.18306e-73
AT5G01520	3.91446e-35	2.10923	0.111	0.026	1.03647e-30
AT2G33380	3.7309e-145	2.08327	0.776	0.357	9.87867e-141
AT4G08870	1.60893e-38	2.08062	0.411	0.217	4.26013e-34
AT1G68570	3.52251e-53	2.07671	0.26	0.081	9.32691e-49
AT3G45140	6.96424e-194	2.07528	0.982	0.849	1.84399e-189
AT5G16190	1.75211e-27	2.06575	0.099	0.025	4.63923e-23
AT1G73325	4.10808e-41	2.05478	0.172	0.048	1.08774e-36
AT4G24960	1.79757e-36	2.00609	0.429	0.237	4.75961e-32
AT1G07590	3.43001e-11	1.95592	0.176	0.094	9.08197e-07
AT4G01480	1.97123e-32	1.94171	0.129	0.035	5.21944e-28
AT5G42650	7.95183e-90	1.9211	0.783	0.501	2.10549e-85
AT4G29700	5.33862e-54	1.89531	0.215	0.058	1.41356e-49
AT2G27230	1.47981e-19	1.88221	0.09	0.026	3.91823e-15
AT1G01030	3.60768e-26	1.88194	0.126	0.038	9.55242e-22
AT1G69870	5.03151e-58	1.84534	0.411	0.166	1.33224e-53
AT1G15550	9.74532e-19	1.82502	0.16	0.067	2.58037e-14
AT4G39030	7.91161e-20	1.82342	0.077	0.021	2.09484e-15
AT3G46650	7.8099e-14	1.81902	0.065	0.02	2.06791e-09
AT5G54585	2.31566e-11	1.81799	0.115	0.052	6.13139e-07
AT4G27070	2.50678e-14	1.80502	0.075	0.024	6.63746e-10
AT4G34710	2.67144e-28	1.79936	0.18	0.064	7.07343e-24
AT3G03480	1.49387e-05	1.78852	0.066	0.033	0.395548
AT1G29330	1.9871e-14	1.76874	0.074	0.023	5.26145e-10
AT1G30820	9.25095e-15	1.75027	0.092	0.032	2.44947e-10
AT4G21910	3.86584e-68	1.75016	0.603	0.316	1.0236e-63
AT4G15530	1.79997e-20	1.74895	0.133	0.048	4.76597e-16
AT4G30530	1.68803e-71	1.74892	0.404	0.14	4.46956e-67
AT1G06640	9.09655e-50	1.74271	0.294	0.103	2.40859e-45
AT2G39705	1.72181e-19	1.70442	0.14	0.054	4.55902e-15
AT3G66652	8.32597e-08	1.69368	0.052	0.02	0.00220455
AT1G49620	1.02715e-12	1.6732	0.074	0.025	2.71969e-08
AT1G13030	1.71055e-06	1.67176	0.07	0.033	0.0452919
AT2G37170	3.90854e-08	1.66805	0.084	0.039	0.0010349
AT1G73870	3.06194e-09	1.66572	0.072	0.029	8.1074e-05
AT5G01850	1.25275e-23	1.66481	0.093	0.025	3.31704e-19
AT1G77760	5.53536e-32	1.66271	0.32	0.149	1.46565e-27
AT5G44720	9.29613e-51	1.66205	0.355	0.137	2.46143e-46
AT1G64890	2.63086e-08	1.62303	0.057	0.022	0.000696599
AT5G39050	1.70996e-23	1.61385	0.129	0.042	4.52763e-19
AT5G05590	7.28265e-19	1.60873	0.111	0.038	1.9283e-14
AT4G23990	2.50597e-16	1.59194	0.092	0.03	6.6353e-12
AT3G09540	2.52932e-13	1.58919	0.079	0.027	6.69712e-09
AT2G38860	2.05185e-09	1.58284	0.075	0.031	5.43289e-05
AT5G65870	1.07203e-15	1.58105	0.09	0.03	2.83851e-11
AT2G22080	3.89424e-25	1.57621	0.14	0.046	1.03112e-20
AT3G06035	9.14811e-13	1.57157	0.05	0.014	2.42224e-08
AT4G14680	2.71422e-06	1.54359	0.083	0.043	0.0718671
AT2G40950	1.7758e-06	1.54133	0.054	0.023	0.0470196
AT5G60970	7.57047e-09	1.53831	0.052	0.018	0.000200451
AT4G29190	5.70198e-15	1.52331	0.106	0.04	1.50977e-10
AT1G77420	1.82644e-27	1.50662	0.108	0.028	4.83606e-23
AT1G50420	1.48489e-10	1.47852	0.099	0.043	3.9317e-06
AT3G51450	9.38248e-29	1.46719	0.181	0.064	2.48429e-24
AT3G54400	7.45615e-22	1.46549	0.411	0.259	1.97424e-17
AT5G05730	1.18211e-18	1.46543	0.262	0.136	3.12999e-14
AT3G11660	1.3946e-21	1.46219	0.19	0.08	3.69261e-17
AT1G30320	1.57011e-17	1.4566	0.145	0.059	4.15735e-13
AT5G57050	6.30095e-08	1.44132	0.074	0.032	0.00166837
AT5G52640	4.00505e-09	1.43689	0.059	0.022	0.000106046
AT3G23570	8.70075e-28	1.43124	0.257	0.111	2.30379e-23
AT2G25625	4.65079e-37	1.43025	0.284	0.111	1.23144e-32
AT3G55760	3.92309e-35	1.42987	0.314	0.137	1.03876e-30
AT2G40970	1.44494e-12	1.42282	0.074	0.025	3.82591e-08
AT4G00440	1.92272e-10	1.42237	0.093	0.04	5.09097e-06
AT4G22840	1.31542e-06	1.41607	0.057	0.025	0.0348297
AT3G59760	1.02721e-27	1.41297	0.303	0.143	2.71984e-23
AT1G51760	1.51159e-19	1.40665	0.203	0.093	4.00238e-15
AT5G02020	1.39759e-09	1.39762	0.111	0.053	3.70054e-05
AT1G04313	6.926e-11	1.39726	0.057	0.019	1.83387e-06
AT5G19875	2.30491e-07	1.3957	0.065	0.028	0.00610295
AT1G27950	6.35531e-05	1.39478	0.052	0.025	1
AT4G01080	2.75163e-15	1.38653	0.185	0.09	7.28576e-11
AT1G64660	8.41552e-08	1.38642	0.056	0.022	0.00222826
AT2G43820	1.12632e-08	1.38518	0.074	0.031	0.000298226
AT1G51170	2.74566e-11	1.38356	0.066	0.023	7.26995e-07
AT3G10250	2.95644e-06	1.38076	0.057	0.026	0.0782806
AT5G01500	4.33746e-20	1.37897	0.115	0.038	1.14847e-15
AT1G04680	1.44715e-07	1.37495	0.088	0.042	0.00383175
AT2G04400	1.90686e-21	1.37247	0.296	0.154	5.04898e-17
AT3G29575	2.52776e-24	1.37092	0.16	0.057	6.693e-20
AT5G52870	9.04258e-06	1.36734	0.057	0.027	0.23943
AT3G15790	8.37503e-42	1.36446	0.37	0.159	2.21754e-37
AT3G18490	2.54292e-57	1.36365	0.666	0.398	6.73313e-53
AT4G26270	0.000247725	1.34804	0.052	0.027	1
AT1G24100	1.48834e-11	1.34596	0.169	0.089	3.94083e-07
AT5G50780	5.56189e-08	1.33609	0.079	0.036	0.00147268
AT1G53035	2.23149e-12	1.33313	0.079	0.028	5.90853e-08
AT1G56170	1.65063e-21	1.33181	0.223	0.1	4.37053e-17
AT1G03080	3.4579e-16	1.33096	0.115	0.043	9.15584e-12
AT1G57610	3.2418e-22	1.32921	0.174	0.069	8.58364e-18
AT1G46768	3.2724e-09	1.32066	0.063	0.024	8.66465e-05
AT1G54100	3.07509e-28	1.31869	0.336	0.165	8.14223e-24
AT1G76580	1.20919e-12	1.30982	0.12	0.053	3.20169e-08
AT5G54630	6.72298e-23	1.30834	0.197	0.082	1.78011e-18
AT2G39050	6.08315e-11	1.30158	0.057	0.019	1.6107e-06
AT2G28890	0.000292173	1.29035	0.059	0.032	1
AT2G36080	8.1582e-10	1.28746	0.124	0.061	2.16013e-05
AT3G54140	2.2345e-11	1.28673	0.079	0.03	5.9165e-07
AT4G36640	1.93226e-09	1.2845	0.066	0.025	5.11623e-05
AT5G51830	2.36103e-09	1.28213	0.075	0.031	6.25153e-05
AT1G63670	2.66341e-07	1.28006	0.065	0.028	0.00705219
AT5G25240	3.82811e-26	1.27813	0.201	0.079	1.01361e-21
AT3G03990	8.58233e-33	1.27674	0.368	0.179	2.27243e-28
AT4G32920	1.83122e-20	1.26732	0.192	0.082	4.8487e-16
AT3G59210	1.37647e-08	1.2636	0.063	0.025	0.000364461
AT3G13940	1.13387e-06	1.25904	0.068	0.031	0.0300225
AT1G33230	7.75853e-23	1.25471	0.275	0.132	2.0543e-18
AT2G17840	3.21225e-08	1.24966	0.248	0.165	0.000850541
AT3G54640	1.0671e-10	1.23448	0.391	0.283	2.82546e-06
AT1G13860	8.28067e-16	1.23333	0.127	0.051	2.19256e-11
AT5G28150	9.24744e-14	1.23283	0.113	0.046	2.44854e-09
AT4G28270	3.92445e-12	1.23282	0.101	0.041	1.03912e-07
AT2G36026	8.89303e-15	1.22934	0.122	0.049	2.3547e-10
AT4G28240	1.63508e-22	1.22177	0.215	0.094	4.32937e-18
AT1G01420	2.1766e-09	1.21885	0.086	0.037	5.76321e-05
AT1G21170	0.0017112	1.21552	0.05	0.028	1
AT1G18710	8.03756e-15	1.21546	0.325	0.204	2.12819e-10
AT5G39320	5.39014e-07	1.20802	0.077	0.037	0.014272
ATCG01300	3.8547e-07	1.20601	0.054	0.022	0.0102065
AT2G39770	1.54654e-45	1.20037	0.765	0.608	4.09494e-41
AT2G43020	7.68989e-10	1.19493	0.104	0.048	2.03613e-05
AT5G18550	3.20385e-28	1.1937	0.285	0.128	8.48314e-24
AT2G23120	0.000134226	1.19115	0.659	0.659	1
AT3G51650	1.41119e-05	1.19094	0.057	0.027	0.373655
AT3G06530	4.20852e-09	1.18852	0.099	0.046	0.000111433
AT4G17550	7.86708e-18	1.18411	0.122	0.044	2.08305e-13
AT4G13110	4.87315e-06	1.18263	0.057	0.026	0.129031
AT5G10946	2.91366e-07	1.18075	0.077	0.036	0.00771479
AT1G21840	0.00578072	1.17491	0.054	0.033	1
AT5G13750	1.16436e-11	1.17168	0.115	0.05	3.08299e-07
AT4G15440	1.65567e-34	1.16941	0.472	0.258	4.38388e-30
AT3G19150	1.41466e-07	1.16924	0.084	0.04	0.00374575
AT1G31335	0.000546933	1.16858	0.059	0.033	1
AT4G18270	3.4963e-09	1.16738	0.086	0.038	9.25749e-05
AT1G74940	1.98144e-16	1.16738	0.187	0.087	5.24645e-12
AT2G32100	1.96584e-09	1.16725	0.092	0.04	5.20515e-05
AT3G08640	1.41158e-12	1.16484	0.126	0.056	3.73758e-08
AT3G61420	1.31757e-09	1.16	0.163	0.09	3.48867e-05
AT1G28440	7.71778e-05	1.1574	0.111	0.068	1
AT2G01570	1.11036e-12	1.15655	0.21	0.115	2.94001e-08
AT3G22310	2.68539e-13	1.15544	0.092	0.034	7.11039e-09
AT5G47610	4.64039e-10	1.15465	0.133	0.067	1.22868e-05
AT5G53420	2.69188e-38	1.15114	0.575	0.348	7.12757e-34
AT2G44830	1.55283e-05	1.15051	0.052	0.024	0.411159
AT1G54030	9.45514e-16	1.15041	0.214	0.108	2.50353e-11
AT5G47330	0.0103392	1.14944	0.093	0.067	1
AT1G30360	2.79798e-17	1.14837	0.716	0.66	7.40849e-13
AT1G68990	8.72742e-15	1.14782	0.156	0.07	2.31085e-10
AT3G51980	2.31274e-11	1.1461	0.108	0.047	6.12366e-07
AT5G53430	2.95481e-07	1.14593	0.172	0.107	0.00782374
AT2G03890	1.31407e-14	1.1408	0.192	0.095	3.4794e-10
AT2G46430	7.21674e-07	1.13921	0.077	0.037	0.0191085
AT1G61350	9.82869e-07	1.1386	0.072	0.034	0.0260244
AT2G46870	2.7403e-10	1.13287	0.083	0.033	7.25576e-06
AT5G58150	0.00233234	1.1327	0.072	0.045	1
AT1G18480	0.000641014	1.12919	0.05	0.027	1
AT5G25280	2.82638e-30	1.12463	0.339	0.16	7.4837e-26
AT4G34230	0.00108533	1.12358	0.052	0.029	1
AT4G15490	1.41102e-25	1.12304	0.294	0.138	3.7361e-21
AT1G30250	0.00015973	1.12222	0.072	0.04	1
AT5G44565	6.28736e-16	1.12004	0.291	0.166	1.66477e-11
AT2G43530	2.31453e-43	1.11687	0.763	0.595	6.12843e-39
AT1G79110	5.93247e-16	1.11558	0.206	0.102	1.5708e-11
AT4G30630	9.60444e-07	1.11466	0.104	0.056	0.0254306
AT5G24160	3.80802e-18	1.11255	0.302	0.167	1.00829e-13
AT1G31550	3.63661e-14	1.1074	0.147	0.066	9.62901e-10
AT5G43870	9.211e-08	1.10649	0.084	0.039	0.00243889
AT2G28900	8.49899e-63	1.10452	0.966	0.946	2.25036e-58
ATMG00650	3.04584e-05	1.10329	0.059	0.029	0.806477
AT1G62050	2.19666e-10	1.10247	0.079	0.031	5.81631e-06
AT3G49220	2.88469e-11	1.10213	0.28	0.179	7.63807e-07
AT3G59940	3.17137e-29	1.10178	0.316	0.145	8.39715e-25
AT4G29020	0.00391052	1.10005	0.063	0.039	1
AT4G27870	6.58674e-07	1.09949	0.09	0.045	0.0174404
AT3G05030	4.69382e-19	1.09904	0.323	0.179	1.24283e-14
AT2G46680	1.80875e-06	1.09554	0.09	0.046	0.0478922
AT4G13410	3.70515e-28	1.09225	0.499	0.305	9.8105e-24
AT1G75370	1.96828e-22	1.09143	0.393	0.233	5.21161e-18
AT2G26600	1.89458e-06	1.09125	0.07	0.033	0.0501647
AT5G47240	5.86472e-09	1.08495	0.149	0.081	0.000155286
AT3G52500	1.06977e-19	1.08304	0.332	0.189	2.83255e-15
AT2G33770	6.97822e-09	1.08003	0.093	0.043	0.000184769
AT1G51790	4.92735e-06	1.07275	0.068	0.033	0.130466
AT5G57100	0.00871877	1.07201	0.054	0.034	1
AT4G32290	1.66472e-08	1.07022	0.081	0.036	0.000440786
AT3G09440	4.29044e-32	1.06911	0.587	0.367	1.13602e-27
AT5G26600	1.32542e-10	1.06757	0.11	0.049	3.50944e-06
AT2G03530	0.000239091	1.06626	0.065	0.035	1
AT1G32870	4.03349e-08	1.06521	0.068	0.029	0.00106799
AT1G66140	4.88801e-14	1.06484	0.185	0.091	1.29425e-09
AT4G11090	0.000169211	1.064	0.068	0.038	1
ATCG00900	1.67444e-07	1.0634	0.072	0.032	0.00443358
AT2G22100	0.013484	1.06007	0.054	0.035	1
AT2G39010	1.34587e-27	1.05818	0.781	0.652	3.5636e-23
AT5G38050	0.000730071	1.05803	0.054	0.029	1
AT5G02940	1.41846e-47	1.05509	0.725	0.53	3.7558e-43
AT4G19170	1.52954e-12	1.05334	0.158	0.077	4.0499e-08
AT5G67200	0.00184064	1.0491	0.07	0.043	1
AT4G17245	3.08622e-05	1.04899	0.115	0.07	0.817168
AT1G55910	4.64133e-12	1.04873	0.187	0.098	1.22893e-07
AT3G60450	4.11197e-12	1.04613	0.163	0.082	1.08877e-07
AT5G02230	1.07986e-09	1.04581	0.11	0.051	2.85925e-05
AT4G08790	0.00122892	1.0455	0.07	0.042	1
AT3G11410	5.93639e-22	1.04475	0.28	0.139	1.57184e-17
AT5G22820	6.23746e-05	1.04209	0.059	0.03	1
AT3G20660	4.37735e-08	1.03967	0.063	0.025	0.00115903
AT3G06740	1.89604e-05	1.03964	0.083	0.045	0.502034
AT2G36330	7.27284e-05	1.0379	0.059	0.03	1
AT3G17810	2.75268e-09	1.03773	0.09	0.039	7.28855e-05
AT1G43770	2.20591e-05	1.03755	0.068	0.035	0.584081
AT4G22330	2.71955e-27	1.03726	0.305	0.141	7.20081e-23
AT5G27930	6.01695e-19	1.03709	0.226	0.108	1.59317e-14
AT3G13110	2.99518e-29	1.03619	0.454	0.258	7.93063e-25
AT4G23060	1.93723e-15	1.03359	0.284	0.162	5.1294e-11
AT3G59580	3.62502e-07	1.02918	0.063	0.027	0.00959832
AT5G27600	3.4596e-07	1.02912	0.072	0.032	0.00916033
AT3G56990	6.79194e-06	1.02534	0.059	0.027	0.179837
AT1G78660	1.06304e-19	1.02461	0.275	0.14	2.81472e-15
AT5G08000	1.57256e-06	1.02405	0.197	0.131	0.0416382
AT1G70700	1.15031e-24	1.02184	0.637	0.471	3.04578e-20
AT1G09320	0.00152757	1.02052	0.05	0.028	1
AT3G54030	0.000140473	1.02033	0.05	0.025	1
ATCG00700	9.35801e-20	1.01843	0.244	0.117	2.47781e-15
AT2G36870	0.00686067	1.01383	0.057	0.036	1
AT1G55690	2.04978e-14	1.01345	0.244	0.135	5.42742e-10
AT2G32010	1.06887e-06	1.01272	0.057	0.025	0.0283016
AT5G02180	2.02269e-05	1.0102	0.075	0.04	0.535567
AT4G38740	1.63819e-31	1.00914	0.404	0.2	4.33761e-27
AT2G42650	1.44861e-08	1.00808	0.05	0.018	0.000383563
AT5G07220	6.87315e-05	1.00791	0.066	0.035	1
AT5G61820	1.30855e-11	1.00567	0.156	0.078	3.46478e-07
AT5G57630	4.84109e-07	1.00208	0.099	0.051	0.0128182
AT5G06410	0.000830761	1.00132	0.07	0.041	1
AT4G23670	2.84767e-06	0.999054	0.11	0.061	0.0754005
AT5G42570	6.78075e-11	0.995329	0.12	0.056	1.79541e-06
AT3G45020	0.000261603	0.994995	0.065	0.036	1
AT4G01550	1.85664e-05	0.994987	0.065	0.032	0.491602
AT1G08820	3.03663e-07	0.994757	0.093	0.047	0.0080404
ATMG00516	4.65334e-14	0.98825	0.235	0.127	1.23211e-09
AT3G27325	0.0276183	0.987282	0.07	0.05	1
AT4G26310	1.25041e-07	0.987245	0.154	0.09	0.00331084
AT5G13890	0.022381	0.986996	0.056	0.037	1
AT1G32700	4.34776e-18	0.985333	0.235	0.115	1.1512e-13
AT1G74090	6.62441e-16	0.984574	0.199	0.096	1.75401e-11
AT1G09530	5.60988e-09	0.984389	0.127	0.065	0.000148539
AT1G35780	0.000283281	0.982224	0.068	0.038	1
AT3G58840	4.30913e-12	0.981455	0.162	0.081	1.14097e-07
AT5G36220	9.7154e-11	0.980721	0.097	0.041	2.57244e-06
AT2G48110	0.00561441	0.979715	0.097	0.067	1
AT3G01560	0.000337573	0.979359	0.099	0.062	1
AT1G22970	0.0207062	0.976604	0.054	0.035	1
AT3G57910	0.000110486	0.976129	0.081	0.046	1
AT5G10400	0.000129851	0.973233	0.065	0.035	1
AT1G31660	7.80305e-06	0.971183	0.097	0.054	0.206609
AT1G68520	8.74361e-62	0.970551	0.844	0.631	2.31513e-57
AT1G79030	0.00190384	0.969209	0.056	0.032	1
AT4G03560	6.21768e-10	0.968342	0.156	0.083	1.64632e-05
AT1G32010	0.000330037	0.967994	0.05	0.026	1
AT4G16630	2.19056e-11	0.967681	0.165	0.085	5.80017e-07
AT2G32290	5.70981e-13	0.964501	0.11	0.045	1.51184e-08
AT3G19680	3.92329e-07	0.964471	0.127	0.071	0.0103881
ATCG01090	1.00811e-75	0.96172	0.943	0.781	2.66927e-71
ATMG00640	7.06824e-10	0.961652	0.106	0.048	1.87153e-05
AT5G59050	1.76151e-14	0.960084	0.269	0.154	4.66413e-10
AT1G48100	3.15966e-05	0.959939	0.068	0.035	0.836614
AT1G32900	3.62171e-12	0.955589	0.338	0.224	9.58956e-08
AT5G03190	3.91937e-12	0.953271	0.189	0.098	1.03777e-07
AT2G37400	0.0175686	0.953007	0.081	0.057	1
AT1G71170	4.55177e-05	0.952574	0.056	0.027	1
AT1G49130	2.23878e-17	0.950848	0.305	0.17	5.92784e-13
AT5G49665	6.45143e-05	0.950508	0.054	0.026	1
AT1G74780	0.000312274	0.946726	0.066	0.037	1
AT5G11810	4.88707e-10	0.9465	0.122	0.058	1.294e-05
AT3G24500	4.5173e-05	0.944446	0.118	0.073	1
AT1G56650	6.26895e-06	0.944272	0.113	0.065	0.165989
AT2G07773	1.97433e-06	0.942129	0.079	0.039	0.0522764
AT1G11850	0.00965121	0.941554	0.068	0.045	1
AT5G18130	1.95169e-09	0.94136	0.083	0.035	5.16768e-05
AT1G29170	1.20944e-05	0.937866	0.093	0.052	0.320236
AT1G10865	1.01073e-11	0.937769	0.187	0.098	2.67622e-07
AT2G20010	6.96368e-06	0.937144	0.054	0.024	0.184384
AT2G39710	3.19438e-08	0.936791	0.066	0.027	0.000845809
AT2G41890	5.30556e-06	0.936216	0.086	0.045	0.140481
AT4G31800	0.259314	0.936056	0.05	0.041	1
AT4G02360	3.51228e-08	0.934077	0.093	0.044	0.000929982
AT3G57020	1.95044e-07	0.933934	0.156	0.092	0.00516438
AT5G56010	3.42919e-26	0.933926	0.677	0.497	9.07981e-22
AT3G03470	4.10023e-08	0.933499	0.083	0.037	0.00108566
AT5G17910	3.03642e-07	0.932758	0.149	0.087	0.00803984
AT1G76660	1.34195e-06	0.932511	0.11	0.06	0.0355322
AT5G43780	2.48866e-11	0.931079	0.079	0.029	6.58948e-07
AT2G31280	1.23237e-07	0.929594	0.084	0.04	0.00326307
AT4G09510	5.4441e-09	0.929141	0.144	0.077	0.000144149
AT4G13505	0.000597008	0.928266	0.059	0.033	1
AT3G03050	7.54081e-06	0.928026	0.083	0.043	0.199666
AT5G04460	0.00166485	0.927159	0.063	0.037	1
AT4G13830	3.01985e-28	0.92599	0.496	0.29	7.99595e-24
AT3G20300	0.000227221	0.925821	0.056	0.029	1
AT2G27830	3.69602e-05	0.9251	0.108	0.065	0.978633
AT1G54120	0.00236684	0.924508	0.05	0.029	1
AT5G57710	8.40553e-15	0.924218	0.181	0.086	2.22562e-10
AT2G34970	0.00189175	0.923905	0.063	0.037	1
ATCG01070	2.2976e-58	0.923688	0.847	0.61	6.0836e-54
AT3G14770	2.49269e-17	0.923377	0.382	0.236	6.60014e-13
AT3G59050	2.00434e-07	0.922519	0.084	0.04	0.00530709
AT5G57035	5.10066e-07	0.922138	0.124	0.069	0.0135055
AT3G09570	1.16725e-05	0.922082	0.097	0.054	0.309064
AT2G23200	1.52037e-07	0.920868	0.101	0.051	0.00402565
ATCG01080	1.87618e-59	0.917954	0.844	0.591	4.96775e-55
AT1G30640	0.00187174	0.916386	0.056	0.032	1
AT5G42020	1.19186e-17	0.91589	0.619	0.486	3.15579e-13
AT4G34950	6.0796e-24	0.915884	0.352	0.185	1.60976e-19
AT5G60850	2.52161e-07	0.915339	0.095	0.048	0.00667671
AT5G01820	4.69656e-11	0.913674	0.165	0.085	1.24356e-06
AT1G56440	0.00136931	0.912748	0.066	0.04	1
AT5G27210	0.0112676	0.912061	0.063	0.041	1
AT5G54100	0.000157578	0.910833	0.124	0.08	1
AT4G23790	3.15443e-05	0.910651	0.095	0.054	0.835229
AT5G48880	5.98619e-13	0.90992	0.257	0.148	1.58502e-08
AT2G34570	0.0450161	0.906236	0.061	0.044	1
AT2G21790	0.00189852	0.905911	0.101	0.068	1
AT4G26150	8.78074e-08	0.905291	0.127	0.069	0.00232496
ATCG01100	7.88436e-81	0.904445	0.986	0.946	2.08762e-76
AT2G37678	9.70806e-09	0.903637	0.133	0.069	0.00025705
AT3G62800	0.000468661	0.903329	0.081	0.049	1
AT1G53590	0.00406356	0.902275	0.056	0.033	1
AT5G17990	2.05053e-22	0.900642	0.619	0.447	5.42938e-18
AT3G22121	1.72964e-08	0.899407	0.129	0.068	0.000457974
AT4G21520	0.00307708	0.899144	0.05	0.029	1
AT5G62350	7.01012e-22	0.8987	0.582	0.4	1.85614e-17
AT1G74790	6.92178e-05	0.898529	0.081	0.045	1
AT3G10150	1.42314e-06	0.896867	0.081	0.04	0.0376819
ATCG00270	4.59292e-67	0.895846	0.948	0.827	1.21611e-62
AT5G13930	6.95899e-11	0.893542	0.214	0.123	1.8426e-06
AT5G49170	4.597e-05	0.89332	0.052	0.025	1
AT5G54200	8.92491e-05	0.892761	0.054	0.027	1
ATMG00270	5.33724e-06	0.889215	0.072	0.035	0.141319
AT2G29090	7.27695e-09	0.888966	0.174	0.1	0.000192679
AT5G63550	8.19308e-06	0.886659	0.068	0.034	0.216936
AT3G22550	1.02736e-09	0.886485	0.104	0.048	2.72025e-05
AT3G15590	2.12511e-08	0.886183	0.129	0.068	0.000562686
AT5G06530	0.0069702	0.885543	0.228	0.19	1
AT4G37310	3.91748e-18	0.884224	0.284	0.151	1.03727e-13
AT2G39920	1.67135e-05	0.883656	0.124	0.076	0.44254
AT2G44430	0.00066558	0.883299	0.092	0.058	1
AT4G30935	6.6612e-05	0.882202	0.124	0.078	1
AT1G04980	5.35717e-12	0.881343	0.251	0.148	1.41847e-07
AT4G38840	1.58928e-11	0.881013	0.189	0.101	4.20809e-07
AT5G40830	8.0852e-05	0.880849	0.054	0.026	1
AT3G12940	0.00107306	0.879075	0.066	0.039	1
AT2G41705	1.91605e-05	0.87878	0.061	0.03	0.507332
AT3G03435	6.10191e-07	0.878323	0.061	0.026	0.0161566
AT5G10800	0.00137539	0.877311	0.059	0.034	1
AT5G25210	2.40929e-06	0.876053	0.079	0.039	0.0637932
AT4G00760	0.00139393	0.875967	0.081	0.05	1
AT2G29320	1.46824e-18	0.875749	0.3	0.16	3.88761e-14
AT1G69360	2.77343e-12	0.873379	0.14	0.065	7.34348e-08
AT3G06070	2.23785e-07	0.873001	0.257	0.178	0.00592538
AT4G37980	1.68633e-28	0.872524	0.63	0.428	4.46507e-24
AT4G35630	0.00337173	0.871949	0.102	0.071	1
AT2G40700	0.000171689	0.87185	0.056	0.029	1
AT1G14900	1.31391e-11	0.870984	0.18	0.094	3.47897e-07
AT5G59130	1.89166e-05	0.87068	0.093	0.052	0.500875
AT1G52720	2.63792e-17	0.870353	0.4	0.252	6.98469e-13
AT4G31160	3.10885e-06	0.870179	0.108	0.06	0.082316
AT4G17340	1.23238e-06	0.869346	0.174	0.109	0.0326309
AT5G43450	1.80326e-11	0.868357	0.11	0.047	4.77466e-07
AT4G23630	7.75737e-29	0.865679	0.794	0.659	2.054e-24
AT4G35290	0.000233394	0.865428	0.072	0.041	1
AT1G08920	1.12908e-09	0.865273	0.167	0.091	2.98957e-05
AT5G02620	0.000282059	0.862571	0.068	0.038	1
AT2G18170	2.24992e-06	0.862289	0.104	0.057	0.0595734
AT4G28250	7.10541e-20	0.861506	0.386	0.223	1.88137e-15
AT1G14360	1.08559e-12	0.861466	0.291	0.178	2.87442e-08
AT4G37790	5.92849e-09	0.860732	0.169	0.096	0.000156975
AT1G70420	0.00012642	0.859673	0.095	0.057	1
AT4G23050	2.75259e-06	0.85732	0.081	0.041	0.0728831
AT2G45910	8.01957e-08	0.856186	0.136	0.075	0.00212342
AT1G52260	0.000688326	0.85598	0.074	0.044	1
AT1G70260	7.99297e-07	0.855571	0.167	0.103	0.0211638
AT4G01026	2.41118e-09	0.855134	0.106	0.049	6.38431e-05
AT1G77400	0.00111312	0.854195	0.065	0.038	1
AT1G67900	2.15368e-16	0.852552	0.287	0.16	5.70252e-12
AT3G05120	2.58458e-07	0.85175	0.129	0.072	0.00684345
AT2G24330	3.25653e-07	0.850831	0.099	0.05	0.00862263
AT2G22430	7.26103e-22	0.850411	0.526	0.344	1.92257e-17
AT2G13650	0.0003348	0.846666	0.066	0.037	1
ATCG00300	1.33621e-63	0.846284	0.935	0.827	3.53802e-59
AT1G13080	5.16097e-05	0.846255	0.108	0.065	1
AT3G22980	0.0170785	0.846124	0.05	0.032	1
AT3G14810	6.59756e-08	0.845863	0.118	0.062	0.0017469
AT2G24220	0.0793457	0.845221	0.05	0.036	1
AT5G12170	4.72516e-05	0.842182	0.052	0.025	1
AT5G14760	2.83992e-05	0.841782	0.068	0.035	0.751954
AT1G65250	0.000192306	0.83994	0.052	0.026	1
AT5G61270	1.93736e-08	0.839795	0.11	0.054	0.000512973
ATCG00070	6.33769e-50	0.83794	0.858	0.691	1.67809e-45
AT3G53960	7.14119e-05	0.837082	0.054	0.026	1
AT2G39020	1.59835e-16	0.836718	0.451	0.297	4.2321e-12
AT5G34930	0.000250744	0.83657	0.052	0.027	1
AT3G04140	5.26039e-05	0.836511	0.153	0.101	1
AT3G17640	4.964e-06	0.834895	0.131	0.078	0.131437
AT3G58660	7.68554e-05	0.834298	0.126	0.08	1
AT5G25900	5.9325e-08	0.833697	0.081	0.037	0.00157081
AT1G59620	3.24817e-07	0.83357	0.095	0.048	0.0086005
AT3G05910	1.32718e-13	0.833525	0.346	0.225	3.5141e-09
AT5G64560	5.15276e-07	0.832894	0.144	0.084	0.0136435
AT1G05460	0.000648761	0.832016	0.106	0.069	1
AT5G37930	1.63748e-05	0.831687	0.106	0.061	0.433571
AT2G15560	6.85651e-05	0.830114	0.095	0.056	1
AT1G08130	3.72774e-10	0.829711	0.187	0.103	9.87032e-06
AT2G47890	2.72542e-08	0.829519	0.167	0.096	0.000721638
AT3G19850	1.95214e-05	0.829463	0.113	0.067	0.516888
AT1G72820	0.000468878	0.829426	0.093	0.058	1
AT5G54590	4.35104e-06	0.829023	0.113	0.064	0.115207
AT1G15830	0.000274568	0.828847	0.063	0.034	1
AT2G02810	2.06988e-07	0.828646	0.176	0.108	0.00548063
AT1G19970	0.00145179	0.828173	0.075	0.047	1
AT1G14250	2.02502e-12	0.827311	0.39	0.268	5.36184e-08
AT3G50480	1.5987e-10	0.825759	0.133	0.064	4.23304e-06
AT2G42870	4.53271e-06	0.823646	0.083	0.043	0.120017
AT5G67230	0.00616785	0.823209	0.061	0.038	1
AT3G05380	1.3262e-09	0.822386	0.101	0.046	3.5115e-05
AT5G54910	0.00320134	0.821462	0.056	0.033	1
AT3G02750	1.77174e-10	0.8202	0.223	0.129	4.69122e-06
AT5G52280	5.69088e-09	0.81963	0.118	0.059	0.000150683
AT1G64380	0.000447689	0.819248	0.056	0.03	1
AT3G23410	1.5133e-10	0.818898	0.253	0.156	4.00692e-06
AT2G35430	0.0138648	0.818517	0.057	0.037	1
AT5G03080	1.08337e-07	0.81821	0.149	0.085	0.00286853
AT3G13310	2.11955e-10	0.817888	0.127	0.061	5.61214e-06
AT5G58070	1.23041e-20	0.817457	0.619	0.473	3.25788e-16
AT4G36010	3.35047e-06	0.81697	0.092	0.048	0.0887138
AT4G23260	1.29391e-05	0.816932	0.057	0.027	0.342602
AT5G61790	1.34538e-17	0.815922	0.609	0.464	3.5623e-13
AT2G39805	0.000155688	0.814949	0.083	0.048	1
AT5G66320	0.000396676	0.814613	0.117	0.076	1
AT4G18280	0.0136296	0.81453	0.05	0.032	1
AT1G25440	3.0404e-35	0.814272	0.643	0.398	8.05037e-31
AT5G11020	0.188434	0.813176	0.075	0.062	1
ATCG00440	7.11407e-92	0.81244	0.998	0.991	1.88366e-87
AT5G59350	2.43333e-12	0.812012	0.23	0.13	6.44298e-08
AT3G51780	5.26893e-07	0.811454	0.226	0.151	0.0139511
AT5G44080	0.000469398	0.81116	0.07	0.04	1
AT2G26870	9.7322e-06	0.810439	0.075	0.038	0.257689
AT3G13275	0.000295574	0.810193	0.084	0.05	1
AT3G55510	0.00334236	0.809863	0.072	0.046	1
AT5G51390	4.84257e-09	0.809735	0.122	0.061	0.000128222
AT1G78370	0.000366626	0.8096	0.092	0.056	1
AT3G26000	2.46466e-16	0.809249	0.379	0.229	6.52592e-12
AT5G55860	0.000714379	0.809189	0.066	0.038	1
AT2G23130	1.26659e-18	0.808652	0.406	0.246	3.35368e-14
AT3G28030	0.0147575	0.808525	0.088	0.063	1
AT5G67170	0.0147555	0.807905	0.054	0.035	1
AT4G21215	1.56128e-12	0.807541	0.3	0.182	4.13395e-08
AT3G08690	0.000115523	0.807409	0.081	0.046	1
AT3G10525	1.60286e-21	0.806569	0.483	0.301	4.24405e-17
AT2G15320	1.01307e-06	0.806322	0.066	0.03	0.0268242
AT4G14520	0.0110463	0.805933	0.063	0.041	1
ATCG00430	6.9517e-89	0.805889	0.996	0.98	1.84067e-84
AT5G20680	0.000228104	0.804466	0.092	0.055	1
AT5G58770	5.11587e-08	0.803239	0.165	0.096	0.00135458
AT1G10090	5.0029e-06	0.80267	0.09	0.048	0.132467
AT5G42150	1.30546e-05	0.802414	0.108	0.062	0.34566
AT4G27470	1.59008e-12	0.801794	0.21	0.113	4.21023e-08
AT1G10700	6.52692e-08	0.801645	0.18	0.108	0.0017282
AT3G48430	4.75682e-06	0.801552	0.142	0.087	0.125951
AT5G13550	1.47458e-17	0.801483	0.26	0.132	3.9044e-13
ATCG00520	6.12249e-41	0.80122	0.7	0.426	1.62111e-36
AT2G02370	0.00584293	0.801133	0.057	0.036	1
AT1G04910	0.000538841	0.800701	0.093	0.059	1
AT2G27510	0.000116659	0.79968	0.185	0.132	1
AT3G28930	1.12992e-05	0.798251	0.165	0.108	0.299179
AT3G21810	0.00969863	0.798009	0.102	0.073	1
AT5G67420	4.91386e-19	0.797921	0.402	0.239	1.30109e-14
AT4G29520	1.21591e-06	0.79788	0.138	0.081	0.032195
ATCG00600	1.20427e-32	0.796772	0.535	0.293	3.18868e-28
AT5G10380	0.000325625	0.796142	0.066	0.037	1
AT5G47880	5.23394e-05	0.794725	0.136	0.088	1
AT2G17230	2.02681e-10	0.793761	0.199	0.113	5.36658e-06
AT3G48660	0.000229532	0.793659	0.072	0.041	1
ATCG00280	1.16554e-69	0.793512	0.991	0.925	3.08612e-65
AT1G76700	0.000436523	0.793011	0.18	0.13	1
AT3G11590	2.44871e-07	0.791763	0.167	0.101	0.00648368
AT2G20610	1.76627e-06	0.791647	0.178	0.115	0.0467673
AT1G03290	9.78343e-11	0.790642	0.163	0.084	2.59046e-06
AT4G01960	4.63844e-13	0.789605	0.309	0.189	1.22817e-08
AT4G17695	0.000458839	0.788991	0.054	0.029	1
AT1G32540	0.0333359	0.788339	0.052	0.035	1
AT1G58360	1.51187e-21	0.786343	0.625	0.454	4.00312e-17
AT3G43700	1.14244e-05	0.786154	0.07	0.035	0.302494
AT3G15260	1.53039e-07	0.784422	0.158	0.092	0.00405218
AT3G61460	2.37405e-08	0.783529	0.101	0.048	0.000628601
AT5G67300	5.61311e-09	0.78325	0.197	0.117	0.000148624
AT2G37620	8.22149e-13	0.782968	0.325	0.202	2.17689e-08
AT5G35320	0.00183396	0.782689	0.084	0.054	1
AT4G29210	6.99761e-09	0.782348	0.163	0.091	0.000185283
AT5G25070	0.101922	0.782173	0.056	0.042	1
AT5G57900	5.56294e-05	0.780661	0.092	0.052	1
AT1G12750	3.15323e-06	0.779743	0.203	0.137	0.0834913
AT1G77370	3.62544e-09	0.778586	0.165	0.091	9.59944e-05
AT3G45930	0.148325	0.778565	0.05	0.038	1
AT4G12000	9.45802e-06	0.778515	0.077	0.04	0.250429
AT3G23810	8.20216e-05	0.778001	0.32	0.257	1
AT4G23750	4.29288e-12	0.777207	0.266	0.159	1.13667e-07
AT3G59670	0.000508756	0.7769	0.063	0.035	1
AT4G37470	9.72115e-23	0.776246	0.49	0.301	2.57397e-18
ATCG00420	9.38518e-83	0.775556	0.996	0.978	2.48501e-78
AT5G61010	5.09422e-05	0.775017	0.111	0.068	1
AT4G36140	0.0669354	0.774868	0.059	0.043	1
AT2G38010	4.86101e-06	0.773824	0.106	0.06	0.12871
AT1G59960	0.00962562	0.77142	0.063	0.041	1
AT1G16730	1.1711e-05	0.771092	0.07	0.035	0.310084
AT3G61690	0.000226515	0.771075	0.12	0.078	1
AT4G25730	7.70172e-08	0.771039	0.171	0.101	0.00203926
AT1G12450	2.05742e-08	0.770462	0.12	0.062	0.000544764
AT1G30300	0.0134615	0.770371	0.05	0.032	1
AT5G55530	5.01781e-08	0.770056	0.106	0.053	0.00132862
AT3G23000	3.12529e-15	0.76981	0.402	0.257	8.27515e-11
AT1G08570	2.6153e-24	0.769743	0.641	0.448	6.92479e-20
AT4G30960	2.82637e-12	0.769382	0.323	0.202	7.48365e-08
ATCG00080	1.05348e-78	0.768213	0.998	0.983	2.78941e-74
AT5G64550	7.21888e-11	0.767692	0.145	0.071	1.91142e-06
AT1G29400	2.7369e-13	0.767493	0.199	0.102	7.24677e-09
AT1G19050	1.77151e-13	0.767199	0.248	0.137	4.6906e-09
AT5G03160	2.48452e-12	0.766851	0.278	0.167	6.57852e-08
AT5G03140	0.000272883	0.766724	0.072	0.041	1
AT2G40880	6.74925e-13	0.766544	0.519	0.391	1.78707e-08
AT1G69070	5.53496e-09	0.765623	0.153	0.083	0.000146555
AT1G07200	1.74429e-06	0.764712	0.142	0.085	0.0461854
AT2G22500	0.000126133	0.764476	0.084	0.049	1
AT1G45160	9.93805e-05	0.764158	0.092	0.054	1
AT5G17000	0.00196787	0.763818	0.056	0.032	1
AT4G01660	2.04894e-05	0.762765	0.054	0.025	0.542517
AT5G26040	0.000210109	0.761402	0.088	0.053	1
AT2G44290	2.28891e-08	0.759811	0.194	0.117	0.000606057
ATCG00710	3.93569e-41	0.759399	0.849	0.642	1.04209e-36
AT5G25350	5.63396e-06	0.759288	0.083	0.042	0.149176
AT4G03030	4.21839e-14	0.759217	0.162	0.074	1.11695e-09
AT5G47220	0.0369561	0.758995	0.083	0.061	1
AT1G10760	1.13969e-20	0.758663	0.715	0.589	3.01767e-16
AT2G25490	4.81119e-16	0.75864	0.246	0.127	1.27391e-11
AT3G49590	0.00662472	0.757514	0.093	0.065	1
AT5G46340	0.0274135	0.757048	0.05	0.033	1
AT1G64630	0.00335395	0.756755	0.057	0.034	1
AT3G02460	1.72625e-05	0.756495	0.057	0.027	0.457075
AT1G27690	3.51354e-05	0.756486	0.086	0.048	0.930316
AT2G36470	6.29941e-05	0.756211	0.07	0.037	1
AT5G51220	0.0235824	0.755336	0.07	0.049	1
AT4G36870	1.07245e-11	0.754702	0.336	0.218	2.83963e-07
AT1G69250	4.78536e-07	0.754089	0.169	0.103	0.0126707
AT4G02010	0.000232708	0.75403	0.065	0.035	1
AT1G62520	1.08964e-07	0.753838	0.065	0.027	0.00288516
AT1G75540	0.0895948	0.753571	0.059	0.044	1
AT5G27120	0.0357931	0.752279	0.095	0.073	1
AT4G17090	1.35097e-36	0.751848	0.887	0.779	3.57709e-32
AT1G59710	0.00776819	0.751725	0.05	0.031	1
AT1G64950	3.98249e-08	0.751057	0.19	0.115	0.00105448
ATCG00150	1.86947e-47	0.750708	0.903	0.758	4.94998e-43
AT5G24530	2.05726e-08	0.750559	0.221	0.137	0.000544721
AT1G62970	0.000342095	0.749699	0.063	0.035	1
AT1G71080	5.47192e-14	0.749656	0.172	0.082	1.44886e-09
AT5G11060	1.95538e-11	0.749076	0.33	0.216	5.17746e-07
AT5G09450	2.48031e-06	0.7485	0.074	0.036	0.0656735
AT5G10610	0.00244285	0.747603	0.075	0.048	1
AT4G40060	9.92495e-18	0.747477	0.373	0.222	2.62793e-13
AT3G21650	0.000936555	0.74741	0.106	0.069	1
AT1G71460	0.0135291	0.747235	0.104	0.076	1
AT4G17310	4.36405e-06	0.747229	0.086	0.045	0.115551
AT1G01430	0.000105652	0.747186	0.104	0.063	1
AT1G47330	8.0976e-05	0.746741	0.081	0.045	1
AT3G28040	3.97991e-16	0.746583	0.361	0.214	1.0538e-11
ATMG00570	4.20662e-06	0.746502	0.126	0.073	0.111383
AT5G58900	9.74444e-07	0.745502	0.149	0.089	0.0258013
AT4G14400	9.64115e-28	0.745453	0.711	0.497	2.55278e-23
AT5G41350	1.91194e-06	0.745025	0.172	0.108	0.0506243
AT3G11280	6.55725e-06	0.74411	0.099	0.055	0.173623
AT3G23820	2.11128e-23	0.743743	0.695	0.523	5.59025e-19
AT2G41980	0.00351691	0.743489	0.05	0.029	1
AT4G11060	0.0146209	0.743456	0.057	0.038	1
AT4G23290	1.24705e-10	0.743273	0.203	0.114	3.30194e-06
AT5G20190	3.10124e-09	0.742662	0.241	0.151	8.21146e-05
AT3G11670	1.00581e-11	0.742415	0.287	0.179	2.66319e-07
AT2G34780	0.148507	0.741243	0.066	0.053	1
AT5G52410	2.1052e-05	0.739355	0.099	0.056	0.557416
AT5G13800	1.21949e-13	0.739322	0.474	0.335	3.22896e-09
AT1G69040	3.65344e-18	0.738458	0.427	0.262	9.67358e-14
AT5G19025	0.000219591	0.737448	0.09	0.054	1
AT5G20050	0.00207453	0.735753	0.054	0.031	1
AT5G54970	0.0138869	0.735649	0.074	0.051	1
AT1G24280	1.53042e-06	0.735576	0.145	0.087	0.0405226
AT5G20120	2.14439e-05	0.73557	0.101	0.058	0.567793
AT2G36070	0.00324382	0.73525	0.099	0.067	1
AT1G34780	0.0251116	0.735206	0.113	0.087	1
AT4G26610	4.98619e-05	0.735146	0.199	0.14	1
AT4G35550	8.86815e-07	0.734785	0.176	0.11	0.0234811
AT2G17150	0.026762	0.734628	0.05	0.033	1
AT2G16405	0.00125952	0.73394	0.086	0.055	1
AT5G67470	1.28549e-06	0.733852	0.074	0.035	0.0340373
AT2G40435	2.53996e-08	0.733709	0.174	0.102	0.000672531
AT5G51770	2.37138e-07	0.732764	0.12	0.065	0.00627894
AT2G18560	0.00140658	0.732529	0.072	0.044	1
AT1G34470	0.00388154	0.732451	0.081	0.053	1
AT5G58003	0.0107225	0.731491	0.059	0.038	1
AT5G28540	3.74046e-11	0.731216	0.569	0.461	9.90399e-07
AT2G24690	1.40892e-05	0.731123	0.12	0.072	0.373054
AT1G71190	0.00136106	0.731068	0.108	0.072	1
AT2G06050	3.35498e-13	0.730336	0.406	0.269	8.88331e-09
AT2G43650	7.79404e-08	0.729803	0.212	0.135	0.00206371
AT3G54720	0.00228147	0.729647	0.074	0.046	1
AT5G02010	1.32008e-07	0.72959	0.108	0.055	0.00349531
AT5G12220	0.000865437	0.729544	0.052	0.028	1
AT4G18140	0.00137094	0.728898	0.075	0.046	1
AT4G23440	0.00036525	0.728719	0.065	0.036	1
AT5G41600	9.54978e-07	0.728279	0.203	0.132	0.0252859
AT5G53080	0.0201874	0.728086	0.061	0.041	1
AT3G62580	6.99682e-14	0.727523	0.323	0.194	1.85262e-09
AT1G14580	1.56091e-12	0.727363	0.3	0.183	4.13297e-08
AT3G06300	8.46961e-08	0.72724	0.117	0.061	0.00224258
AT1G49520	3.34685e-05	0.726441	0.077	0.041	0.886178
AT3G26670	0.0142482	0.726157	0.063	0.042	1
ATCG00830	5.71243e-06	0.725912	0.09	0.048	0.151254
AT1G70290	1.1791e-10	0.72533	0.176	0.094	3.12201e-06
AT1G19300	0.000141538	0.724724	0.075	0.042	1
AT2G39090	0.110949	0.724557	0.077	0.061	1
AT5G28300	1.26474e-09	0.724538	0.181	0.102	3.34877e-05
AT3G09560	0.000426531	0.722964	0.135	0.092	1
AT1G69910	1.20043e-05	0.722628	0.081	0.043	0.31785
AT3G62600	1.39055e-12	0.722084	0.487	0.357	3.68191e-08
AT3G22330	8.17175e-08	0.721267	0.194	0.118	0.00216372
AT2G29340	5.52869e-13	0.721177	0.433	0.302	1.46389e-08
AT5G56030	6.9155e-23	0.7211	0.759	0.619	1.83109e-18
AT3G28480	0.000189684	0.72089	0.129	0.084	1
AT5G60210	0.406849	0.720198	0.095	0.087	1
AT3G06470	5.27359e-06	0.71962	0.129	0.076	0.139634
AT5G48850	0.008959	0.718824	0.065	0.042	1
AT4G25520	0.000102977	0.718622	0.142	0.093	1
AT1G74210	0.00145038	0.718438	0.084	0.053	1
AT4G21580	4.10218e-09	0.717831	0.172	0.096	0.000108617
ATCG00720	7.27277e-67	0.717699	1	0.984	1.92568e-62
AT4G04320	1.36564e-07	0.716011	0.169	0.1	0.00361594
AT2G17020	0.00678348	0.715792	0.11	0.078	1
AT5G07240	3.13412e-13	0.715395	0.413	0.279	8.29851e-09
AT5G23680	3.93834e-07	0.715285	0.106	0.055	0.0104279
AT3G48360	4.18026e-23	0.715032	0.67	0.489	1.10685e-18
AT1G78570	1.30815e-08	0.714427	0.187	0.109	0.000346372
AT1G33270	0.00870769	0.71427	0.115	0.084	1
AT2G38170	8.76811e-13	0.713961	0.537	0.413	2.32162e-08
AT2G27060	0.037799	0.713366	0.056	0.039	1
AT4G15920	2.59341e-05	0.712657	0.079	0.042	0.686683
AT5G42760	4.02075e-05	0.710877	0.145	0.095	1
AT5G24120	9.14688e-09	0.710678	0.282	0.183	0.000242191
AT1G64530	0.625765	0.710318	0.052	0.048	1
AT2G19310	1.7314e-23	0.710002	0.679	0.495	4.5844e-19
AT2G10950	1.12326e-05	0.709747	0.07	0.035	0.297417
AT2G15960	2.85773e-20	0.709673	0.517	0.336	7.5667e-16
AT4G00930	0.00633437	0.706789	0.095	0.067	1
AT5G26860	0.000410669	0.706093	0.084	0.051	1
AT5G63080	0.00139035	0.7055	0.059	0.034	1
AT5G10150	0.00408748	0.705174	0.136	0.099	1
AT2G35610	2.1555e-05	0.705154	0.138	0.086	0.570732
AT2G41945	1.14811e-06	0.705035	0.185	0.116	0.0303996
AT1G57765	0.000283571	0.704244	0.178	0.125	1
AT2G36320	2.98213e-12	0.702739	0.312	0.191	7.89609e-08
AT4G16440	0.0119127	0.702394	0.05	0.031	1
AT3G15120	0.00340387	0.701834	0.111	0.078	1
AT4G16310	0.00202306	0.701168	0.131	0.093	1
AT5G59440	0.00119491	0.701029	0.081	0.05	1
AT3G27420	0.000426108	0.699921	0.07	0.04	1
AT1G55460	3.69348e-09	0.69876	0.221	0.133	9.77961e-05
AT5G66010	0.00113692	0.698316	0.115	0.077	1
AT3G18870	0.00196866	0.698214	0.075	0.047	1
AT1G05060	0.000104324	0.697998	0.097	0.058	1
AT5G54080	2.35105e-08	0.697329	0.09	0.041	0.000622511
AT3G61920	1.34091e-09	0.697316	0.187	0.106	3.55047e-05
AT4G20310	0.00634163	0.697128	0.052	0.031	1
AT2G01420	2.42723e-09	0.696958	0.296	0.193	6.42681e-05
AT2G03310	4.63937e-11	0.696398	0.303	0.193	1.22841e-06
AT3G21295	6.24174e-06	0.695951	0.133	0.08	0.165269
AT3G48060	6.13449e-06	0.695855	0.102	0.057	0.162429
AT3G13720	8.94669e-08	0.695675	0.167	0.097	0.0023689
AT2G24360	2.82143e-16	0.695389	0.406	0.253	7.47058e-12
AT1G61030	0.0859527	0.694995	0.068	0.052	1
AT1G66750	0.0153835	0.693979	0.05	0.032	1
AT3G07950	0.00101928	0.693602	0.129	0.089	1
AT2G20290	2.2299e-05	0.693209	0.093	0.052	0.590433
AT1G68670	3.90545e-11	0.693194	0.303	0.192	1.03408e-06
AT4G16120	0.0166916	0.693156	0.05	0.032	1
AT4G13810	0.000699324	0.692603	0.072	0.042	1
AT5G45480	0.284548	0.692165	0.052	0.043	1
AT1G14010	5.0603e-05	0.69204	0.099	0.058	1
AT5G61810	3.75986e-08	0.691764	0.093	0.044	0.000995537
AT1G54570	2.16051e-12	0.691734	0.282	0.167	5.72061e-08
AT5G09760	6.28931e-06	0.69173	0.147	0.091	0.166528
AT4G11120	0.00883979	0.691106	0.101	0.072	1
AT2G17110	0.000395638	0.690772	0.057	0.031	1
AT1G08260	0.00679823	0.690429	0.083	0.056	1
AT1G06720	1.86645e-05	0.690134	0.093	0.052	0.4942
AT5G19550	2.54666e-09	0.689843	0.16	0.087	6.74304e-05
AT5G40440	1.36767e-05	0.689415	0.117	0.069	0.362133
AT5G63980	2.01588e-10	0.689372	0.235	0.14	5.33766e-06
AT5G22070	0.0208902	0.689188	0.07	0.049	1
AT1G21480	0.00116402	0.688716	0.106	0.07	1
AT4G10050	0.0247398	0.688679	0.088	0.065	1
AT1G73510	0.0313108	0.688076	0.07	0.05	1
AT5G16990	0.00013686	0.686669	0.124	0.079	1
AT1G67300	7.21049e-09	0.686594	0.181	0.104	0.000190919
AT5G11730	0.0119269	0.686131	0.063	0.041	1
AT1G08650	6.9548e-06	0.686121	0.163	0.104	0.184149
AT4G16100	0.00612839	0.685934	0.07	0.045	1
AT4G23490	0.0320484	0.685341	0.081	0.06	1
AT4G16660	4.07035e-09	0.685025	0.382	0.275	0.000107775
AT2G38970	0.00930752	0.68463	0.075	0.051	1
AT5G47640	4.1074e-22	0.683354	0.596	0.41	1.08756e-17
AT2G40420	1.7116e-05	0.683075	0.083	0.044	0.453198
ATCG01050	1.90805e-44	0.682808	0.883	0.734	5.05213e-40
AT4G30780	0.0129744	0.682776	0.065	0.043	1
AT4G16760	4.36489e-11	0.682616	0.424	0.301	1.15573e-06
AT5G12400	0.000505149	0.681969	0.113	0.074	1
AT5G24760	7.17432e-05	0.681936	0.097	0.057	1
AT1G68790	2.58799e-08	0.681715	0.251	0.165	0.000685248
AT3G15730	8.77564e-12	0.680834	0.671	0.567	2.32362e-07
AT4G21570	1.13527e-10	0.679804	0.294	0.188	3.00598e-06
AT2G36050	1.8511e-08	0.679403	0.138	0.074	0.000490135
AT4G34980	1.22179e-05	0.678681	0.127	0.077	0.323506
AT5G01030	0.00183267	0.678611	0.095	0.063	1
AT5G14880	7.46896e-07	0.678455	0.162	0.098	0.0197763
AT5G51740	0.0048926	0.678408	0.057	0.035	1
AT2G41830	0.000272381	0.678371	0.054	0.028	1
AT1G50600	0.00575309	0.678328	0.092	0.063	1
AT3G14172	0.00408281	0.678077	0.068	0.043	1
AT4G35320	4.08004e-05	0.676905	0.131	0.083	1
AT5G55910	4.98474e-14	0.675473	0.366	0.23	1.31986e-09
AT4G12020	1.92652e-05	0.675437	0.086	0.047	0.510104
AT2G18300	2.24242e-21	0.675251	0.506	0.319	5.93747e-17
AT4G37820	1.59277e-10	0.674997	0.228	0.134	4.21735e-06
AT5G03720	0.000971987	0.674672	0.088	0.056	1
AT3G20820	2.11645e-11	0.673732	0.314	0.198	5.60393e-07
AT5G64470	0.000299792	0.673428	0.065	0.036	1
AT3G45240	0.00409067	0.67342	0.122	0.088	1
AT1G05030	7.0768e-10	0.673294	0.23	0.136	1.87379e-05
AT4G33690	5.28208e-05	0.673098	0.118	0.073	1
AT1G17410	0.0196372	0.672678	0.074	0.052	1
AT3G01435	0.254955	0.6722	0.061	0.051	1
AT3G27060	0.00858413	0.672093	0.09	0.063	1
AT5G23240	4.00387e-16	0.671836	0.494	0.334	1.06014e-11
AT5G48610	7.34038e-06	0.671453	0.181	0.118	0.194359
ATCG00340	4.9779e-64	0.671422	0.996	0.975	1.31805e-59
AT5G41410	3.46697e-08	0.671054	0.185	0.11	0.000917985
AT1G59980	0.000486238	0.669956	0.061	0.034	1
AT4G22320	0.0166675	0.668636	0.075	0.053	1
AT1G25550	4.39253e-18	0.668507	0.46	0.29	1.16306e-13
AT3G23210	0.124562	0.667704	0.066	0.052	1
AT3G46670	8.19806e-11	0.667627	0.21	0.119	2.17068e-06
AT3G26030	1.66147e-07	0.667129	0.172	0.103	0.00439924
AT2G33170	0.00277044	0.6671	0.074	0.047	1
AT1G56610	0.00674137	0.666348	0.056	0.034	1
ATCG00550	8.4495e-22	0.66611	0.501	0.303	2.23726e-17
AT5G53760	0.0144011	0.665881	0.065	0.043	1
AT5G17270	0.000830879	0.665772	0.072	0.043	1
AT2G28240	0.0451843	0.663993	0.054	0.037	1
AT3G60850	0.00331753	0.663544	0.068	0.042	1
AT4G28180	0.000314715	0.663496	0.095	0.058	1
AT4G09500	4.01223e-06	0.663375	0.092	0.049	0.106236
AT1G53390	0.00016594	0.663193	0.095	0.057	1
AT5G54390	1.11007e-15	0.663073	0.442	0.289	2.93925e-11
AT5G14640	2.08788e-11	0.663051	0.35	0.228	5.52829e-07
AT5G17600	9.08777e-06	0.662836	0.133	0.081	0.240626
AT2G41900	4.83381e-05	0.662628	0.106	0.063	1
AT3G03810	0.0014901	0.662552	0.061	0.036	1
AT3G50810	0.072299	0.662445	0.057	0.042	1
ATCG00640	2.63176e-22	0.662384	0.476	0.288	6.96837e-18
AT5G54170	1.40288e-17	0.662021	0.485	0.313	3.71455e-13
ATCG00510	1.07861e-41	0.661968	0.838	0.593	2.85594e-37
AT2G40360	4.76167e-08	0.66144	0.214	0.135	0.0012608
AT5G43150	1.6281e-05	0.661207	0.068	0.034	0.431089
AT4G00500	2.70065e-05	0.660829	0.052	0.024	0.715078
AT1G12330	0.00278235	0.660626	0.066	0.041	1
AT3G23540	0.0231548	0.660514	0.075	0.053	1
AT5G48970	5.83072e-08	0.660228	0.153	0.086	0.00154386
AT3G17365	0.00607923	0.659813	0.057	0.036	1
AT2G27480	0.000972129	0.659301	0.065	0.037	1
AT2G26980	2.1467e-12	0.658414	0.443	0.311	5.68403e-08
AT1G75380	2.28787e-32	0.658226	0.84	0.71	6.05782e-28
AT1G73930	0.0138913	0.657426	0.057	0.037	1
AT3G56760	0.00613213	0.657277	0.086	0.058	1
ATCG00360	1.26573e-38	0.657193	0.851	0.668	3.35139e-34
AT4G22570	6.73569e-10	0.657045	0.228	0.137	1.78348e-05
AT5G41400	8.01421e-07	0.655488	0.095	0.049	0.02122
AT2G04240	4.57199e-05	0.655257	0.108	0.064	1
AT5G09460	2.35005e-10	0.655177	0.251	0.154	6.22246e-06
AT2G20750	2.02385e-08	0.653968	0.149	0.082	0.000535875
AT1G16680	0.000437286	0.653875	0.095	0.059	1
AT2G01890	0.000894667	0.653573	0.16	0.116	1
AT5G24150	2.53066e-16	0.65337	0.634	0.499	6.70069e-12
AT4G10930	0.00295002	0.652781	0.092	0.061	1
AT2G20240	0.000166337	0.652778	0.083	0.048	1
AT1G68300	0.00034849	0.652641	0.131	0.086	1
AT3G57062	8.5536e-05	0.651664	0.11	0.067	1
AT5G06560	1.28915e-05	0.651428	0.151	0.095	0.341341
AT5G56760	5.51374e-10	0.651417	0.223	0.131	1.45993e-05
AT1G21980	0.00118441	0.651301	0.068	0.04	1
AT5G48990	0.0423356	0.651053	0.059	0.042	1
AT3G27350	0.000909723	0.650842	0.144	0.1	1
AT1G53040	0.000902311	0.650779	0.065	0.037	1
AT2G16920	1.37432e-06	0.650186	0.118	0.066	0.0363894
AT5G47550	0.000480592	0.65016	0.138	0.095	1
AT1G69760	9.1888e-08	0.650116	0.117	0.061	0.00243301
AT4G19140	0.0624896	0.649549	0.056	0.04	1
AT4G05631	6.31896e-17	0.649175	0.58	0.412	1.67313e-12
AT5G15050	6.39927e-06	0.648926	0.124	0.073	0.16944
AT5G54300	0.00192755	0.648641	0.05	0.028	1
AT1G04120	0.000988281	0.648408	0.07	0.042	1
AT3G11220	0.000803776	0.648388	0.056	0.031	1
AT2G35230	0.00689432	0.647996	0.05	0.03	1
AT4G01880	0.0192662	0.647805	0.057	0.038	1
AT4G02760	0.0294989	0.647331	0.052	0.035	1
AT2G26970	0.000434016	0.647244	0.183	0.132	1
AT3G50880	0.00276602	0.646135	0.081	0.052	1
AT4G05390	0.00440749	0.645255	0.056	0.034	1
AT4G34630	1.31295e-15	0.644184	0.488	0.335	3.47643e-11
AT3G53780	1.37485e-05	0.644024	0.111	0.065	0.364032
AT1G18260	1.13662e-05	0.644024	0.214	0.149	0.300954
AT4G12290	1.57513e-08	0.643907	0.244	0.156	0.000417064
AT3G26920	0.000855145	0.643871	0.074	0.044	1
AT1G10230	0.000191236	0.643609	0.117	0.075	1
AT1G23880	0.287813	0.643166	0.057	0.048	1
AT1G21830	0.0209815	0.642639	0.054	0.036	1
AT5G24740	0.0134921	0.642397	0.079	0.055	1
AT2G32340	0.0240921	0.641201	0.056	0.037	1
AT5G61520	9.26611e-06	0.641171	0.122	0.072	0.245348
AT1G15920	1.09456e-05	0.641163	0.131	0.079	0.289819
AT1G58060	0.0015117	0.640494	0.097	0.063	1
AT3G03790	1.37565e-10	0.640455	0.285	0.178	3.64245e-06
ATCG01110	2.62479e-24	0.640317	0.65	0.442	6.94992e-20
AT3G32940	0.00101898	0.640262	0.054	0.03	1
AT3G21060	9.00299e-08	0.639932	0.172	0.102	0.00238381
AT5G05700	0.00163912	0.639656	0.099	0.065	1
AT1G69380	0.000885779	0.639419	0.104	0.067	1
AT2G47760	1.69531e-05	0.638658	0.165	0.106	0.448885
AT2G02060	1.37522e-06	0.638634	0.108	0.058	0.036413
AT4G39300	0.0158914	0.637932	0.115	0.086	1
ATMG00660	0.0033857	0.637612	0.084	0.055	1
AT5G04290	4.35424e-09	0.637579	0.248	0.156	0.000115292
AT4G12910	2.49463e-10	0.637568	0.329	0.215	6.60529e-06
AT4G11220	0.00280347	0.637339	0.106	0.073	1
AT4G17420	6.72028e-06	0.637222	0.142	0.087	0.17794
AT3G22290	1.36003e-05	0.636872	0.226	0.157	0.360109
ATCG01010	9.80785e-27	0.636855	0.704	0.494	2.59692e-22
AT4G12990	7.5877e-06	0.636105	0.174	0.112	0.200907
AT1G17680	0.00176651	0.634761	0.12	0.082	1
AT1G32520	5.86497e-12	0.634303	0.3	0.184	1.55293e-07
AT5G08535	1.68332e-05	0.634065	0.122	0.073	0.445709
AT1G72600	4.65123e-05	0.633758	0.16	0.106	1
AT4G24560	3.37624e-05	0.63359	0.106	0.063	0.89396
AT3G18370	0.0293385	0.633363	0.072	0.051	1
AT1G80910	0.111086	0.633321	0.057	0.044	1
AT3G50660	1.3926e-05	0.633228	0.108	0.062	0.368734
AT3G54220	2.00125e-06	0.633157	0.192	0.125	0.052989
AT1G15940	8.19895e-06	0.633044	0.208	0.141	0.217092
AT2G40460	0.000253163	0.631961	0.102	0.064	1
AT1G27050	0.00658492	0.631818	0.066	0.043	1
ATCG00590	3.16839e-40	0.63173	0.826	0.536	8.38927e-36
AT1G70520	2.24646e-07	0.631231	0.084	0.04	0.00594818
AT2G35060	5.51893e-09	0.630978	0.162	0.089	0.00014613
AT3G18600	0.000361097	0.630977	0.081	0.048	1
AT5G42870	3.39293e-06	0.630406	0.075	0.037	0.089838
AT5G42750	1.47057e-10	0.630254	0.215	0.124	3.89378e-06
AT1G19960	5.596e-24	0.629592	0.589	0.368	1.48171e-19
AT5G40170	0.000420816	0.629465	0.075	0.044	1
AT1G15420	0.000104678	0.629411	0.11	0.067	1
AT1G28190	4.77896e-07	0.628838	0.081	0.038	0.0126537
ATCG00580	1.3745e-20	0.628433	0.465	0.279	3.6394e-16
AT1G28420	1.66873e-08	0.62817	0.235	0.147	0.000441847
AT4G19660	0.0645684	0.628115	0.068	0.051	1
AT2G30766	4.42168e-17	0.627743	0.587	0.424	1.17077e-12
AT5G13340	2.11299e-06	0.627572	0.131	0.076	0.0559478
AT4G30930	0.10943	0.627268	0.086	0.069	1
AT5G20360	4.43987e-07	0.627098	0.255	0.171	0.0117559
AT3G60200	2.41966e-06	0.626866	0.074	0.035	0.0640677
ATCG00570	2.26811e-33	0.626754	0.77	0.52	6.00551e-29
AT2G32690	0.015207	0.626392	0.075	0.052	1
AT1G24148	1.1232e-09	0.62625	0.189	0.106	2.974e-05
AT5G04670	0.00011472	0.6262	0.084	0.048	1
AT1G30460	1.96547e-06	0.626143	0.162	0.099	0.0520417
AT1G10657	3.08269e-12	0.626047	0.413	0.279	8.16235e-08
AT1G67800	0.000752832	0.625996	0.086	0.054	1
AT1G10650	6.02994e-06	0.625717	0.174	0.113	0.159661
AT1G13870	0.627611	0.625609	0.074	0.069	1
AT5G63160	4.21486e-05	0.625317	0.183	0.126	1
ATCG00120	2.05086e-33	0.625049	0.858	0.693	5.43026e-29
AT2G23460	3.83127e-12	0.624954	0.266	0.154	1.01444e-07
AT5G23520	0.000477201	0.624439	0.057	0.031	1
AT4G33780	0.00131589	0.624352	0.083	0.052	1
AT1G56230	0.000105295	0.62402	0.088	0.051	1
AT5G37260	9.37358e-09	0.623974	0.268	0.173	0.000248194
AT4G33565	0.000883307	0.623797	0.054	0.029	1
AT3G22370	2.05887e-09	0.623599	0.302	0.198	5.45147e-05
AT5G53930	1.14561e-05	0.623427	0.131	0.079	0.303333
AT4G15450	2.26663e-10	0.622892	0.354	0.24	6.0016e-06
AT5G12110	3.403e-06	0.622529	0.12	0.069	0.0901046
AT5G19570	0.00102457	0.622401	0.14	0.097	1
AT4G11850	0.0316248	0.622306	0.063	0.044	1
AT1G73710	0.0190249	0.622015	0.106	0.078	1
AT1G58230	0.00100189	0.621632	0.075	0.046	1
AT1G03060	1.07644e-05	0.620803	0.199	0.134	0.285019
AT4G03100	0.0439056	0.620732	0.05	0.034	1
AT1G52320	0.0105761	0.620679	0.106	0.077	1
AT5G03990	0.00162776	0.620557	0.059	0.034	1
AT1G27630	0.0115597	0.620141	0.136	0.103	1
AT3G09085	0.0112241	0.619818	0.127	0.096	1
AT2G29910	0.0966383	0.619668	0.065	0.049	1
AT1G18460	1.85397e-05	0.619317	0.144	0.09	0.490895
AT5G55920	8.39855e-05	0.619302	0.16	0.107	1
AT5G09590	0.00185327	0.618969	0.12	0.084	1
AT5G02380	0.189037	0.618497	0.26	0.242	1
AT2G22795	8.68423e-11	0.618281	0.359	0.238	2.29941e-06
AT5G62560	0.000323709	0.61788	0.066	0.037	1
AT3G59820	0.00023165	0.616956	0.068	0.038	1
AT1G10150	1.13293e-05	0.616858	0.113	0.066	0.299976
AT3G05670	1.91328e-09	0.616578	0.285	0.185	5.06599e-05
AT3G21140	0.18523	0.615712	0.063	0.051	1
AT2G24755	0.444347	0.615516	0.052	0.045	1
AT5G28040	0.0310796	0.614835	0.077	0.056	1
AT1G12820	3.56443e-08	0.614486	0.251	0.162	0.00094379
AT1G34020	0.00100439	0.614472	0.106	0.069	1
AT5G59150	0.00842384	0.614295	0.099	0.069	1
AT5G47140	0.000328082	0.612849	0.117	0.076	1
AT4G36890	0.00351266	0.612845	0.092	0.061	1
AT1G21250	3.98701e-06	0.612389	0.156	0.097	0.105568
AT3G48990	1.83381e-06	0.612367	0.332	0.248	0.0485556
AT4G31860	5.96503e-07	0.612285	0.136	0.077	0.0157942
AT2G04350	1.12214e-05	0.611969	0.172	0.112	0.297121
AT1G04400	4.66159e-12	0.611909	0.492	0.357	1.2343e-07
AT1G28580	1.14282e-07	0.611217	0.16	0.093	0.00302596
AT1G26620	0.000935946	0.6108	0.083	0.051	1
AT3G04910	1.27028e-14	0.61019	0.411	0.268	3.36344e-10
AT4G39210	3.37343e-07	0.610161	0.244	0.164	0.00893218
AT1G63640	0.000109263	0.61008	0.142	0.092	1
AT4G10790	5.82648e-05	0.609922	0.248	0.181	1
AT3G45600	0.000371531	0.609812	0.075	0.044	1
AT3G22231	6.97455e-28	0.609639	0.801	0.569	1.84672e-23
AT1G65800	3.97383e-06	0.609056	0.239	0.164	0.105219
AT1G68720	8.33573e-06	0.609043	0.244	0.171	0.220714
AT4G03410	8.45312e-05	0.609023	0.126	0.079	1
AT1G64740	2.84556e-08	0.609009	0.233	0.148	0.000753447
AT1G72770	2.38039e-07	0.608966	0.163	0.097	0.00630279
AT5G64680	6.96111e-05	0.608215	0.14	0.09	1
AT2G41410	1.90276e-07	0.60787	0.196	0.122	0.00503812
AT4G03550	0.00012413	0.607395	0.122	0.078	1
AT1G53090	5.36918e-05	0.605917	0.117	0.072	1
AT5G65760	0.0500894	0.605784	0.104	0.081	1
AT2G17820	0.0913555	0.605412	0.079	0.062	1
AT2G01620	4.33137e-08	0.605229	0.289	0.198	0.00114686
AT3G58180	0.00261149	0.605159	0.081	0.052	1
AT5G05140	0.00562918	0.604884	0.075	0.049	1
AT2G27130	0.00193996	0.604469	0.115	0.078	1
AT4G13560	0.0316394	0.604468	0.113	0.087	1
AT3G46540	1.27768e-08	0.604245	0.26	0.168	0.000338303
AT1G62330	0.014726	0.604138	0.088	0.063	1
AT3G61960	4.02651e-07	0.604068	0.131	0.073	0.0106614
AT5G06790	9.5351e-08	0.60374	0.174	0.104	0.0025247
AT4G25230	2.75135e-06	0.603725	0.162	0.101	0.0728501
AT4G32560	0.000805352	0.60362	0.113	0.074	1
AT1G27070	0.191324	0.603311	0.056	0.044	1
AT1G18485	0.061155	0.602695	0.088	0.068	1
AT1G68560	1.93922e-10	0.602425	0.336	0.221	5.13466e-06
AT3G06080	2.79585e-09	0.601682	0.364	0.251	7.40285e-05
AT2G02790	0.00463782	0.600926	0.075	0.049	1
ATCG00170	2.68423e-35	0.600262	0.896	0.778	7.10731e-31
AT2G30330	0.542583	0.599997	0.059	0.053	1
AT1G71710	4.15774e-09	0.599709	0.33	0.228	0.000110089
AT1G50660	1.70179e-06	0.599527	0.221	0.146	0.0450599
AT1G51590	0.0145749	0.599512	0.086	0.061	1
AT1G66500	0.0387918	0.598173	0.074	0.054	1
AT5G08010	6.11517e-07	0.598018	0.092	0.046	0.0161917
AT4G15810	0.000400178	0.597792	0.102	0.064	1
AT3G21750	4.12064e-15	0.597414	0.513	0.359	1.09106e-10
AT1G04870	8.46218e-05	0.596914	0.115	0.071	1
AT4G20020	0.00865372	0.596597	0.057	0.036	1
AT5G56040	2.55184e-08	0.596588	0.239	0.151	0.000675676
AT2G34250	2.08341e-09	0.596569	0.506	0.402	5.51647e-05
AT1G25520	0.00139408	0.596371	0.095	0.062	1
AT5G02130	0.000692952	0.595776	0.059	0.033	1
AT5G57800	1.51248e-12	0.595675	0.312	0.19	4.00475e-08
AT2G24990	0.00116112	0.595069	0.106	0.07	1
AT1G70940	2.96131e-09	0.594892	0.354	0.243	7.84097e-05
AT2G02360	0.00123359	0.594221	0.111	0.074	1
AT2G44980	0.0391597	0.593968	0.05	0.034	1
AT1G58100	4.62563e-05	0.593752	0.154	0.101	1
AT4G12980	3.37695e-13	0.593693	0.323	0.196	8.94149e-09
AT3G52240	0.000132322	0.593598	0.144	0.095	1
AT1G15010	0.0337851	0.593478	0.176	0.147	1
AT1G77600	5.92977e-07	0.593146	0.144	0.083	0.0157008
AT1G54050	0.00413994	0.592921	0.095	0.065	1
AT2G39220	0.0167374	0.592882	0.052	0.034	1
AT5G54640	3.17561e-05	0.592811	0.135	0.084	0.840837
AT5G56860	2.22893e-16	0.592784	0.578	0.418	5.90177e-12
AT3G17840	3.1346e-12	0.592752	0.305	0.186	8.2998e-08
AT5G66850	2.26291e-06	0.592534	0.172	0.108	0.0599172
AT3G53670	3.07184e-06	0.59246	0.224	0.154	0.0813362
AT5G52660	0.00329112	0.591612	0.066	0.041	1
AT5G42090	0.000707014	0.591293	0.18	0.131	1
AT1G80870	0.00594603	0.590902	0.059	0.037	1
AT3G55290	0.017602	0.590824	0.059	0.039	1
AT3G58160	0.000128478	0.590806	0.136	0.089	1
AT1G72910	8.53874e-10	0.590585	0.32	0.207	2.26089e-05
AT5G19730	3.3358e-09	0.590573	0.352	0.248	8.83253e-05
AT3G14270	0.00778282	0.590514	0.093	0.065	1
AT4G37320	1.81257e-07	0.590477	0.151	0.086	0.00479933
AT2G36800	1.83281e-06	0.590443	0.167	0.103	0.0485292
AT2G17440	0.0172101	0.590132	0.092	0.066	1
AT3G04630	1.35412e-05	0.589677	0.196	0.131	0.358544
AT4G36470	5.24428e-06	0.58917	0.092	0.049	0.138858
AT3G10915	0.000242981	0.588511	0.174	0.122	1
AT3G48440	1.91211e-06	0.588478	0.127	0.073	0.0506288
AT2G20630	2.56476e-14	0.588134	0.501	0.347	6.79097e-10
AT1G02870	1.49176e-06	0.587125	0.145	0.087	0.0394988
AT3G22970	0.0357486	0.586916	0.054	0.037	1
AT4G36520	4.12011e-06	0.586776	0.197	0.131	0.109092
AT5G24320	0.0193634	0.585597	0.077	0.055	1
AT5G26960	2.54612e-05	0.58501	0.088	0.049	0.674162
AT1G53380	2.46168e-06	0.584762	0.145	0.088	0.0651805
AT2G21380	3.39163e-09	0.584548	0.325	0.223	8.98036e-05
AT4G19450	2.60047e-07	0.584491	0.241	0.159	0.00688552
AT5G06700	6.08999e-07	0.584377	0.289	0.205	0.0161251
AT3G17611	0.0326812	0.584208	0.059	0.041	1
AT2G39260	3.97828e-05	0.58401	0.244	0.177	1
AT5G59010	0.00506905	0.583773	0.063	0.039	1
AT4G12560	2.97125e-06	0.583725	0.278	0.202	0.0786727
AT4G30240	0.00115033	0.582654	0.153	0.109	1
ATCG00660	3.67647e-34	0.582586	0.883	0.715	9.73456e-30
ATCG00540	4.01143e-47	0.582142	0.975	0.935	1.06215e-42
AT5G35730	0.365234	0.581895	0.072	0.063	1
AT2G30720	0.0176885	0.581861	0.066	0.045	1
AT3G47620	1.43943e-08	0.581665	0.298	0.199	0.000381132
ATCG00530	7.75456e-38	0.581586	0.908	0.793	2.05325e-33
AT5G47830	2.62925e-05	0.581202	0.084	0.046	0.696172
AT5G54610	2.5994e-05	0.58057	0.063	0.031	0.68827
AT4G19670	5.81834e-06	0.580446	0.145	0.089	0.154058
AT2G07708	1.0054e-15	0.580265	0.422	0.263	2.6621e-11
AT5G43760	1.38389e-06	0.579511	0.196	0.127	0.0366426
AT1G07280	6.07713e-17	0.57921	0.609	0.447	1.6091e-12
AT1G68050	8.8323e-06	0.579082	0.07	0.035	0.233862
AT5G04240	6.04599e-06	0.578431	0.21	0.141	0.160086
AT4G26080	1.81713e-06	0.57832	0.12	0.068	0.0481139
AT1G13220	2.37659e-08	0.578256	0.223	0.139	0.000629272
ATMG00580	1.73281e-12	0.578156	0.472	0.322	4.58813e-08
AT5G52380	0.186489	0.577873	0.061	0.049	1
AT5G64220	0.00136156	0.577765	0.16	0.116	1
AT2G29540	1.19356e-06	0.57776	0.126	0.071	0.031603
AT1G80750	0.0011855	0.5777	0.174	0.13	1
AT5G05620	0.124483	0.577676	0.075	0.06	1
AT3G05750	0.0246453	0.577529	0.095	0.07	1
AT3G22235	1.35223e-16	0.57747	0.44	0.274	3.58044e-12
AT1G13120	0.00487331	0.57731	0.068	0.043	1
AT3G44680	0.130397	0.577179	0.05	0.038	1
AT5G12480	0.00322428	0.576999	0.09	0.059	1
AT1G72300	0.00029773	0.576936	0.104	0.065	1
AT5G59000	4.17295e-14	0.576712	0.255	0.138	1.10491e-09
AT3G54680	8.57008e-05	0.576562	0.144	0.093	1
AT1G68920	0.00556098	0.576288	0.074	0.048	1
AT2G40750	6.20198e-06	0.575324	0.178	0.116	0.164216
AT4G05320	1.57748e-21	0.574662	0.837	0.7	4.17686e-17
AT3G54500	0.0473646	0.57433	0.077	0.057	1
AT4G24190	3.9374e-11	0.574253	0.591	0.466	1.04254e-06
AT1G50940	4.50219e-05	0.573876	0.115	0.069	1
AT2G43760	1.3154e-08	0.573875	0.305	0.207	0.000348291
AT3G03770	9.5e-16	0.573529	0.605	0.437	2.51541e-11
ATCG00160	4.87348e-30	0.573452	0.826	0.667	1.2904e-25
AT1G76180	6.81416e-10	0.572635	0.485	0.366	1.80425e-05
AT4G31540	3.87767e-06	0.572385	0.118	0.068	0.102673
AT1G64960	0.00199489	0.572035	0.095	0.062	1
AT5G22880	3.53374e-05	0.571868	0.138	0.088	0.935663
AT2G14560	1.10323e-12	0.571631	0.357	0.224	2.92114e-08
AT3G07770	9.88374e-08	0.570955	0.185	0.112	0.00261702
AT5G43700	2.21303e-08	0.570905	0.25	0.163	0.000585967
AT1G07743	1.94407e-05	0.57023	0.063	0.031	0.514751
AT3G59290	0.0798549	0.569849	0.068	0.052	1
AT5G22010	6.102e-07	0.569547	0.19	0.119	0.0161569
AT1G56340	2.39649e-09	0.569372	0.654	0.548	6.34543e-05
AT3G05710	2.3673e-05	0.569371	0.167	0.109	0.626815
AT4G24220	9.90698e-07	0.569168	0.391	0.309	0.0262317
AT5G07250	0.000160545	0.568764	0.101	0.061	1
AT4G29000	0.0166124	0.568696	0.059	0.039	1
AT5G52060	8.266e-12	0.568481	0.391	0.262	2.18867e-07
AT1G02880	0.0023821	0.567979	0.115	0.08	1
AT2G30420	6.98584e-07	0.56786	0.278	0.192	0.0184971
AT4G16490	5.64753e-09	0.567837	0.397	0.286	0.000149535
AT1G56210	0.0243156	0.567806	0.072	0.051	1
AT2G28550	1.09382e-08	0.567587	0.189	0.11	0.000289622
AT3G11580	9.33759e-06	0.567409	0.156	0.1	0.247241
AT5G19310	0.00451878	0.567126	0.113	0.08	1
AT2G45590	1.68687e-06	0.56595	0.271	0.191	0.0446649
AT5G36930	0.0014982	0.565742	0.142	0.101	1
AT2G31970	6.27662e-05	0.565661	0.097	0.057	1
ATCG00130	1.47991e-49	0.565266	0.984	0.94	3.91852e-45
AT5G47540	2.50779e-09	0.565202	0.278	0.178	6.64012e-05
AT3G63270	0.000211842	0.563929	0.092	0.055	1
AT4G04340	3.54471e-07	0.56329	0.393	0.303	0.00938569
AT5G02040	8.95604e-05	0.563106	0.088	0.051	1
AT5G47560	3.94801e-05	0.562762	0.183	0.124	1
AT2G21940	0.00181763	0.561653	0.066	0.04	1
AT3G06180	0.000776304	0.561632	0.092	0.058	1
AT3G25690	1.071e-24	0.561535	0.804	0.696	2.8358e-20
AT2G22010	8.79074e-06	0.561072	0.232	0.16	0.232761
AT5G25510	0.000347298	0.561063	0.079	0.047	1
AT5G49230	3.89331e-05	0.560736	0.205	0.141	1
AT5G67150	8.00339e-05	0.56056	0.126	0.079	1
AT5G58160	0.00804602	0.560498	0.09	0.062	1
AT3G01180	7.72579e-09	0.560094	0.318	0.215	0.000204563
AT3G61740	0.0201918	0.559761	0.065	0.044	1
AT2G40800	0.0012131	0.559736	0.113	0.076	1
AT5G22290	0.0934884	0.559671	0.09	0.071	1
AT5G50350	0.00448564	0.559127	0.086	0.058	1
AT1G48230	1.85949e-05	0.559105	0.162	0.104	0.492355
AT2G01650	0.00620109	0.559026	0.084	0.057	1
AT3G13050	3.67128e-05	0.558981	0.118	0.071	0.972081
AT1G44750	1.09132e-05	0.558858	0.093	0.051	0.28896
AT1G08770	0.00574912	0.558827	0.054	0.032	1
AT4G37330	5.55628e-06	0.558375	0.269	0.192	0.147119
AT1G12350	0.0196255	0.55834	0.129	0.1	1
ATCG00065	6.08597e-36	0.558318	0.883	0.735	1.61144e-31
AT3G14595	0.000474097	0.55787	0.144	0.098	1
AT5G65687	0.000180367	0.557655	0.095	0.057	1
AT4G23300	1.59154e-05	0.557157	0.153	0.098	0.421408
AT5G39080	2.81748e-12	0.556804	0.212	0.114	7.46014e-08
AT3G21670	4.57057e-09	0.556295	0.339	0.237	0.000121019
AT5G45900	0.0767302	0.556116	0.059	0.044	1
AT3G60800	0.00376366	0.555868	0.075	0.048	1
AT4G14510	0.000198517	0.55581	0.174	0.12	1
AT3G07090	0.000150102	0.555244	0.154	0.105	1
AT4G14190	0.00164588	0.554725	0.084	0.054	1
AT1G73770	0.00200945	0.554706	0.056	0.032	1
AT4G38980	0.00107776	0.554698	0.111	0.074	1
AT5G63870	0.00219453	0.554558	0.158	0.117	1
AT4G09970	0.000108658	0.554334	0.181	0.125	1
AT5G43745	1.5936e-06	0.55423	0.404	0.313	0.0421955
AT2G21620	8.04065e-07	0.554113	0.242	0.162	0.02129
AT2G02970	0.0100597	0.554013	0.095	0.067	1
AT1G79529	0.0320088	0.553976	0.054	0.037	1
AT3G06150	9.33397e-08	0.553842	0.284	0.193	0.00247145
AT2G36630	4.29248e-07	0.553038	0.151	0.088	0.0113656
AT1G71010	5.40004e-07	0.552952	0.183	0.113	0.0142982
AT5G41920	0.000270661	0.552366	0.118	0.076	1
AT3G03490	2.68183e-05	0.552303	0.117	0.07	0.710094
AT5G63940	0.000632383	0.55227	0.187	0.137	1
ATCG00190	6.90923e-21	0.552059	0.727	0.538	1.82943e-16
AT5G60860	0.101572	0.551957	0.061	0.046	1
AT3G22890	7.94276e-16	0.551901	0.808	0.721	2.10308e-11
AT1G76920	5.5118e-06	0.551749	0.223	0.151	0.145942
AT1G20270	0.196226	0.551706	0.057	0.046	1
AT2G03800	0.332058	0.551685	0.052	0.044	1
AT2G22310	0.0818382	0.551665	0.072	0.055	1
AT5G66420	0.000109256	0.551641	0.099	0.059	1
AT3G21360	5.02312e-06	0.551549	0.162	0.102	0.133002
AT1G52930	0.000365853	0.551231	0.093	0.057	1
AT5G53400	2.62984e-06	0.550782	0.241	0.167	0.0696328
AT5G43630	0.000645396	0.550655	0.149	0.103	1
AT4G16680	0.141932	0.550407	0.09	0.074	1
AT2G34690	1.23854e-08	0.55003	0.255	0.161	0.00032794
AT3G48530	0.000332218	0.549825	0.233	0.176	1
AT4G39390	0.0420981	0.549746	0.052	0.036	1
AT2G07629	1.60714e-06	0.548601	0.131	0.075	0.0425539
AT5G51450	0.0084114	0.548324	0.063	0.04	1
AT5G27240	0.000832231	0.548307	0.113	0.075	1
AT3G53400	0.0123378	0.548304	0.072	0.049	1
AT5G04920	0.0297811	0.548302	0.102	0.078	1
AT3G10550	0.00351296	0.548293	0.084	0.055	1
AT3G28210	0.00169191	0.548238	0.077	0.048	1
AT3G21430	2.66236e-06	0.547924	0.244	0.168	0.0704939
AT4G31150	0.0310893	0.547615	0.05	0.033	1
AT1G64810	0.000109293	0.547585	0.167	0.113	1
AT1G47710	6.44244e-06	0.546931	0.124	0.073	0.170583
AT3G15570	1.03949e-08	0.546814	0.241	0.152	0.000275236
AT2G21210	1.01864e-06	0.546055	0.176	0.109	0.0269714
AT5G58310	5.26077e-07	0.545947	0.224	0.148	0.0139295
AT2G16485	8.06065e-09	0.545592	0.314	0.211	0.00021343
AT2G14850	0.0253668	0.544897	0.068	0.048	1
AT5G15490	3.80372e-05	0.544869	0.095	0.054	1
AT2G38540	0.138886	0.54456	0.083	0.067	1
AT1G58380	1.43766e-05	0.54445	0.158	0.101	0.380664
AT4G26070	0.000134512	0.544428	0.178	0.122	1
AT1G59580	0.00652089	0.544421	0.081	0.054	1
AT3G55070	0.000299432	0.544383	0.187	0.132	1
AT1G01920	0.00529865	0.544301	0.05	0.03	1
AT2G39100	0.839246	0.544202	0.052	0.05	1
AT2G33700	8.68625e-14	0.543968	0.287	0.165	2.29994e-09
AT1G69440	0.00214454	0.543567	0.074	0.046	1
AT3G58970	6.81373e-05	0.543155	0.178	0.122	1
AT2G46320	0.0204422	0.542492	0.086	0.062	1
AT3G13480	6.30208e-06	0.542153	0.203	0.137	0.166866
AT3G23100	0.0135481	0.541902	0.079	0.055	1
ATCG00630	8.80284e-27	0.541737	0.842	0.686	2.33082e-22
AT1G24180	0.00119933	0.541634	0.181	0.135	1
AT1G12845	2.97357e-07	0.540942	0.312	0.219	0.00787341
AT5G07980	0.000666149	0.540911	0.092	0.057	1
AT3G20420	0.0204222	0.539995	0.059	0.04	1
AT3G01160	0.00129256	0.539797	0.131	0.091	1
AT3G27320	0.00156755	0.539775	0.092	0.059	1
AT1G07450	0.00782256	0.539749	0.068	0.045	1
AT5G53440	1.19884e-09	0.539393	0.28	0.178	3.1743e-05
AT5G39790	5.26447e-07	0.538531	0.197	0.125	0.0139393
AT4G34920	6.0015e-07	0.538479	0.248	0.167	0.0158908
AT1G58235	5.94667e-05	0.538198	0.217	0.155	1
AT1G49780	0.000282713	0.538067	0.084	0.05	1
AT3G13780	0.00364116	0.537869	0.066	0.041	1
AT2G43550	6.20731e-12	0.537688	0.736	0.646	1.64357e-07
AT4G36630	0.0265202	0.537558	0.079	0.056	1
AT2G44970	3.4923e-06	0.537042	0.169	0.106	0.0924692
AT2G02390	2.04708e-05	0.536814	0.194	0.131	0.542025
AT4G22200	1.58262e-06	0.536715	0.291	0.206	0.0419047
AT5G24470	0.0167189	0.53621	0.061	0.041	1
AT5G03630	5.88765e-08	0.535907	0.269	0.177	0.00155893
AT3G45830	0.00023558	0.535826	0.104	0.065	1
AT1G03365	0.002162	0.535647	0.194	0.148	1
AT3G09720	0.0172875	0.535608	0.068	0.047	1
AT1G77260	2.35264e-07	0.535476	0.269	0.182	0.00622932
AT5G01990	0.00471972	0.534624	0.133	0.097	1
AT3G25700	0.0132572	0.534501	0.052	0.033	1
ATCG00380	2.07856e-40	0.534412	0.934	0.812	5.5036e-36
AT5G39030	0.0106294	0.534359	0.052	0.032	1
AT5G39730	4.95358e-05	0.534291	0.135	0.086	1
AT1G04860	0.0487382	0.534225	0.095	0.073	1
AT5G60640	3.40982e-07	0.534149	0.329	0.234	0.00902852
AT3G07030	0.000111667	0.534076	0.145	0.096	1
AT3G22380	1.2946e-08	0.533883	0.548	0.44	0.000342784
AT2G41040	3.33534e-06	0.533762	0.282	0.201	0.088313
AT5G26030	3.21359e-05	0.533631	0.149	0.095	0.850894
AT2G18840	0.000796977	0.533102	0.104	0.068	1
AT1G69960	0.000844969	0.532895	0.061	0.035	1
AT1G12060	0.164383	0.531837	0.05	0.039	1
AT2G11520	0.000613208	0.531522	0.14	0.095	1
AT1G61670	0.000220457	0.531114	0.081	0.047	1
AT4G12780	5.7839e-08	0.531053	0.144	0.079	0.00153146
AT1G17120	0.0074183	0.530689	0.14	0.106	1
AT3G52100	0.00263962	0.530461	0.127	0.091	1
AT1G54920	0.000654024	0.530248	0.208	0.154	1
AT2G32530	2.37412e-10	0.530215	0.364	0.243	6.28619e-06
AT4G23170	0.000292829	0.529508	0.171	0.121	1
AT1G64780	5.50789e-11	0.529271	0.436	0.305	1.45838e-06
AT1G19580	3.36537e-07	0.52927	0.224	0.146	0.00891084
AT2G19385	0.00200542	0.529261	0.056	0.032	1
AT2G22570	0.123537	0.528956	0.059	0.045	1
AT3G63250	0.00265321	0.528758	0.162	0.12	1
AT5G48570	0.00247291	0.528582	0.052	0.03	1
AT2G42620	0.000962909	0.528319	0.097	0.062	1
AT3G30460	7.56958e-05	0.528174	0.092	0.053	1
AT1G09210	1.05043e-05	0.528031	0.442	0.354	0.278133
AT4G32980	1.17303e-05	0.527989	0.147	0.092	0.310595
AT4G26540	7.49984e-05	0.52752	0.167	0.112	1
AT2G37520	0.00610911	0.527259	0.117	0.083	1
AT2G18950	3.43148e-07	0.527256	0.305	0.216	0.00908586
AT2G27470	0.00255814	0.527215	0.093	0.062	1
AT3G16860	0.145805	0.52708	0.054	0.042	1
AT2G37710	3.46432e-07	0.526253	0.165	0.098	0.00917283
AT4G39860	0.00519969	0.526243	0.102	0.072	1
AT3G17790	0.000556074	0.526235	0.093	0.058	1
AT4G26430	0.0304961	0.526148	0.057	0.039	1
AT3G13620	9.4482e-05	0.526058	0.074	0.04	1
AT3G26240	0.0176875	0.526001	0.099	0.072	1
AT1G67360	1.2069e-08	0.525503	0.311	0.209	0.000319562
AT4G11570	1.17669e-16	0.525442	0.711	0.573	3.11564e-12
AT5G14780	8.18483e-06	0.525373	0.156	0.097	0.216718
AT1G76460	0.000557861	0.525069	0.124	0.083	1
AT2G43500	0.000110178	0.525028	0.095	0.057	1
AT4G14350	0.000103477	0.524816	0.221	0.159	1
AT5G49710	0.0448289	0.524424	0.083	0.062	1
AT2G05810	0.0240413	0.523698	0.054	0.036	1
AT1G78420	1.40981e-06	0.523556	0.196	0.124	0.0373288
AT2G15900	0.00108916	0.522783	0.113	0.076	1
AT4G02740	0.0031549	0.522662	0.147	0.108	1
AT2G34357	0.00278376	0.522343	0.124	0.088	1
AT2G36480	0.0185355	0.522234	0.079	0.055	1
AT4G18905	2.51139e-05	0.521942	0.135	0.083	0.664966
AT5G18620	2.19588e-05	0.521867	0.14	0.087	0.581426
AT1G30090	7.03981e-05	0.521855	0.084	0.047	1
AT1G64500	8.99676e-09	0.521753	0.384	0.277	0.000238216
AT3G47120	0.000590569	0.521397	0.088	0.054	1
ATCG01240	0.000399348	0.521206	0.074	0.042	1
AT3G19190	0.0184813	0.520144	0.084	0.06	1
ATCG00180	1.00504e-27	0.519966	0.817	0.629	2.66115e-23
AT5G11740	7.23281e-18	0.519777	0.964	0.912	1.9151e-13
AT5G06870	0.000445585	0.519489	0.106	0.068	1
AT5G53370	0.000367042	0.519152	0.075	0.044	1
AT1G03400	3.11704e-07	0.519069	0.291	0.201	0.00825329
AT5G23150	0.00189055	0.518937	0.144	0.103	1
AT1G53500	7.09988e-06	0.518808	0.187	0.123	0.187991
AT2G07727	0.000173667	0.518435	0.102	0.063	1
AT1G71090	1.48281e-05	0.518198	0.232	0.162	0.392617
AT3G07940	1.38227e-06	0.517827	0.111	0.061	0.0365998
AT2G34655	0.0211142	0.517821	0.057	0.038	1
AT5G39800	0.00103509	0.517699	0.176	0.127	1
AT4G33240	6.25413e-06	0.517595	0.162	0.1	0.165597
AT4G27520	7.10165e-06	0.516805	0.767	0.728	0.188038
AT3G06540	0.000315271	0.51652	0.11	0.069	1
AT5G55550	3.63761e-05	0.516362	0.092	0.052	0.963166
AT3G54600	6.49648e-05	0.516276	0.232	0.166	1
AT1G61740	3.99503e-07	0.516115	0.278	0.192	0.010578
AT4G37640	0.000661585	0.516007	0.122	0.082	1
AT5G09330	4.14279e-05	0.51597	0.251	0.181	1
AT1G20470	0.0116543	0.515959	0.068	0.045	1
AT5G05470	0.00478849	0.515861	0.083	0.055	1
AT1G54690	0.0763412	0.515702	0.129	0.107	1
AT5G24210	4.16217e-07	0.515682	0.21	0.134	0.0110206
AT5G55960	5.82436e-09	0.515226	0.366	0.255	0.000154217
AT4G31450	0.000740115	0.514863	0.189	0.14	1
AT5G60690	0.0876294	0.514707	0.052	0.038	1
AT4G27340	0.00865248	0.513923	0.102	0.073	1
AT1G08060	0.00103997	0.513869	0.122	0.082	1
AT5G07890	3.75992e-07	0.513739	0.212	0.135	0.00995552
AT1G72500	0.00134006	0.513657	0.056	0.031	1
AT5G66820	6.77549e-05	0.512983	0.149	0.098	1
AT2G24040	6.82834e-06	0.512858	0.219	0.15	0.180801
AT4G12250	0.0142488	0.51283	0.054	0.034	1
AT3G61490	0.123623	0.512825	0.05	0.038	1
AT3G26510	2.18116e-11	0.512736	0.425	0.292	5.77527e-07
AT4G30350	0.000163126	0.512706	0.158	0.108	1
AT4G34540	0.00161111	0.512076	0.07	0.043	1
ATCG00770	2.41426e-34	0.512061	0.944	0.877	6.39247e-30
AT3G27690	6.34288e-09	0.51202	0.47	0.35	0.000167947
AT3G24490	0.00065929	0.511936	0.136	0.093	1
AT1G07230	0.000429366	0.511611	0.12	0.079	1
AT2G32240	0.16257	0.511445	0.063	0.049	1
AT1G75295	0.0134919	0.511422	0.084	0.06	1
AT3G46580	0.00097717	0.511375	0.131	0.09	1
AT2G35940	2.57446e-07	0.511347	0.217	0.138	0.00681666
AT5G27150	3.23279e-06	0.511062	0.28	0.197	0.0855979
AT5G08550	0.00493128	0.510714	0.061	0.038	1
AT5G36950	0.153196	0.510634	0.052	0.04	1
AT2G42490	0.000139772	0.510297	0.088	0.051	1
AT2G46600	5.34348e-07	0.510001	0.255	0.172	0.0141485
AT5G50100	6.14244e-11	0.509705	0.53	0.391	1.6264e-06
AT5G14050	0.000692103	0.509382	0.09	0.056	1
AT1G70430	0.0787476	0.509215	0.057	0.042	1
AT1G49750	1.06456e-12	0.509096	0.621	0.48	2.81875e-08
AT1G67210	0.133645	0.509041	0.054	0.041	1
AT3G15115	0.00526734	0.508693	0.072	0.046	1
AT4G28910	3.15446e-07	0.50838	0.284	0.196	0.00835237
AT3G57660	0.000274824	0.508175	0.083	0.049	1
AT1G05570	0.000107649	0.507851	0.102	0.062	1
AT1G63780	0.0170055	0.507774	0.075	0.053	1
AT1G32730	0.044374	0.507648	0.075	0.056	1
AT4G12300	0.0729467	0.50759	0.065	0.048	1
AT1G24330	0.0637409	0.507374	0.052	0.037	1
AT5G48360	0.0734033	0.507127	0.108	0.086	1
ATCG00140	9.51872e-19	0.506985	0.637	0.447	2.52037e-14
AT3G04740	0.0267052	0.506919	0.074	0.052	1
AT4G29120	6.13003e-10	0.506431	0.418	0.293	1.62311e-05
AT3G22950	0.0362365	0.505994	0.122	0.096	1
AT3G14410	0.0287479	0.505824	0.122	0.095	1
AT3G47730	3.99334e-09	0.504839	0.169	0.092	0.000105736
AT3G44990	0.0549017	0.504823	0.065	0.047	1
AT2G41440	0.00880519	0.504597	0.05	0.031	1
AT4G34000	0.000126099	0.504521	0.09	0.052	1
AT5G17890	4.0895e-05	0.504192	0.172	0.114	1
AT3G28860	0.0053348	0.50419	0.129	0.094	1
AT5G03690	0.0141362	0.503923	0.056	0.036	1
AT5G41240	0.0312753	0.503634	0.052	0.035	1
AT1G58520	6.7388e-05	0.503576	0.16	0.107	1
AT4G24805	0.000119301	0.503569	0.095	0.056	1
AT3G49810	0.0274518	0.503566	0.111	0.085	1
AT1G25682	0.000105773	0.502925	0.289	0.218	1
AT3G22120	3.11853e-10	0.502887	0.939	0.931	8.25723e-06
AT3G09670	9.9935e-06	0.502086	0.099	0.055	0.264608
AT5G17930	0.00588325	0.501267	0.127	0.094	1
AT3G24180	0.00286132	0.500896	0.178	0.134	1
AT5G50860	0.0173514	0.50063	0.106	0.079	1
AT5G05830	8.28166e-05	0.500549	0.162	0.108	1
AT2G01820	1.29181e-06	0.499784	0.323	0.231	0.0342046
AT1G55000	4.89851e-07	0.499562	0.37	0.273	0.0129703
AT3G52340	1.55737e-07	0.499509	0.336	0.235	0.00412361
AT4G29530	0.0513261	0.499087	0.056	0.039	1
AT4G29790	0.0486961	0.498098	0.083	0.061	1
AT3G01150	0.00739395	0.49763	0.138	0.103	1
AT3G57070	0.0218252	0.497465	0.07	0.048	1
AT1G16650	0.218438	0.497258	0.057	0.046	1
AT1G80400	5.40645e-05	0.497225	0.113	0.069	1
AT3G23990	3.32753e-06	0.496999	0.404	0.318	0.0881064
AT1G22882	0.0180558	0.496937	0.052	0.034	1
AT1G72450	0.048689	0.49687	0.253	0.225	1
AT4G01280	4.40937e-06	0.4966	0.174	0.11	0.116751
AT1G72630	0.0295906	0.496454	0.074	0.052	1
AT1G20670	0.0083027	0.496435	0.162	0.123	1
AT5G44580	1.03744e-15	0.49597	0.741	0.583	2.74692e-11
AT2G30250	0.0122962	0.495786	0.065	0.043	1
AT1G66910	0.0015192	0.495331	0.108	0.072	1
AT2G43850	0.00480666	0.49499	0.061	0.038	1
AT1G25250	0.00911235	0.494807	0.07	0.046	1
AT2G42240	4.60257e-05	0.494715	0.093	0.053	1
AT2G42030	0.000192763	0.494655	0.183	0.129	1
AT2G46080	4.43489e-10	0.494635	0.219	0.128	1.17427e-05
ATCG00650	1.81468e-22	0.494165	0.704	0.501	4.80492e-18
AT4G24990	0.000626911	0.493953	0.223	0.166	1
AT5G24430	0.00153043	0.493912	0.059	0.034	1
AT1G35710	2.11851e-06	0.493416	0.223	0.149	0.056094
AT1G76350	0.0451483	0.493083	0.104	0.081	1
AT1G60640	2.51531e-05	0.492951	0.196	0.133	0.666005
AT1G09520	0.00567141	0.492911	0.127	0.093	1
AT1G13650	0.000908028	0.49287	0.162	0.116	1
AT1G09570	0.0038021	0.492843	0.07	0.044	1
AT2G03140	4.57428e-07	0.492755	0.264	0.179	0.0121118
AT5G02055	2.33924e-08	0.492605	0.253	0.163	0.000619384
AT4G39980	2.18877e-05	0.49222	0.431	0.345	0.579542
AT4G01130	5.83224e-06	0.492218	0.276	0.198	0.154426
AT3G25890	0.000333594	0.492085	0.115	0.074	1
AT4G34570	0.511314	0.492044	0.081	0.074	1
AT5G47090	0.000105261	0.491502	0.144	0.094	1
AT4G31920	0.0404444	0.491217	0.086	0.064	1
AT1G80300	2.73237e-06	0.49108	0.3	0.215	0.0723477
AT3G63070	7.28754e-07	0.490824	0.162	0.097	0.019296
AT1G15780	0.000114663	0.490783	0.165	0.112	1
AT5G23110	0.00301336	0.490285	0.101	0.068	1
AT5G52570	0.000574963	0.490126	0.136	0.093	1
AT3G57000	3.70557e-08	0.489957	0.223	0.139	0.000981161
AT2G03550	2.2894e-12	0.489654	0.573	0.422	6.06189e-08
AT3G16740	0.02452	0.48957	0.075	0.053	1
AT3G28140	0.00715508	0.489564	0.066	0.043	1
AT2G46800	0.000169828	0.489192	0.255	0.191	1
AT2G32840	0.0375994	0.489132	0.084	0.063	1
AT2G31820	4.62176e-06	0.48883	0.208	0.136	0.122375
AT2G21970	4.54671e-17	0.488289	0.679	0.51	1.20388e-12
AT2G02880	0.00755911	0.488252	0.059	0.037	1
AT5G43260	4.54117e-15	0.487907	0.697	0.55	1.20241e-10
AT1G67830	2.51581e-07	0.487736	0.169	0.101	0.00666137
AT1G69295	1.753e-10	0.48715	0.352	0.23	4.64159e-06
AT1G76955	0.000120673	0.486621	0.158	0.106	1
AT2G32540	1.06988e-09	0.486613	0.382	0.266	2.83283e-05
AT5G12410	4.81023e-06	0.486448	0.251	0.177	0.127365
AT3G11470	0.000161437	0.48627	0.142	0.094	1
AT5G25170	0.0016199	0.486194	0.054	0.03	1
AT1G05630	0.196723	0.485908	0.05	0.039	1
AT5G16510	0.0995269	0.485841	0.072	0.055	1
AT3G51000	0.00233625	0.48581	0.099	0.066	1
AT1G29240	0.000838322	0.485519	0.126	0.085	1
AT1G34210	0.00421302	0.485081	0.181	0.139	1
AT1G49740	0.000535626	0.485076	0.181	0.13	1
AT5G37890	0.00225537	0.484881	0.127	0.089	1
AT3G61710	1.20041e-06	0.484851	0.25	0.17	0.0317844
AT4G26850	7.54571e-25	0.484756	0.912	0.855	1.99795e-20
AT5G40300	0.161462	0.484712	0.056	0.044	1
AT4G22780	0.0124702	0.484636	0.136	0.103	1
AT1G60650	0.155925	0.484422	0.065	0.051	1
AT1G79150	0.000109581	0.484378	0.131	0.084	1
AT4G33890	0.00349091	0.484298	0.079	0.051	1
AT3G61220	6.65301e-10	0.484197	0.399	0.276	1.76158e-05
AT2G29900	1.50972e-05	0.484155	0.088	0.048	0.399744
AT4G18760	0.110332	0.483937	0.086	0.069	1
AT2G40570	4.68142e-05	0.483925	0.163	0.108	1
AT1G16840	8.82736e-09	0.48377	0.49	0.376	0.000233731
AT1G72180	0.000291003	0.483645	0.104	0.065	1
AT1G68130	0.0284439	0.483124	0.068	0.048	1
AT1G13250	0.0142728	0.48307	0.056	0.036	1
AT2G42330	0.0435732	0.483048	0.081	0.06	1
AT1G68100	0.00160208	0.482207	0.129	0.09	1
AT3G09650	8.02144e-06	0.481632	0.174	0.112	0.212392
AT5G07940	0.00953038	0.481194	0.113	0.082	1
AT3G45900	2.03188e-05	0.480344	0.154	0.099	0.538001
AT2G44210	5.17125e-11	0.480245	0.68	0.561	1.36924e-06
AT4G17100	0.000410474	0.480219	0.217	0.162	1
AT3G52250	0.00903042	0.480159	0.126	0.093	1
AT2G20480	0.0251743	0.480141	0.054	0.036	1
AT4G30510	0.00165678	0.480029	0.065	0.038	1
AT5G55630	0.00964496	0.479972	0.079	0.054	1
AT4G36860	0.00146906	0.479814	0.124	0.085	1
AT4G22756	0.308366	0.479793	0.063	0.053	1
AT3G26990	0.0101522	0.479507	0.101	0.072	1
AT4G10710	0.00426547	0.478971	0.19	0.146	1
ATCG00500	6.35341e-22	0.478858	0.621	0.399	1.68226e-17
AT1G02720	0.0969123	0.47884	0.079	0.062	1
AT1G76440	0.000115036	0.478788	0.147	0.097	1
AT3G57400	0.000765771	0.478682	0.11	0.071	1
AT1G28395	0.00159303	0.478626	0.187	0.139	1
AT3G44200	0.0482231	0.478499	0.077	0.057	1
AT2G25280	0.00131537	0.478466	0.133	0.093	1
AT1G74800	0.0115993	0.478254	0.074	0.05	1
AT4G38810	0.000222766	0.478226	0.163	0.112	1
AT4G03390	1.38488e-06	0.47813	0.291	0.206	0.0366689
AT4G12390	9.81561e-07	0.477972	0.208	0.137	0.0259898
AT1G70000	0.000224159	0.477538	0.237	0.177	1
ATCG00350	1.44732e-18	0.477413	0.666	0.482	3.83221e-14
AT3G05420	0.0662788	0.477302	0.153	0.127	1
AT4G37260	4.48937e-08	0.477257	0.33	0.231	0.0011887
AT1G58200	2.84062e-09	0.477049	0.391	0.273	7.5214e-05
AT4G02050	0.056528	0.476979	0.063	0.046	1
AT3G03090	0.0040354	0.47636	0.167	0.126	1
AT3G14960	0.061568	0.476304	0.07	0.052	1
AT4G39800	3.38116e-19	0.476237	0.883	0.833	8.95263e-15
AT2G45630	0.0198537	0.475926	0.111	0.084	1
AT1G27390	0.00703782	0.475759	0.178	0.138	1
AT2G29700	2.19546e-06	0.475218	0.285	0.203	0.0581314
AT2G16370	7.13064e-05	0.475218	0.187	0.128	1
AT5G62290	0.000261002	0.475061	0.138	0.092	1
AT5G59180	0.0633885	0.475041	0.063	0.046	1
AT1G14600	0.00230836	0.474904	0.065	0.039	1
AT4G18700	3.8069e-05	0.474757	0.127	0.078	1
AT2G01680	0.000291938	0.474606	0.115	0.074	1
AT4G16535	0.271127	0.47424	0.072	0.061	1
AT4G15420	0.00541161	0.474069	0.106	0.074	1
AT1G03350	0.0119389	0.474057	0.144	0.11	1
AT4G32250	0.000147063	0.473965	0.183	0.128	1
AT1G75310	0.000378093	0.473574	0.149	0.102	1
AT3G21400	0.00062867	0.473457	0.061	0.034	1
AT5G46710	4.71671e-06	0.473384	0.228	0.156	0.124889
AT3G11290	0.000999475	0.473213	0.131	0.09	1
AT5G03470	0.000500087	0.472934	0.11	0.07	1
AT3G62830	0.000929967	0.472314	0.097	0.062	1
AT5G05860	0.00148727	0.472262	0.16	0.116	1
AT1G49850	0.0124452	0.472152	0.079	0.055	1
AT2G28080	1.50826e-06	0.472011	0.145	0.086	0.0399358
AT5G20180	5.74375e-05	0.471946	0.16	0.106	1
AT4G14270	2.17063e-08	0.471869	0.302	0.199	0.000574739
AT4G21740	0.0052834	0.471666	0.084	0.057	1
AT5G39570	1.52104e-09	0.471519	0.594	0.477	4.02742e-05
AT5G24570	1.7046e-06	0.471373	0.3	0.215	0.0451343
AT5G65920	0.00560179	0.471307	0.075	0.049	1
AT3G57190	0.0027286	0.471277	0.101	0.068	1
AT1G79940	1.46385e-05	0.471202	0.223	0.154	0.387598
AT2G02080	7.74898e-07	0.470687	0.303	0.214	0.0205178
AT1G11330	0.216718	0.470338	0.061	0.049	1
AT1G13960	0.0336253	0.469914	0.086	0.064	1
AT5G14285	0.000291423	0.469674	0.077	0.045	1
AT4G27900	0.0146957	0.469666	0.145	0.111	1
AT1G78820	0.0450536	0.469594	0.066	0.048	1
AT4G36540	1.72705e-09	0.469515	0.488	0.366	4.57288e-05
AT1G77550	0.103264	0.469495	0.056	0.042	1
AT5G44240	0.0160625	0.469495	0.086	0.061	1
AT1G52370	0.00120112	0.469481	0.151	0.107	1
AT4G35850	0.00277501	0.469122	0.074	0.046	1
AT4G28200	3.14903e-06	0.469089	0.199	0.131	0.0833799
AT4G08850	2.54539e-06	0.468787	0.309	0.223	0.0673968
AT3G01550	3.13329e-06	0.468207	0.384	0.297	0.0829634
AT3G50690	1.26987e-06	0.467983	0.224	0.148	0.0336237
AT3G22780	3.58114e-05	0.467942	0.203	0.141	0.948213
AT2G14080	0.0122032	0.467722	0.104	0.076	1
AT3G58030	0.000111938	0.467467	0.189	0.131	1
AT3G15352	0.0151594	0.467408	0.063	0.042	1
AT1G79570	0.000903902	0.467252	0.099	0.063	1
AT1G12760	0.000413716	0.467242	0.206	0.152	1
AT5G47430	1.4537e-05	0.467228	0.197	0.133	0.384909
AT2G28930	0.0622631	0.467054	0.061	0.044	1
AT5G17510	0.000172725	0.466558	0.224	0.165	1
AT3G20390	2.96748e-16	0.466365	0.885	0.819	7.8573e-12
AT1G54850	0.0456643	0.466219	0.088	0.067	1
AT2G38630	0.436178	0.466159	0.052	0.045	1
ATCG00560	2.91002e-12	0.465884	0.404	0.262	7.70514e-08
AT2G17300	5.65316e-10	0.465289	0.338	0.221	1.49684e-05
AT5G14570	0.00152235	0.465211	0.214	0.162	1
AT3G16150	0.000346379	0.465008	0.12	0.079	1
AT1G79920	0.163943	0.464712	0.092	0.076	1
AT4G16580	3.21402e-05	0.463733	0.158	0.102	0.851007
AT5G11240	0.0468146	0.463721	0.056	0.039	1
AT2G39420	1.57223e-05	0.463713	0.154	0.098	0.416295
AT3G14075	0.182341	0.463623	0.086	0.072	1
AT1G27850	0.00112305	0.463355	0.154	0.11	1
AT4G03115	0.342141	0.462968	0.052	0.044	1
AT1G73730	0.00375892	0.462519	0.117	0.082	1
AT4G25720	0.00971039	0.462354	0.108	0.077	1
AT4G17140	1.12928e-05	0.462011	0.217	0.148	0.29901
AT3G04810	0.117105	0.461608	0.084	0.068	1
AT3G54670	0.0122012	0.461415	0.223	0.183	1
AT4G32800	0.0607368	0.461311	0.052	0.037	1
AT1G02300	5.19919e-05	0.460644	0.206	0.145	1
AT3G52740	0.00043219	0.460462	0.118	0.077	1
AT5G64420	0.00831509	0.460461	0.093	0.065	1
AT2G45260	0.0793753	0.460448	0.154	0.13	1
AT3G57030	2.79362e-05	0.460378	0.208	0.144	0.739695
AT5G07120	0.0504666	0.460336	0.129	0.104	1
AT4G24500	0.079268	0.460121	0.065	0.048	1
AT2G16070	4.09347e-07	0.459392	0.291	0.202	0.0108387
AT1G77350	0.250403	0.459381	0.101	0.087	1
AT3G60860	0.000384052	0.459111	0.108	0.069	1
AT2G26460	0.00903969	0.458994	0.14	0.106	1
AT3G45300	0.00426756	0.458919	0.117	0.082	1
AT2G27170	0.000180745	0.45775	0.269	0.204	1
AT1G67050	0.00191217	0.457736	0.054	0.031	1
AT3G48310	3.83674e-07	0.457729	0.185	0.113	0.0101589
AT3G26560	0.000404039	0.45771	0.185	0.133	1
AT4G22190	9.31038e-08	0.457553	0.436	0.331	0.0024652
AT5G10100	0.0111852	0.457494	0.083	0.057	1
AT5G27330	0.00117269	0.457383	0.054	0.03	1
AT5G58370	0.0875606	0.457366	0.084	0.066	1
AT5G42220	0.00127868	0.457334	0.212	0.162	1
AT2G46520	0.0130445	0.457235	0.097	0.07	1
AT5G51040	3.33724e-08	0.45688	0.382	0.272	0.000883633
AT4G10570	0.00517021	0.456572	0.075	0.049	1
AT3G50110	0.00476174	0.456269	0.05	0.03	1
AT5G64340	8.90408e-07	0.456256	0.228	0.15	0.0235762
AT3G18380	1.64715e-05	0.45588	0.154	0.098	0.436132
AT2G31060	0.000760771	0.455862	0.093	0.059	1
AT5G67280	0.000729514	0.455846	0.072	0.042	1
AT1G51350	8.84405e-05	0.455602	0.156	0.104	1
AT3G28050	1.15929e-08	0.455409	0.343	0.236	0.000306957
AT1G48760	6.01874e-05	0.455201	0.138	0.088	1
AT1G21410	0.000131253	0.454948	0.056	0.028	1
AT4G28510	0.00088243	0.454832	0.092	0.058	1
AT4G13550	6.39775e-05	0.454816	0.215	0.151	1
AT4G00050	5.49878e-05	0.454769	0.35	0.277	1
AT3G19553	0.00464516	0.454756	0.07	0.045	1
AT3G23310	1.40235e-05	0.454692	0.232	0.161	0.371315
AT1G15880	0.00262905	0.454671	0.136	0.098	1
AT5G06350	0.0915094	0.454489	0.068	0.052	1
AT1G67320	0.0471134	0.454231	0.057	0.041	1
AT3G24520	1.14411e-07	0.454217	0.187	0.113	0.00302939
AT2G26110	0.00463521	0.454055	0.108	0.075	1
AT4G10770	0.000377285	0.453255	0.228	0.17	1
AT2G35260	5.70441e-18	0.453137	0.743	0.592	1.51041e-13
AT3G20350	0.100592	0.453039	0.088	0.069	1
AT5G55480	5.19118e-05	0.452809	0.135	0.085	1
AT5G61190	0.0332305	0.452764	0.092	0.068	1
AT5G57110	0.000181782	0.4527	0.357	0.286	1
AT1G23080	2.32189e-05	0.452576	0.197	0.134	0.614791
AT5G15760	0.058728	0.452483	0.194	0.164	1
AT5G45710	0.00191404	0.452361	0.081	0.051	1
AT5G01390	0.00302937	0.452354	0.092	0.061	1
AT5G52550	3.08713e-05	0.45233	0.154	0.1	0.81741
AT1G17790	0.000895388	0.452324	0.083	0.051	1
AT4G02390	0.0443878	0.452135	0.056	0.039	1
AT5G66540	0.000452882	0.452076	0.131	0.088	1
AT4G33980	0.00245722	0.452027	0.264	0.211	1
AT3G46450	3.2584e-07	0.451871	0.162	0.096	0.00862759
AT3G28130	0.000395533	0.451786	0.242	0.184	1
AT1G65030	0.00201898	0.451694	0.081	0.051	1
AT1G67170	0.0441087	0.451671	0.054	0.037	1
AT4G09460	0.0121385	0.451653	0.09	0.063	1
AT4G29310	0.0779001	0.451634	0.113	0.091	1
AT1G75270	0.00138208	0.451629	0.117	0.08	1
AT5G53020	0.0654291	0.451467	0.061	0.045	1
AT2G30100	0.000180233	0.450935	0.26	0.198	1
AT5G28910	0.000104156	0.45079	0.079	0.044	1
AT4G28260	3.42331e-07	0.450774	0.242	0.161	0.00906423
AT2G33435	0.000607459	0.450369	0.329	0.263	1
AT1G73920	0.000591951	0.450277	0.268	0.207	1
AT4G32240	0.000241822	0.450231	0.217	0.159	1
AT3G28920	0.00359309	0.450107	0.07	0.044	1
AT1G72900	0.000363718	0.450049	0.174	0.124	1
AT2G13290	0.0661672	0.450024	0.065	0.048	1
AT5G57180	4.15564e-08	0.449993	0.461	0.344	0.00110033
AT1G75190	0.00901759	0.449922	0.199	0.157	1
AT5G67360	1.04685e-09	0.449828	0.553	0.438	2.77185e-05
AT2G38610	0.0404103	0.449472	0.124	0.097	1
AT5G48030	0.000250524	0.449464	0.181	0.129	1
AT1G51740	0.0732674	0.449442	0.068	0.051	1
AT5G05870	0.000198169	0.449024	0.061	0.032	1
AT1G47550	0.0135341	0.448986	0.18	0.142	1
AT4G21940	1.82039e-05	0.448862	0.066	0.033	0.482002
AT3G19100	4.1119e-08	0.448742	0.348	0.247	0.00108875
AT3G09690	0.000315751	0.448675	0.068	0.038	1
AT2G38050	0.150341	0.447998	0.083	0.067	1
AT1G67310	0.00130202	0.447983	0.12	0.082	1
AT5G60960	0.00495038	0.447502	0.127	0.092	1
AT2G14255	0.000336149	0.447123	0.144	0.096	1
AT5G04020	0.000636718	0.446597	0.09	0.056	1
AT3G54650	0.000386188	0.446448	0.122	0.08	1
AT5G23550	0.0102385	0.446375	0.092	0.064	1
AT4G13020	3.10949e-09	0.44625	0.329	0.22	8.2333e-05
AT4G25360	0.00525285	0.445931	0.057	0.035	1
AT3G56400	1.0012e-13	0.445756	0.492	0.332	2.65097e-09
AT4G26190	4.08156e-07	0.445477	0.472	0.368	0.0108072
AT1G16860	0.000113631	0.445456	0.171	0.118	1
AT5G43430	5.01326e-05	0.44544	0.248	0.178	1
AT5G24870	0.000240881	0.44543	0.18	0.126	1
AT2G40920	0.00413441	0.445376	0.183	0.14	1
AT2G37570	0.0140574	0.445291	0.102	0.073	1
AT2G17280	0.04696	0.445002	0.102	0.078	1
AT1G63420	1.19387e-07	0.444998	0.375	0.273	0.00316113
AT1G79280	1.89209e-07	0.444676	0.429	0.322	0.00500987
AT1G53710	0.00340894	0.444514	0.072	0.045	1
AT5G40490	0.000151237	0.444385	0.187	0.132	1
AT1G27900	0.000438909	0.444379	0.093	0.058	1
AT3G01800	0.104959	0.444365	0.059	0.045	1
AT3G26380	0.118863	0.444321	0.063	0.048	1
AT3G15780	7.30074e-05	0.444117	0.228	0.163	1
AT5G22300	0.00140193	0.443429	0.217	0.166	1
AT5G12980	0.0522248	0.443293	0.086	0.065	1
AT5G06670	0.630792	0.443146	0.086	0.081	1
AT4G14905	0.168256	0.44295	0.072	0.058	1
AT2G29140	0.0380107	0.442327	0.086	0.064	1
AT1G71130	0.000157447	0.442247	0.154	0.104	1
AT3G06660	0.0135502	0.442107	0.171	0.135	1
AT1G64050	0.0175139	0.441855	0.084	0.06	1
AT5G16290	1.23054e-06	0.441844	0.558	0.474	0.0325822
AT2G02090	0.00276748	0.441721	0.074	0.046	1
ATCG00670	3.37132e-46	0.441652	0.996	0.989	8.92658e-42
AT4G04750	0.0184121	0.441346	0.147	0.114	1
AT5G46410	0.000379784	0.441306	0.163	0.113	1
AT1G14710	8.39434e-07	0.441206	0.251	0.171	0.0222265
AT3G13350	0.000658451	0.441155	0.176	0.128	1
AT1G65960	8.20229e-10	0.440603	0.896	0.85	2.1718e-05
AT5G44180	0.000159237	0.440509	0.165	0.113	1
AT5G17050	5.9918e-05	0.44044	0.266	0.197	1
AT3G03610	0.00142074	0.440332	0.115	0.077	1
AT2G32160	1.49491e-08	0.440169	0.294	0.195	0.000395821
AT2G15020	0.00568748	0.440038	0.09	0.061	1
AT1G56460	9.10559e-06	0.44001	0.338	0.254	0.241098
AT2G22090	0.001394	0.439813	0.111	0.075	1
AT2G39250	2.38092e-06	0.439599	0.178	0.112	0.0630421
AT4G27390	8.30223e-07	0.439512	0.255	0.172	0.0219827
AT1G72890	0.001642	0.439376	0.084	0.054	1
AT5G04850	2.58732e-05	0.438997	0.201	0.136	0.685071
AT1G43700	1.99928e-06	0.438984	0.221	0.146	0.052937
AT2G17720	0.504967	0.438739	0.092	0.084	1
AT4G24020	1.11435e-06	0.438309	0.368	0.269	0.0295057
AT1G02330	0.00365621	0.438279	0.154	0.113	1
AT5G58120	0.000251306	0.438254	0.136	0.09	1
AT1G01300	0.00201975	0.438211	0.079	0.05	1
AT5G05930	0.0178696	0.438139	0.093	0.067	1
AT2G03510	0.00135479	0.438046	0.149	0.106	1
AT3G60240	4.63178e-05	0.438011	0.32	0.24	1
AT1G06850	0.00321334	0.437965	0.054	0.031	1
AT1G78830	0.0109225	0.43784	0.126	0.094	1
AT3G62630	0.0478973	0.437818	0.135	0.11	1
AT4G02340	0.00054446	0.437701	0.212	0.158	1
AT1G05055	0.0143463	0.437566	0.057	0.037	1
AT4G30210	0.00129646	0.437462	0.311	0.251	1
AT3G54010	0.000243876	0.437378	0.205	0.148	1
AT5G64370	0.0426538	0.43711	0.095	0.072	1
AT5G02760	0.0326232	0.437001	0.059	0.041	1
AT4G28640	0.00558165	0.436949	0.075	0.049	1
AT5G01810	5.28286e-08	0.436879	0.262	0.171	0.0013988
AT5G34940	0.106874	0.436866	0.061	0.046	1
AT5G67480	3.30904e-05	0.436777	0.298	0.224	0.876169
AT3G06590	3.03258e-07	0.436749	0.215	0.138	0.00802966
AT1G07570	0.0180808	0.436692	0.063	0.042	1
AT4G01560	0.00100405	0.436092	0.171	0.121	1
AT5G56340	2.84352e-09	0.436033	0.241	0.147	7.52908e-05
AT1G77130	0.0350558	0.435627	0.093	0.07	1
ATCG00760	2.71576e-25	0.435493	0.896	0.825	7.1908e-21
AT3G07720	4.44375e-07	0.435328	0.323	0.229	0.0117662
AT2G25900	1.81245e-05	0.435318	0.181	0.121	0.4799
AT5G35460	0.00248668	0.435272	0.199	0.153	1
AT3G25840	9.04659e-08	0.434907	0.402	0.296	0.00239536
AT5G11790	6.67931e-05	0.434893	0.289	0.217	1
AT2G35155	0.0585776	0.434538	0.11	0.087	1
AT3G61980	0.0277985	0.43437	0.189	0.154	1
AT4G20400	0.00150677	0.434269	0.214	0.164	1
AT4G16840	0.118587	0.43382	0.077	0.061	1
AT4G39510	0.117721	0.43379	0.066	0.052	1
AT5G65400	0.0792886	0.433711	0.088	0.069	1
AT5G03440	0.014498	0.433676	0.106	0.078	1
AT1G29470	0.000753909	0.433525	0.434	0.369	1
AT5G50420	0.69252	0.43327	0.056	0.052	1
AT1G17110	0.000601768	0.433175	0.126	0.084	1
AT4G23620	0.0338522	0.433166	0.07	0.05	1
AT4G15080	0.0100696	0.43301	0.142	0.107	1
AT5G01960	1.69812e-05	0.432678	0.178	0.117	0.449629
AT2G20180	0.00131785	0.43258	0.101	0.066	1
AT5G41020	8.54197e-06	0.432359	0.18	0.117	0.226174
AT1G29800	0.00232993	0.432213	0.111	0.077	1
AT5G06910	0.0159925	0.431813	0.079	0.055	1
AT2G35050	9.42598e-05	0.431425	0.268	0.199	1
AT1G03110	0.00255567	0.431421	0.061	0.037	1
AT1G78670	1.47852e-05	0.431023	0.201	0.135	0.391482
AT4G09750	0.00238918	0.430898	0.136	0.097	1
AT1G13210	0.000478511	0.430645	0.088	0.054	1
ATCG00750	1.00896e-20	0.430641	0.819	0.673	2.67154e-16
AT2G40610	0.00190519	0.430622	0.145	0.105	1
AT1G78100	0.00235334	0.430216	0.084	0.055	1
AT1G55673	9.7093e-05	0.430088	0.197	0.138	1
AT1G62600	0.000208407	0.430011	0.181	0.126	1
AT3G10760	3.89172e-05	0.429966	0.215	0.151	1
AT4G17060	0.00660664	0.429896	0.084	0.057	1
AT4G16070	0.171597	0.429764	0.056	0.044	1
AT3G25540	0.00454947	0.429707	0.133	0.096	1
AT4G32960	0.00248324	0.429546	0.201	0.155	1
AT3G11450	4.4154e-06	0.429122	0.393	0.296	0.116911
AT1G10320	5.21392e-05	0.42912	0.16	0.105	1
AT5G52030	0.00547214	0.428632	0.181	0.139	1
AT3G11964	3.10825e-08	0.428595	0.149	0.082	0.000823002
AT5G27380	2.78651e-06	0.428122	0.447	0.351	0.0737812
AT1G50290	0.000480591	0.42771	0.239	0.179	1
AT2G35510	0.0138917	0.427435	0.127	0.096	1
AT3G07660	6.57623e-05	0.427149	0.241	0.174	1
AT1G07350	8.62141e-06	0.426999	0.232	0.159	0.228278
AT3G04680	0.00157279	0.426845	0.115	0.077	1
AT4G28540	0.469241	0.426836	0.092	0.083	1
AT5G25590	0.000408071	0.426774	0.171	0.12	1
AT4G02590	0.00328852	0.426645	0.154	0.113	1
AT1G68600	1.01832e-07	0.42649	0.524	0.415	0.00269631
AT1G07820	0.00117114	0.426431	0.287	0.225	1
AT4G13970	0.0180551	0.426111	0.086	0.061	1
AT3G03900	8.82981e-06	0.426104	0.117	0.068	0.233796
AT1G23390	0.000112569	0.426078	0.136	0.088	1
AT1G70370	9.93391e-08	0.426076	0.512	0.397	0.0026303
AT4G38600	6.87045e-05	0.426046	0.327	0.247	1
AT5G22840	0.00119587	0.426012	0.057	0.032	1
AT3G57330	0.000155753	0.425852	0.149	0.099	1
ATCG00810	9.48681e-36	0.425576	0.98	0.96	2.51192e-31
AT2G23520	0.0353223	0.425408	0.066	0.047	1
AT3G45260	0.0135102	0.425377	0.113	0.083	1
AT4G38360	0.0595946	0.425169	0.111	0.088	1
AT4G24210	0.00374272	0.425119	0.054	0.032	1
AT1G56310	4.91944e-05	0.424578	0.122	0.075	1
AT2G20840	0.0273573	0.424493	0.104	0.078	1
AT5G60680	0.0197617	0.424236	0.122	0.092	1
AT2G09795	0.000345642	0.424112	0.111	0.071	1
AT1G55190	0.0225579	0.424047	0.075	0.053	1
AT2G38130	0.00313621	0.424044	0.16	0.117	1
AT2G03730	2.20804e-06	0.423745	0.187	0.119	0.0584645
AT2G04550	0.00130738	0.423718	0.149	0.106	1
AT1G28570	0.00606875	0.423513	0.066	0.042	1
AT2G02870	0.000150104	0.423391	0.113	0.071	1
AT3G19340	0.000481775	0.423359	0.214	0.159	1
AT5G51460	0.00281956	0.423075	0.314	0.26	1
AT1G03740	0.0599403	0.422976	0.066	0.049	1
AT3G12180	0.000273165	0.422931	0.12	0.078	1
AT5G60370	0.11732	0.422919	0.133	0.113	1
AT1G64900	3.28942e-07	0.422374	0.332	0.233	0.00870973
AT5G58590	0.0151574	0.422342	0.135	0.103	1
AT1G05575	0.183531	0.422233	0.05	0.039	1
AT3G12140	0.00106766	0.422198	0.197	0.144	1
ATCG01120	1.39724e-13	0.421749	0.56	0.387	3.69961e-09
AT5G66250	0.00313127	0.421467	0.092	0.061	1
ATCG00330	2.985e-25	0.421385	0.899	0.775	7.90368e-21
AT4G12310	4.26545e-06	0.421353	0.268	0.187	0.112941
AT3G19720	1.18741e-06	0.42113	0.402	0.302	0.0314402
AT3G43440	0.516651	0.421098	0.063	0.056	1
AT1G70320	0.000135766	0.421009	0.278	0.211	1
AT1G02170	0.00182282	0.420791	0.226	0.173	1
AT3G46550	0.000224193	0.420546	0.106	0.066	1
AT2G45460	0.0317218	0.42013	0.052	0.035	1
AT2G38410	0.000310062	0.418931	0.129	0.084	1
AT4G32730	0.0345644	0.418921	0.07	0.05	1
AT5G16220	0.0199825	0.418888	0.145	0.113	1
AT2G21320	0.00202355	0.418718	0.117	0.079	1
AT2G04865	0.00150568	0.418017	0.108	0.071	1
AT5G63190	2.48705e-05	0.41795	0.221	0.153	0.658521
AT4G02485	0.00804991	0.417743	0.054	0.033	1
AT1G78880	0.000955773	0.41758	0.156	0.11	1
AT5G15440	0.00176417	0.417486	0.113	0.077	1
AT1G60010	4.63297e-06	0.417478	0.429	0.331	0.122672
AT3G23780	0.0919672	0.417455	0.084	0.067	1
AT3G23480	0.00898028	0.417188	0.081	0.055	1
AT3G15070	0.0133102	0.416981	0.12	0.089	1
AT5G15850	8.30596e-05	0.416634	0.127	0.08	1
AT4G13270	0.0158294	0.416449	0.185	0.146	1
AT4G32272	0.027394	0.41632	0.097	0.072	1
AT3G49601	1.46776e-06	0.416264	0.384	0.291	0.0388634
AT2G20340	0.000132644	0.416152	0.251	0.185	1
AT1G05560	3.40059e-07	0.415912	0.316	0.223	0.00900407
AT5G08710	0.000200438	0.415752	0.118	0.076	1
AT4G29070	2.73627e-08	0.415736	0.454	0.341	0.00072451
AT3G20770	2.05573e-05	0.415431	0.352	0.268	0.544317
AT2G42270	0.000424615	0.4152	0.158	0.11	1
AT2G01690	0.000343501	0.415016	0.23	0.171	1
AT5G08430	0.00012133	0.414872	0.259	0.192	1
AT5G17190	2.35792e-07	0.41478	0.266	0.176	0.00624331
AT1G48600	2.51403e-10	0.414536	0.671	0.569	6.65666e-06
AT3G46210	0.00185433	0.414433	0.106	0.071	1
AT3G24200	0.0032756	0.414348	0.127	0.091	1
AT2G35860	1.37138e-06	0.414272	0.302	0.212	0.0363113
AT2G05100	4.31607e-06	0.414258	0.659	0.573	0.114281
AT1G04000	0.0374297	0.414142	0.111	0.086	1
AT1G29350	0.17374	0.413901	0.163	0.144	1
AT3G50360	7.91539e-06	0.413895	0.293	0.211	0.209584
AT1G09840	0.0292464	0.413854	0.075	0.054	1
AT3G14050	0.0069857	0.413844	0.129	0.094	1
AT1G30260	6.43348e-05	0.413768	0.452	0.375	1
AT1G11440	2.28752e-06	0.413768	0.284	0.2	0.060569
AT3G03780	0.00204807	0.413386	0.172	0.127	1
AT1G11480	0.00015353	0.412904	0.197	0.139	1
AT1G26130	0.000251743	0.412835	0.068	0.038	1
AT5G43920	0.00316061	0.412826	0.066	0.041	1
AT1G21920	0.00124057	0.412822	0.09	0.057	1
AT3G14067	2.7565e-11	0.412636	0.691	0.56	7.29865e-07
AT1G20830	0.00027055	0.412442	0.169	0.117	1
AT1G08410	0.0169534	0.412256	0.052	0.033	1
AT1G15570	0.00628507	0.412179	0.117	0.084	1
AT4G32750	0.0463072	0.412071	0.056	0.039	1
AT3G02710	0.00248881	0.412037	0.136	0.097	1
AT1G55590	0.000881211	0.411835	0.074	0.044	1
AT2G17250	0.035444	0.411641	0.07	0.05	1
AT5G43710	0.467742	0.411286	0.061	0.054	1
AT5G42990	2.00268e-07	0.410795	0.409	0.306	0.00530271
AT1G73020	0.0117774	0.410577	0.07	0.047	1
AT4G39420	0.00102758	0.410544	0.16	0.114	1
AT3G57420	0.189965	0.410498	0.059	0.047	1
AT5G62900	0.006337	0.409731	0.14	0.104	1
AT4G11800	0.000765633	0.409399	0.068	0.04	1
AT1G08880	0.000393492	0.409285	0.194	0.14	1
AT3G29230	0.00172525	0.408489	0.117	0.08	1
AT1G50360	0.00173198	0.408409	0.059	0.034	1
AT1G12830	9.46007e-07	0.408305	0.228	0.149	0.0250484
AT5G10310	0.0225087	0.408177	0.099	0.073	1
AT1G62422	0.00612992	0.408071	0.074	0.048	1
AT5G65910	0.00172686	0.407812	0.248	0.194	1
AT1G26340	0.0160797	0.407738	0.158	0.124	1
AT1G48920	2.2178e-06	0.407579	0.449	0.357	0.0587229
AT1G69030	9.58804e-05	0.407393	0.192	0.134	1
AT5G20450	0.262355	0.406963	0.106	0.092	1
AT2G41090	1.20097e-15	0.406808	0.865	0.716	3.17994e-11
AT2G32295	0.000494367	0.406784	0.138	0.094	1
AT2G40280	0.0242413	0.40657	0.052	0.034	1
AT2G02960	0.00688477	0.406338	0.129	0.095	1
AT2G34310	1.40549e-05	0.40628	0.436	0.34	0.372145
AT3G56950	0.00502817	0.406179	0.117	0.083	1
AT4G00490	0.000138476	0.406144	0.39	0.316	1
AT5G55660	1.01138e-07	0.406047	0.607	0.5	0.00267794
AT5G51700	0.0201764	0.406013	0.118	0.089	1
AT3G12550	0.0999829	0.405958	0.057	0.043	1
AT3G06550	7.71493e-07	0.405949	0.312	0.224	0.0204276
AT2G04880	2.56246e-05	0.405738	0.183	0.121	0.678488
AT1G14340	0.104407	0.405525	0.11	0.09	1
AT2G25510	1.59336e-22	0.404988	0.973	0.846	4.2189e-18
AT4G35880	0.0273944	0.404808	0.054	0.036	1
AT1G56110	7.03971e-05	0.404707	0.205	0.144	1
AT2G15790	0.000254997	0.404625	0.077	0.044	1
AT1G20460	0.0173078	0.404578	0.066	0.045	1
AT5G35700	0.156654	0.404532	0.068	0.054	1
AT5G51070	8.63928e-07	0.404172	0.285	0.199	0.0228751
AT4G22540	0.0106686	0.404168	0.092	0.065	1
AT3G03560	8.82633e-05	0.404124	0.136	0.087	1
AT3G50270	8.1242e-06	0.404001	0.232	0.16	0.215113
AT3G60415	0.00296361	0.403668	0.293	0.235	1
AT5G13180	4.02838e-05	0.403664	0.289	0.215	1
AT2G26355	0.00035608	0.40355	0.054	0.028	1
AT4G32640	0.0462216	0.403435	0.115	0.09	1
AT1G32340	0.0403747	0.403271	0.05	0.034	1
AT1G28540	0.00230521	0.402901	0.122	0.085	1
AT3G48800	0.00118668	0.402877	0.12	0.082	1
AT5G12890	0.00165095	0.40259	0.079	0.049	1
[truncated: 3,281 more rows]

## Sheet: IronVsAll
Supplemental Table 9. Drought-responsive genes in the Arabidopsis leaf mesophyll.
Differentially expressed genes in the Iron Deprivation Response cluster compared to the rest of the mesophyll. The right plot depicts the Iron Deprivation Response cluster (pink) used in this analysis.
The GO enrichement analysis of the most strongly enriched genes is shown on the right.
FC = Fold Change (positive fold changes indicate genes that are more expressed in the Iron Deprivation Response cluster compared to the rest of the mesophyll. pct.1 and pct.2 represent the percentage of cells expressing the gene in population 1 (Iron Deprivation Response cluster) and 2 (rest of the mesophyll), respectively.
Gene	P-value	Log2-FC	pct.1	pct.2	P (adj.)
AT4G36700	8.62545e-227	5.57287	0.075	0.002	2.28385e-222
AT1G47395	0	5.42009	0.463	0.019	0
AT3G56970	0	5.27656	0.399	0.012	0
AT5G04150	0	5.17528	0.218	0.008	0
AT3G56980	0	5.15429	0.391	0.013	0
AT1G47400	0	4.70391	0.348	0.018	0
AT2G41240	0	4.50548	0.812	0.064	0
AT2G14247	0	3.23363	0.932	0.222	0
AT1G52400	1.79291e-70	2.96119	0.21	0.055	4.74726e-66
AT1G23020	5.26099e-242	2.77017	0.421	0.076	1.393e-237
AT1G52410	2.28965e-75	2.70558	0.126	0.021	6.06253e-71
AT2G21590	1.99777e-64	2.68777	0.096	0.015	5.28969e-60
AT3G14050	5.36228e-163	2.67625	0.38	0.089	1.41982e-158
AT3G21270	1.58529e-44	2.42159	0.103	0.022	4.19753e-40
AT1G03470	2.85265e-63	2.39759	0.183	0.047	7.55324e-59
AT3G45970	1.29615e-34	2.30384	0.103	0.027	3.43195e-30
AT1G52040	5.33396e-43	2.26894	0.123	0.031	1.41233e-38
AT5G57550	3.05785e-18	2.20352	0.072	0.022	8.09656e-14
AT3G27060	2.82969e-34	2.14641	0.171	0.061	7.49246e-30
AT5G20250	4.46002e-66	2.07997	0.35	0.14	1.18092e-61
AT5G53450	3.75574e-278	2.07456	0.962	0.547	9.94444e-274
AT1G01570	1.77309e-16	2.06728	0.059	0.018	4.69479e-12
AT1G35140	4.31489e-34	2.0249	0.125	0.037	1.1425e-29
AT1G64980	1.46048e-139	1.90615	0.707	0.355	3.86705e-135
AT5G67330	9.06232e-69	1.87105	0.378	0.154	2.39952e-64
AT2G43820	7.64948e-20	1.84106	0.091	0.03	2.02543e-15
AT2G39870	3.67898e-38	1.83895	0.214	0.082	9.74121e-34
AT2G42750	1.78916e-186	1.82492	0.865	0.523	4.73734e-182
AT5G05250	2.05139e-143	1.79085	0.705	0.319	5.43166e-139
AT3G18290	2.40086e-93	1.78567	0.578	0.284	6.35699e-89
AT2G44080	1.56773e-13	1.76948	0.057	0.018	4.15102e-09
AT5G23210	5.78171e-66	1.76634	0.446	0.206	1.53088e-61
AT5G58650	6.32247e-28	1.72486	0.195	0.083	1.67406e-23
AT4G15530	1.32589e-24	1.67613	0.13	0.047	3.51069e-20
AT5G67370	4.78187e-164	1.66833	0.864	0.597	1.26614e-159
AT3G28270	1.14255e-68	1.66014	0.517	0.255	3.02523e-64
AT5G05600	4.23491e-06	1.65464	0.05	0.023	0.112132
AT5G51550	2.60361e-94	1.62104	0.669	0.383	6.89385e-90
AT5G60970	2.11899e-10	1.60185	0.051	0.018	5.61065e-06
AT2G37950	1.92787e-11	1.57026	0.069	0.027	5.10461e-07
AT5G13740	1.25041e-109	1.56898	0.724	0.408	3.31084e-105
AT4G28270	7.43045e-19	1.53907	0.108	0.041	1.96743e-14
AT1G74670	4.74523e-69	1.53717	0.629	0.367	1.25644e-64
AT3G28220	1.7029e-37	1.52547	0.484	0.302	4.50893e-33
AT1G03870	8.76363e-80	1.50068	0.622	0.341	2.32043e-75
AT2G17230	7.81855e-31	1.49553	0.244	0.111	2.07019e-26
AT4G08950	1.14912e-54	1.4768	0.503	0.275	3.04264e-50
AT1G04313	7.46925e-10	1.46539	0.051	0.019	1.97771e-05
AT4G33565	2.6864e-10	1.46324	0.069	0.029	7.11304e-06
AT1G11260	3.59486e-12	1.46185	0.076	0.031	9.51847e-08
AT5G60860	1.65837e-12	1.46063	0.101	0.045	4.39103e-08
AT1G72416	5.80207e-19	1.455	0.159	0.072	1.53627e-14
AT3G50660	1.5057e-22	1.45456	0.15	0.061	3.9868e-18
AT5G02440	4.16026e-12	1.40003	0.093	0.041	1.10155e-07
AT3G03470	3.96015e-08	1.3759	0.076	0.037	0.00104857
AT4G21870	1.07906e-38	1.37534	0.409	0.225	2.85713e-34
AT1G70270	1.89953e-06	1.37211	0.051	0.023	0.0502958
AT1G22330	1.01251e-19	1.34948	0.173	0.081	2.68093e-15
AT3G20660	4.80661e-05	1.34059	0.05	0.025	1
AT1G03590	7.68248e-13	1.32935	0.123	0.06	2.03417e-08
AT2G22821	1.60524e-09	1.32932	0.075	0.034	4.25034e-05
AT1G23030	2.44118e-13	1.32894	0.143	0.073	6.46376e-09
AT1G58180	1.78926e-18	1.3271	0.171	0.082	4.7376e-14
AT2G31730	7.03083e-06	1.32217	0.061	0.031	0.186162
AT4G15140	1.74267e-09	1.32161	0.059	0.024	4.61423e-05
AT2G15960	5.18242e-48	1.30849	0.561	0.334	1.3722e-43
AT4G16370	2.98158e-89	1.30463	0.748	0.474	7.89463e-85
AT1G76955	4.54474e-19	1.29471	0.205	0.105	1.20336e-14
AT3G51670	2.01111e-37	1.29146	0.414	0.233	5.32502e-33
AT5G44680	1.02117e-29	1.27439	0.39	0.224	2.70385e-25
AT3G19240	0.00407433	1.26913	0.058	0.038	1
AT5G26220	5.84056e-12	1.26829	0.125	0.062	1.54646e-07
AT3G10720	7.85901e-45	1.24858	0.439	0.233	2.08091e-40
AT5G22920	3.10852e-09	1.24852	0.106	0.056	8.23074e-05
AT1G54740	9.82021e-08	1.23429	0.112	0.064	0.00260019
AT3G47640	1.52638e-13	1.22071	0.153	0.079	4.04156e-09
AT5G01670	0.214008	1.2206	0.086	0.076	1
AT5G52050	1.1373e-09	1.2178	0.096	0.047	3.01133e-05
AT4G13340	1.5018e-56	1.20474	0.63	0.397	3.97645e-52
AT2G20920	3.55801e-82	1.19469	0.782	0.557	9.4209e-78
AT1G64795	3.00646e-10	1.19449	0.091	0.042	7.96051e-06
AT2G41330	0.00065746	1.182	0.051	0.029	1
AT1G20880	6.4355e-06	1.18026	0.059	0.03	0.170399
AT3G20300	0.000483098	1.17974	0.051	0.029	1
AT1G53480	1.43368e-17	1.17402	0.167	0.079	3.79611e-13
AT1G76520	1.73466e-32	1.17084	0.317	0.159	4.59304e-28
AT1G15010	9.56209e-14	1.15587	0.239	0.145	2.53185e-09
AT2G25625	1.30574e-26	1.15467	0.237	0.111	3.45734e-22
AT1G35780	9.32159e-07	1.15045	0.074	0.038	0.0246817
AT2G29140	3.02139e-08	1.141	0.113	0.063	0.000800002
AT1G51090	6.74246e-06	1.13732	0.074	0.04	0.178527
AT5G01810	2.59625e-11	1.13113	0.255	0.171	6.87436e-07
AT5G43450	2.42287e-08	1.13095	0.092	0.047	0.000641527
AT1G24070	8.04524e-09	1.1254	0.057	0.023	0.000213022
AT5G40690	2.42067e-06	1.12411	0.076	0.041	0.0640944
AT2G41640	1.98361e-09	1.108	0.096	0.048	5.25221e-05
AT2G32090	1.08367e-22	1.10712	0.305	0.174	2.86933e-18
AT1G68840	0.0259506	1.10529	0.052	0.037	1
AT5G57560	5.87889e-58	1.10512	0.676	0.429	1.55661e-53
AT5G64850	3.08701e-24	1.10225	0.405	0.255	8.17378e-20
AT2G06850	1.51331e-51	1.09969	0.656	0.442	4.00693e-47
AT3G19850	1.80289e-07	1.09763	0.115	0.067	0.00477368
AT4G15800	2.97403e-31	1.09703	0.446	0.277	7.87464e-27
AT4G17670	1.70099e-06	1.09229	0.118	0.072	0.0450387
AT2G37170	0.046143	1.08389	0.054	0.039	1
AT4G22570	5.09041e-14	1.07822	0.229	0.136	1.34784e-09
AT5G65390	9.14844e-10	1.07719	0.283	0.2	2.42232e-05
AT3G56360	2.08342e-78	1.07619	0.817	0.591	5.51647e-74
AT3G05730	0.175897	1.07007	0.052	0.066	1
AT4G25690	5.62655e-07	1.06905	0.075	0.038	0.014898
AT5G49010	0.000767903	1.06641	0.052	0.031	1
AT1G72150	2.54731e-43	1.06152	0.663	0.463	6.74478e-39
AT5G11970	1.54155e-05	1.05591	0.078	0.044	0.408171
AT2G15830	3.04059e-41	1.046	0.567	0.352	8.05086e-37
AT2G33770	0.00284377	1.04428	0.065	0.043	1
AT5G11070	1.36002e-77	1.04409	0.864	0.71	3.60107e-73
AT5G60910	1.34937e-18	1.04403	0.19	0.094	3.57286e-14
AT2G03530	1.15391e-07	1.04386	0.072	0.035	0.00305532
AT3G16570	4.99483e-37	1.03703	0.555	0.369	1.32253e-32
AT1G19110	9.07257e-13	1.03388	0.327	0.233	2.40224e-08
AT2G45170	4.47656e-50	1.03037	0.715	0.504	1.1853e-45
AT5G43780	0.000489498	1.02668	0.052	0.03	1
AT1G49500	2.58955e-11	1.01855	0.228	0.144	6.8566e-07
AT1G52342	4.30041e-63	1.01572	0.721	0.466	1.13866e-58
AT5G56270	0.00831763	1.01427	0.051	0.033	1
AT2G03760	0.00233204	1.0109	0.051	0.031	1
AT5G24420	2.1347e-12	1.0083	0.211	0.128	5.65227e-08
AT5G64260	1.44524e-07	1.0073	0.19	0.129	0.0038267
AT4G19880	0.0014736	1.00562	0.05	0.029	1
AT5G41880	4.60128e-05	1.00405	0.065	0.036	1
AT3G25760	2.5654e-11	1.00288	0.14	0.075	6.79266e-07
AT1G56170	2.52106e-07	1.00213	0.157	0.101	0.00667525
AT5G25280	8.83966e-11	0.997082	0.245	0.162	2.34057e-06
AT5G44130	2.45727e-11	0.993582	0.241	0.156	6.50637e-07
AT5G03830	4.54053e-11	0.991093	0.133	0.07	1.20224e-06
AT1G57990	6.99364e-25	0.988458	0.419	0.268	1.85178e-20
AT4G02050	0.00553679	0.986855	0.067	0.045	1
AT1G72430	1.84141e-25	0.986565	0.446	0.296	4.87568e-21
AT3G45140	2.93701e-100	0.985254	0.973	0.848	7.77663e-96
AT5G18620	0.000154054	0.983737	0.125	0.087	1
AT1G14530	0.0049759	0.983024	0.064	0.043	1
AT1G22530	1.6427e-42	0.982086	0.643	0.44	4.34954e-38
AT5G14120	1.85073e-33	0.981797	0.581	0.406	4.90035e-29
AT2G30766	1.93358e-47	0.981223	0.661	0.421	5.11975e-43
AT2G47440	2.58981e-11	0.98101	0.271	0.185	6.85729e-07
AT2G01400	2.152e-07	0.98025	0.106	0.06	0.00569807
AT1G75380	4.06331e-82	0.9797	0.88	0.708	1.07588e-77
AT3G02580	5.81607e-27	0.979328	0.381	0.228	1.53998e-22
AT5G54380	3.98456e-08	0.978449	0.161	0.103	0.00105503
AT3G19930	1.84417e-07	0.978133	0.106	0.06	0.00488298
AT3G13000	3.17774e-14	0.977414	0.222	0.131	8.41402e-10
AT2G42580	1.41706e-14	0.973066	0.286	0.184	3.75208e-10
AT4G37980	1.7277e-41	0.970301	0.637	0.427	4.5746e-37
AT5G48490	4.36738e-41	0.970188	0.644	0.448	1.15639e-36
AT4G13810	0.115631	0.965619	0.054	0.042	1
AT3G15353	4.30581e-43	0.964228	0.627	0.408	1.14009e-38
AT1G09023	0.000450067	0.963201	0.096	0.065	1
AT3G09710	1.26984e-06	0.962281	0.113	0.068	0.0336228
AT2G34510	2.98258e-28	0.96195	0.562	0.407	7.89728e-24
AT5G25350	0.335673	0.958302	0.05	0.043	1
AT4G31400	0.00117264	0.957255	0.058	0.036	1
AT5G07030	1.82078e-21	0.955197	0.174	0.076	4.82105e-17
AT2G40960	1.13622e-08	0.952943	0.205	0.138	0.000300848
AT1G08930	6.90959e-33	0.950902	0.551	0.368	1.82952e-28
AT3G06145	3.73407e-05	0.949214	0.062	0.034	0.988707
AT3G05490	1.39763e-14	0.94003	0.261	0.161	3.70064e-10
AT2G17840	9.69582e-20	0.937731	0.288	0.164	2.56726e-15
AT1G55360	2.09034e-39	0.934998	0.656	0.47	5.53481e-35
AT1G72450	2.17438e-12	0.932196	0.319	0.223	5.75734e-08
AT5G07220	0.000373936	0.929323	0.059	0.035	1
AT1G47370	1.31867e-06	0.927875	0.116	0.07	0.0349157
AT5G20410	1.32208e-06	0.923792	0.098	0.056	0.0350059
AT4G28290	2.53551e-14	0.916494	0.289	0.188	6.71352e-10
AT2G40670	4.80355e-07	0.907834	0.129	0.079	0.0127188
AT5G05110	6.35258e-05	0.906897	0.098	0.062	1
AT3G50810	0.000299719	0.904731	0.068	0.041	1
AT2G36430	7.09787e-10	0.904372	0.231	0.155	1.87937e-05
AT1G78830	3.1866e-10	0.899548	0.16	0.093	8.43748e-06
AT5G55050	2.48438e-07	0.898054	0.113	0.066	0.00657814
AT5G05690	2.79075e-37	0.895725	0.646	0.454	7.38936e-33
AT4G12910	3.56075e-24	0.895574	0.363	0.214	9.42815e-20
AT1G12780	4.5465e-10	0.893774	0.19	0.117	1.20382e-05
AT1G11905	0.000295008	0.892525	0.092	0.061	1
AT4G26288	0.0138848	0.890598	0.05	0.033	1
AT1G18670	4.02218e-05	0.887205	0.096	0.06	1
AT3G54020	0.000687386	0.887057	0.072	0.046	1
AT2G22240	0.246823	0.885998	0.095	0.085	1
AT4G28640	0.000106375	0.885685	0.081	0.049	1
AT5G02560	1.76234e-07	0.88386	0.161	0.104	0.00466632
AT2G18280	1.88532e-10	0.881579	0.204	0.127	4.99195e-06
AT3G27960	3.89357e-09	0.881567	0.152	0.09	0.000103094
AT5G18130	6.31562e-06	0.877857	0.067	0.035	0.167225
AT2G18860	5.42366e-07	0.876543	0.122	0.074	0.0143608
AT3G07500	0.0420834	0.871702	0.051	0.037	1
AT1G51805	8.728e-13	0.87102	0.214	0.127	2.311e-08
AT1G51360	2.30002e-06	0.869355	0.144	0.095	0.0609
AT1G19660	1.28172e-53	0.865667	0.762	0.557	3.39375e-49
AT3G11660	0.000660066	0.858716	0.113	0.081	1
AT1G56660	1.9711e-27	0.858035	0.593	0.418	5.21909e-23
AT3G12145	2.53108e-05	0.853527	0.086	0.051	0.670178
AT5G01630	0.0131549	0.853474	0.061	0.042	1
AT3G09390	3.75456e-90	0.852552	0.972	0.906	9.94133e-86
AT4G02540	4.93169e-05	0.850161	0.081	0.048	1
AT3G07470	3.87551e-18	0.849899	0.425	0.302	1.02616e-13
AT4G33640	3.61123e-18	0.845826	0.448	0.323	9.56181e-14
AT1G56220	1.57067e-42	0.842201	0.806	0.64	4.15883e-38
AT3G24420	2.9588e-09	0.841579	0.12	0.065	7.8343e-05
AT2G14050	0.0142686	0.835747	0.072	0.053	1
AT3G46290	0.00565465	0.833429	0.085	0.061	1
AT4G31820	3.92037e-14	0.833085	0.305	0.2	1.03804e-09
AT2G17480	0.13673	0.830263	0.052	0.042	1
AT1G71340	2.70846e-26	0.830247	0.557	0.4	7.17145e-22
AT1G48300	1.048e-66	0.826301	0.878	0.728	2.77489e-62
AT2G01460	0.0364818	0.825847	0.055	0.04	1
AT1G19670	3.36051e-17	0.822185	0.524	0.402	8.89795e-13
AT3G61830	0.00334618	0.821586	0.089	0.063	1
AT5G27410	2.9373e-08	0.821278	0.14	0.083	0.00077774
AT1G20440	1.10576e-08	0.82095	0.166	0.102	0.000292783
AT1G73380	7.24759e-05	0.820592	0.085	0.052	1
AT1G76180	2.8049e-27	0.819916	0.542	0.364	7.42681e-23
AT3G01560	0.0028397	0.812813	0.088	0.062	1
AT5G60850	0.00382702	0.81051	0.071	0.048	1
AT5G15260	0.0208268	0.809907	0.076	0.057	1
AT5G43270	0.0494509	0.807109	0.051	0.037	1
AT5G58310	3.45117e-09	0.807076	0.224	0.147	9.13802e-05
AT1G49130	9.37106e-12	0.805816	0.262	0.171	2.48127e-07
AT5G40170	0.000190637	0.805572	0.072	0.044	1
AT1G31690	1.42818e-16	0.805207	0.391	0.267	3.78154e-12
AT5G20730	0.189147	0.801879	0.064	0.054	1
AT2G45180	1.42003e-89	0.800406	0.99	0.96	3.75995e-85
AT4G02060	2.24189e-06	0.795227	0.133	0.084	0.0593607
AT2G37540	1.53193e-21	0.794922	0.419	0.27	4.05623e-17
AT4G10120	2.69451e-38	0.794774	0.687	0.473	7.13452e-34
AT3G04210	7.1176e-23	0.794642	0.39	0.241	1.8846e-18
AT1G56090	0.028929	0.793203	0.05	0.035	1
AT1G26208	1.92986e-08	0.793068	0.171	0.108	0.000510988
AT2G11225	1.06054e-08	0.790688	0.212	0.141	0.000280809
AT1G72890	0.150303	0.788651	0.065	0.054	1
AT4G02430	0.000219692	0.788259	0.058	0.033	1
AT1G57980	5.51438e-05	0.788217	0.082	0.049	1
AT2G15890	1.46119e-33	0.785968	0.681	0.507	3.86895e-29
AT5G35480	0.000122473	0.785383	0.21	0.16	1
AT1G49032	5.01214e-06	0.783465	0.184	0.131	0.132712
AT5G55860	0.000407621	0.783451	0.064	0.038	1
AT2G34420	6.76066e-55	0.781227	0.975	0.908	1.79009e-50
AT2G38310	2.12512e-10	0.780248	0.228	0.147	5.62691e-06
AT5G64310	4.02657e-37	0.778619	0.744	0.552	1.06616e-32
AT2G43530	1.12113e-29	0.776661	0.738	0.594	2.96852e-25
AT5G38895	3.46411e-05	0.774992	0.112	0.073	0.917226
AT1G28330	7.53172e-24	0.773089	0.705	0.566	1.99425e-19
AT4G23400	3.33383e-24	0.77291	0.591	0.438	8.82733e-20
AT2G23600	9.49154e-41	0.772798	0.676	0.465	2.51317e-36
AT3G19553	0.0339206	0.77261	0.061	0.045	1
AT2G29550	3.83454e-10	0.771615	0.231	0.151	1.01531e-05
AT1G28580	8.29107e-10	0.770789	0.16	0.093	2.19531e-05
AT3G55290	0.00277919	0.770595	0.061	0.039	1
AT5G55850	3.32255e-36	0.770449	0.671	0.497	8.79744e-32
AT3G59950	9.14524e-14	0.769533	0.334	0.23	2.42148e-09
AT1G27290	2.79591e-24	0.766389	0.545	0.393	7.40301e-20
AT2G30520	7.73775e-28	0.764822	0.652	0.479	2.0488e-23
AT2G29670	3.50969e-19	0.764794	0.524	0.402	9.29294e-15
AT5G44580	1.28171e-42	0.763563	0.773	0.582	3.3937e-38
AT4G17340	1.30779e-14	0.759758	0.198	0.108	3.46277e-10
AT4G13830	4.25411e-14	0.755796	0.399	0.291	1.1264e-09
AT2G41430	2.75244e-89	0.754826	0.983	0.906	7.28792e-85
AT4G30660	2.60999e-41	0.754762	0.812	0.658	6.91073e-37
AT3G52800	5.06083e-28	0.751699	0.697	0.533	1.34001e-23
AT3G06070	2.34146e-07	0.750413	0.246	0.177	0.00619973
AT3G62470	0.0472312	0.749451	0.059	0.045	1
AT4G15260	0.00079529	0.747782	0.05	0.028	1
AT1G03230	0.0977988	0.747148	0.05	0.038	1
AT5G02970	0.00015593	0.744889	0.123	0.085	1
AT5G62630	0.0467994	0.744789	0.054	0.04	1
AT4G23770	0.00426914	0.744017	0.078	0.054	1
AT5G57800	2.96295e-08	0.743383	0.263	0.191	0.00078453
AT4G03210	3.72368e-10	0.742007	0.31	0.222	9.85956e-06
AT3G23570	6.08194e-07	0.741463	0.17	0.113	0.0161037
AT1G24170	4.14834e-09	0.741343	0.288	0.21	0.00010984
AT1G70290	0.000781038	0.738626	0.129	0.094	1
AT1G52990	0.0143605	0.73857	0.074	0.054	1
AT2G30420	1.69542e-08	0.736965	0.266	0.192	0.000448913
AT2G17660	0.0571799	0.73642	0.064	0.049	1
AT2G29500	0.0010585	0.735674	0.069	0.044	1
AT1G79660	0.156998	0.734527	0.059	0.049	1
AT3G09085	9.77502e-07	0.734274	0.147	0.095	0.0258823
AT3G47960	5.68934e-20	0.73427	0.499	0.361	1.50642e-15
AT3G07870	3.90101e-06	0.734211	0.207	0.151	0.103291
AT5G19140	2.29576e-35	0.733773	0.795	0.669	6.07872e-31
AT5G18650	1.05426e-28	0.732842	0.67	0.51	2.79148e-24
AT5G21170	1.09198e-11	0.732346	0.331	0.237	2.89134e-07
AT1G44900	0.0359372	0.730524	0.052	0.038	1
AT1G12910	2.14299e-05	0.730452	0.211	0.161	0.567421
AT5G13320	0.00246802	0.729802	0.068	0.045	1
AT1G63800	6.28579e-12	0.728427	0.3	0.204	1.66435e-07
AT1G73680	0.0219373	0.726948	0.051	0.035	1
AT4G26610	0.000251731	0.726312	0.183	0.14	1
AT1G78670	1.04396e-05	0.724506	0.188	0.135	0.27642
AT4G21910	3.09165e-11	0.724311	0.411	0.319	8.18606e-07
AT2G35470	0.000411614	0.723881	0.123	0.088	1
AT1G69360	7.7742e-06	0.723554	0.106	0.065	0.205845
AT1G17780	0.000133903	0.722683	0.116	0.079	1
AT1G05030	7.72663e-05	0.721935	0.181	0.136	1
AT1G15170	0.00495813	0.721896	0.084	0.059	1
AT1G49660	5.39226e-11	0.721352	0.261	0.176	1.42776e-06
AT2G38610	0.000872427	0.721006	0.132	0.097	1
AT5G25460	6.67734e-10	0.72091	0.32	0.232	1.76802e-05
AT4G35783	0.00525285	0.720741	0.065	0.044	1
AT4G03030	0.00577672	0.720224	0.101	0.075	1
AT3G23540	0.00837858	0.718185	0.075	0.053	1
AT5G55930	0.00817234	0.71789	0.054	0.035	1
AT2G25430	4.27286e-10	0.71662	0.331	0.243	1.13137e-05
AT2G45660	8.25335e-16	0.714304	0.467	0.355	2.18532e-11
AT1G68585	4.71466e-09	0.713797	0.29	0.212	0.000124835
AT3G26510	5.97445e-13	0.713631	0.398	0.292	1.58192e-08
AT1G61100	3.63591e-10	0.7133	0.303	0.219	9.62716e-06
AT2G46100	1.9906e-25	0.712724	0.593	0.45	5.27072e-21
AT5G59030	3.22718e-24	0.712275	0.578	0.431	8.54494e-20
AT5G42090	1.63946e-07	0.711018	0.193	0.13	0.00434096
AT2G30270	0.000136569	0.710195	0.193	0.149	1
AT3G53930	0.026217	0.709496	0.067	0.049	1
AT1G20780	0.139231	0.708366	0.064	0.052	1
AT4G01610	1.9992e-08	0.708335	0.188	0.123	0.000529348
AT4G17810	3.45232e-11	0.707899	0.394	0.299	9.14106e-07
AT2G21185	7.50647e-20	0.706763	0.51	0.37	1.98756e-15
AT5G15770	0.0048983	0.706105	0.065	0.044	1
AT3G17770	1.84861e-12	0.704612	0.37	0.266	4.89476e-08
AT2G20240	0.0392437	0.704458	0.064	0.048	1
AT2G01850	4.21925e-15	0.704155	0.45	0.336	1.11717e-10
AT2G42870	0.0100193	0.703447	0.062	0.043	1
AT2G25450	5.21342e-16	0.703173	0.524	0.397	1.38041e-11
AT5G47330	5.02218e-05	0.702683	0.103	0.066	1
AT4G37470	5.03107e-14	0.701816	0.414	0.302	1.33213e-09
AT4G32150	7.43106e-17	0.699801	0.49	0.37	1.9676e-12
AT1G54130	4.45651e-09	0.699701	0.288	0.207	0.000118
AT1G74330	0.001215	0.698839	0.106	0.075	1
AT5G03130	0.000553737	0.698738	0.081	0.052	1
AT4G39090	4.14187e-29	0.69833	0.673	0.512	1.09668e-24
AT1G73325	0.000998802	0.697689	0.076	0.05	1
AT1G23780	0.00766678	0.697174	0.166	0.137	1
AT1G24148	2.99076e-05	0.696984	0.153	0.107	0.791893
AT3G59350	1.33733e-09	0.693993	0.316	0.231	3.54099e-05
AT3G01520	5.58173e-13	0.693926	0.38	0.278	1.47793e-08
AT3G14430	0.0239007	0.692332	0.061	0.044	1
AT4G17870	3.22789e-12	0.692315	0.343	0.244	8.54681e-08
AT1G05780	0.00049888	0.691268	0.075	0.047	1
AT5G14780	0.00341195	0.691001	0.129	0.098	1
AT4G00760	0.089584	0.689986	0.064	0.051	1
AT4G00355	2.97882e-06	0.689895	0.212	0.154	0.0788733
AT5G18850	0.0597572	0.688944	0.064	0.049	1
AT5G51070	2.70116e-09	0.688183	0.279	0.199	7.15214e-05
AT2G30740	0.000561704	0.688084	0.193	0.15	1
AT5G67100	0.0087269	0.686726	0.064	0.044	1
AT5G07580	0.336046	0.685907	0.105	0.097	1
AT1G63260	9.01247e-06	0.685352	0.227	0.171	0.238632
AT1G54730	2.88653e-05	0.684101	0.164	0.117	0.764296
AT2G38740	4.1737e-08	0.683574	0.201	0.135	0.00110511
AT1G19770	7.8235e-18	0.681499	0.528	0.396	2.07151e-13
AT4G08685	1.0916e-07	0.680798	0.18	0.117	0.00289033
AT1G55850	6.65832e-07	0.680762	0.275	0.21	0.0176299
AT3G51920	3.50101e-05	0.679455	0.17	0.121	0.926997
AT1G28960	0.00255589	0.677895	0.133	0.101	1
AT1G18210	1.20284e-21	0.677827	0.599	0.459	3.18489e-17
AT5G44290	0.000112146	0.677019	0.149	0.106	1
AT5G59130	0.0559673	0.676749	0.068	0.053	1
AT5G57565	0.00175356	0.676705	0.161	0.126	1
AT1G33270	0.00468527	0.673835	0.11	0.083	1
AT5G09260	0.0040993	0.673486	0.092	0.066	1
AT4G32850	0.000691316	0.671668	0.265	0.226	1
AT2G23672	0.00024873	0.671203	0.187	0.144	1
AT3G13620	0.0668756	0.671158	0.054	0.041	1
AT1G09500	0.0345192	0.670539	0.065	0.048	1
AT2G23320	3.76943e-26	0.669827	0.649	0.491	9.98071e-22
AT3G08690	0.0145158	0.669298	0.065	0.046	1
AT5G11250	0.0109756	0.667484	0.057	0.038	1
AT5G67140	0.00395124	0.667478	0.076	0.053	1
AT1G71080	0.021215	0.66653	0.105	0.083	1
AT5G62900	0.00105075	0.666175	0.139	0.104	1
AT4G38460	1.97276e-11	0.665988	0.351	0.255	5.22347e-07
AT4G23290	5.1805e-05	0.665819	0.16	0.114	1
AT5G25240	0.00699006	0.665716	0.106	0.08	1
AT2G03430	0.0638282	0.662981	0.071	0.056	1
AT5G20580	0.00150771	0.662372	0.127	0.095	1
AT1G20693	3.99182e-34	0.661803	0.771	0.626	1.05695e-29
AT4G32440	0.269835	0.66179	0.05	0.042	1
AT2G30424	0.000120324	0.660994	0.081	0.049	1
AT2G40420	0.211786	0.659734	0.054	0.045	1
AT2G44680	0.000128487	0.659413	0.174	0.13	1
AT5G05750	0.0778257	0.659048	0.065	0.051	1
AT1G72610	3.77106e-140	0.659029	1	0.998	9.985e-136
AT5G04760	0.00395134	0.658996	0.112	0.084	1
AT1G22400	6.81041e-09	0.658261	0.296	0.215	0.000180326
AT4G32050	0.437118	0.657355	0.061	0.055	1
AT3G06300	0.0153903	0.65676	0.082	0.061	1
AT1G60430	0.0697963	0.656238	0.091	0.074	1
AT3G23820	1.12482e-21	0.655456	0.653	0.524	2.97829e-17
AT5G15490	0.50631	0.655409	0.059	0.055	1
AT3G62550	2.62464e-20	0.655094	0.673	0.549	6.94952e-16
AT3G16740	0.0727309	0.654629	0.068	0.054	1
AT1G09910	0.0247999	0.654558	0.05	0.034	1
AT2G43290	0.000637165	0.654313	0.069	0.043	1
AT1G01490	1.06845e-20	0.653879	0.551	0.41	2.82904e-16
AT4G15490	0.000238171	0.652357	0.183	0.14	1
AT3G08000	0.014288	0.652065	0.089	0.067	1
AT1G08900	6.22263e-06	0.651111	0.228	0.171	0.164763
AT2G23130	4.36523e-06	0.650888	0.309	0.247	0.115582
AT1G80310	2.05743e-05	0.650788	0.191	0.141	0.544766
AT1G32700	0.00499759	0.650631	0.146	0.116	1
AT1G03090	0.0259321	0.650586	0.084	0.064	1
AT1G49245	0.000181699	0.650004	0.14	0.101	1
AT5G18630	4.5187e-05	0.648661	0.159	0.112	1
AT2G39420	1.82602e-09	0.648257	0.166	0.098	4.83493e-05
AT4G21980	1.88037e-08	0.647938	0.266	0.19	0.000497885
AT2G27500	6.21586e-08	0.647743	0.323	0.25	0.00164583
AT4G29210	5.92166e-05	0.646724	0.133	0.091	1
AT5G04040	0.000161593	0.645629	0.14	0.1	1
AT4G19530	1.12116e-14	0.644495	0.518	0.405	2.96861e-10
AT5G13810	5.87074e-08	0.643385	0.299	0.225	0.00155445
AT5G06320	3.02008e-28	0.643252	0.742	0.589	7.99656e-24
AT3G05580	0.0444609	0.64162	0.05	0.036	1
AT2G20740	6.59865e-06	0.640077	0.268	0.209	0.174719
AT1G22160	4.81372e-21	0.639672	0.589	0.435	1.27458e-16
AT5G16110	6.60348e-28	0.638906	0.681	0.522	1.74847e-23
AT2G39805	0.0655957	0.638067	0.062	0.048	1
AT5G19550	3.02822e-05	0.636746	0.13	0.087	0.801811
AT3G19770	0.127242	0.635988	0.057	0.045	1
AT5G22120	2.48146e-05	0.635559	0.13	0.087	0.657041
AT5G39730	9.78494e-05	0.634308	0.126	0.086	1
AT4G16520	1.54635e-41	0.634261	0.816	0.652	4.09443e-37
AT4G35750	5.74709e-13	0.634051	0.381	0.269	1.52171e-08
AT2G37025	0.00482035	0.632693	0.064	0.042	1
AT1G68540	0.000581733	0.632319	0.126	0.09	1
AT5G63500	3.62879e-14	0.630942	0.432	0.318	9.6083e-10
AT1G80920	2.17621e-13	0.630188	0.438	0.328	5.76218e-09
AT1G13700	0.000523192	0.630112	0.059	0.035	1
AT3G48530	0.000337184	0.629987	0.221	0.176	1
AT5G55790	2.75137e-07	0.629685	0.228	0.163	0.00728507
AT2G36320	1.86605e-06	0.629243	0.255	0.192	0.0494092
AT3G27770	3.5265e-34	0.628643	0.8	0.635	9.33747e-30
AT5G27280	5.18948e-11	0.62848	0.402	0.312	1.37407e-06
AT1G71100	0.0276214	0.628372	0.057	0.041	1
AT3G47620	4.94556e-06	0.627893	0.259	0.2	0.130948
AT5G20120	0.56081	0.627276	0.062	0.058	1
AT5G22360	0.00024494	0.626912	0.135	0.096	1
AT1G22740	2.87201e-11	0.626169	0.344	0.245	7.60452e-07
AT4G25360	0.0361923	0.622744	0.05	0.035	1
AT4G34138	3.01359e-10	0.622402	0.279	0.189	7.9794e-06
AT2G32290	0.00962685	0.622169	0.065	0.045	1
AT1G18710	7.25251e-07	0.621996	0.275	0.204	0.0192032
AT4G12730	7.79043e-15	0.619765	0.551	0.43	2.06275e-10
AT3G10440	0.026956	0.619717	0.061	0.044	1
AT5G61840	0.0793025	0.619572	0.103	0.088	1
AT3G06780	7.87181e-10	0.618551	0.354	0.268	2.0843e-05
AT1G22930	1.997e-09	0.617726	0.368	0.281	5.28765e-05
AT2G46870	0.000816603	0.61714	0.057	0.034	1
AT1G78820	0.000173257	0.61685	0.078	0.048	1
AT2G31350	8.28571e-05	0.615624	0.187	0.14	1
AT1G61690	0.0117757	0.613875	0.139	0.112	1
AT3G55430	0.00104025	0.613843	0.221	0.18	1
AT5G25210	0.110453	0.611901	0.051	0.04	1
AT3G54600	7.7767e-06	0.611861	0.222	0.166	0.205911
AT4G22820	0.013291	0.611503	0.108	0.084	1
AT2G26740	1.45504e-21	0.610918	0.593	0.443	3.85265e-17
AT2G45530	0.0420654	0.610624	0.108	0.088	1
AT3G02170	0.00422977	0.610096	0.154	0.122	1
AT3G54500	0.000414286	0.609445	0.088	0.057	1
AT5G61270	0.000381533	0.607498	0.085	0.054	1
AT1G30040	0.00208387	0.607328	0.091	0.063	1
AT1G52000	3.98141e-05	0.606974	0.194	0.143	1
AT5G05230	0.0336045	0.606955	0.112	0.09	1
AT1G07040	0.0641662	0.606926	0.105	0.087	1
AT4G25700	6.63879e-26	0.606922	0.797	0.685	1.75782e-21
AT5G16830	5.40963e-09	0.606922	0.256	0.177	0.000143236
AT1G06500	0.0556617	0.606791	0.098	0.081	1
AT1G15880	0.000730746	0.606569	0.133	0.097	1
AT1G56420	0.0378919	0.606416	0.096	0.078	1
AT4G34960	0.325262	0.606357	0.065	0.058	1
AT3G09770	0.0398044	0.605959	0.11	0.091	1
AT5G03240	3.519e-45	0.605701	0.888	0.798	9.3176e-41
AT1G74210	0.0149286	0.605236	0.074	0.053	1
AT4G03415	0.223774	0.604859	0.091	0.08	1
AT5G11060	1.01174e-07	0.604648	0.29	0.216	0.00267888
AT4G24990	6.22041e-05	0.604345	0.215	0.166	1
AT2G46220	1.6461e-14	0.604248	0.513	0.401	4.35855e-10
AT1G71480	6.7052e-12	0.603935	0.439	0.333	1.7754e-07
AT5G02760	0.0362419	0.602166	0.057	0.041	1
AT3G03610	0.143446	0.601524	0.091	0.078	1
AT4G27470	0.000312689	0.601367	0.154	0.114	1
AT1G27200	0.0907362	0.598976	0.051	0.039	1
AT5G05270	0.00248583	0.598283	0.191	0.154	1
AT1G72645	2.70417e-10	0.597822	0.521	0.439	7.1601e-06
AT1G76460	0.0158151	0.596949	0.106	0.083	1
AT1G27360	0.0889755	0.596149	0.071	0.057	1
AT2G26515	0.0311442	0.595385	0.076	0.058	1
AT5G07860	2.74075e-07	0.593803	0.306	0.236	0.00725696
AT2G15880	0.00757999	0.593753	0.152	0.121	1
AT1G28050	0.313423	0.593573	0.059	0.052	1
AT5G07910	0.000943237	0.592405	0.15	0.113	1
AT3G13520	1.26463e-51	0.592157	0.969	0.921	3.34849e-47
AT1G70250	0.0156685	0.591263	0.17	0.143	1
AT1G26670	1.65137e-16	0.588574	0.499	0.375	4.37251e-12
AT4G16280	0.00453152	0.588563	0.126	0.097	1
AT1G69587	0.271685	0.588439	0.055	0.047	1
AT5G17410	0.0539823	0.588169	0.082	0.065	1
AT1G33240	8.66943e-16	0.587073	0.61	0.495	2.29549e-11
AT5G66490	0.000303191	0.586767	0.14	0.101	1
AT5G32450	1.19175e-10	0.58619	0.439	0.351	3.15552e-06
AT1G63500	0.00117144	0.58588	0.157	0.121	1
AT3G10420	8.87983e-18	0.585565	0.545	0.418	2.3512e-13
AT1G22070	0.000243568	0.585503	0.246	0.201	1
AT5G24460	1.03928e-10	0.585383	0.388	0.292	2.75182e-06
AT3G62410	1.87299e-80	0.5852	0.993	0.954	4.9593e-76
AT4G18930	0.000732728	0.584817	0.169	0.129	1
AT3G17950	0.00116759	0.584711	0.079	0.052	1
AT5G52210	0.00200342	0.584345	0.103	0.074	1
AT5G47180	0.000305827	0.583507	0.197	0.154	1
AT3G04640	1.61342e-07	0.583091	0.239	0.169	0.00427202
AT1G01030	0.0457795	0.583079	0.054	0.039	1
AT1G11090	0.0670619	0.581435	0.061	0.047	1
AT1G03220	0.0124867	0.581402	0.074	0.053	1
AT5G05950	0.00988907	0.580736	0.137	0.11	1
AT1G43710	5.49621e-06	0.580498	0.285	0.227	0.145529
AT1G09070	6.78894e-27	0.579985	0.788	0.653	1.79758e-22
AT2G45140	3.66882e-06	0.579813	0.21	0.15	0.0971429
AT5G50950	1.44748e-06	0.579702	0.388	0.32	0.0383263
AT2G32560	5.73645e-07	0.579097	0.394	0.325	0.015189
AT4G37300	9.40326e-27	0.578686	0.756	0.624	2.4898e-22
AT3G07720	9.05996e-07	0.578466	0.296	0.229	0.023989
AT3G02570	9.95823e-15	0.578283	0.501	0.388	2.63674e-10
AT3G50830	6.26123e-08	0.577714	0.297	0.223	0.00165785
AT2G22740	0.0580856	0.57684	0.098	0.08	1
AT5G15350	1.78248e-14	0.576471	0.547	0.445	4.71966e-10
AT4G14930	3.41046e-09	0.575308	0.326	0.239	9.03023e-05
AT2G30590	0.0093754	0.575212	0.088	0.065	1
AT3G07010	6.18384e-05	0.572861	0.149	0.104	1
AT1G03900	8.6376e-07	0.572841	0.322	0.255	0.0228706
AT3G22070	0.0141528	0.572497	0.102	0.078	1
AT3G23730	0.109691	0.572132	0.074	0.06	1
AT1G55330	9.29796e-53	0.571699	0.943	0.873	2.46191e-48
AT4G23270	4.82868e-06	0.571432	0.207	0.149	0.127854
AT1G08820	0.0132031	0.571118	0.067	0.047	1
AT2G03710	0.000306624	0.570225	0.203	0.159	1
AT1G44820	0.000377113	0.570135	0.154	0.114	1
AT4G27880	0.0058029	0.569196	0.137	0.108	1
AT1G05060	0.0218417	0.568544	0.078	0.058	1
AT1G53320	5.08496e-05	0.568008	0.2	0.15	1
AT1G32920	2.82365e-27	0.566289	0.783	0.645	7.47646e-23
AT2G41060	0.213512	0.565182	0.093	0.083	1
AT1G04555	0.0817741	0.564882	0.092	0.076	1
AT3G02340	0.00347195	0.564525	0.098	0.07	1
AT2G41010	0.0670882	0.563191	0.108	0.09	1
AT1G66900	0.0218382	0.562647	0.129	0.106	1
AT3G04670	0.00591144	0.562113	0.106	0.08	1
AT5G57060	0.0600311	0.56181	0.058	0.044	1
AT2G17710	0.0318359	0.561321	0.052	0.037	1
AT5G51390	0.119436	0.561188	0.075	0.062	1
AT4G04925	0.00522885	0.560936	0.123	0.095	1
AT5G19860	1.62093e-10	0.560892	0.443	0.353	4.2919e-06
AT2G43430	2.69755e-05	0.560887	0.194	0.143	0.714257
AT1G68910	0.000276355	0.560516	0.207	0.162	1
AT5G23240	4.00844e-11	0.560371	0.435	0.334	1.06135e-06
AT2G38480	0.00902697	0.559713	0.118	0.092	1
AT4G33540	3.8546e-05	0.559494	0.225	0.173	1
AT1G01725	0.00404996	0.559093	0.112	0.083	1
AT4G04740	0.386455	0.558973	0.071	0.064	1
AT3G60480	0.209052	0.558811	0.095	0.084	1
AT1G25098	1.74065e-11	0.557668	0.482	0.382	4.60889e-07
AT4G31450	0.0464038	0.557181	0.16	0.14	1
AT1G07450	0.29438	0.55673	0.052	0.045	1
AT3G53470	2.15298e-14	0.555789	0.569	0.459	5.70067e-10
AT4G34000	0.230328	0.555665	0.062	0.053	1
AT1G36070	0.0928376	0.55428	0.082	0.068	1
AT3G26740	1.33538e-72	0.55389	0.992	0.981	3.53581e-68
AT5G66900	0.000279614	0.553667	0.215	0.17	1
AT4G23895	0.183683	0.553265	0.064	0.053	1
AT5G55570	0.0731192	0.55321	0.058	0.045	1
AT1G15740	1.38227e-07	0.552902	0.316	0.242	0.00365997
AT3G05280	6.44171e-05	0.552472	0.211	0.16	1
AT3G21755	0.0260788	0.552395	0.067	0.049	1
AT1G21830	0.0274031	0.55236	0.051	0.036	1
AT4G19640	7.71798e-08	0.551816	0.37	0.297	0.00204357
AT4G24220	4.31308e-10	0.551791	0.395	0.308	1.14202e-05
AT3G22420	1.21434e-05	0.551683	0.258	0.201	0.321532
AT1G79040	7.07587e-205	0.551003	1	1	1.87355e-200
AT3G25770	2.614e-19	0.550793	0.708	0.587	6.92135e-15
AT5G16560	0.154265	0.550228	0.091	0.078	1
AT5G54960	0.00415515	0.549871	0.205	0.173	1
AT1G67320	0.112392	0.549216	0.052	0.041	1
AT2G26870	0.0876118	0.549136	0.051	0.039	1
AT3G05840	6.09644e-11	0.548989	0.508	0.419	1.61422e-06
AT2G23560	0.0615754	0.548826	0.106	0.088	1
AT5G66052	1.07516e-19	0.548735	0.697	0.58	2.8468e-15
AT1G55675	4.83752e-15	0.548574	0.558	0.448	1.28088e-10
AT3G61540	0.220177	0.548548	0.091	0.08	1
AT5G19430	0.00156895	0.547896	0.19	0.153	1
AT5G61530	0.0101343	0.547769	0.122	0.095	1
AT2G21970	1.43584e-20	0.547386	0.644	0.51	3.8018e-16
AT4G38240	0.0298406	0.547325	0.153	0.128	1
AT1G78280	0.0113541	0.547038	0.091	0.067	1
AT5G63640	0.000472986	0.546899	0.157	0.118	1
AT5G37740	0.115805	0.546804	0.051	0.04	1
AT3G10030	0.00568091	0.546665	0.101	0.074	1
AT2G05620	6.05033e-34	0.546066	0.857	0.728	1.60201e-29
AT2G29290	4.14999e-17	0.545436	0.636	0.527	1.09883e-12
AT1G76020	0.0229132	0.545	0.122	0.099	1
AT3G52640	0.0290738	0.544979	0.137	0.115	1
AT4G13350	0.000711407	0.544248	0.21	0.168	1
AT5G43150	0.0154479	0.544156	0.051	0.034	1
AT4G39800	1.42568e-30	0.54322	0.908	0.832	3.77492e-26
AT4G40045	2.64916e-08	0.542481	0.428	0.356	0.000701445
AT3G54850	0.18715	0.54231	0.061	0.051	1
AT1G72900	0.0400127	0.542191	0.146	0.125	1
AT1G19350	4.26082e-13	0.541753	0.544	0.439	1.12818e-08
AT3G26590	6.05615e-06	0.541503	0.212	0.155	0.160355
AT2G26070	0.0352419	0.540877	0.144	0.122	1
AT4G03410	0.000997019	0.540692	0.112	0.079	1
AT5G25990	0.0587227	0.540683	0.079	0.063	1
AT5G40890	0.000127665	0.540248	0.229	0.182	1
AT3G26230	0.00418929	0.539847	0.103	0.076	1
AT2G26230	0.00610165	0.53935	0.13	0.101	1
AT1G73250	0.170314	0.539225	0.065	0.054	1
AT1G71790	0.000457664	0.539112	0.218	0.174	1
AT5G61450	0.00210995	0.538267	0.101	0.071	1
AT3G25500	0.038664	0.53826	0.161	0.14	1
AT5G53150	0.00260123	0.537806	0.159	0.124	1
AT4G00020	0.029579	0.537137	0.096	0.075	1
AT3G60300	2.0797e-08	0.536621	0.363	0.28	0.000550663
AT4G33666	1.19761e-12	0.536427	0.602	0.497	3.17103e-08
AT2G04340	0.0812248	0.536067	0.137	0.12	1
AT1G06430	3.77765e-13	0.53593	0.557	0.452	1.00025e-08
AT5G10860	3.4033e-32	0.53567	0.817	0.694	9.01127e-28
AT4G25680	0.0686433	0.534861	0.146	0.128	1
AT1G18270	0.289471	0.534858	0.068	0.059	1
AT5G66250	0.0703109	0.534762	0.076	0.061	1
AT1G51400	1.8585e-60	0.534452	0.983	0.962	4.92095e-56
AT1G65320	0.000329288	0.534111	0.22	0.176	1
AT3G13062	0.0255572	0.533853	0.16	0.136	1
AT3G18140	1.60308e-09	0.53344	0.477	0.394	4.24464e-05
AT4G03560	0.887176	0.533392	0.084	0.084	1
AT2G43210	0.141533	0.533047	0.069	0.057	1
AT1G24880	0.00234539	0.533018	0.184	0.149	1
AT4G21160	0.00302389	0.532374	0.159	0.125	1
AT5G55600	0.386834	0.531937	0.062	0.056	1
AT2G06050	4.21923e-10	0.531866	0.365	0.269	1.11717e-05
AT3G16857	0.0198451	0.53159	0.125	0.101	1
AT3G24100	1.70996e-13	0.530945	0.557	0.442	4.52763e-09
AT2G19350	0.0545884	0.530747	0.109	0.09	1
AT3G23910	0.240264	0.530387	0.081	0.07	1
AT3G24550	6.0925e-09	0.530177	0.367	0.284	0.000161317
AT3G61790	0.0183447	0.530172	0.149	0.123	1
AT5G01800	1.08834e-05	0.530012	0.302	0.244	0.288172
AT5G11490	0.00131189	0.529473	0.21	0.172	1
AT3G62660	0.000104813	0.529297	0.246	0.196	1
AT3G06140	2.6212e-05	0.52914	0.246	0.192	0.694041
AT4G37330	0.00022196	0.52811	0.237	0.192	1
AT2G19620	0.195195	0.52778	0.054	0.044	1
AT1G21070	0.412143	0.527363	0.052	0.046	1
AT1G07135	3.00344e-22	0.526285	0.728	0.578	7.95252e-18
AT1G60870	3.48125e-06	0.526072	0.344	0.284	0.0921764
AT5G59920	0.0213332	0.525718	0.177	0.152	1
AT1G16240	1.00397e-06	0.525387	0.363	0.296	0.026583
AT5G26910	0.273513	0.524771	0.106	0.097	1
AT4G04330	3.24464e-18	0.524305	0.642	0.516	8.59116e-14
AT1G28570	0.125173	0.523809	0.054	0.042	1
AT1G15400	0.00955649	0.522987	0.195	0.167	1
AT4G24630	0.0130699	0.522586	0.144	0.117	1
AT3G07460	1.24769e-09	0.522479	0.458	0.375	3.30364e-05
AT4G28050	0.000155952	0.522405	0.177	0.132	1
AT1G53400	1.07234e-05	0.521961	0.228	0.171	0.283934
AT5G27380	3.91914e-13	0.521511	0.462	0.35	1.03771e-08
AT5G61520	0.842553	0.521087	0.074	0.073	1
AT2G26975	4.31838e-10	0.520983	0.492	0.404	1.14342e-05
AT3G52360	2.20436e-25	0.520924	0.755	0.581	5.83671e-21
AT1G16720	9.16114e-22	0.520694	0.659	0.509	2.42569e-17
AT2G03440	9.44987e-13	0.52044	0.442	0.334	2.50214e-08
AT1G59580	0.029799	0.520252	0.072	0.054	1
AT3G19680	0.248202	0.520248	0.082	0.072	1
AT1G08750	0.116847	0.51995	0.069	0.057	1
AT3G49800	0.0075119	0.519562	0.171	0.141	1
AT1G50250	5.86633e-19	0.519322	0.729	0.611	1.55329e-14
AT5G66070	0.000202457	0.519148	0.181	0.135	1
AT5G56280	0.000926207	0.518275	0.147	0.111	1
AT3G07273	0.420161	0.518168	0.054	0.048	1
AT2G17280	0.0206256	0.518146	0.101	0.078	1
AT4G35470	0.00492052	0.517648	0.171	0.139	1
AT2G33380	3.11105e-15	0.51763	0.499	0.362	8.23743e-11
AT1G49050	0.0223311	0.517154	0.076	0.057	1
AT3G52340	0.000584913	0.516652	0.276	0.236	1
AT3G24740	0.061732	0.516631	0.129	0.11	1
AT5G05930	0.339024	0.516218	0.075	0.067	1
AT5G48370	0.156587	0.516211	0.095	0.082	1
AT2G27200	0.508227	0.51596	0.054	0.049	1
AT3G19950	0.0124843	0.515353	0.157	0.13	1
AT3G54610	0.610579	0.514983	0.075	0.072	1
AT1G21270	0.00400911	0.514949	0.099	0.072	1
AT2G17990	0.0065306	0.514693	0.193	0.161	1
AT1G32460	2.00177e-06	0.514583	0.271	0.207	0.053003
AT1G67900	0.00995508	0.514155	0.191	0.161	1
AT1G15350	0.604104	0.513805	0.051	0.048	1
AT4G01395	0.147599	0.513506	0.058	0.047	1
AT2G39890	0.0414585	0.513404	0.099	0.079	1
AT3G11745	0.00560687	0.513397	0.081	0.057	1
AT5G19330	1.14612e-06	0.512623	0.309	0.239	0.030347
AT1G23440	2.9285e-05	0.51248	0.258	0.204	0.775409
AT4G38500	0.0190891	0.51231	0.099	0.077	1
AT2G46900	0.000901331	0.511415	0.242	0.2	1
AT5G56630	0.258017	0.511289	0.079	0.07	1
AT5G11260	0.120684	0.510957	0.093	0.079	1
AT5G57040	1.88127e-22	0.510952	0.729	0.602	4.98122e-18
AT1G79510	7.0456e-09	0.509634	0.38	0.296	0.000186553
AT4G12570	0.102612	0.509446	0.085	0.07	1
AT1G20090	1.43375e-20	0.509235	0.721	0.6	3.79629e-16
AT5G58120	0.00171476	0.50907	0.123	0.09	1
AT1G17080	5.14392e-07	0.509055	0.357	0.286	0.0136201
AT1G57870	0.0296053	0.508952	0.095	0.075	1
AT1G73470	0.00386794	0.508833	0.227	0.192	1
AT4G25780	0.116763	0.508359	0.089	0.075	1
AT5G67540	0.147865	0.507662	0.071	0.059	1
AT1G28240	0.0746285	0.507642	0.095	0.078	1
AT5G18190	0.0144008	0.507004	0.183	0.155	1
AT4G36980	1.55763e-10	0.506731	0.456	0.358	4.1243e-06
AT1G06400	1.06735e-11	0.506618	0.479	0.382	2.82613e-07
AT2G44500	0.00994982	0.506584	0.116	0.089	1
AT3G06760	9.21425e-06	0.506188	0.259	0.199	0.243975
AT4G26540	0.10264	0.506118	0.129	0.113	1
AT5G03880	1.96259e-50	0.50598	0.955	0.862	5.19654e-46
AT2G17500	2.78523e-05	0.505831	0.205	0.153	0.737473
AT3G52760	0.0220016	0.505685	0.143	0.118	1
AT5G12140	1.60694e-11	0.505232	0.483	0.384	4.25485e-07
AT4G17170	9.35854e-12	0.50506	0.456	0.355	2.47796e-07
AT1G78680	4.5036e-15	0.504434	0.654	0.549	1.19246e-10
AT2G05310	1.81774e-48	0.503495	0.942	0.867	4.813e-44
AT2G41020	0.0594629	0.503417	0.081	0.064	1
AT1G61890	8.09868e-08	0.502728	0.356	0.274	0.00214437
AT1G17620	9.44525e-05	0.502448	0.126	0.085	1
AT1G77350	0.143156	0.502337	0.101	0.087	1
AT5G63160	0.00737328	0.502293	0.159	0.126	1
AT3G45040	0.0693855	0.501335	0.088	0.071	1
AT4G01480	0.00332067	0.50078	0.057	0.036	1
AT5G10270	0.177888	0.500605	0.085	0.073	1
AT3G14595	7.66462e-06	0.500581	0.147	0.098	0.202944
AT1G30130	0.000329506	0.500195	0.191	0.148	1
AT4G20410	0.00282957	0.49995	0.194	0.159	1
AT1G52420	0.0637164	0.499918	0.132	0.113	1
AT2G20900	0.000174973	0.499655	0.232	0.184	1
AT3G13720	0.000661668	0.499301	0.135	0.097	1
AT1G01430	0.192905	0.498826	0.075	0.064	1
AT3G24040	0.0589418	0.498749	0.119	0.101	1
AT3G60150	0.0626407	0.498493	0.072	0.057	1
AT5G20510	0.878554	0.49815	0.085	0.086	1
AT2G40880	3.09814e-14	0.497866	0.514	0.39	8.20326e-10
AT4G26400	0.00131366	0.497725	0.227	0.186	1
AT1G70590	0.71617	0.497531	0.091	0.089	1
AT1G68560	9.04108e-07	0.497463	0.292	0.222	0.023939
AT1G45163	0.000170664	0.497322	0.14	0.099	1
AT5G24160	0.0172188	0.497233	0.197	0.168	1
AT1G55670	1.88551e-150	0.497033	1	0.999	4.99247e-146
AT4G10790	0.000183123	0.496373	0.228	0.181	1
AT2G01180	4.45047e-07	0.495762	0.333	0.254	0.011784
AT3G26100	0.00577971	0.495622	0.154	0.123	1
AT1G09645	0.0513295	0.494532	0.089	0.071	1
AT1G70160	0.00615988	0.494467	0.15	0.12	1
AT4G10840	0.000134518	0.494335	0.279	0.229	1
AT1G71040	0.000181691	0.493528	0.228	0.18	1
AT4G36780	1.61418e-07	0.493169	0.409	0.337	0.00427402
AT1G15110	0.0072693	0.492216	0.14	0.111	1
AT3G06110	0.000162887	0.49205	0.238	0.19	1
AT1G60160	0.847552	0.49205	0.059	0.059	1
AT3G11230	2.89096e-06	0.491925	0.295	0.232	0.0765468
AT4G00300	3.80142e-06	0.49186	0.272	0.21	0.100654
AT5G38380	0.133411	0.491134	0.098	0.084	1
AT4G24370	0.0114063	0.490838	0.093	0.07	1
AT4G14680	0.0662651	0.490239	0.057	0.043	1
AT1G33050	0.0124424	0.489958	0.191	0.163	1
AT4G35410	0.0617613	0.489755	0.079	0.063	1
AT1G74880	2.57741e-30	0.489725	0.864	0.775	6.82446e-26
AT1G56280	7.64977e-28	0.489529	0.885	0.786	2.02551e-23
AT5G18590	0.1021	0.489298	0.122	0.105	1
AT5G27860	5.68884e-08	0.489027	0.346	0.27	0.00150629
AT2G31880	7.53211e-07	0.488973	0.313	0.241	0.0199435
AT5G54940	2.85996e-17	0.488927	0.639	0.506	7.5726e-13
AT1G23750	0.0135071	0.488663	0.157	0.13	1
AT5G26740	0.0869276	0.488287	0.116	0.099	1
AT2G29340	0.000121297	0.488223	0.356	0.303	1
AT4G22890	1.1285e-79	0.488162	0.996	0.963	2.98804e-75
AT5G11810	0.0200738	0.487228	0.079	0.059	1
AT3G56950	0.146399	0.485923	0.096	0.083	1
AT1G03350	0.00146656	0.485906	0.144	0.11	1
AT5G17620	0.21564	0.485558	0.051	0.042	1
AT1G75280	8.02714e-07	0.485209	0.416	0.346	0.0212543
AT2G42300	0.0572828	0.485026	0.123	0.104	1
AT1G04430	4.72329e-07	0.484913	0.408	0.339	0.0125063
AT1G56190	1.65844e-35	0.484754	0.904	0.816	4.39122e-31
AT2G32720	0.012308	0.48441	0.122	0.096	1
AT4G05150	1.82813e-09	0.483484	0.428	0.341	4.84053e-05
AT5G27290	2.30521e-07	0.483476	0.402	0.332	0.00610374
AT2G37570	0.104085	0.483423	0.088	0.074	1
AT3G56140	0.017021	0.483281	0.187	0.16	1
AT1G62040	1.36917e-06	0.482966	0.347	0.281	0.0362528
AT1G52870	3.44331e-33	0.482965	0.891	0.758	9.11719e-29
AT1G21580	6.36767e-07	0.482795	0.443	0.365	0.0168603
AT1G09010	6.78492e-05	0.482721	0.246	0.194	1
AT1G66150	4.17256e-05	0.482591	0.297	0.245	1
AT5G47780	5.84523e-05	0.48245	0.271	0.217	1
AT1G33250	0.0133911	0.482212	0.142	0.115	1
AT1G05070	0.000119593	0.482208	0.262	0.211	1
AT4G08920	3.38713e-08	0.481916	0.477	0.399	0.000896845
AT5G16730	2.80314e-08	0.481801	0.384	0.303	0.000742216
AT1G26260	0.0883868	0.481633	0.051	0.039	1
AT5G05140	0.0476311	0.481394	0.065	0.049	1
AT2G02870	0.824572	0.48137	0.072	0.072	1
AT3G56200	0.0126241	0.481346	0.122	0.096	1
AT1G80830	0.00444157	0.48103	0.116	0.087	1
AT3G19640	0.52642	0.480426	0.058	0.054	1
AT3G05910	2.76644e-07	0.480402	0.3	0.225	0.00732498
AT1G20760	0.0521163	0.48027	0.146	0.126	1
AT5G08580	0.796787	0.480255	0.068	0.072	1
AT5G09660	1.52116e-86	0.48025	0.997	0.978	4.02773e-82
AT2G20230	2.73453e-11	0.480055	0.506	0.407	7.24049e-07
AT3G08940	1.08937e-40	0.479097	0.969	0.941	2.88443e-36
AT3G60320	1.43654e-08	0.478871	0.456	0.371	0.000380367
AT4G04570	3.35646e-06	0.478571	0.245	0.181	0.0888724
AT5G20650	1.68388e-09	0.478392	0.475	0.388	4.45859e-05
AT5G48810	4.33155e-24	0.478304	0.797	0.683	1.14691e-19
AT5G62220	0.0621098	0.477711	0.133	0.114	1
AT3G10130	5.16775e-09	0.477559	0.401	0.316	0.000136832
AT1G28190	0.127761	0.477256	0.05	0.039	1
AT4G35100	1.69897e-31	0.477234	0.949	0.912	4.49853e-27
AT3G11780	5.07569e-09	0.476735	0.422	0.336	0.000134394
AT4G21570	0.000831061	0.476313	0.228	0.189	1
AT2G45980	3.11953e-06	0.475546	0.319	0.255	0.0825988
AT3G51730	4.30824e-15	0.474891	0.609	0.496	1.14074e-10
AT4G11860	0.262927	0.474623	0.115	0.105	1
AT1G71750	0.139344	0.474421	0.075	0.063	1
AT3G11770	0.269686	0.473862	0.14	0.131	1
AT2G32765	0.0508001	0.473599	0.143	0.123	1
AT1G35516	2.33425e-10	0.473238	0.517	0.424	6.18064e-06
AT5G11740	1.76592e-28	0.472649	0.95	0.912	4.67579e-24
AT4G31390	3.05669e-07	0.472583	0.435	0.365	0.00809349
AT5G46410	0.00724973	0.472246	0.143	0.114	1
AT3G15450	6.77898e-06	0.471147	0.337	0.272	0.179494
AT4G13160	0.0231313	0.470638	0.072	0.053	1
AT4G13980	0.0163439	0.470557	0.089	0.067	1
AT2G31305	0.0154884	0.470529	0.147	0.121	1
AT1G09840	0.165227	0.470476	0.065	0.054	1
AT4G19860	7.4962e-05	0.470434	0.374	0.319	1
AT4G38280	0.00620659	0.470261	0.154	0.123	1
AT2G34770	5.39994e-22	0.470181	0.79	0.678	1.4298e-17
AT2G22990	1.11451e-15	0.469714	0.712	0.609	2.95099e-11
AT1G14290	0.000954919	0.469529	0.187	0.146	1
AT1G12450	0.0111	0.469416	0.085	0.062	1
AT5G15330	0.050578	0.469367	0.103	0.084	1
AT2G33570	0.00393677	0.469045	0.102	0.074	1
AT3G14910	0.489985	0.469025	0.059	0.054	1
AT5G53130	0.268445	0.468546	0.126	0.117	1
AT4G34660	0.101071	0.468377	0.16	0.144	1
AT1G74920	9.64519e-13	0.468311	0.589	0.484	2.55385e-08
AT2G20120	9.11418e-05	0.467965	0.282	0.229	1
AT2G43080	0.0104186	0.467894	0.082	0.06	1
AT4G25225	0.0959501	0.467857	0.085	0.07	1
AT5G63470	5.95632e-11	0.467753	0.531	0.439	1.57712e-06
AT4G19540	0.00153669	0.467451	0.157	0.121	1
AT3G45620	0.957022	0.467416	0.058	0.06	1
AT3G53610	0.000426239	0.467397	0.21	0.166	1
AT5G23760	8.81867e-18	0.46739	0.633	0.494	2.33501e-13
AT1G76490	7.66808e-14	0.46727	0.704	0.606	2.03036e-09
AT5G39590	0.236104	0.466826	0.109	0.098	1
AT5G55910	0.000204674	0.466788	0.279	0.231	1
AT3G05290	0.0763116	0.46675	0.108	0.09	1
AT3G23280	3.99051e-06	0.46638	0.371	0.31	0.105661
AT2G17380	0.00682145	0.466203	0.225	0.191	1
AT3G62770	0.0213831	0.466098	0.123	0.099	1
AT4G28400	0.0939142	0.466063	0.102	0.086	1
AT2G38000	0.108756	0.465803	0.101	0.086	1
AT5G63280	0.163439	0.46533	0.101	0.088	1
AT1G27100	5.77641e-10	0.465187	0.592	0.503	1.52948e-05
AT1G76160	3.11229e-05	0.465052	0.187	0.135	0.824072
AT5G45350	0.0181236	0.464679	0.098	0.075	1
AT5G42900	0.000104676	0.464334	0.313	0.263	1
AT3G47590	0.046478	0.46401	0.108	0.088	1
AT2G04690	0.000133961	0.463899	0.313	0.263	1
AT3G04880	0.0607324	0.463713	0.125	0.105	1
AT1G17330	0.0375144	0.463645	0.119	0.098	1
AT1G50730	0.323567	0.463482	0.074	0.065	1
AT1G10960	1.15499e-49	0.463325	0.983	0.949	3.05818e-45
AT1G29800	0.0413991	0.463213	0.096	0.077	1
AT3G62110	0.780953	0.462578	0.061	0.064	1
AT3G13445	0.0356547	0.462496	0.125	0.103	1
AT4G34260	0.0182013	0.462162	0.183	0.156	1
AT3G17000	0.0036364	0.461924	0.136	0.105	1
AT4G27130	6.85304e-22	0.461848	0.769	0.657	1.81455e-17
AT5G41910	0.346459	0.46179	0.05	0.043	1
AT1G30510	0.216047	0.46137	0.081	0.07	1
AT1G17360	4.68969e-07	0.461362	0.408	0.334	0.0124174
AT3G46370	0.158745	0.461315	0.05	0.039	1
AT2G43910	7.46973e-21	0.461269	0.803	0.685	1.97784e-16
AT3G14310	1.97474e-14	0.460681	0.637	0.514	5.22871e-10
AT2G07180	1.39216e-05	0.46062	0.346	0.287	0.368617
AT4G17550	0.362293	0.460268	0.052	0.046	1
AT1G57680	0.0258415	0.460215	0.21	0.184	1
AT1G75800	1.53654e-11	0.460207	0.599	0.505	4.06846e-07
AT2G34585	1.8354e-08	0.45985	0.432	0.354	0.000485976
AT5G50530	0.414545	0.459717	0.062	0.056	1
AT3G61200	6.12111e-09	0.459062	0.416	0.329	0.000162075
AT2G31040	1.21742e-32	0.458957	0.899	0.798	3.22349e-28
AT3G54650	0.63771	0.458951	0.084	0.08	1
AT2G41740	5.50286e-07	0.45857	0.278	0.207	0.0145705
AT1G17490	0.00228918	0.457855	0.218	0.181	1
AT2G46370	0.00686504	0.457689	0.173	0.142	1
AT4G31270	0.0514966	0.457553	0.099	0.08	1
AT2G05630	8.36837e-06	0.456842	0.297	0.234	0.221578
AT5G47240	0.324617	0.456737	0.091	0.082	1
AT4G16710	0.412575	0.456736	0.054	0.048	1
AT4G33300	0.000150027	0.456513	0.326	0.275	1
AT1G03950	0.0623144	0.456363	0.113	0.094	1
AT2G32080	3.38907e-10	0.45624	0.533	0.44	8.97358e-06
AT3G62580	0.000312525	0.456144	0.241	0.196	1
AT2G44060	1.71512e-15	0.456126	0.656	0.523	4.54129e-11
AT2G39100	0.124685	0.455653	0.062	0.05	1
AT3G51660	0.0335276	0.455351	0.156	0.132	1
AT1G12140	0.0167962	0.454873	0.154	0.128	1
AT3G07780	1.72052e-06	0.454819	0.334	0.264	0.0455558
AT1G19080	0.734841	0.454812	0.057	0.054	1
AT5G16030	4.97086e-17	0.45458	0.809	0.695	1.31618e-12
AT1G20970	0.000963926	0.454566	0.205	0.165	1
AT5G63490	0.341914	0.454125	0.062	0.055	1
AT5G02010	0.0732066	0.453686	0.071	0.056	1
AT4G16535	0.125142	0.453355	0.074	0.061	1
AT2G42400	0.0775342	0.452336	0.106	0.089	1
AT5G61140	0.153736	0.451981	0.118	0.104	1
AT3G26370	0.455082	0.451694	0.086	0.08	1
AT2G29310	5.16598e-07	0.451675	0.404	0.327	0.0136785
AT2G39770	4.08042e-17	0.451544	0.718	0.609	1.08041e-12
AT3G25540	0.02659	0.451352	0.119	0.096	1
AT1G64720	3.31184e-42	0.451226	0.956	0.904	8.76909e-38
AT2G44730	0.35254	0.450944	0.082	0.074	1
AT1G12580	0.0619631	0.450883	0.18	0.16	1
AT1G48770	0.201775	0.45068	0.059	0.05	1
AT1G68000	0.000206016	0.450366	0.254	0.205	1
AT5G51040	1.87738e-05	0.450147	0.331	0.272	0.497092
AT5G41920	0.00243957	0.449959	0.106	0.077	1
AT3G18820	1.24352e-09	0.449734	0.506	0.417	3.29259e-05
AT3G25910	5.90699e-08	0.449675	0.344	0.268	0.00156405
AT2G37678	0.0560157	0.449552	0.088	0.07	1
AT4G30390	0.086035	0.449166	0.15	0.134	1
AT3G05165	0.00445979	0.448942	0.173	0.14	1
AT4G03400	0.474303	0.448863	0.127	0.121	1
AT4G18570	0.0184467	0.44825	0.228	0.2	1
AT3G12570	0.106172	0.448079	0.098	0.083	1
AT5G55380	0.115243	0.447993	0.058	0.046	1
AT5G41560	1.04301e-05	0.447634	0.272	0.211	0.276168
AT5G48530	0.456852	0.447441	0.052	0.047	1
AT4G34410	3.70834e-08	0.447258	0.269	0.187	0.000981895
AT3G06410	0.000593727	0.447205	0.276	0.235	1
AT5G08760	7.63933e-07	0.44717	0.331	0.256	0.0202274
AT2G07690	0.123671	0.44713	0.064	0.051	1
AT1G70410	9.14065e-35	0.447082	0.936	0.844	2.42026e-30
AT1G57765	0.0421869	0.447064	0.147	0.125	1
AT1G78895	0.0236548	0.446521	0.116	0.092	1
AT3G13060	0.0171748	0.44612	0.201	0.173	1
AT1G56210	0.148091	0.445833	0.062	0.051	1
AT4G10170	0.00840148	0.445266	0.163	0.133	1
AT2G30500	0.303784	0.44525	0.129	0.119	1
AT2G40460	0.00804092	0.445127	0.088	0.064	1
AT5G45490	4.94053e-07	0.444704	0.348	0.273	0.0130815
AT2G42790	0.107464	0.443483	0.089	0.075	1
AT4G09750	0.020317	0.443254	0.122	0.097	1
AT1G07902	0.182477	0.44314	0.069	0.058	1
AT4G29890	0.244438	0.443032	0.101	0.09	1
AT2G35680	1.23174e-06	0.442991	0.365	0.298	0.0326141
AT3G52740	0.138438	0.442881	0.091	0.077	1
AT5G21990	0.00213009	0.442727	0.16	0.125	1
AT5G03050	0.0180239	0.442621	0.135	0.109	1
AT2G23310	0.00243407	0.44231	0.232	0.196	1
AT5G40670	0.00036292	0.442224	0.244	0.199	1
AT5G53330	0.00041586	0.441603	0.22	0.174	1
AT4G22240	2.27955e-18	0.44146	0.769	0.655	6.03579e-14
AT1G27150	0.43343	0.441369	0.057	0.051	1
AT3G55770	1.16123e-17	0.440469	0.729	0.598	3.07471e-13
AT5G13530	0.0828401	0.439914	0.078	0.063	1
AT3G61260	1.04183e-18	0.43907	0.823	0.719	2.75856e-14
AT2G15240	0.00721064	0.438997	0.187	0.155	1
AT3G16140	4.92908e-107	0.438294	1	0.998	1.30512e-102
AT1G13390	0.135253	0.438215	0.157	0.143	1
AT1G74640	0.000106138	0.437697	0.286	0.234	1
AT1G70230	0.906317	0.437654	0.067	0.069	1
AT3G17850	0.0562542	0.437643	0.157	0.136	1
AT1G51200	1.78869e-18	0.43763	0.833	0.761	4.73609e-14
AT1G43130	0.0180491	0.437404	0.197	0.169	1
AT5G06780	0.0100425	0.437294	0.105	0.079	1
AT5G10530	0.553067	0.437288	0.105	0.1	1
AT2G30440	1.62475e-11	0.437189	0.537	0.438	4.30201e-07
AT3G13550	0.0366691	0.43716	0.13	0.109	1
AT1G28600	7.1024e-08	0.436982	0.397	0.31	0.00188057
AT4G26750	0.0108407	0.436919	0.106	0.08	1
AT1G50732	6.47107e-17	0.436478	0.669	0.544	1.71341e-12
AT1G21770	3.12928e-08	0.436397	0.47	0.391	0.000828569
AT2G31680	0.260145	0.436228	0.074	0.064	1
AT1G70760	2.12371e-57	0.435807	0.984	0.945	5.62316e-53
AT5G66200	0.149078	0.435701	0.139	0.124	1
AT1G69220	0.00561825	0.435666	0.211	0.177	1
AT2G19310	1.20742e-12	0.435439	0.603	0.496	3.19702e-08
AT2G36790	0.0406653	0.435043	0.153	0.131	1
AT3G11810	0.00223144	0.434572	0.262	0.224	1
AT5G60980	0.0306585	0.434284	0.135	0.112	1
AT5G53420	1.0833e-07	0.434148	0.431	0.35	0.00286837
AT2G33630	0.0324288	0.434014	0.116	0.094	1
AT5G43850	4.22467e-07	0.433773	0.33	0.258	0.0111861
AT1G60010	5.47689e-06	0.433601	0.392	0.332	0.145017
AT3G13222	0.101332	0.433466	0.132	0.116	1
AT1G06410	2.34168e-06	0.433158	0.373	0.304	0.062003
AT3G17800	1.47646e-05	0.433123	0.409	0.352	0.390937
AT1G56460	3.52677e-05	0.433103	0.312	0.254	0.933818
AT1G08420	0.103879	0.432789	0.143	0.127	1
AT1G24350	0.00117177	0.432716	0.16	0.123	1
AT4G34280	0.547548	0.432578	0.101	0.097	1
AT5G56020	0.128347	0.43252	0.102	0.087	1
AT3G59300	1.95246e-07	0.432419	0.356	0.281	0.00516973
AT4G39235	0.0278838	0.432173	0.181	0.156	1
AT3G51130	0.0137156	0.431905	0.188	0.16	1
AT1G20696	2.53941e-19	0.431791	0.807	0.693	6.72386e-15
AT2G35960	0.00169888	0.431625	0.292	0.255	1
AT2G46030	4.50532e-07	0.431516	0.456	0.38	0.0119292
AT1G77770	0.0374064	0.431393	0.218	0.195	1
AT3G23750	0.304695	0.430997	0.159	0.15	1
AT5G05080	0.00388693	0.430966	0.271	0.235	1
AT4G12800	5.13365e-138	0.43057	1	1	1.35929e-133
AT1G19100	0.407325	0.430455	0.092	0.085	1
AT5G49730	2.18049e-05	0.430186	0.367	0.309	0.577349
AT2G25520	1.42007e-09	0.430149	0.455	0.359	3.76005e-05
AT5G01220	2.23159e-07	0.429784	0.504	0.43	0.00590881
AT5G03520	3.14728e-05	0.429505	0.409	0.359	0.833337
AT1G36370	0.000303095	0.429458	0.242	0.195	1
AT5G23380	0.00590747	0.429304	0.176	0.143	1
AT5G11000	0.0248136	0.429077	0.16	0.135	1
AT4G26160	0.151347	0.428549	0.085	0.072	1
AT1G02305	2.69946e-10	0.428523	0.497	0.403	7.14763e-06
AT3G53120	0.444579	0.42845	0.119	0.112	1
AT5G43060	0.00166664	0.428447	0.13	0.096	1
AT4G32300	0.306209	0.428107	0.084	0.075	1
AT1G05120	0.204445	0.427701	0.067	0.056	1
AT1G07440	6.26291e-11	0.427356	0.518	0.412	1.65829e-06
AT4G27740	0.000726808	0.426567	0.212	0.168	1
AT3G03150	6.34727e-15	0.426337	0.745	0.654	1.68063e-10
AT2G19790	5.20925e-07	0.426285	0.401	0.328	0.0137931
AT2G32150	3.57546e-10	0.425803	0.484	0.383	9.46709e-06
AT4G27990	2.07062e-11	0.4258	0.545	0.44	5.4826e-07
AT5G22875	0.0010028	0.425713	0.228	0.186	1
AT1G69410	0.0556689	0.425709	0.082	0.065	1
AT1G50940	0.26664	0.425336	0.079	0.07	1
AT2G30020	0.0508002	0.425186	0.17	0.148	1
AT5G57900	0.377321	0.425134	0.059	0.053	1
AT2G19340	0.256129	0.425086	0.116	0.106	1
AT1G18300	1.48452e-05	0.424958	0.336	0.271	0.39307
AT5G60840	0.0282719	0.424545	0.122	0.099	1
AT2G36792	0.081692	0.423679	0.118	0.1	1
AT1G05010	1.60996e-10	0.42361	0.489	0.372	4.26285e-06
AT5G56740	0.788639	0.423591	0.069	0.068	1
AT3G62450	0.12402	0.423197	0.12	0.105	1
AT5G55530	0.081634	0.423058	0.068	0.054	1
AT1G62880	0.343855	0.422917	0.062	0.055	1
AT3G26910	0.172513	0.422909	0.051	0.041	1
AT2G41630	0.000483169	0.422709	0.261	0.215	1
AT3G14420	3.64813e-96	0.422451	1	0.997	9.65953e-92
AT3G54810	0.0844832	0.4223	0.208	0.189	1
AT1G29910	2.62066e-11	0.422256	0.857	0.811	6.93899e-07
AT4G11220	0.198586	0.421782	0.085	0.073	1
AT3G06620	0.503991	0.421655	0.059	0.054	1
AT4G18070	0.00197454	0.421639	0.248	0.208	1
AT4G01026	0.00192219	0.42147	0.075	0.05	1
AT1G27000	0.00204378	0.421389	0.307	0.27	1
AT1G47128	8.62609e-20	0.42076	0.803	0.692	2.28402e-15
AT2G19880	0.276787	0.420559	0.146	0.137	1
AT4G37925	1.20356e-20	0.420513	0.822	0.719	3.18678e-16
AT5G09680	0.00475779	0.420495	0.166	0.133	1
AT4G36730	0.000604327	0.420162	0.269	0.223	1
AT5G59470	0.054448	0.420131	0.054	0.04	1
AT1G04260	0.155139	0.419876	0.136	0.122	1
AT1G61300	0.000157824	0.419797	0.333	0.285	1
AT5G59080	0.00858192	0.419734	0.074	0.052	1
AT5G64920	2.48672e-05	0.419463	0.299	0.239	0.658433
AT3G11280	0.16371	0.418905	0.067	0.055	1
ATCG00700	0.00199632	0.418881	0.153	0.118	1
AT5G07370	3.47762e-06	0.41823	0.37	0.308	0.0920805
AT3G16220	0.000259344	0.417637	0.327	0.282	1
AT3G52030	0.39153	0.41728	0.086	0.079	1
AT4G38520	5.36442e-07	0.417073	0.443	0.379	0.0142039
AT3G47670	0.270158	0.417034	0.068	0.059	1
AT1G56290	0.25541	0.4166	0.103	0.093	1
AT2G14680	0.147842	0.41653	0.109	0.095	1
AT3G58120	0.0222201	0.416204	0.229	0.203	1
AT4G34890	0.184332	0.416066	0.089	0.077	1
AT5G03460	2.11979e-06	0.415795	0.373	0.301	0.0561277
AT2G14120	0.130547	0.415155	0.136	0.121	1
AT4G11570	3.20488e-13	0.415102	0.683	0.573	8.48588e-09
AT1G72650	0.0898162	0.414669	0.174	0.156	1
AT1G08660	0.00179573	0.414339	0.194	0.156	1
AT3G27050	9.41984e-12	0.414318	0.537	0.426	2.49419e-07
AT2G18730	0.0132728	0.414308	0.302	0.276	1
AT5G40250	0.0641309	0.414143	0.088	0.07	1
AT1G31580	1.61352e-32	0.414106	1	0.99	4.27228e-28
AT4G10920	3.13128e-08	0.413898	0.599	0.539	0.000829099
AT1G77450	0.352461	0.413734	0.057	0.049	1
AT3G12100	0.474089	0.413689	0.061	0.069	1
AT4G20870	2.6757e-11	0.413538	0.554	0.455	7.08473e-07
AT5G13010	0.00648422	0.413508	0.242	0.209	1
AT4G12110	0.0256667	0.413067	0.143	0.119	1
AT5G03455	1.15791e-05	0.41299	0.415	0.36	0.306592
AT5G37600	2.83603e-05	0.412861	0.201	0.146	0.750925
AT1G29970	0.0423759	0.41283	0.187	0.165	1
AT3G02360	1.17667e-06	0.412527	0.452	0.384	0.0311558
AT5G53160	0.000107558	0.412521	0.296	0.244	1
AT2G41790	0.105216	0.412263	0.169	0.151	1
AT5G22300	0.000551259	0.411992	0.211	0.166	1
AT4G12040	0.000129548	0.411741	0.324	0.275	1
AT5G57000	0.290606	0.411612	0.101	0.091	1
AT4G31860	0.218209	0.411556	0.089	0.078	1
AT5G48380	0.00170759	0.410713	0.208	0.167	1
AT3G54680	0.237235	0.410639	0.105	0.094	1
AT1G26580	1.86797e-07	0.410465	0.356	0.277	0.00494602
AT5G25560	5.28903e-10	0.410458	0.513	0.414	1.40043e-05
AT2G31090	4.4128e-05	0.410424	0.256	0.198	1
AT5G11680	0.000357355	0.409936	0.29	0.245	1
AT1G15130	0.00176153	0.409589	0.235	0.195	1
AT5G43870	0.0136958	0.409561	0.058	0.04	1
AT2G32340	0.033377	0.409493	0.052	0.037	1
AT3G08020	0.80364	0.409224	0.102	0.102	1
ATCG00220	1.3919e-52	0.409211	1	0.998	3.68548e-48
AT5G04990	0.33986	0.408974	0.093	0.085	1
AT3G55600	0.177715	0.408706	0.065	0.054	1
AT2G28910	4.04541e-13	0.407962	0.711	0.607	1.07114e-08
AT2G16900	0.012719	0.407827	0.115	0.089	1
AT5G20620	0.446427	0.407651	0.112	0.106	1
AT4G21450	2.68662e-09	0.407649	0.467	0.377	7.11363e-05
AT5G40970	0.0318865	0.407175	0.177	0.154	1
AT4G35320	0.0269402	0.406929	0.105	0.083	1
AT4G18740	3.52461e-06	0.406886	0.361	0.298	0.0933246
AT5G63135	0.0285923	0.406875	0.086	0.067	1
AT4G35780	0.00117805	0.406629	0.18	0.14	1
AT1G55160	5.10818e-05	0.406439	0.351	0.295	1
AT3G01340	2.4513e-05	0.406317	0.344	0.287	0.649057
AT1G05785	0.310601	0.40617	0.069	0.061	1
AT1G19050	0.123289	0.405991	0.154	0.139	1
AT5G65940	3.33878e-06	0.405681	0.426	0.364	0.0884041
AT1G64230	4.37655e-16	0.405587	0.72	0.606	1.15882e-11
AT1G75440	0.0636171	0.405412	0.112	0.094	1
AT5G56170	6.81431e-08	0.405307	0.469	0.393	0.00180429
AT5G03470	0.241439	0.404814	0.081	0.071	1
AT1G69030	0.00078832	0.404601	0.174	0.134	1
AT1G80420	0.355849	0.404497	0.085	0.077	1
AT5G41700	2.11527e-21	0.404399	0.914	0.832	5.60082e-17
AT1G13960	0.685896	0.40439	0.059	0.064	1
AT5G66950	0.828027	0.404323	0.051	0.053	1
AT5G61500	8.81111e-06	0.404178	0.37	0.304	0.2333
AT1G63120	0.233686	0.403968	0.082	0.072	1
AT1G30410	0.435806	0.403614	0.069	0.063	1
AT2G26210	0.000166842	0.403389	0.262	0.211	1
AT4G17730	0.000179188	0.403271	0.336	0.284	1
AT1G69760	0.979415	0.403042	0.061	0.062	1
AT4G17840	1.20524e-08	0.402202	0.511	0.428	0.000319123
AT3G15095	1.0077e-05	0.402092	0.374	0.313	0.26682
AT5G04930	0.514907	0.40207	0.062	0.057	1
AT4G13040	0.00299665	0.401028	0.21	0.172	1
AT5G12230	0.000311115	0.400888	0.302	0.253	1
AT1G11530	0.000566703	0.400693	0.344	0.308	1
AT4G20300	0.00522538	0.400323	0.191	0.157	1
AT1G27921	0.000189107	0.400266	0.266	0.215	1
AT1G80180	3.02631e-05	0.400182	0.387	0.33	0.801307
AT2G28930	0.0699117	0.399296	0.058	0.044	1
AT1G21760	0.353732	0.399152	0.129	0.121	1
AT5G61590	0.0377731	0.399063	0.268	0.246	1
AT5G03040	2.93898e-06	0.398971	0.409	0.344	0.0778182
AT1G58360	1.24434e-07	0.398758	0.528	0.455	0.00329476
AT2G33990	0.0311842	0.398712	0.147	0.123	1
AT4G15010	0.551033	0.398593	0.057	0.052	1
AT5G13240	2.68428e-07	0.39848	0.446	0.373	0.00710743
AT2G40080	0.144422	0.398364	0.129	0.113	1
AT1G08040	0.00199266	0.398333	0.211	0.172	1
AT5G37070	0.0230721	0.398322	0.123	0.099	1
AT3G27020	3.72528e-05	0.398284	0.354	0.298	0.986379
AT2G37240	1.10047e-08	0.39811	0.472	0.39	0.000291382
AT2G41710	0.004163	0.398099	0.193	0.159	1
AT5G67480	0.354558	0.397616	0.229	0.226	1
AT2G24390	0.000161668	0.397487	0.246	0.195	1
AT3G49720	1.93004e-10	0.397466	0.636	0.549	5.11037e-06
AT3G54690	0.0178879	0.39732	0.118	0.093	1
AT4G38810	0.0712814	0.397209	0.132	0.113	1
AT1G19130	0.016648	0.397046	0.22	0.192	1
AT5G12120	2.56867e-09	0.396925	0.541	0.455	6.80133e-05
AT3G09880	0.0664555	0.396785	0.101	0.083	1
AT1G22380	0.446231	0.396624	0.078	0.071	1
AT5G64930	0.979169	0.396609	0.081	0.082	1
AT5G47640	3.27679e-06	0.396517	0.483	0.412	0.0867629
AT3G42660	0.107696	0.396439	0.051	0.039	1
AT5G01390	0.793252	0.396412	0.062	0.061	1
AT3G58530	0.346849	0.396331	0.098	0.09	1
AT2G16780	0.104336	0.396228	0.058	0.046	1
AT3G24190	0.000410081	0.396001	0.354	0.308	1
AT3G62130	0.194066	0.395893	0.116	0.105	1
AT5G22020	0.0689878	0.394802	0.177	0.157	1
AT5G65430	5.70181e-11	0.394799	0.659	0.572	1.50972e-06
AT5G18900	0.0446592	0.394626	0.126	0.105	1
AT5G36250	0.000486301	0.394486	0.237	0.192	1
AT1G54210	0.123862	0.394451	0.125	0.11	1
AT3G25585	0.0189171	0.394341	0.188	0.162	1
AT1G62740	0.0873584	0.394278	0.139	0.12	1
AT5G08520	0.00245687	0.394011	0.222	0.185	1
AT5G67150	0.571473	0.393398	0.085	0.08	1
AT2G31865	0.123871	0.393203	0.065	0.053	1
AT5G38150	0.00047646	0.393088	0.232	0.187	1
AT5G59750	0.000781959	0.392798	0.309	0.266	1
AT1G04830	0.13115	0.392723	0.069	0.057	1
AT1G16170	4.55534e-05	0.3925	0.367	0.314	1
AT2G37620	0.0052338	0.392342	0.239	0.203	1
AT2G28840	1.49757e-06	0.391964	0.45	0.382	0.0396526
AT3G02790	0.00241247	0.391342	0.201	0.164	1
AT3G23805	0.169043	0.391184	0.098	0.085	1
AT1G35620	0.44037	0.391126	0.088	0.081	1
AT3G48380	0.232235	0.390721	0.115	0.103	1
AT5G64880	0.30064	0.390679	0.116	0.107	1
AT3G62720	1.83843e-05	0.390606	0.212	0.157	0.48678
AT3G10260	0.0409904	0.390474	0.181	0.158	1
AT5G06370	0.460825	0.390139	0.085	0.079	1
AT1G30000	0.194339	0.389987	0.054	0.044	1
AT5G61910	0.319299	0.389668	0.078	0.07	1
AT5G03555	0.820978	0.389475	0.098	0.097	1
AT5G63770	0.399563	0.389442	0.062	0.056	1
AT1G31130	8.39901e-07	0.389262	0.419	0.344	0.0222389
AT4G31420	0.0179903	0.388981	0.13	0.105	1
AT5G43320	0.0134291	0.388472	0.22	0.191	1
AT1G78040	9.0918e-47	0.388249	0.972	0.932	2.40733e-42
AT1G34470	0.42434	0.388245	0.059	0.053	1
AT5G24210	0.0584959	0.387778	0.156	0.135	1
AT5G11330	2.64437e-07	0.387677	0.472	0.399	0.00700177
AT2G46490	3.60447e-05	0.387585	0.293	0.235	0.954391
AT2G02180	0.0200676	0.387555	0.178	0.152	1
AT3G57930	0.00491115	0.387379	0.313	0.28	1
AT4G16190	4.46396e-16	0.38721	0.827	0.741	1.18197e-11
AT5G65920	0.568555	0.387143	0.054	0.05	1
AT2G41350	0.197991	0.386834	0.088	0.076	1
AT1G25540	0.0864516	0.386689	0.101	0.084	1
AT1G52590	2.51594e-09	0.386557	0.503	0.408	6.66172e-05
AT2G05632	0.00229645	0.386486	0.069	0.045	1
AT3G15840	2.30374e-37	0.385788	0.966	0.913	6.09985e-33
AT5G03730	0.457912	0.385393	0.102	0.096	1
AT5G54760	3.73472e-08	0.385368	0.569	0.487	0.000988878
AT3G62290	6.32944e-27	0.385219	0.943	0.867	1.67591e-22
AT3G54890	1.10315e-38	0.385189	0.987	0.971	2.92093e-34
AT5G43930	0.228713	0.385105	0.065	0.055	1
AT5G64520	0.157488	0.385023	0.05	0.039	1
AT3G62750	5.92612e-05	0.384953	0.418	0.36	1
AT2G24330	0.437823	0.384602	0.057	0.051	1
AT4G02640	0.0645063	0.384442	0.263	0.25	1
AT5G19590	2.45242e-10	0.384229	0.646	0.552	6.49351e-06
AT5G02020	0.178467	0.384197	0.065	0.054	1
AT1G22370	0.408251	0.384037	0.105	0.097	1
AT2G33585	0.855638	0.38392	0.052	0.052	1
AT5G06870	0.254876	0.383664	0.078	0.068	1
AT1G76700	0.0794205	0.383378	0.149	0.13	1
AT1G28250	0.000124106	0.383218	0.255	0.203	1
AT1G29060	0.302613	0.382801	0.093	0.085	1
AT5G01710	0.00356771	0.382643	0.309	0.274	1
AT1G62045	0.0993298	0.382532	0.059	0.047	1
AT5G49740	0.0814442	0.382411	0.203	0.184	1
AT2G30575	0.153064	0.382405	0.064	0.052	1
AT2G15230	0.215078	0.382182	0.071	0.06	1
AT4G02740	0.841177	0.382165	0.108	0.108	1
AT1G11480	0.0328596	0.38193	0.163	0.139	1
AT3G61430	4.15691e-07	0.38123	0.47	0.396	0.0110067
AT2G16390	0.12359	0.381167	0.069	0.056	1
AT4G19960	0.00378435	0.380577	0.228	0.191	1
AT1G76090	0.00195461	0.380574	0.256	0.213	1
AT1G65420	0.0168456	0.380498	0.146	0.12	1
AT5G10050	0.000647768	0.380433	0.256	0.214	1
AT4G37560	1.08232e-08	0.380309	0.52	0.436	0.000286577
AT3G06590	0.263563	0.38013	0.15	0.139	1
AT1G06110	0.073041	0.379804	0.164	0.144	1
AT2G44740	0.253219	0.379783	0.052	0.044	1
AT4G10140	0.0177893	0.379653	0.101	0.077	1
AT1G53840	0.000231253	0.379534	0.204	0.157	1
AT1G47270	0.0223756	0.378977	0.197	0.171	1
AT1G53560	6.46649e-06	0.378606	0.392	0.327	0.17122
AT2G01760	0.0976255	0.378532	0.129	0.112	1
AT1G11960	0.0133788	0.377743	0.119	0.093	1
AT5G59820	1.59948e-08	0.377345	0.429	0.335	0.000423511
AT1G80840	0.0629045	0.377118	0.102	0.084	1
AT4G18600	0.40912	0.376846	0.106	0.099	1
AT5G05710	0.0584063	0.376622	0.088	0.071	1
AT1G58235	0.0219842	0.376457	0.181	0.155	1
AT5G59690	3.2344e-05	0.376338	0.467	0.405	0.856404
AT1G01448	0.840426	0.376105	0.062	0.062	1
AT3G61970	0.229122	0.376044	0.144	0.133	1
AT3G60130	0.0243294	0.376005	0.103	0.082	1
AT2G15570	0.118451	0.375979	0.142	0.126	1
AT1G06460	4.93006e-16	0.375311	0.761	0.657	1.30538e-11
AT1G52550	0.100107	0.374834	0.178	0.162	1
AT1G68440	1.88685e-06	0.374693	0.399	0.326	0.0499601
AT3G03860	0.00651816	0.374403	0.255	0.223	1
AT5G17290	0.0594751	0.374322	0.14	0.12	1
AT5G01920	3.25506e-10	0.37418	0.661	0.582	8.61874e-06
AT5G20350	3.57276e-06	0.374173	0.432	0.367	0.0945996
AT1G79790	6.99974e-05	0.374095	0.371	0.317	1
AT1G05840	0.012697	0.373675	0.2	0.171	1
AT3G55980	1.57427e-06	0.373263	0.528	0.461	0.0416835
AT1G35470	0.126507	0.372919	0.116	0.102	1
AT2G37975	0.00896197	0.3728	0.207	0.177	1
AT3G18035	0.000159956	0.372765	0.39	0.335	1
AT3G09980	3.13948e-10	0.372633	0.595	0.491	8.31272e-06
AT1G48430	0.217532	0.372507	0.108	0.097	1
AT1G62422	0.220024	0.371886	0.058	0.048	1
AT4G23860	0.669325	0.371778	0.092	0.09	1
AT5G65480	0.000374709	0.371466	0.344	0.296	1
AT5G19250	1.0428e-08	0.371397	0.581	0.493	0.000276113
AT5G59890	3.96694e-05	0.371324	0.363	0.312	1
AT4G11830	8.30095e-06	0.371267	0.303	0.24	0.219793
AT2G36410	0.131863	0.371085	0.115	0.1	1
AT4G21540	0.75241	0.371028	0.064	0.068	1
AT3G48590	0.0030096	0.370944	0.28	0.241	1
AT4G24500	0.861401	0.370844	0.05	0.049	1
AT1G03400	0.0157059	0.370691	0.232	0.202	1
AT5G13460	0.333916	0.370576	0.112	0.103	1
AT2G19080	0.0457167	0.370553	0.137	0.116	1
AT5G59000	0.0148798	0.370272	0.169	0.14	1
AT2G36680	0.00629582	0.3701	0.229	0.193	1
AT1G09530	0.768162	0.37005	0.068	0.066	1
AT5G09850	0.000247612	0.370016	0.306	0.256	1
AT5G08590	0.00177671	0.369659	0.299	0.258	1
AT1G17160	0.390391	0.369537	0.085	0.078	1
AT2G45790	6.82939e-06	0.369276	0.334	0.271	0.180828
AT3G52070	0.00130465	0.369272	0.273	0.23	1
AT5G48545	3.78303e-09	0.368937	0.595	0.518	0.000100167
AT3G12740	0.000130909	0.368899	0.203	0.154	1
AT4G35940	0.140567	0.368791	0.112	0.098	1
AT1G58280	0.0717251	0.368583	0.082	0.066	1
AT2G41160	0.117648	0.368214	0.091	0.076	1
AT3G01500	2.05318e-110	0.368093	1	1	5.43642e-106
AT4G36720	0.0537507	0.367953	0.137	0.116	1
AT2G06520	4.42316e-95	0.367952	1	1	1.17116e-90
AT5G04750	3.77112e-06	0.367788	0.477	0.422	0.0998516
AT5G50420	0.233213	0.367507	0.061	0.052	1
AT3G51550	6.46887e-05	0.367298	0.365	0.312	1
AT5G44090	0.187243	0.367121	0.163	0.15	1
AT1G23960	0.0154996	0.367017	0.126	0.101	1
AT4G26650	0.000100733	0.366521	0.307	0.252	1
AT2G40070	0.914081	0.366445	0.109	0.111	1
AT3G25600	0.777842	0.366427	0.069	0.068	1
AT1G61900	0.0156315	0.366324	0.205	0.178	1
AT5G65910	0.00623292	0.366117	0.231	0.194	1
AT1G34000	1.41125e-30	0.365355	0.941	0.881	3.73671e-26
AT3G43800	0.54384	0.36511	0.115	0.11	1
AT3G45980	1.90234e-05	0.365003	0.422	0.361	0.503701
AT5G35170	1.70503e-18	0.364857	0.848	0.75	4.51459e-14
AT3G05370	0.577151	0.364518	0.071	0.067	1
AT1G59520	0.119148	0.36419	0.113	0.098	1
AT1G04010	0.530748	0.364146	0.057	0.052	1
AT5G58375	0.000189915	0.363946	0.278	0.229	1
AT3G04240	0.0269153	0.363929	0.245	0.219	1
AT1G34630	0.325842	0.36373	0.051	0.044	1
AT2G33740	3.57021e-05	0.36316	0.348	0.291	0.94532
AT3G48690	1.05435e-12	0.362564	0.769	0.665	2.7917e-08
AT2G32260	0.0233643	0.362282	0.214	0.189	1
AT4G01710	0.0265255	0.36215	0.091	0.07	1
AT5G13190	0.000431363	0.361957	0.316	0.268	1
AT5G01410	2.12745e-28	0.361483	0.926	0.844	5.63307e-24
AT1G20340	9.82278e-117	0.361313	1	1	2.60088e-112
AT1G30500	0.0231594	0.361056	0.123	0.099	1
AT1G14400	3.79472e-14	0.36092	0.748	0.658	1.00477e-09
AT5G35690	0.463463	0.360856	0.086	0.08	1
AT5G49970	4.07046e-10	0.360556	0.61	0.528	1.07778e-05
AT1G72180	0.205511	0.360109	0.076	0.066	1
AT1G12110	1.29457e-07	0.359801	0.518	0.441	0.00342775
AT1G31150	0.621906	0.359777	0.081	0.078	1
AT3G17626	0.63556	0.359518	0.052	0.049	1
AT5G41480	0.478095	0.358939	0.064	0.058	1
AT3G60260	0.364129	0.358933	0.079	0.072	1
AT1G28670	0.004934	0.358898	0.201	0.167	1
AT1G02890	0.0098938	0.358708	0.225	0.194	1
AT5G11910	0.00675735	0.358621	0.16	0.128	1
AT2G34470	8.39236e-06	0.358555	0.45	0.393	0.222213
AT5G23440	0.00017541	0.358409	0.337	0.288	1
AT4G02080	1.37955e-05	0.358276	0.436	0.376	0.365279
AT3G07560	1.2223e-09	0.358256	0.588	0.502	3.23642e-05
AT4G33950	0.0384905	0.358056	0.159	0.135	1
AT2G42030	0.0158562	0.358039	0.157	0.129	1
AT1G73540	4.32995e-09	0.358034	0.584	0.485	0.000114648
AT2G23810	1.58597e-08	0.357958	0.564	0.462	0.000419932
AT5G41350	0.533878	0.357887	0.113	0.109	1
AT3G50000	0.000124268	0.357807	0.292	0.241	1
AT2G16710	0.0944753	0.357694	0.166	0.148	1
AT3G11620	0.00952562	0.357312	0.187	0.156	1
AT4G26150	0.363277	0.356795	0.078	0.07	1
AT1G09140	0.00170005	0.356433	0.266	0.222	1
AT1G68830	8.05761e-08	0.356245	0.589	0.518	0.00213349
AT5G19240	6.85792e-06	0.356108	0.499	0.424	0.181584
AT3G22550	0.156933	0.355389	0.059	0.048	1
AT5G49710	0.668379	0.355247	0.065	0.062	1
AT5G18170	0.25068	0.354884	0.057	0.048	1
AT5G18200	0.613589	0.354863	0.052	0.049	1
AT2G45820	1.31979e-22	0.354754	0.924	0.848	3.49455e-18
AT3G54920	1.27538e-09	0.354605	0.572	0.483	3.37696e-05
AT5G55550	0.273748	0.354587	0.061	0.052	1
AT1G70090	2.66262e-06	0.353822	0.442	0.372	0.0705009
AT5G18150	0.00521867	0.353807	0.22	0.184	1
AT3G28180	0.0147174	0.353406	0.169	0.14	1
AT4G31590	0.965837	0.352924	0.069	0.071	1
AT2G22660	0.296931	0.35258	0.092	0.082	1
AT5G51020	2.15499e-05	0.352429	0.418	0.362	0.570598
AT1G49820	0.911386	0.352168	0.068	0.067	1
AT5G28450	0.807603	0.351827	0.078	0.077	1
AT2G17780	0.00647902	0.351747	0.244	0.21	1
AT1G07990	0.0169723	0.351467	0.178	0.149	1
AT1G76100	3.60679e-34	0.351447	0.98	0.927	9.55006e-30
AT5G17190	0.00111422	0.351399	0.218	0.176	1
AT2G46930	0.12465	0.350702	0.193	0.177	1
AT3G58600	0.0232514	0.350487	0.16	0.134	1
AT4G04720	0.380939	0.350275	0.127	0.121	1
AT5G42825	8.43253e-06	0.349991	0.513	0.452	0.223277
AT1G78290	0.00018811	0.349858	0.354	0.301	1
AT5G25520	0.347005	0.349814	0.144	0.136	1
AT3G62190	4.13398e-05	0.349814	0.37	0.307	1
AT1G53050	0.541445	0.349529	0.109	0.105	1
AT4G05330	0.124355	0.349527	0.106	0.091	1
AT5G17380	0.892814	0.34945	0.062	0.065	1
AT1G26218	0.425607	0.34919	0.051	0.045	1
AT3G51830	0.00136563	0.349169	0.153	0.115	1
AT2G47060	8.12265e-05	0.348863	0.384	0.326	1
AT5G42050	4.12404e-05	0.348819	0.367	0.304	1
AT5G53970	0.00106266	0.348802	0.3	0.258	1
AT4G22330	0.0149024	0.348542	0.171	0.143	1
AT5G49720	2.40094e-08	0.348533	0.612	0.539	0.00063572
AT1G65800	0.0351176	0.348064	0.19	0.165	1
AT4G27100	0.329088	0.347941	0.072	0.064	1
AT3G08510	0.000640474	0.347662	0.351	0.311	1
AT1G43890	0.00559895	0.347533	0.246	0.212	1
AT3G04500	0.00422267	0.347235	0.268	0.231	1
AT3G20770	0.00141728	0.34708	0.312	0.269	1
AT5G62460	0.152832	0.347062	0.161	0.146	1
AT4G19390	0.17741	0.346971	0.205	0.193	1
AT1G02960	0.196658	0.34691	0.093	0.082	1
AT1G74790	0.451305	0.346823	0.051	0.046	1
AT3G55960	0.0961473	0.34678	0.125	0.107	1
AT5G42960	0.023091	0.346728	0.307	0.287	1
AT3G54460	0.333259	0.346572	0.048	0.058	1
AT2G35690	0.268875	0.346345	0.098	0.087	1
AT1G64990	0.187474	0.346243	0.129	0.116	1
AT4G38090	0.0397655	0.346212	0.207	0.182	1
AT4G25720	0.089242	0.346046	0.093	0.077	1
AT3G11800	0.00717081	0.345925	0.191	0.158	1
AT1G53170	0.774377	0.34591	0.059	0.058	1
AT5G64360	0.915484	0.345847	0.069	0.072	1
AT5G25140	0.51907	0.345654	0.055	0.051	1
AT5G46150	0.737165	0.345428	0.072	0.077	1
AT4G32260	3.5002e-93	0.34511	1	0.998	9.26783e-89
AT2G40840	7.39631e-05	0.344943	0.527	0.476	1
AT4G36515	0.0170235	0.344717	0.13	0.104	1
AT2G25800	0.105147	0.344683	0.188	0.172	1
AT5G02502	0.00346637	0.344666	0.286	0.249	1
AT1G65720	2.53705e-06	0.344648	0.486	0.424	0.067176
AT5G48790	4.82691e-11	0.344329	0.643	0.563	1.27807e-06
AT2G41420	1.6249e-09	0.344181	0.677	0.607	4.30241e-05
AT2G25850	0.04607	0.343936	0.17	0.146	1
AT3G57880	0.730469	0.343643	0.065	0.07	1
AT4G32285	0.0408339	0.343209	0.147	0.125	1
AT5G25760	0.00251085	0.3429	0.324	0.287	1
AT5G25120	0.242636	0.342757	0.195	0.185	1
AT5G19940	1.55914e-25	0.342724	0.955	0.874	4.12829e-21
AT1G52730	0.0954487	0.342686	0.195	0.177	1
AT2G41200	0.0019825	0.342632	0.116	0.084	1
AT3G02180	1.1346e-07	0.342506	0.627	0.554	0.0030042
AT2G39450	0.000431919	0.342182	0.299	0.251	1
AT1G04350	9.23442e-10	0.342137	0.584	0.492	2.44509e-05
AT4G19190	0.0271273	0.342109	0.139	0.115	1
AT1G18620	0.363253	0.341906	0.194	0.186	1
AT5G65810	0.056435	0.341869	0.146	0.124	1
AT2G04305	0.19852	0.341776	0.082	0.07	1
AT1G44170	0.0353354	0.341717	0.211	0.186	1
AT4G38120	0.231904	0.3417	0.091	0.08	1
AT1G72175	0.00402923	0.341669	0.139	0.106	1
AT4G36690	2.79691e-06	0.341588	0.433	0.362	0.0740567
AT2G44140	0.304178	0.341514	0.115	0.106	1
AT5G50240	0.212626	0.341451	0.159	0.145	1
AT1G42550	4.63335e-10	0.341219	0.681	0.59	1.22682e-05
AT3G53030	0.0237318	0.341068	0.12	0.097	1
AT5G63620	0.486527	0.341022	0.086	0.081	1
AT5G46270	0.0748807	0.340854	0.147	0.127	1
AT3G60600	0.000362834	0.340573	0.438	0.401	1
AT5G47010	0.0175759	0.34046	0.296	0.267	1
AT2G42380	0.15251	0.340319	0.286	0.276	1
AT5G10960	1.8171e-06	0.34027	0.514	0.445	0.0481132
AT5G45110	0.809418	0.340261	0.082	0.087	1
AT4G18710	6.93586e-06	0.340255	0.531	0.471	0.183648
AT1G32260	0.169689	0.339563	0.058	0.047	1
AT1G52710	0.165779	0.339436	0.15	0.136	1
AT5G14740	3.14019e-81	0.339384	1	0.999	8.3146e-77
AT5G07152	0.301176	0.339356	0.075	0.066	1
AT5G63870	0.214276	0.339341	0.129	0.117	1
AT1G74840	0.0578731	0.33932	0.32	0.304	1
AT3G46640	0.0108203	0.339133	0.205	0.174	1
AT5G11800	0.167375	0.339112	0.109	0.096	1
AT4G31750	0.785147	0.33906	0.071	0.07	1
AT3G29180	0.0364745	0.338944	0.17	0.145	1
AT3G53420	2.36242e-12	0.338847	0.922	0.864	6.25522e-08
AT2G27450	0.0017955	0.338727	0.268	0.226	1
AT1G63460	0.037253	0.337959	0.166	0.141	1
AT2G35050	0.00452192	0.337806	0.235	0.2	1
AT4G30480	0.0939593	0.337764	0.195	0.178	1
AT4G30750	0.00256663	0.337583	0.282	0.244	1
AT3G14067	3.24104e-08	0.337521	0.64	0.56	0.000858162
AT5G02790	9.44975e-20	0.337173	0.888	0.824	2.5021e-15
AT2G39780	0.000442398	0.336502	0.343	0.298	1
AT5G38140	0.0433691	0.335929	0.143	0.121	1
AT5G25540	0.0209103	0.335754	0.191	0.164	1
AT4G31360	0.561222	0.335498	0.051	0.047	1
AT2G35840	2.74278e-10	0.335285	0.663	0.571	7.26233e-06
AT5G41050	1.03603e-06	0.33526	0.397	0.322	0.027432
AT5G47760	0.131671	0.33468	0.123	0.108	1
AT4G25840	0.323062	0.334671	0.059	0.052	1
AT4G02350	0.316181	0.334556	0.101	0.091	1
AT3G06750	5.29237e-08	0.334347	0.534	0.449	0.00140131
AT5G22080	0.00102575	0.33434	0.391	0.35	1
AT3G48310	0.257677	0.334326	0.125	0.114	1
AT5G02840	5.47828e-10	0.333935	0.652	0.565	1.45054e-05
AT4G16330	0.00158303	0.33391	0.217	0.175	1
AT1G20470	0.25861	0.333856	0.054	0.045	1
AT1G70580	3.74973e-06	0.333768	0.528	0.464	0.0992854
AT5G41260	7.2983e-05	0.333736	0.346	0.293	1
AT2G36145	2.65508e-10	0.333687	0.71	0.65	7.03011e-06
AT1G71410	0.192564	0.333601	0.113	0.101	1
AT2G19690	0.339848	0.333326	0.061	0.054	1
AT2G14170	0.0409926	0.333208	0.251	0.228	1
AT2G15695	0.218796	0.333149	0.225	0.217	1
AT2G30570	5.55797e-81	0.332743	1	0.999	1.47164e-76
AT5G51690	0.842841	0.332625	0.096	0.101	1
AT5G64370	0.363268	0.332435	0.081	0.073	1
AT1G05805	4.68481e-05	0.332337	0.289	0.231	1
AT5G20610	0.504499	0.332245	0.108	0.102	1
AT1G74890	0.104668	0.33215	0.081	0.066	1
AT5G16950	0.871544	0.332113	0.055	0.055	1
AT3G27340	0.233512	0.332106	0.157	0.146	1
AT3G60290	0.233702	0.331988	0.069	0.059	1
AT1G10200	0.0435853	0.331863	0.19	0.166	1
AT4G35020	0.00454023	0.331706	0.276	0.241	1
AT1G75220	0.12479	0.331291	0.154	0.138	1
AT4G27750	0.13715	0.331112	0.174	0.159	1
AT2G23120	4.13593e-11	0.330923	0.754	0.657	1.09511e-06
AT4G27040	0.0298063	0.330848	0.191	0.166	1
AT3G09850	0.0726904	0.330783	0.167	0.147	1
AT5G47020	0.0415623	0.330779	0.212	0.188	1
AT5G47090	0.523915	0.330771	0.099	0.094	1
AT1G78020	3.48521e-16	0.33045	0.858	0.773	9.22813e-12
AT1G62820	0.0200917	0.33039	0.153	0.126	1
AT4G38480	0.600089	0.330255	0.051	0.056	1
AT1G31440	0.000327942	0.330141	0.388	0.344	1
AT5G23090	0.0518271	0.330074	0.102	0.083	1
AT5G38410	2.51224e-117	0.329994	1	1	6.65192e-113
AT1G12470	0.245871	0.329949	0.146	0.134	1
AT2G20260	7.10823e-30	0.329736	0.963	0.921	1.88212e-25
AT1G14740	0.0550329	0.329669	0.177	0.155	1
AT4G33910	0.106186	0.329659	0.157	0.14	1
AT1G43700	0.0496171	0.329324	0.169	0.147	1
AT3G20410	0.574711	0.329286	0.055	0.051	1
AT3G07200	0.326131	0.328558	0.188	0.181	1
AT1G31300	0.000456856	0.3285	0.358	0.311	1
AT1G78140	4.80012e-05	0.328428	0.363	0.307	1
AT3G14690	0.000668079	0.328349	0.34	0.294	1
AT1G29400	0.275511	0.328144	0.113	0.104	1
AT1G63900	0.00258713	0.327903	0.231	0.193	1
AT5G60360	9.46091e-22	0.327831	0.915	0.847	2.50506e-17
AT5G63260	0.91436	0.327672	0.071	0.071	1
AT4G26690	0.0246025	0.327638	0.239	0.212	1
AT3G24503	6.32405e-05	0.327627	0.53	0.47	1
AT2G32850	0.128956	0.327552	0.102	0.087	1
AT2G25070	0.0182052	0.327302	0.224	0.195	1
AT1G13190	0.079724	0.327176	0.204	0.185	1
AT3G57990	0.00116698	0.327107	0.377	0.332	1
AT2G27960	0.00197282	0.327036	0.246	0.207	1
AT1G27600	0.235329	0.327014	0.132	0.121	1
AT5G19190	0.0446765	0.326942	0.246	0.224	1
AT5G10290	0.293657	0.326559	0.092	0.083	1
AT3G57410	0.0001209	0.326432	0.269	0.213	1
AT5G62760	0.36204	0.326301	0.054	0.047	1
AT4G24020	0.00376522	0.326113	0.307	0.27	1
AT4G20070	0.0105031	0.326075	0.211	0.179	1
AT4G28760	0.010351	0.326067	0.203	0.172	1
AT4G02630	0.0115196	0.325936	0.197	0.166	1
AT2G45670	3.68729e-05	0.325872	0.436	0.383	0.976319
AT5G01990	0.0849058	0.325775	0.115	0.097	1
AT1G01170	8.52571e-14	0.325711	0.783	0.691	2.25744e-09
AT5G63460	0.118934	0.325661	0.261	0.247	1
AT2G47700	5.8862e-07	0.325431	0.506	0.438	0.0155855
AT4G09150	0.00393845	0.325132	0.262	0.225	1
AT1G18730	2.14613e-22	0.32499	0.916	0.841	5.68252e-18
AT5G01015	2.94056e-09	0.323875	0.66	0.57	7.78602e-05
AT2G46735	0.0108639	0.323791	0.32	0.292	1
AT2G42160	0.831869	0.323751	0.102	0.102	1
AT2G43760	0.00374804	0.323701	0.244	0.208	1
AT1G27750	0.660643	0.323649	0.14	0.138	1
AT1G48760	0.468743	0.323467	0.095	0.089	1
AT1G26640	0.254239	0.323422	0.109	0.098	1
AT5G47220	0.0596322	0.32335	0.078	0.061	1
AT5G61060	0.179258	0.323205	0.142	0.128	1
AT1G79340	0.104782	0.323194	0.22	0.203	1
AT5G19010	0.0541679	0.323183	0.147	0.126	1
AT3G50440	0.0586767	0.323077	0.15	0.129	1
AT3G19960	0.0310645	0.323042	0.234	0.208	1
AT2G22425	2.03533e-06	0.323015	0.516	0.447	0.0538916
AT3G61640	5.06828e-08	0.322421	0.531	0.437	0.00134198
AT2G20840	0.0143588	0.322382	0.102	0.078	1
AT5G64090	0.675122	0.322004	0.092	0.09	1
AT5G24120	0.000562636	0.321725	0.229	0.184	1
AT4G15470	3.62605e-07	0.321662	0.562	0.487	0.00960104
AT5G04170	0.0012228	0.321642	0.237	0.193	1
AT1G65650	0.908574	0.321597	0.11	0.112	1
AT3G01290	0.186952	0.321143	0.081	0.069	1
AT1G01780	0.217278	0.321132	0.113	0.101	1
AT4G00560	5.24793e-05	0.320892	0.265	0.208	1
AT4G18060	0.0530076	0.320778	0.163	0.141	1
AT2G38470	0.00933643	0.320683	0.242	0.207	1
AT2G25910	0.000100409	0.320615	0.353	0.297	1
AT5G40740	0.216442	0.320549	0.091	0.079	1
AT5G58950	0.000103366	0.320476	0.358	0.305	1
AT1G29720	0.0653997	0.320449	0.173	0.151	1
AT3G28970	0.0493029	0.320265	0.169	0.146	1
AT4G34460	0.11569	0.32026	0.177	0.159	1
AT1G10600	0.334524	0.320234	0.136	0.128	1
AT3G63080	0.0299244	0.319987	0.187	0.162	1
AT1G63360	0.0494761	0.319621	0.218	0.196	1
AT5G41340	2.28845e-05	0.319584	0.378	0.315	0.605936
AT1G80780	2.73347e-05	0.319266	0.449	0.387	0.723768
AT5G14710	0.19654	0.318979	0.144	0.132	1
AT2G41560	0.00025702	0.318715	0.465	0.411	1
AT3G21055	3.008e-50	0.318452	0.999	0.994	7.96459e-46
AT3G22200	0.00432414	0.318436	0.295	0.257	1
AT1G55000	0.00194241	0.31842	0.312	0.274	1
AT3G19900	0.000395947	0.318327	0.418	0.373	1
AT3G23410	0.123633	0.318188	0.174	0.157	1
AT3G04560	0.370678	0.318036	0.068	0.061	1
AT1G65230	5.38395e-16	0.318	0.871	0.801	1.42556e-11
AT2G28470	0.275747	0.317545	0.084	0.074	1
AT5G35080	0.177516	0.317488	0.113	0.1	1
AT5G57630	0.630415	0.317237	0.055	0.052	1
AT5G21020	1.54389e-10	0.317108	0.729	0.642	4.08791e-06
AT2G14910	2.48049e-12	0.317074	0.816	0.737	6.56783e-08
AT5G49570	0.485478	0.316969	0.099	0.093	1
AT3G28730	0.0187415	0.316606	0.244	0.215	1
AT3G44020	5.19778e-05	0.316593	0.425	0.373	1
AT5G17280	5.92308e-05	0.316525	0.409	0.355	1
AT5G11720	0.0675624	0.31648	0.183	0.162	1
AT1G02816	0.0569174	0.316471	0.079	0.063	1
AT1G76510	0.482474	0.316323	0.108	0.102	1
AT4G20400	0.0670393	0.315723	0.184	0.164	1
AT4G03080	0.0581725	0.315712	0.22	0.198	1
AT3G19990	0.245232	0.315631	0.101	0.09	1
AT5G04090	0.315985	0.315395	0.057	0.049	1
AT3G50910	0.134329	0.315385	0.178	0.164	1
AT5G63140	0.340344	0.315151	0.152	0.143	1
AT3G28070	9.29204e-08	0.315061	0.538	0.455	0.00246035
AT2G26100	0.739431	0.314785	0.088	0.094	1
AT5G16880	0.0020556	0.314601	0.407	0.37	1
AT5G58920	0.188712	0.314557	0.133	0.12	1
AT4G22920	0.127938	0.314451	0.157	0.141	1
AT1G77930	1.37065e-05	0.31443	0.516	0.452	0.36292
AT1G14150	1.75526e-20	0.314344	0.918	0.831	4.64758e-16
AT1G55152	0.116757	0.314117	0.101	0.086	1
AT5G65080	0.0142655	0.31407	0.187	0.155	1
AT5G50210	0.145093	0.313728	0.166	0.152	1
AT4G32940	0.169367	0.313583	0.177	0.164	1
AT5G21100	0.00233181	0.313526	0.343	0.299	1
AT3G24120	0.0118216	0.313451	0.251	0.217	1
AT3G13340	0.011618	0.313111	0.293	0.262	1
AT3G49490	0.285816	0.313087	0.116	0.106	1
AT3G06770	0.886258	0.313046	0.142	0.149	1
AT3G26380	0.286226	0.312683	0.057	0.048	1
AT3G47810	1.3282e-05	0.312621	0.465	0.401	0.351682
AT1G02000	0.923343	0.312292	0.05	0.05	1
AT1G80490	0.0372798	0.312222	0.201	0.177	1
AT3G57550	0.189972	0.312139	0.116	0.103	1
AT5G16480	0.331817	0.312115	0.086	0.078	1
AT2G40890	0.00028569	0.312085	0.322	0.273	1
AT4G22290	0.0983744	0.312047	0.197	0.18	1
AT1G28120	0.322629	0.312042	0.136	0.128	1
AT5G51560	0.0462896	0.311978	0.159	0.136	1
AT1G60995	0.872008	0.311776	0.058	0.058	1
AT3G21280	0.431619	0.311716	0.096	0.09	1
AT3G19480	0.000141346	0.311655	0.411	0.359	1
AT2G45380	0.111464	0.311223	0.22	0.204	1
AT5G42190	6.46644e-08	0.311123	0.629	0.563	0.00171218
AT3G55005	0.0647357	0.311069	0.109	0.091	1
AT5G67250	0.00431381	0.311053	0.319	0.285	1
AT4G13530	0.000547882	0.311036	0.34	0.296	1
AT2G26970	0.561305	0.310997	0.136	0.133	1
AT3G17410	0.000165954	0.310953	0.47	0.417	1
AT1G44770	5.14319e-06	0.310188	0.433	0.363	0.136181
AT4G25770	0.162994	0.310102	0.13	0.116	1
AT3G10490	0.089881	0.309988	0.214	0.196	1
AT1G64680	1.84043e-11	0.309741	0.759	0.673	4.87309e-07
AT5G02290	0.189128	0.309631	0.163	0.15	1
AT2G31820	0.602102	0.30942	0.142	0.137	1
AT1G04290	0.0341231	0.308845	0.217	0.192	1
AT5G22050	0.0234245	0.308832	0.191	0.166	1
AT5G02310	0.192278	0.308822	0.167	0.154	1
AT2G16930	0.0172419	0.308808	0.255	0.226	1
AT1G22590	6.15976e-06	0.308791	0.436	0.357	0.163098
AT5G44750	0.53201	0.308787	0.084	0.078	1
AT1G63110	0.279124	0.308648	0.142	0.131	1
AT1G63855	0.770912	0.308566	0.057	0.055	1
AT4G30690	8.66103e-08	0.308444	0.603	0.537	0.00229327
AT3G06420	0.0893095	0.308441	0.139	0.119	1
AT1G32790	0.000408399	0.308387	0.334	0.289	1
AT3G09800	0.669629	0.308113	0.055	0.06	1
AT3G23690	0.117791	0.308088	0.169	0.151	1
AT1G45050	0.108096	0.308077	0.113	0.097	1
AT5G11890	0.198705	0.307973	0.122	0.11	1
AT4G01330	0.156624	0.307747	0.177	0.163	1
AT5G51970	0.000901721	0.307744	0.459	0.425	1
AT1G58848	0.778202	0.307456	0.084	0.083	1
AT5G21090	2.03254e-08	0.306894	0.644	0.559	0.000538176
AT5G47110	3.34079e-15	0.306591	0.877	0.799	8.84575e-11
AT1G26665	0.148185	0.306428	0.183	0.167	1
AT1G48970	0.313589	0.306411	0.068	0.06	1
AT4G13400	0.404925	0.306287	0.068	0.061	1
AT2G43920	0.140902	0.306204	0.225	0.212	1
AT5G44100	0.217233	0.306202	0.115	0.103	1
AT2G46260	0.00268564	0.30619	0.256	0.217	1
AT1G68300	0.179433	0.306108	0.099	0.087	1
AT2G17787	0.0723523	0.305786	0.098	0.08	1
AT1G16840	2.63195e-05	0.305666	0.438	0.377	0.696888
AT5G18610	0.308229	0.304638	0.096	0.087	1
AT3G06270	0.163877	0.304401	0.065	0.054	1
AT5G05610	0.00354111	0.304312	0.296	0.258	1
AT2G01270	0.655583	0.304301	0.108	0.104	1
AT5G47120	0.00802908	0.304135	0.339	0.305	1
AT5G46190	0.429291	0.304048	0.2	0.195	1
AT5G66570	7.75907e-101	0.304017	1	1	2.05445e-96
AT5G05980	0.0785812	0.303878	0.191	0.17	1
AT5G37770	2.30276e-07	0.303861	0.518	0.433	0.00609724
AT1G79380	0.000681909	0.30383	0.323	0.274	1
AT3G16240	1.01186e-13	0.303722	0.958	0.945	2.6792e-09
AT4G17790	0.0206756	0.303611	0.214	0.187	1
AT1G04960	0.596154	0.303579	0.16	0.158	1
AT5G12190	0.26669	0.303463	0.081	0.071	1
AT1G07080	1.7629e-06	0.303178	0.513	0.444	0.046678
AT5G24890	0.00247864	0.303171	0.361	0.33	1
AT1G49670	0.0768669	0.303094	0.235	0.215	1
AT5G07250	0.132693	0.303086	0.075	0.062	1
AT1G12240	3.2426e-05	0.30307	0.527	0.471	0.858577
AT3G18800	0.43407	0.302834	0.149	0.143	1
AT4G27030	0.000527857	0.302782	0.333	0.284	1
AT1G32900	0.076092	0.302659	0.245	0.226	1
AT4G39220	0.13535	0.302418	0.187	0.171	1
AT1G29700	5.94013e-09	0.302376	0.649	0.564	0.000157283
AT3G50060	0.00696389	0.302111	0.296	0.26	1
AT2G04230	0.138887	0.302082	0.164	0.148	1
AT3G26180	0.00677012	0.301735	0.279	0.245	1
AT4G02610	0.553381	0.30169	0.103	0.099	1
AT2G04700	3.35997e-38	0.301273	0.997	0.973	8.89653e-34
AT2G26340	6.74221e-09	0.300995	0.653	0.564	0.00017852
AT4G32040	0.0887945	0.300874	0.194	0.175	1
AT1G51140	2.09378e-06	0.300799	0.575	0.507	0.055439
AT3G55710	0.0032313	0.300714	0.252	0.213	1
AT3G43220	0.320189	0.300321	0.096	0.087	1
AT3G01490	0.609053	0.300268	0.058	0.054	1
AT4G32130	0.105458	0.299907	0.235	0.221	1
AT2G24360	0.0339573	0.299765	0.28	0.255	1
AT1G69935	6.66636e-06	0.299505	0.5	0.439	0.176512
AT3G04350	0.644058	0.299367	0.088	0.085	1
AT1G08880	0.242421	0.299252	0.152	0.141	1
AT1G13170	0.75678	0.299073	0.072	0.077	1
AT3G01050	0.0160613	0.298949	0.178	0.15	1
AT4G26100	0.165466	0.298716	0.18	0.166	1
AT3G46830	0.124023	0.298562	0.197	0.182	1
AT1G76340	0.238685	0.2984	0.076	0.066	1
AT3G59490	0.00650957	0.298396	0.191	0.158	1
AT3G53760	0.048493	0.298395	0.137	0.116	1
AT5G08120	0.294536	0.298309	0.161	0.153	1
AT1G06700	0.000162825	0.29826	0.398	0.343	1
AT5G10980	7.62869e-08	0.298025	0.721	0.659	0.00201992
AT2G01930	0.50262	0.297928	0.108	0.102	1
AT3G10520	1.23476e-07	0.297926	0.729	0.666	0.0032694
AT4G36760	0.15326	0.297817	0.235	0.22	1
AT2G07671	0.450056	0.297787	0.103	0.097	1
AT4G17486	0.00688503	0.297779	0.337	0.306	1
AT4G36400	0.181251	0.2977	0.147	0.133	1
AT1G54250	0.807877	0.29762	0.125	0.125	1
AT1G09415	5.01382e-05	0.297403	0.269	0.21	1
AT4G02720	0.104724	0.297107	0.193	0.176	1
AT5G66050	0.22562	0.29706	0.166	0.155	1
AT3G61920	0.152863	0.296989	0.122	0.107	1
AT1G73066	0.0329716	0.296976	0.15	0.125	1
AT3G16060	0.0241931	0.296819	0.225	0.199	1
AT1G67840	9.18793e-07	0.296705	0.552	0.482	0.0243278
AT1G71190	0.80629	0.2967	0.074	0.073	1
AT1G09970	0.0392413	0.296657	0.112	0.09	1
AT5G12850	0.607798	0.296607	0.12	0.117	1
AT5G15270	0.301205	0.296344	0.095	0.085	1
AT1G63240	0.728579	0.296205	0.115	0.113	1
AT1G02410	0.0775444	0.296122	0.161	0.141	1
AT2G47370	0.156081	0.296121	0.181	0.166	1
AT1G53210	5.35723e-08	0.296046	0.749	0.676	0.00141849
AT4G25970	0.0096949	0.295974	0.231	0.198	1
AT4G28750	3.63091e-47	0.295525	0.997	0.996	9.61393e-43
AT3G01300	0.327199	0.295523	0.152	0.142	1
AT5G63370	0.0300254	0.29552	0.217	0.193	1
AT1G03970	0.859189	0.295442	0.089	0.094	1
AT1G04970	0.630555	0.295366	0.098	0.095	1
AT1G77810	0.241204	0.295239	0.057	0.048	1
AT3G15360	3.13067e-31	0.295204	0.987	0.964	8.28939e-27
AT5G04720	0.153658	0.295006	0.174	0.159	1
AT2G22080	0.11861	0.294986	0.059	0.047	1
AT3G58490	0.275746	0.294831	0.166	0.156	1
AT5G43830	5.0437e-09	0.294705	0.626	0.549	0.000133547
AT3G08780	0.553433	0.294684	0.061	0.057	1
AT2G30710	0.315714	0.294649	0.112	0.103	1
AT3G17020	7.70211e-06	0.294581	0.452	0.387	0.203937
AT2G40270	0.16907	0.294184	0.139	0.124	1
AT1G01050	2.41755e-09	0.293981	0.68	0.591	6.40119e-05
AT4G40040	7.55398e-15	0.293953	0.925	0.885	2.00014e-10
AT1G20430	0.110258	0.293673	0.215	0.197	1
AT5G22950	0.0515534	0.29367	0.183	0.161	1
AT2G24350	0.609722	0.293599	0.045	0.05	1
AT5G19900	0.288945	0.293493	0.177	0.168	1
AT3G60590	0.556983	0.293316	0.129	0.125	1
AT1G70000	0.0613681	0.293008	0.198	0.177	1
AT1G61180	0.282913	0.293008	0.101	0.09	1
AT3G56800	3.04371e-05	0.292978	0.525	0.468	0.805913
AT5G06530	0.0397014	0.292926	0.221	0.19	1
AT3G22190	0.195129	0.292681	0.191	0.18	1
AT2G20830	8.17254e-06	0.292611	0.492	0.43	0.216393
AT5G56980	0.537126	0.292474	0.061	0.056	1
AT3G02280	0.252782	0.292022	0.04	0.05	1
AT2G38230	1.74163e-18	0.292019	0.948	0.895	4.61149e-14
AT1G72880	0.0889157	0.29201	0.234	0.216	1
AT1G16180	2.89594e-07	0.291961	0.595	0.518	0.00766788
AT4G25620	0.191472	0.291822	0.092	0.08	1
AT3G22290	0.0444603	0.291672	0.181	0.158	1
AT5G63110	0.226397	0.291577	0.137	0.126	1
AT3G14810	0.905356	0.291412	0.061	0.063	1
AT1G78380	2.20834e-16	0.291318	0.914	0.845	5.84723e-12
AT3G26580	2.00668e-09	0.290964	0.8	0.726	5.31329e-05
AT4G28100	0.207707	0.290887	0.222	0.21	1
AT1G17760	0.56005	0.2905	0.054	0.06	1
AT2G39580	0.00254029	0.290477	0.292	0.251	1
AT3G07950	0.463925	0.290423	0.096	0.09	1
AT4G24930	1.25043e-12	0.290383	0.861	0.79	3.31088e-08
AT4G00752	0.399741	0.290232	0.099	0.092	1
AT4G21810	0.00165284	0.290182	0.297	0.253	1
AT1G27730	0.122191	0.29002	0.21	0.19	1
AT2G15530	0.0915479	0.28995	0.193	0.175	1
AT4G37930	1.45136e-43	0.289914	0.996	0.995	3.84291e-39
AT2G33855	3.94224e-07	0.289861	0.595	0.522	0.0104383
AT5G13640	0.0696401	0.289822	0.237	0.216	1
AT4G02130	0.0455516	0.289755	0.242	0.22	1
AT5G06690	2.81131e-07	0.289663	0.61	0.538	0.00744379
AT3G16850	0.0105906	0.289183	0.307	0.279	1
AT1G30380	8.68581e-57	0.289181	1	0.999	2.29983e-52
AT4G05160	0.000561833	0.28917	0.319	0.275	1
AT1G13880	0.960836	0.289037	0.069	0.07	1
AT1G15410	0.00384125	0.288992	0.302	0.266	1
AT1G63830	0.00020531	0.288983	0.381	0.33	1
AT2G39940	0.587365	0.288955	0.101	0.097	1
AT5G49160	0.00475731	0.28883	0.269	0.229	1
AT3G52240	0.0650674	0.288551	0.115	0.095	1
AT3G54220	0.451394	0.288466	0.113	0.126	1
AT5G63000	0.155687	0.288455	0.084	0.07	1
AT3G09760	0.608058	0.288394	0.078	0.074	1
AT3G49360	0.523378	0.288309	0.065	0.06	1
AT5G16470	8.37397e-05	0.288256	0.472	0.412	1
AT1G12810	0.03328	0.288052	0.21	0.184	1
AT3G60080	0.327525	0.288038	0.105	0.096	1
AT1G09700	0.95568	0.288019	0.059	0.06	1
AT5G07960	0.000380077	0.287916	0.266	0.218	1
AT1G31170	4.12215e-05	0.287772	0.465	0.418	1
AT4G10100	0.00149572	0.287565	0.313	0.271	1
AT1G66940	0.00240537	0.287442	0.416	0.376	1
AT5G38560	0.248445	0.287409	0.19	0.177	1
AT4G07390	0.0262919	0.287379	0.142	0.116	1
AT3G46450	0.438155	0.287192	0.103	0.097	1
AT5G22210	0.00130024	0.287128	0.398	0.356	1
AT1G10630	9.24954e-06	0.287022	0.381	0.315	0.244909
AT2G43680	0.00193732	0.286894	0.336	0.29	1
AT3G19510	0.518531	0.286876	0.05	0.045	1
AT5G49550	0.503186	0.286574	0.099	0.094	1
AT1G68100	0.239351	0.286477	0.102	0.091	1
AT5G04490	0.00416971	0.286024	0.268	0.231	1
AT1G23260	0.0166476	0.285889	0.327	0.303	1
AT5G52570	0.247572	0.285836	0.105	0.093	1
AT2G39730	5.19444e-64	0.285834	1	1	1.37538e-59
AT5G58970	0.0367844	0.285818	0.089	0.07	1
AT2G40520	0.0716162	0.285753	0.156	0.135	1
AT3G06440	0.217478	0.285621	0.079	0.069	1
AT2G02760	1.31901e-05	0.285553	0.55	0.486	0.349247
AT1G55450	0.0128869	0.285406	0.307	0.271	1
AT3G58040	0.963851	0.285077	0.122	0.126	1
AT5G18255	0.0554947	0.284905	0.167	0.145	1
AT5G52450	0.000186279	0.284876	0.373	0.315	1
AT3G48070	0.0071715	0.284631	0.358	0.322	1
AT1G53730	0.0301599	0.284547	0.187	0.16	1
AT4G10610	0.124766	0.284457	0.234	0.217	1
AT5G10950	0.468121	0.284397	0.232	0.23	1
AT3G06380	0.386074	0.284378	0.116	0.108	1
AT4G00660	0.122711	0.283999	0.186	0.168	1
AT5G08170	0.0172564	0.283954	0.184	0.155	1
AT5G23550	0.273797	0.283938	0.074	0.064	1
AT5G54770	9.23877e-24	0.283886	1	0.999	2.44624e-19
AT5G58260	1.25595e-17	0.283872	0.909	0.839	3.3255e-13
AT2G17975	0.261078	0.283847	0.055	0.047	1
AT5G63190	0.546928	0.283758	0.159	0.154	1
AT3G14150	0.470657	0.283592	0.149	0.143	1
AT1G64850	0.000122154	0.283056	0.449	0.398	1
AT1G04140	0.0177169	0.282937	0.327	0.298	1
AT4G17960	0.354442	0.282775	0.062	0.055	1
AT1G50320	5.84778e-24	0.282746	0.973	0.924	1.54837e-19
AT1G24764	0.962061	0.282451	0.13	0.134	1
AT5G02770	2.3778e-06	0.282101	0.521	0.443	0.0629595
AT2G47900	0.842804	0.282076	0.163	0.167	1
AT1G34220	0.0641489	0.281318	0.157	0.137	1
AT1G26940	0.332411	0.281225	0.059	0.052	1
AT2G17200	0.00118983	0.280822	0.34	0.295	1
AT2G46250	0.0122102	0.280775	0.238	0.205	1
AT5G42300	1.24822e-08	0.280595	0.673	0.594	0.000330504
AT5G10750	0.556512	0.280473	0.126	0.122	1
AT5G14540	0.094222	0.280279	0.139	0.121	1
AT4G11600	1.53386e-06	0.280164	0.55	0.48	0.0406136
AT2G32700	0.00237676	0.279963	0.394	0.356	1
AT2G29980	4.24522e-08	0.279766	0.749	0.674	0.00112405
AT5G16400	1.61897e-09	0.279685	0.722	0.644	4.28671e-05
AT3G57530	0.00503348	0.279496	0.292	0.253	1
AT4G18370	1.19726e-09	0.27945	0.72	0.635	3.17011e-05
AT4G36750	0.000580247	0.279391	0.431	0.387	1
AT5G04410	0.104585	0.27928	0.241	0.226	1
AT3G57400	0.303344	0.279222	0.061	0.072	1
AT3G52390	0.963167	0.27922	0.103	0.105	1
AT1G76730	1.518e-05	0.279123	0.593	0.538	0.401936
AT3G07360	0.206986	0.278775	0.178	0.166	1
AT3G58170	0.000340414	0.278769	0.341	0.288	1
AT1G70060	0.957369	0.278547	0.154	0.16	1
AT5G65110	0.47186	0.278494	0.139	0.133	1
AT2G25760	0.677586	0.278479	0.109	0.117	1
AT5G43600	0.0205624	0.27842	0.235	0.205	1
AT5G51140	0.00646129	0.278126	0.364	0.328	1
AT1G17120	0.533532	0.278055	0.11	0.106	1
AT1G69510	0.0662773	0.278	0.231	0.209	1
AT3G28710	0.000615658	0.277921	0.446	0.401	1
AT3G56940	3.27946e-31	0.277903	0.997	0.984	8.68337e-27
AT5G58060	0.00278983	0.277637	0.364	0.326	1
AT2G02400	0.845728	0.277629	0.099	0.1	1
AT1G11310	3.76029e-05	0.277503	0.569	0.517	0.99565
AT1G20650	0.180618	0.277324	0.195	0.181	1
AT1G02300	0.352888	0.277324	0.154	0.146	1
AT2G02160	0.000284481	0.277261	0.408	0.357	1
AT4G18465	0.742201	0.277247	0.068	0.066	1
AT3G22890	8.59221e-09	0.276989	0.806	0.72	0.000227505
AT3G56190	0.00029668	0.276863	0.47	0.423	1
AT3G06170	0.0321125	0.276806	0.173	0.149	1
AT5G27400	0.219684	0.276784	0.098	0.086	1
AT5G44565	0.374665	0.276756	0.176	0.168	1
AT3G21610	0.0310266	0.27666	0.143	0.119	1
AT1G33990	0.00490093	0.276404	0.299	0.259	1
AT5G09310	0.00212552	0.276277	0.353	0.316	1
AT3G57320	0.055306	0.276197	0.227	0.205	1
AT3G49590	0.928639	0.276023	0.065	0.065	1
AT4G31310	0.000319596	0.276	0.422	0.372	1
AT5G20000	0.229395	0.275743	0.154	0.143	1
AT1G73030	0.0559338	0.275502	0.205	0.184	1
AT2G42330	0.0521732	0.275308	0.078	0.06	1
AT2G26530	0.00170242	0.275266	0.262	0.215	1
AT1G08380	3.36622e-54	0.275236	0.999	1	8.91308e-50
AT3G48990	0.139251	0.275214	0.259	0.249	1
AT5G35210	0.00763295	0.275065	0.327	0.294	1
AT1G71240	0.799772	0.275065	0.054	0.052	1
AT4G27500	4.88839e-05	0.274971	0.494	0.438	1
AT2G39480	0.889731	0.274762	0.078	0.078	1
AT1G27520	0.165681	0.274714	0.136	0.121	1
AT2G24860	3.18034e-06	0.274638	0.492	0.428	0.0842092
AT1G79610	0.464944	0.274563	0.055	0.05	1
AT5G55990	0.0454713	0.274556	0.266	0.243	1
AT1G07820	0.573692	0.274523	0.229	0.226	1
AT5G19570	0.0246511	0.274469	0.122	0.097	1
AT3G60340	0.00233647	0.274369	0.404	0.363	1
AT3G12120	9.02801e-13	0.274359	0.943	0.888	2.39044e-08
AT3G09470	0.0952838	0.274328	0.195	0.176	1
AT3G04930	0.0822716	0.274228	0.164	0.145	1
AT5G61600	0.319757	0.274206	0.201	0.19	1
AT4G35600	0.302468	0.274129	0.126	0.116	1
AT5G44000	0.17242	0.273983	0.191	0.177	1
AT3G23700	8.15618e-10	0.273378	0.82	0.747	2.15959e-05
AT4G23710	0.00419052	0.273294	0.249	0.212	1
AT3G01320	0.683172	0.273228	0.153	0.153	1
AT1G07970	0.690896	0.273037	0.054	0.051	1
AT3G51630	0.663082	0.272828	0.154	0.154	1
AT5G48160	0.00323703	0.27278	0.351	0.313	1
AT5G50000	0.0170756	0.272774	0.32	0.293	1
AT1G03680	6.05351e-37	0.272682	0.993	0.976	1.60285e-32
AT5G22350	0.232896	0.272607	0.092	0.081	1
AT1G29390	4.71233e-09	0.272493	0.761	0.676	0.000124773
AT4G17830	0.146665	0.272489	0.17	0.155	1
[truncated: 3,394 more rows]

## Sheet: Canon_vs_Iron
Supplemental Table 9. Drought-responsive genes in the Arabidopsis leaf mesophyll.
Differentially expressed genes in the Iron Deprivation Response cluster compared to Canonical Drought Response cluster. Positive Log2-FC values indicate genes that are more abundant in the Iron Deprivation Response cluster.
FC = Fold Change, pct.1 and pct.2 represent the percentage of cells expressing the gene in population 1 (Iron Deprivation Response cluster) and 2 (Canonical Drought response cluster), respectively.
Gene	P-value	Log2-FC	pct.1	pct.2	P (adj.)
AT4G36700	1.58205e-10	5.93713	0.075	0.002	4.18894e-06
AT5G04150	2.07994e-29	5.76347	0.218	0.007	5.50727e-25
AT3G56970	3.21471e-57	5.47201	0.399	0.016	8.51192e-53
AT3G56980	5.24011e-56	5.4189	0.391	0.016	1.38748e-51
AT1G47400	4.03339e-49	5.11674	0.348	0.013	1.06796e-44
AT1G47395	4.15564e-70	5.09657	0.463	0.014	1.10033e-65
AT2G41240	1.22778e-140	4.45814	0.812	0.068	3.2509e-136
AT1G64795	1.965e-11	3.86159	0.091	0.005	5.20294e-07
AT3G45970	3.73093e-13	3.8406	0.103	0.005	9.87874e-09
AT1G65390	2.51164e-18	3.22529	0.204	0.039	6.65031e-14
AT5G57550	1.31744e-05	2.98307	0.072	0.02	0.348832
AT1G03470	1.64722e-14	2.94792	0.183	0.045	4.3615e-10
AT2G14247	1.47411e-137	2.87144	0.932	0.293	3.90316e-133
AT5G20250	5.17072e-25	2.84108	0.35	0.12	1.3691e-20
AT3G05730	0.0771022	2.7748	0.052	0.032	1
AT1G53480	9.87428e-18	2.57974	0.167	0.02	2.61451e-13
AT1G22330	6.48761e-15	2.4818	0.173	0.034	1.71779e-10
AT3G21270	3.70371e-08	2.46429	0.103	0.025	0.000980668
AT2G21590	1.47091e-09	2.44402	0.096	0.014	3.89467e-05
AT4G34410	1.20881e-23	2.44276	0.269	0.054	3.20067e-19
AT5G65390	1.36722e-15	2.3719	0.283	0.11	3.62013e-11
AT1G35140	5.65129e-10	2.35299	0.125	0.029	1.49635e-05
AT5G58650	4.47428e-14	2.35146	0.195	0.054	1.1847e-09
AT4G25490	2.01366e-05	2.31868	0.062	0.014	0.533178
AT2G37025	0.000468403	2.30057	0.064	0.023	1
AT1G23020	3.31768e-35	2.27967	0.421	0.108	8.78455e-31
AT1G03870	6.46629e-50	2.24033	0.622	0.248	1.71214e-45
AT5G02440	8.47261e-06	2.22113	0.093	0.032	0.224338
AT1G72416	3.81602e-10	2.21443	0.159	0.05	1.01041e-05
AT4G23770	0.000114603	2.17516	0.078	0.029	1
AT4G15140	0.00138894	2.14347	0.059	0.023	1
AT3G14050	3.41732e-26	2.10634	0.38	0.129	9.04839e-22
AT2G31730	0.0018556	2.10579	0.061	0.025	1
AT1G01570	0.000199281	2.07964	0.059	0.018	1
AT5G57560	1.03622e-50	2.06272	0.676	0.321	2.74371e-46
AT1G08930	4.418e-34	1.96497	0.551	0.257	1.1698e-29
AT4G21870	8.88944e-21	1.93859	0.409	0.192	2.35375e-16
AT4G17490	4.22522e-14	1.92855	0.2	0.054	1.11875e-09
AT2G42580	1.1035e-13	1.92092	0.286	0.129	2.92186e-09
AT2G34510	7.56458e-32	1.91074	0.562	0.287	2.00295e-27
AT1G54740	2.34329e-05	1.90809	0.112	0.048	0.620457
AT5G49010	0.00114868	1.90362	0.052	0.018	1
AT2G38310	1.03197e-11	1.90346	0.228	0.093	2.73245e-07
AT5G64310	9.75512e-53	1.8753	0.744	0.402	2.58296e-48
AT1G74670	1.1475e-32	1.86867	0.629	0.352	3.03835e-28
AT2G17660	0.00114236	1.80996	0.064	0.025	1
AT1G57990	3.79988e-22	1.80145	0.419	0.187	1.00613e-17
AT2G18860	2.51954e-05	1.776	0.122	0.056	0.667124
AT2G31141	0.00432149	1.76085	0.062	0.029	1
AT2G01180	3.66658e-16	1.75122	0.333	0.145	9.70836e-12
AT5G06320	7.80632e-48	1.7509	0.742	0.42	2.06696e-43
AT5G67370	1.82111e-74	1.73766	0.864	0.618	4.82195e-70
AT1G56660	1.57046e-23	1.73219	0.593	0.375	4.15826e-19
AT2G06850	7.1085e-38	1.72067	0.656	0.368	1.88219e-33
AT3G24420	1.23072e-07	1.71383	0.12	0.038	0.00325869
AT5G67330	3.06154e-16	1.71366	0.378	0.196	8.10635e-12
AT1G22740	2.08351e-15	1.7111	0.344	0.169	5.51672e-11
AT5G26220	0.0013399	1.69044	0.125	0.074	1
AT5G57080	0.00392301	1.68876	0.072	0.036	1
AT1G64980	8.26801e-45	1.68442	0.707	0.404	2.1892e-40
AT3G10720	1.45635e-23	1.67306	0.439	0.192	3.85613e-19
AT5G53450	3.88369e-94	1.65654	0.962	0.659	1.02832e-89
AT5G03050	4.8497e-05	1.65237	0.135	0.068	1
AT5G51550	4.74815e-36	1.64099	0.669	0.411	1.25722e-31
AT4G02380	8.84379e-05	1.61194	0.118	0.056	1
AT5G03130	0.00648507	1.6061	0.081	0.045	1
AT1G19770	8.7069e-25	1.60375	0.528	0.282	2.30541e-20
AT2G42170	0.00449724	1.60238	0.065	0.031	1
AT1G23030	3.35174e-06	1.59854	0.143	0.065	0.0887473
AT4G08950	3.76864e-22	1.59842	0.503	0.266	9.97861e-18
AT5G20410	4.83108e-05	1.57291	0.098	0.039	1
AT2G23810	3.84389e-28	1.55848	0.564	0.3	1.01778e-23
AT2G39870	5.58653e-08	1.55759	0.214	0.108	0.0014792
AT2G24600	0.00905249	1.55284	0.071	0.038	1
AT3G01290	0.00336489	1.55214	0.081	0.041	1
AT2G44080	0.0089531	1.55117	0.057	0.027	1
AT1G70270	0.00333489	1.54642	0.051	0.02	1
AT5G23210	1.76238e-15	1.53951	0.446	0.269	4.66644e-11
AT3G55430	2.65147e-07	1.53209	0.221	0.12	0.00702056
AT2G42750	5.46457e-63	1.51237	0.865	0.616	1.44691e-58
AT5G64850	6.19887e-13	1.49932	0.405	0.244	1.64134e-08
AT3G05490	9.84273e-10	1.4975	0.261	0.133	2.60616e-05
AT5G05250	3.86787e-39	1.49235	0.705	0.393	1.02413e-34
AT4G03210	3.85097e-14	1.48968	0.31	0.136	1.01966e-09
AT2G16780	0.0161392	1.48769	0.058	0.031	1
AT4G23400	1.06791e-23	1.47285	0.591	0.377	2.82761e-19
AT2G45170	1.89792e-32	1.46665	0.715	0.483	5.02531e-28
AT3G06145	0.00458661	1.43735	0.062	0.029	1
AT3G04640	1.22573e-10	1.41447	0.239	0.104	3.24549e-06
AT1G09070	4.72591e-43	1.41378	0.788	0.535	1.25133e-38
AT5G01630	0.00118936	1.41358	0.061	0.023	1
AT5G61910	0.102477	1.40271	0.078	0.057	1
AT4G30910	0.0583092	1.39473	0.092	0.066	1
AT4G31400	0.0778578	1.38829	0.058	0.038	1
AT3G27060	1.48022e-05	1.38265	0.171	0.09	0.391932
AT5G45350	0.00826991	1.37193	0.098	0.059	1
AT5G11250	0.0226208	1.36906	0.057	0.031	1
AT2G23560	0.000608357	1.36798	0.106	0.054	1
AT5G22920	0.000125947	1.35951	0.106	0.048	1
AT5G36925	2.98422e-05	1.35658	0.068	0.018	0.790161
AT3G18290	2.63331e-21	1.35549	0.578	0.373	6.97247e-17
AT5G44130	1.72848e-08	1.35487	0.241	0.124	0.000457667
AT5G01670	0.829004	1.35409	0.086	0.086	1
AT1G33590	5.33077e-05	1.35251	0.091	0.034	1
AT3G05580	0.203027	1.35104	0.05	0.036	1
AT1G22530	6.01714e-25	1.34946	0.643	0.434	1.59322e-20
AT5G64520	0.0370589	1.34592	0.05	0.027	1
AT1G57980	0.0005694	1.33196	0.082	0.036	1
AT1G30040	0.000155734	1.33076	0.091	0.038	1
AT3G19770	0.134877	1.32696	0.057	0.039	1
AT2G41010	0.00210149	1.32243	0.108	0.061	1
AT2G15830	1.73484e-20	1.30805	0.567	0.355	4.59351e-16
AT3G11820	0.00492019	1.30547	0.152	0.106	1
AT3G51670	5.36968e-13	1.30171	0.414	0.251	1.42179e-08
AT1G58180	5.55857e-06	1.29552	0.171	0.088	0.14718
AT4G00020	0.0201637	1.29115	0.096	0.063	1
AT1G74710	0.271274	1.28769	0.061	0.048	1
AT5G44680	2.35305e-09	1.28705	0.39	0.257	6.2304e-05
AT5G41740	0.000341063	1.28213	0.089	0.039	1
AT1G07135	1.07868e-33	1.27223	0.728	0.451	2.85613e-29
AT3G55980	1.37443e-15	1.26326	0.528	0.364	3.63923e-11
AT5G35490	0.0399694	1.26283	0.074	0.047	1
AT4G38280	4.25662e-05	1.25476	0.154	0.083	1
AT2G45180	5.29309e-75	1.24839	0.99	0.966	1.4015e-70
AT1G55330	1.59365e-74	1.24612	0.943	0.828	4.21968e-70
AT3G14150	0.00157985	1.24471	0.149	0.095	1
AT4G35780	0.000192124	1.24136	0.18	0.111	1
AT5G13740	3.58268e-31	1.23874	0.724	0.506	9.48621e-27
AT4G02430	0.057036	1.22997	0.058	0.036	1
AT4G24570	3.95053e-09	1.22962	0.273	0.142	0.000104602
AT2G41640	8.37237e-05	1.227	0.096	0.039	1
AT4G02060	0.00225395	1.22423	0.133	0.081	1
AT5G04720	0.000581797	1.22317	0.174	0.113	1
AT2G41430	3.62943e-82	1.22229	0.983	0.903	9.60999e-78
AT2G17480	0.193155	1.22056	0.052	0.038	1
AT2G03760	0.0685321	1.21758	0.051	0.031	1
AT5G54940	7.23279e-26	1.21088	0.639	0.409	1.9151e-21
AT2G41100	1.65862e-15	1.20277	0.438	0.239	4.39171e-11
AT3G56790	0.0257674	1.19679	0.106	0.074	1
AT2G32210	0.00715682	1.19527	0.058	0.027	1
AT5G48380	9.79925e-05	1.19523	0.208	0.133	1
AT4G13340	2.50607e-20	1.19187	0.63	0.442	6.63557e-16
AT2G30740	0.000771839	1.19141	0.193	0.131	1
AT4G25690	0.0300537	1.18616	0.075	0.047	1
AT3G16240	1.47864e-63	1.18328	0.958	0.865	3.91513e-59
AT1G20010	2.08615e-14	1.18099	0.484	0.318	5.5237e-10
AT1G25275	2.08403e-10	1.17826	0.407	0.253	5.51811e-06
AT5G13190	2.03965e-07	1.17826	0.316	0.21	0.00540057
AT3G61640	1.18668e-18	1.17682	0.531	0.32	3.1421e-14
AT5G15350	1.05351e-18	1.17325	0.547	0.357	2.78947e-14
AT3G19240	0.255119	1.17195	0.058	0.045	1
AT3G07010	0.00033882	1.16997	0.149	0.086	1
AT5G18170	0.518706	1.16955	0.057	0.05	1
AT1G47370	0.0128324	1.16069	0.116	0.077	1
AT1G76090	1.00486e-07	1.15979	0.256	0.144	0.00266066
AT2G20920	6.12301e-35	1.15568	0.782	0.6	1.62125e-30
AT4G02540	0.00133403	1.15458	0.081	0.038	1
AT5G48490	4.53484e-21	1.15245	0.644	0.452	1.20073e-16
AT1G05163	0.0155424	1.14828	0.054	0.027	1
AT1G73250	0.333472	1.14028	0.065	0.054	1
AT3G46090	0.0191409	1.13833	0.058	0.031	1
AT3G27770	3.95929e-35	1.13583	0.8	0.605	1.04834e-30
AT3G13000	3.65179e-06	1.13501	0.222	0.129	0.0966921
AT5G45490	8.68007e-08	1.12835	0.348	0.237	0.00229831
AT2G32090	1.04892e-07	1.12442	0.305	0.189	0.00277732
AT2G40960	0.00131394	1.11842	0.205	0.149	1
AT1G19110	0.00077689	1.11678	0.327	0.28	1
AT5G59470	0.0379753	1.11285	0.054	0.031	1
AT3G15450	1.6295e-06	1.11103	0.337	0.235	0.043146
AT4G17670	0.0278544	1.10819	0.118	0.084	1
AT5G40690	0.0487113	1.10656	0.076	0.05	1
AT2G41020	0.0429301	1.10296	0.081	0.054	1
AT4G24380	2.79155e-05	1.10186	0.188	0.108	0.739145
AT1G14290	0.00129155	1.09302	0.187	0.127	1
AT3G23730	0.000773953	1.08762	0.074	0.031	1
AT3G45640	4.26353e-08	1.08755	0.375	0.26	0.0011289
AT2G31880	1.36037e-07	1.08494	0.313	0.201	0.003602
AT5G41880	0.0535803	1.0793	0.065	0.041	1
AT3G60260	0.284118	1.07774	0.079	0.066	1
AT3G57530	3.86107e-08	1.07412	0.292	0.171	0.00102233
AT5G26670	0.104934	1.0659	0.075	0.054	1
AT5G59820	7.40767e-12	1.06176	0.429	0.269	1.9614e-07
AT4G15260	0.024679	1.05977	0.05	0.025	1
AT1G55360	1.21442e-19	1.05524	0.656	0.496	3.21553e-15
AT4G35783	0.128641	1.05244	0.065	0.047	1
AT1G49032	0.0041622	1.05103	0.184	0.135	1
AT1G18210	1.4397e-16	1.05051	0.599	0.442	3.81205e-12
AT1G76650	4.33547e-06	1.04779	0.279	0.18	0.114795
AT3G56360	3.03428e-32	1.0472	0.817	0.646	8.03418e-28
AT1G11905	0.134227	1.04619	0.092	0.072	1
AT3G12110	2.29588e-06	1.04385	0.123	0.047	0.0607903
AT1G03590	0.00807056	1.03862	0.123	0.081	1
AT1G22400	5.86018e-05	1.0384	0.296	0.217	1
AT3G61540	0.154296	1.03604	0.091	0.072	1
AT5G11070	2.72035e-32	1.03146	0.864	0.781	7.20295e-28
AT1G63260	7.89982e-05	1.02963	0.227	0.149	1
AT2G38470	8.70368e-06	1.02534	0.242	0.149	0.230456
AT3G17950	0.160888	1.01939	0.079	0.061	1
AT2G18280	0.000763413	1.01688	0.204	0.142	1
AT2G30500	0.099329	1.01565	0.129	0.104	1
AT1G75220	0.00502384	1.01217	0.154	0.106	1
AT5G01710	5.1816e-06	1.00867	0.309	0.214	0.137199
AT1G12580	0.0395391	1.00375	0.18	0.147	1
AT5G13710	1.01621e-14	1.00278	0.501	0.325	2.69072e-10
AT1G32920	5.40281e-30	0.999648	0.783	0.594	1.43056e-25
AT1G09023	0.0299371	0.995915	0.096	0.065	1
AT2G19620	0.329093	0.994299	0.054	0.043	1
AT5G14120	1.47645e-13	0.993576	0.581	0.447	3.90935e-09
AT5G63905	0.00210239	0.990864	0.163	0.108	1
AT1G68840	0.493864	0.990689	0.052	0.045	1
AT5G66210	7.39725e-05	0.989874	0.28	0.203	1
AT5G11970	0.0300949	0.988642	0.078	0.048	1
AT5G03760	0.399624	0.988228	0.059	0.05	1
AT5G41910	0.15963	0.988024	0.05	0.034	1
AT3G52390	0.485621	0.987489	0.103	0.097	1
AT5G55600	0.765223	0.987304	0.062	0.07	1
AT3G51920	0.000410647	0.983851	0.17	0.104	1
AT1G01448	0.517909	0.979508	0.062	0.056	1
AT5G44290	0.0851717	0.977633	0.149	0.124	1
AT4G16370	2.16838e-25	0.977555	0.748	0.571	5.74144e-21
AT3G49530	0.0219299	0.975805	0.178	0.14	1
AT4G14930	4.32898e-07	0.973837	0.326	0.217	0.0114623
AT2G31090	2.92377e-06	0.972834	0.256	0.156	0.0774157
AT5G03830	0.000448586	0.972748	0.133	0.074	1
AT4G33640	6.69022e-09	0.97167	0.448	0.338	0.000177144
AT5G05110	0.224645	0.970302	0.098	0.083	1
AT1G18300	1.60727e-07	0.969856	0.336	0.217	0.00425572
AT1G44900	0.304965	0.966434	0.052	0.041	1
AT3G47640	0.00298616	0.964592	0.153	0.101	1
AT1G27770	0.197352	0.96199	0.074	0.057	1
AT1G55450	3.24668e-07	0.960427	0.307	0.192	0.00859656
AT1G68440	7.38707e-10	0.959755	0.399	0.259	1.95595e-05
AT5G43270	0.963908	0.959549	0.051	0.052	1
AT3G02580	6.00018e-10	0.958098	0.381	0.241	1.58873e-05
AT1G59910	0.0228943	0.957275	0.088	0.056	1
AT1G63120	0.266866	0.956917	0.082	0.068	1
AT5G15930	0.291245	0.956087	0.051	0.039	1
AT3G19508	0.265347	0.95293	0.069	0.056	1
AT1G74330	0.0162331	0.951912	0.106	0.07	1
AT2G37950	0.0804705	0.950676	0.069	0.047	1
AT5G24490	6.73353e-48	0.949472	0.909	0.786	1.7829e-43
AT1G71790	0.00174868	0.946773	0.218	0.162	1
AT3G47960	3.59719e-10	0.946406	0.499	0.372	9.52465e-06
AT1G64640	0.00169528	0.945426	0.152	0.097	1
AT2G22240	0.991051	0.937718	0.095	0.099	1
AT1G54730	0.00228994	0.936007	0.164	0.11	1
AT3G23910	0.0518041	0.935686	0.081	0.054	1
AT2G44500	6.24562e-06	0.935368	0.116	0.045	0.165371
AT4G34960	0.723334	0.932836	0.065	0.063	1
AT1G10030	0.0951321	0.929425	0.126	0.102	1
AT1G66940	2.84981e-08	0.925801	0.416	0.3	0.000754571
AT3G51120	0.874762	0.925781	0.059	0.059	1
AT5G40250	0.229126	0.924013	0.088	0.072	1
AT3G24550	1.88318e-07	0.92291	0.367	0.259	0.00498629
AT5G25460	5.88037e-06	0.918608	0.32	0.223	0.1557
AT4G01250	0.0340222	0.918362	0.081	0.052	1
AT4G04955	0.00170085	0.916306	0.176	0.118	1
AT4G20410	0.057725	0.914194	0.194	0.167	1
AT5G35735	0.0124371	0.913493	0.173	0.129	1
AT4G13980	0.0502333	0.913149	0.089	0.061	1
AT5G27290	6.86882e-07	0.912072	0.402	0.309	0.0181873
AT2G05632	0.0404769	0.91095	0.069	0.043	1
AT1G50730	0.53018	0.908778	0.074	0.066	1
AT5G66070	0.00152391	0.90818	0.181	0.122	1
AT3G06760	0.000737183	0.90664	0.259	0.196	1
AT3G54610	0.877152	0.905934	0.075	0.081	1
AT5G67100	0.180319	0.904696	0.064	0.047	1
AT2G41340	0.103048	0.904105	0.069	0.048	1
AT1G21070	0.480081	0.901482	0.052	0.045	1
AT5G21170	0.000114947	0.900783	0.331	0.266	1
AT1G71410	0.101474	0.899947	0.113	0.09	1
AT1G52990	0.310794	0.895492	0.074	0.061	1
AT5G62570	0.0172566	0.895242	0.169	0.127	1
AT5G35740	3.68565e-09	0.893131	0.499	0.39	9.75887e-05
AT4G20690	0.0349442	0.892768	0.064	0.038	1
AT5G55850	6.30524e-19	0.892154	0.671	0.515	1.6695e-14
AT1G03230	0.361361	0.891862	0.05	0.039	1
AT3G52800	2.19168e-15	0.888945	0.697	0.553	5.80313e-11
AT1G18650	1.67967e-08	0.888543	0.398	0.271	0.000444743
AT1G28330	1.54717e-13	0.88737	0.705	0.549	4.0966e-09
AT5G52050	0.00447051	0.884923	0.096	0.054	1
AT5G56170	1.19787e-07	0.884861	0.469	0.39	0.00317173
AT3G59950	7.24093e-06	0.88458	0.334	0.244	0.191725
AT1G73540	1.73122e-13	0.884057	0.584	0.413	4.58393e-09
AT5G56270	0.557476	0.883504	0.051	0.045	1
AT1G63360	0.012615	0.882925	0.218	0.176	1
AT1G50740	0.000425573	0.882416	0.272	0.206	1
AT3G49720	1.22467e-13	0.882334	0.636	0.528	3.24267e-09
AT5G22360	0.112755	0.879177	0.135	0.111	1
AT3G61830	0.130372	0.878984	0.089	0.068	1
AT5G08330	2.21734e-09	0.87855	0.463	0.336	5.87107e-05
AT1G61890	3.60968e-06	0.877673	0.356	0.253	0.0955771
AT1G65320	0.00830827	0.873221	0.22	0.174	1
AT3G58490	0.116332	0.87025	0.166	0.144	1
AT4G20260	9.16914e-27	0.86959	0.854	0.74	2.4278e-22
AT3G62720	1.54456e-05	0.869548	0.212	0.126	0.408969
AT1G25098	3.79247e-08	0.866758	0.482	0.379	0.00100417
AT3G48780	0.0949708	0.86599	0.115	0.09	1
AT5G60860	0.00803381	0.86496	0.101	0.061	1
AT5G16110	8.17181e-17	0.86328	0.681	0.533	2.16373e-12
AT3G13520	8.82741e-44	0.862761	0.969	0.892	2.33732e-39
AT1G18670	0.13246	0.862335	0.096	0.075	1
AT2G40670	0.00808918	0.862147	0.129	0.084	1
AT5G10530	0.321156	0.861832	0.105	0.092	1
AT2G37940	0.00345269	0.860822	0.194	0.142	1
AT4G25700	1.20267e-20	0.859754	0.797	0.688	3.18442e-16
AT1G26208	0.000249452	0.859271	0.171	0.104	1
AT1G74450	0.084009	0.858032	0.152	0.124	1
AT1G20090	1.07804e-20	0.85735	0.721	0.558	2.85444e-16
AT4G15800	2.69971e-07	0.85644	0.446	0.343	0.0071483
AT5G37070	0.0949589	0.854639	0.123	0.099	1
AT1G28560	0.0774136	0.853666	0.065	0.043	1
AT1G45163	0.0262787	0.853235	0.14	0.104	1
AT5G32450	3.17921e-08	0.85218	0.439	0.323	0.00084179
AT2G34770	3.89363e-26	0.852123	0.79	0.628	1.03096e-21
AT2G03430	0.223265	0.851542	0.071	0.056	1
AT1G17330	0.0121805	0.851257	0.119	0.079	1
AT5G05330	0.86158	0.85069	0.051	0.05	1
AT2G17780	0.000312752	0.849197	0.244	0.174	1
AT3G08000	0.051834	0.84825	0.089	0.061	1
AT2G14050	0.643642	0.846752	0.072	0.068	1
AT4G19880	0.0860216	0.846592	0.05	0.031	1
AT1G19350	3.63246e-11	0.845787	0.544	0.409	9.61803e-07
AT5G52210	0.0564768	0.844949	0.103	0.075	1
AT3G13445	0.124156	0.844441	0.125	0.102	1
AT4G17810	4.73232e-07	0.84388	0.394	0.285	0.0125302
AT4G20870	4.96218e-13	0.843089	0.554	0.406	1.31389e-08
AT3G57550	0.0493693	0.842791	0.116	0.086	1
AT1G05805	0.000240646	0.842289	0.289	0.219	1
AT3G06850	0.618442	0.841146	0.055	0.05	1
AT4G31270	0.0941284	0.84102	0.099	0.075	1
AT4G24370	0.0991421	0.840445	0.093	0.07	1
AT5G12370	0.000857958	0.840233	0.292	0.233	1
AT3G09800	0.616188	0.840218	0.055	0.05	1
AT1G17780	0.32233	0.840153	0.116	0.104	1
AT4G18930	0.00080392	0.834512	0.169	0.106	1
AT5G38140	0.0458304	0.831336	0.143	0.111	1
AT3G13062	0.222642	0.830624	0.16	0.145	1
AT4G35470	0.0208652	0.830297	0.171	0.131	1
AT5G58090	0.0256903	0.830218	0.186	0.145	1
AT2G26240	6.91239e-05	0.8276	0.343	0.264	1
AT1G55160	2.47413e-05	0.8252	0.351	0.266	0.6551
AT1G51360	0.0962223	0.822272	0.144	0.118	1
AT5G10860	1.10741e-27	0.820444	0.817	0.682	2.9322e-23
AT3G23805	0.0244985	0.819303	0.098	0.065	1
AT5G60910	0.00238328	0.817594	0.19	0.131	1
AT2G27402	1.68562e-06	0.817199	0.409	0.314	0.0446317
AT1G12780	0.0137241	0.816823	0.19	0.147	1
AT1G11050	0.210725	0.816587	0.058	0.043	1
AT5G64090	0.782415	0.8145	0.092	0.092	1
AT2G04340	0.478431	0.812009	0.137	0.133	1
AT4G34150	1.90921e-16	0.809745	0.748	0.614	5.05521e-12
AT1G76520	2.81119e-05	0.809585	0.317	0.232	0.744346
AT1G20510	0.00359982	0.80847	0.271	0.212	1
AT4G12730	5.06606e-09	0.808262	0.551	0.431	0.000134139
AT3G02170	0.224796	0.806689	0.154	0.138	1
AT1G26580	5.04533e-07	0.803701	0.356	0.246	0.013359
AT5G10695	0.000105667	0.801496	0.178	0.102	1
AT2G44730	0.683317	0.801143	0.082	0.079	1
AT1G69840	0.0221595	0.799775	0.324	0.293	1
AT5G20580	0.117758	0.797896	0.127	0.104	1
AT4G00180	1.2413e-05	0.797802	0.384	0.285	0.328672
AT4G33565	0.215596	0.797461	0.069	0.054	1
AT3G07470	1.23667e-07	0.796396	0.425	0.314	0.00327445
AT3G27960	0.112501	0.793398	0.152	0.127	1
AT2G16900	0.144043	0.792867	0.115	0.093	1
AT5G42050	3.14014e-06	0.79281	0.367	0.271	0.0831447
AT1G12910	0.0470745	0.791761	0.211	0.181	1
AT4G13350	0.0284301	0.791105	0.21	0.172	1
AT2G33740	0.000172747	0.789175	0.348	0.282	1
AT4G12570	0.370225	0.78813	0.085	0.074	1
AT1G63800	8.28608e-05	0.787145	0.3	0.214	1
AT4G36500	0.00022602	0.786392	0.178	0.108	1
AT5G58920	0.050493	0.786093	0.133	0.102	1
AT4G28290	0.000574216	0.786024	0.289	0.224	1
AT3G05500	2.1622e-05	0.786023	0.368	0.28	0.572507
AT3G60130	0.0953323	0.785918	0.103	0.079	1
AT2G01480	0.316262	0.785718	0.061	0.048	1
AT2G05620	1.77572e-26	0.785324	0.857	0.731	4.70176e-22
AT1G14740	0.193032	0.784214	0.177	0.163	1
AT5G04760	0.180392	0.784056	0.112	0.093	1
AT1G65930	1.41938e-14	0.78354	0.698	0.557	3.75822e-10
AT2G16390	0.103287	0.783338	0.069	0.048	1
AT4G30660	8.65543e-21	0.783173	0.812	0.675	2.29179e-16
AT1G72150	4.12757e-10	0.782902	0.663	0.555	1.0929e-05
AT1G26260	0.457492	0.781406	0.051	0.043	1
AT4G27130	3.58121e-21	0.781303	0.769	0.654	9.48232e-17
AT5G47500	0.298818	0.780143	0.418	0.431	1
AT3G50660	0.0179598	0.780126	0.15	0.108	1
AT1G18740	0.00472801	0.779921	0.195	0.142	1
AT1G72430	5.60733e-10	0.778596	0.446	0.302	1.48471e-05
AT2G31865	0.077842	0.777579	0.065	0.043	1
AT1G13700	0.0493711	0.777061	0.059	0.036	1
AT2G46220	3.98219e-08	0.776972	0.513	0.402	0.0010544
AT4G19540	0.00579956	0.774744	0.157	0.11	1
AT3G62470	0.883438	0.773928	0.059	0.059	1
AT3G53030	0.0501335	0.773528	0.12	0.09	1
AT1G04047	0.108656	0.772847	0.052	0.034	1
AT1G76955	0.0117357	0.772065	0.205	0.158	1
AT3G07500	0.815429	0.772021	0.051	0.056	1
AT1G73470	0.0264119	0.770714	0.227	0.19	1
AT4G26690	0.00761206	0.768205	0.239	0.194	1
AT5G59550	1.32455e-05	0.767697	0.337	0.246	0.350714
AT3G02070	0.0461775	0.765158	0.116	0.084	1
AT5G65430	9.88196e-13	0.76453	0.659	0.544	2.61655e-08
AT2G23320	1.99923e-13	0.764511	0.649	0.492	5.29355e-09
AT5G07030	0.000129956	0.764448	0.174	0.101	1
AT5G18255	0.0191858	0.764064	0.167	0.126	1
AT3G19930	0.128167	0.763549	0.106	0.084	1
AT3G07460	3.642e-06	0.762688	0.458	0.393	0.0964329
AT1G69410	0.0800657	0.762479	0.082	0.057	1
AT1G20880	0.0706091	0.761384	0.059	0.038	1
AT5G22120	0.118704	0.760608	0.13	0.108	1
AT3G27050	5.60889e-09	0.760586	0.537	0.434	0.000148512
AT1G20780	0.674287	0.758815	0.064	0.059	1
AT1G80830	0.0653744	0.757303	0.116	0.088	1
AT4G05330	0.132324	0.757121	0.106	0.084	1
AT1G72175	0.0154727	0.755772	0.139	0.097	1
AT1G56090	0.732255	0.755367	0.05	0.047	1
AT2G41200	0.147808	0.754686	0.116	0.095	1
AT5G40910	0.00850416	0.753949	0.177	0.129	1
AT3G50830	0.000319254	0.753604	0.297	0.23	1
AT1G07902	0.393588	0.752615	0.069	0.059	1
AT2G23672	0.0415274	0.752324	0.187	0.153	1
AT1G68540	0.18028	0.750056	0.126	0.106	1
AT4G19410	7.20806e-09	0.748831	0.482	0.354	0.000190855
AT5G50280	0.880431	0.745342	0.112	0.12	1
AT4G01610	0.0246189	0.745001	0.188	0.151	1
AT3G52840	0.0165217	0.744227	0.232	0.194	1
AT5G11720	0.0401149	0.743265	0.183	0.149	1
AT1G72645	3.08355e-05	0.742371	0.521	0.476	0.816463
AT1G15400	0.281985	0.742096	0.195	0.189	1
AT2G19880	0.575186	0.741709	0.146	0.144	1
AT3G16570	5.10447e-08	0.741112	0.555	0.465	0.00135156
AT5G44060	0.139237	0.740934	0.143	0.12	1
AT1G14530	0.462616	0.739759	0.064	0.056	1
AT3G12400	0.00710529	0.738398	0.207	0.158	1
AT2G47060	1.46097e-06	0.737923	0.384	0.276	0.0386836
AT2G01400	0.104716	0.737749	0.106	0.083	1
AT1G61100	0.000722377	0.736312	0.303	0.239	1
AT2G47440	0.0117469	0.736176	0.271	0.228	1
AT5G03520	9.56884e-05	0.735677	0.409	0.352	1
AT2G32150	1.50038e-07	0.735406	0.484	0.379	0.00397271
AT4G09570	0.523588	0.735283	0.082	0.075	1
AT5G18150	0.0016452	0.733312	0.22	0.158	1
AT1G64230	5.99774e-15	0.733303	0.72	0.601	1.58808e-10
AT3G04210	7.17363e-07	0.733146	0.39	0.278	0.0189943
AT3G12100	0.680606	0.732154	0.061	0.068	1
AT1G05780	0.138544	0.730718	0.075	0.056	1
AT3G45040	0.279177	0.73041	0.088	0.074	1
AT3G62060	0.00583075	0.730038	0.069	0.034	1
AT4G17170	1.31677e-07	0.729361	0.456	0.357	0.00348654
AT1G71340	1.92853e-07	0.726656	0.557	0.465	0.00510637
AT4G25770	0.127523	0.72645	0.13	0.108	1
AT4G19530	2.06681e-08	0.72632	0.518	0.411	0.00054725
AT1G09645	0.363821	0.725878	0.089	0.077	1
AT3G18090	0.664653	0.725826	0.051	0.047	1
AT4G21980	0.00140956	0.725075	0.266	0.206	1
AT1G09800	1.68379e-05	0.724828	0.395	0.309	0.445834
AT3G09710	0.165991	0.724821	0.113	0.093	1
AT5G55140	0.266629	0.723781	0.17	0.156	1
AT3G54920	1.17634e-10	0.723414	0.572	0.442	3.1147e-06
AT3G11745	0.508166	0.722176	0.081	0.074	1
AT1G55675	1.0248e-09	0.722104	0.558	0.458	2.71347e-05
AT3G07200	0.0857659	0.720551	0.188	0.162	1
AT4G16690	0.00556515	0.719004	0.314	0.262	1
AT4G17870	0.000814435	0.717483	0.343	0.282	1
AT2G41420	1.54409e-12	0.717465	0.677	0.591	4.08843e-08
AT5G23380	0.0458908	0.717312	0.176	0.145	1
AT5G22875	0.0126087	0.716484	0.228	0.185	1
AT5G16830	0.00732836	0.714948	0.256	0.208	1
AT1G16720	1.57758e-14	0.713624	0.659	0.512	4.17711e-10
AT2G21120	0.00415229	0.713202	0.241	0.189	1
AT1G68910	0.262571	0.712858	0.207	0.197	1
AT5G55790	0.0351845	0.712528	0.228	0.196	1
AT1G19380	2.44668e-05	0.712048	0.251	0.158	0.647831
AT5G48530	0.800085	0.711748	0.052	0.05	1
AT1G51805	0.0340178	0.711088	0.214	0.18	1
AT5G44090	0.458007	0.708605	0.163	0.158	1
AT3G11100	0.269794	0.70827	0.069	0.056	1
AT4G16710	0.489751	0.704937	0.054	0.047	1
AT3G25910	0.000632735	0.704231	0.344	0.289	1
AT4G37300	5.68679e-16	0.703643	0.756	0.641	1.50575e-11
AT2G26515	0.131378	0.703501	0.076	0.056	1
AT2G33585	0.697583	0.700078	0.052	0.048	1
AT1G01725	0.208102	0.699941	0.112	0.093	1
AT5G05690	3.48493e-10	0.699802	0.646	0.531	9.22741e-06
AT2G30270	0.102401	0.698659	0.193	0.171	1
AT5G10270	0.876421	0.698313	0.085	0.092	1
AT5G66950	0.163352	0.697315	0.051	0.072	1
AT5G20730	0.456216	0.696865	0.064	0.077	1
AT1G01170	5.46849e-18	0.696059	0.783	0.67	1.44795e-13
AT5G27660	0.0533055	0.695538	0.149	0.115	1
AT1G35670	0.427485	0.695032	0.054	0.045	1
AT3G03150	2.49647e-14	0.694552	0.745	0.634	6.61016e-10
AT3G13222	0.342481	0.694486	0.132	0.12	1
AT4G16520	4.73739e-21	0.694442	0.816	0.709	1.25437e-16
AT3G63445	0.0637016	0.693402	0.13	0.101	1
AT3G17770	0.000288335	0.692136	0.37	0.296	1
AT5G12210	0.384733	0.691648	0.16	0.151	1
AT2G17975	0.436345	0.691459	0.055	0.047	1
AT1G19180	0.0208443	0.691458	0.205	0.163	1
AT1G11960	0.0548071	0.689731	0.119	0.088	1
AT1G52342	8.37766e-14	0.689392	0.721	0.564	2.21824e-09
AT4G17615	0.00618166	0.68787	0.254	0.203	1
AT2G33510	0.000345825	0.687237	0.351	0.284	1
AT1G62045	0.360553	0.686801	0.059	0.048	1
AT2G31800	0.316808	0.685796	0.18	0.169	1
AT3G07195	0.174979	0.685385	0.059	0.043	1
AT4G32150	3.26768e-05	0.684764	0.49	0.429	0.865216
AT3G06110	0.0193641	0.683361	0.238	0.201	1
AT2G38740	0.0260175	0.683291	0.201	0.165	1
AT3G09390	5.3143e-28	0.683271	0.972	0.952	1.40712e-23
AT5G57170	9.50534e-13	0.683264	0.7	0.603	2.51682e-08
AT1G20693	3.68242e-17	0.68267	0.771	0.664	9.75032e-13
AT3G59350	0.00599553	0.682478	0.316	0.269	1
AT2G20960	0.0227079	0.682031	0.218	0.18	1
AT5G19140	1.13137e-15	0.681941	0.795	0.698	2.99563e-11
AT2G30970	0.136483	0.681445	0.187	0.167	1
AT2G31680	0.789131	0.680721	0.074	0.072	1
AT2G33990	0.125584	0.680611	0.147	0.124	1
AT3G04350	0.536228	0.677016	0.088	0.081	1
AT2G17787	0.276794	0.676747	0.098	0.083	1
AT3G58120	0.0241139	0.675975	0.229	0.192	1
AT5G16030	1.02428e-14	0.675068	0.809	0.689	2.71209e-10
AT2G18730	0.0209877	0.674844	0.302	0.271	1
AT2G15880	0.0457516	0.674723	0.152	0.115	1
AT5G38895	0.216149	0.674164	0.112	0.095	1
AT5G51880	0.0574836	0.674115	0.232	0.201	1
AT3G54020	0.189741	0.673535	0.072	0.056	1
AT1G36070	0.473812	0.673355	0.082	0.074	1
AT3G17626	0.806363	0.673158	0.052	0.05	1
AT5G44340	1.19403e-15	0.672971	0.754	0.636	3.16155e-11
AT3G07870	0.162458	0.672388	0.207	0.189	1
AT2G39570	0.00533934	0.672226	0.266	0.217	1
AT5G63490	0.921997	0.671755	0.062	0.063	1
AT1G10200	0.101731	0.671712	0.19	0.162	1
AT1G70410	2.71793e-31	0.671679	0.936	0.864	7.19654e-27
AT4G24240	0.737653	0.670747	0.098	0.097	1
AT5G28770	0.00434829	0.669939	0.144	0.095	1
AT2G29140	0.0791979	0.66935	0.113	0.086	1
AT3G56200	0.118525	0.669091	0.122	0.097	1
AT1G06515	0.0184368	0.668877	0.191	0.149	1
AT2G17710	0.0343814	0.668288	0.052	0.029	1
AT1G19020	0.143271	0.667998	0.105	0.083	1
AT4G16540	0.0420464	0.665883	0.095	0.065	1
AT2G34470	0.000148436	0.665613	0.45	0.399	1
AT3G51660	0.0791164	0.665501	0.156	0.127	1
AT1G54130	0.0376844	0.665412	0.288	0.26	1
AT3G46290	0.516312	0.665369	0.085	0.077	1
AT5G01810	0.526826	0.665271	0.255	0.262	1
AT1G06500	0.429989	0.664958	0.098	0.088	1
AT1G24170	0.00431086	0.664895	0.288	0.235	1
AT2G25450	1.55391e-05	0.664858	0.524	0.433	0.411445
AT3G57320	0.0580014	0.663832	0.227	0.199	1
AT2G41740	0.000709623	0.663758	0.278	0.208	1
AT4G17960	0.536995	0.663088	0.062	0.056	1
AT2G17230	0.0147527	0.662707	0.244	0.199	1
AT1G53170	0.789452	0.662562	0.059	0.057	1
AT1G80840	0.0158422	0.662419	0.102	0.065	1
AT2G40070	0.971209	0.662351	0.109	0.115	1
AT2G29310	3.19657e-05	0.662185	0.404	0.314	0.846389
AT2G33810	0.349463	0.661767	0.052	0.041	1
AT2G11225	0.00414106	0.661427	0.212	0.154	1
AT2G26530	0.00185422	0.66091	0.262	0.196	1
AT1G19480	0.462367	0.660485	0.047	0.057	1
AT5G12120	1.45782e-07	0.660394	0.541	0.461	0.00386003
AT1G76490	3.49655e-09	0.659759	0.704	0.627	9.25817e-05
AT5G11910	0.0370588	0.659604	0.16	0.126	1
AT2G40890	0.000410588	0.659135	0.322	0.253	1
AT5G63140	0.193771	0.65913	0.152	0.133	1
AT3G24120	0.0185861	0.657859	0.251	0.21	1
AT1G27730	0.0419267	0.655973	0.21	0.172	1
AT5G65060	0.155961	0.655461	0.167	0.147	1
AT5G12850	0.708756	0.654226	0.12	0.12	1
AT5G64260	0.0795813	0.653807	0.19	0.16	1
AT5G59030	2.66816e-07	0.653626	0.578	0.496	0.00706475
AT3G25400	0.652398	0.653552	0.044	0.05	1
AT2G36430	0.0525598	0.653337	0.231	0.201	1
AT2G46100	4.73253e-09	0.652773	0.593	0.512	0.000125308
AT5G01410	1.81846e-32	0.652445	0.926	0.833	4.81493e-28
AT5G47020	0.11423	0.652258	0.212	0.192	1
AT1G69587	0.370943	0.652221	0.055	0.045	1
AT5G18650	1.90623e-09	0.651936	0.67	0.564	5.04732e-05
AT2G21500	0.645441	0.651664	0.062	0.057	1
AT1G61795	0.264388	0.65159	0.113	0.097	1
AT5G20140	1.08963e-06	0.651354	0.52	0.443	0.0288512
AT4G36750	1.11313e-05	0.648481	0.431	0.345	0.294735
AT1G27150	0.562321	0.648147	0.057	0.05	1
AT4G19830	0.00138678	0.647089	0.356	0.302	1
AT5G54490	0.154024	0.6466	0.071	0.052	1
AT1G56220	3.75962e-11	0.646104	0.806	0.724	9.95471e-07
AT5G45750	0.040336	0.645961	0.176	0.14	1
AT5G62760	0.284578	0.644195	0.054	0.041	1
AT2G42040	0.195288	0.642552	0.154	0.136	1
AT4G30690	7.81596e-08	0.642213	0.603	0.539	0.00206951
AT3G62110	0.930731	0.641252	0.061	0.061	1
AT3G10130	8.09497e-05	0.641215	0.401	0.325	1
AT5G24460	7.89249e-05	0.64118	0.388	0.309	1
AT5G54380	0.0380892	0.640553	0.161	0.127	1
AT5G35480	0.0891438	0.639949	0.21	0.178	1
AT4G04925	0.448015	0.639872	0.123	0.115	1
AT5G61140	0.943118	0.638238	0.118	0.124	1
AT1G73066	0.0307138	0.63741	0.15	0.111	1
AT5G47435	1.0093e-08	0.637377	0.572	0.463	0.000267243
AT5G13100	0.0169255	0.63584	0.312	0.28	1
AT2G41630	0.0122333	0.635532	0.261	0.217	1
AT1G44100	0.3123	0.635145	0.119	0.104	1
AT5G59690	2.05986e-05	0.634548	0.467	0.386	0.545409
AT3G10700	0.224372	0.634455	0.16	0.144	1
AT3G02340	0.601466	0.634042	0.098	0.093	1
AT2G28430	0.000517116	0.633806	0.394	0.332	1
AT1G49500	0.00311316	0.633771	0.228	0.167	1
AT5G27890	0.106908	0.633554	0.084	0.061	1
AT1G28670	0.0267514	0.633343	0.201	0.162	1
AT5G23580	0.137816	0.633298	0.157	0.135	1
AT1G48300	3.43128e-20	0.633189	0.878	0.801	9.08533e-16
AT4G17085	0.143951	0.632914	0.069	0.05	1
AT5G18590	0.344001	0.632306	0.122	0.11	1
AT5G40890	0.0194099	0.631611	0.229	0.19	1
AT5G49555	0.000793887	0.631583	0.309	0.244	1
AT2G24390	0.00616359	0.631358	0.246	0.196	1
AT1G74860	0.958944	0.630986	0.069	0.072	1
AT5G43060	0.0112361	0.630681	0.13	0.088	1
AT2G01320	0.00122628	0.630551	0.415	0.366	1
AT1G71697	0.211418	0.630419	0.095	0.077	1
AT5G03240	3.11562e-23	0.630207	0.888	0.831	8.24955e-19
AT4G18400	0.141637	0.629278	0.118	0.095	1
AT4G23270	0.019227	0.629178	0.207	0.163	1
AT4G28860	0.687088	0.629117	0.12	0.12	1
AT5G09260	0.720536	0.62837	0.092	0.09	1
AT2G26740	8.57453e-08	0.628225	0.593	0.497	0.00227036
AT5G66900	0.283643	0.628171	0.215	0.208	1
AT1G32460	0.00185059	0.627191	0.271	0.214	1
AT1G76680	0.236133	0.627143	0.051	0.038	1
AT4G25780	0.157402	0.626864	0.089	0.068	1
AT5G60840	0.0354945	0.626556	0.122	0.088	1
AT3G15353	9.31105e-10	0.626436	0.627	0.488	2.46538e-05
AT1G02960	0.791153	0.626104	0.093	0.093	1
AT5G02800	0.841084	0.626021	0.095	0.095	1
AT5G27410	0.0364924	0.625964	0.14	0.104	1
AT1G03090	0.298095	0.625354	0.084	0.07	1
AT3G57930	0.00470751	0.625107	0.313	0.26	1
AT1G19660	2.10739e-14	0.624964	0.762	0.654	5.57994e-10
AT5G35690	0.923438	0.624919	0.086	0.088	1
AT3G08550	0.0563837	0.624155	0.173	0.14	1
AT5G33280	0.466347	0.62332	0.126	0.118	1
AT3G06140	0.0402708	0.622277	0.246	0.214	1
AT4G03205	0.0139025	0.621536	0.166	0.12	1
AT5G17070	0.388178	0.621286	0.146	0.136	1
AT5G07860	0.0457632	0.62107	0.306	0.285	1
AT1G75440	0.149105	0.621054	0.112	0.092	1
AT1G79660	0.62125	0.62077	0.059	0.068	1
AT4G31820	0.00174	0.62025	0.305	0.242	1
AT2G44680	0.311403	0.620217	0.174	0.163	1
AT4G16265	0.230154	0.620206	0.081	0.065	1
AT4G05050	8.11574e-13	0.619623	0.803	0.713	2.14888e-08
AT2G30440	1.24221e-06	0.618905	0.537	0.454	0.0328912
AT2G43910	1.86649e-14	0.618477	0.803	0.686	4.9421e-10
AT3G21280	0.475552	0.618222	0.096	0.088	1
AT5G22020	0.291601	0.618137	0.177	0.163	1
AT1G71480	0.000164121	0.618064	0.439	0.364	1
AT3G10300	0.911643	0.61762	0.13	0.136	1
AT1G02180	0.76678	0.617304	0.055	0.061	1
AT1G56000	0.0850175	0.617033	0.214	0.19	1
AT2G20120	0.0250991	0.61702	0.282	0.248	1
AT5G47770	1.6038e-10	0.616469	0.68	0.596	4.24655e-06
AT5G55050	0.0641047	0.616356	0.113	0.084	1
AT4G20390	0.297949	0.616309	0.055	0.043	1
AT2G34420	1.50419e-17	0.615474	0.975	0.964	3.98279e-13
AT2G20740	0.0644018	0.61431	0.268	0.241	1
AT5G16480	0.317849	0.613799	0.086	0.074	1
AT2G25910	0.0012882	0.612222	0.353	0.293	1
AT3G15210	0.0151286	0.611666	0.276	0.233	1
AT4G38460	0.00359708	0.61133	0.351	0.298	1
AT2G20230	3.8681e-07	0.609138	0.506	0.409	0.010242
AT5G08500	0.194805	0.609084	0.125	0.108	1
AT3G05280	0.0313479	0.609084	0.211	0.171	1
AT4G00660	0.0814823	0.60875	0.186	0.156	1
AT1G31690	0.000143873	0.608446	0.391	0.307	1
AT5G53880	9.86422e-23	0.608062	0.905	0.833	2.61185e-18
AT3G01830	0.131638	0.607985	0.078	0.057	1
AT2G43430	0.0251516	0.60621	0.194	0.154	1
AT2G43290	0.0316645	0.605815	0.069	0.041	1
AT3G03380	0.702552	0.604944	0.208	0.217	1
AT2G46900	0.138177	0.604826	0.242	0.228	1
AT5G10605	0.0792306	0.60438	0.142	0.113	1
AT5G58430	0.0330527	0.604152	0.225	0.19	1
AT5G38150	0.0400406	0.60287	0.232	0.199	1
AT1G74880	2.11833e-20	0.602512	0.864	0.81	5.6089e-16
AT5G07910	0.248527	0.602469	0.15	0.133	1
AT3G57080	0.181066	0.601962	0.208	0.19	1
AT3G08510	0.0215761	0.600692	0.351	0.329	1
AT4G28880	0.0785982	0.599292	0.273	0.251	1
AT3G60150	0.738432	0.599088	0.072	0.07	1
AT2G46490	0.000156223	0.598742	0.293	0.215	1
AT5G25140	0.468569	0.59874	0.055	0.047	1
AT2G31040	7.5786e-23	0.598547	0.899	0.82	2.00666e-18
AT3G57450	8.83017e-07	0.598539	0.392	0.276	0.0233805
AT5G50950	0.00962823	0.597617	0.388	0.346	1
AT3G55330	1.40507e-37	0.596031	0.96	0.903	3.72036e-33
AT2G43210	0.503107	0.59593	0.069	0.061	1
AT2G07671	0.532401	0.595788	0.103	0.097	1
AT3G17850	0.252008	0.595161	0.157	0.14	1
AT3G10420	1.24727e-06	0.594473	0.545	0.456	0.0330253
AT5G65300	0.0582259	0.594273	0.091	0.063	1
AT5G65810	0.412997	0.593787	0.146	0.135	1
AT1G15170	0.0356857	0.593757	0.084	0.054	1
AT4G36730	0.00998049	0.593589	0.269	0.221	1
AT4G40045	0.00108829	0.593189	0.428	0.39	1
AT5G17410	0.162591	0.592255	0.082	0.063	1
AT1G79040	3.4811e-114	0.592224	1	1	9.21725e-110
AT3G23750	0.541913	0.591046	0.159	0.154	1
AT3G24100	1.57774e-05	0.59085	0.557	0.496	0.417755
AT5G14740	3.39408e-91	0.590419	1	0.998	8.98685e-87
AT1G28600	4.92282e-05	0.590078	0.397	0.298	1
AT4G31550	0.743547	0.58825	0.133	0.131	1
AT5G16950	0.954371	0.586947	0.055	0.057	1
AT1G33250	0.204632	0.586775	0.142	0.124	1
AT3G05000	0.587485	0.586316	0.193	0.199	1
AT2G23600	4.01555e-11	0.586273	0.676	0.558	1.06324e-06
AT5G64920	0.00159684	0.5859	0.299	0.241	1
AT5G19190	0.0044292	0.585712	0.246	0.189	1
AT4G35600	0.160812	0.585709	0.126	0.104	1
AT2G45660	0.000554578	0.585511	0.467	0.415	1
AT4G03415	0.812097	0.584729	0.091	0.09	1
AT2G32720	0.0364558	0.584057	0.122	0.088	1
AT1G44820	0.1107	0.583981	0.154	0.129	1
AT1G09010	0.0264305	0.583241	0.246	0.208	1
AT1G01050	3.52911e-10	0.583155	0.68	0.61	9.34439e-06
AT5G49160	0.000887244	0.582734	0.269	0.197	1
AT2G45620	0.602244	0.581944	0.184	0.187	1
AT5G04510	0.560378	0.581472	0.098	0.092	1
AT4G08685	0.287908	0.581237	0.18	0.167	1
AT5G03455	0.00478426	0.580532	0.415	0.386	1
AT1G55152	0.509377	0.580413	0.101	0.093	1
AT1G29070	2.08873e-56	0.579954	0.994	0.98	5.53055e-52
AT2G48020	0.000625285	0.579711	0.317	0.25	1
AT2G30424	0.199594	0.579171	0.081	0.063	1
AT3G62410	4.15388e-38	0.579042	0.993	0.98	1.09987e-33
AT5G03555	0.979666	0.578846	0.098	0.101	1
AT5G01470	0.762423	0.578809	0.105	0.106	1
AT1G07040	0.386959	0.577655	0.105	0.093	1
AT4G29380	0.45536	0.57728	0.057	0.068	1
AT5G18540	0.508602	0.57678	0.115	0.135	1
AT1G45474	2.13632e-26	0.576685	0.922	0.847	5.65654e-22
AT3G59300	0.000383997	0.576511	0.356	0.293	1
AT3G07780	0.0168439	0.575251	0.334	0.298	1
AT4G27350	0.0366841	0.575193	0.064	0.038	1
AT2G38000	0.610088	0.575185	0.101	0.095	1
AT3G05680	0.957783	0.574547	0.072	0.074	1
AT1G27290	2.556e-05	0.574499	0.545	0.487	0.676778
AT5G04040	0.183292	0.574453	0.14	0.12	1
AT3G62750	0.00324941	0.573004	0.418	0.37	1
AT3G56880	1.23964e-05	0.572992	0.518	0.427	0.328231
AT5G01015	1.19236e-09	0.572511	0.66	0.553	3.15714e-05
AT5G15910	0.0884228	0.571916	0.106	0.081	1
AT1G80920	0.000170983	0.571419	0.438	0.364	1
AT5G18900	0.964248	0.571296	0.126	0.135	1
AT2G44920	3.0801e-10	0.570698	0.683	0.591	8.15548e-06
AT1G28100	0.011456	0.570129	0.214	0.165	1
AT1G70090	0.000389745	0.569563	0.442	0.384	1
AT5G37770	1.66921e-07	0.569435	0.518	0.397	0.00441974
AT5G22400	0.704074	0.569035	0.064	0.061	1
AT3G11810	0.0944007	0.568703	0.262	0.242	1
AT5G27860	0.00189326	0.568144	0.346	0.291	1
AT2G15960	0.00339041	0.567972	0.561	0.517	1
AT5G26740	0.271139	0.567383	0.116	0.101	1
AT1G29910	3.28621e-12	0.566999	0.857	0.774	8.70122e-08
AT1G01780	0.637404	0.566877	0.113	0.11	1
AT5G19430	0.193981	0.5668	0.19	0.174	1
AT3G53470	5.78991e-06	0.566397	0.569	0.494	0.153305
AT4G31560	2.71846e-07	0.566104	0.609	0.528	0.00719794
AT4G36690	0.000193849	0.565347	0.433	0.364	1
AT4G29890	0.584403	0.565104	0.101	0.095	1
AT3G11620	0.116088	0.564905	0.187	0.162	1
AT3G52155	1.00679e-05	0.564234	0.507	0.433	0.266577
AT5G47110	2.80203e-19	0.563908	0.877	0.799	7.4192e-15
AT1G01620	1.39577e-05	0.56351	0.669	0.612	0.369573
AT3G28710	0.000702848	0.563273	0.446	0.397	1
AT2G29500	0.109077	0.563015	0.069	0.048	1
AT5G15330	0.320141	0.562891	0.103	0.09	1
AT4G39090	9.08315e-09	0.562788	0.673	0.587	0.000240504
AT5G54770	2.15847e-34	0.562588	1	0.998	5.71519e-30
AT1G04555	0.897085	0.561963	0.092	0.099	1
AT5G19770	6.97693e-08	0.561792	0.589	0.496	0.00184735
AT5G20010	0.0134332	0.561314	0.458	0.424	1
AT1G72610	2.67185e-53	0.561311	1	0.998	7.07454e-49
AT1G20430	0.173433	0.560844	0.215	0.199	1
AT3G49490	0.758055	0.560825	0.116	0.117	1
AT3G13060	0.0691813	0.560217	0.201	0.172	1
AT5G53150	0.370698	0.560186	0.159	0.149	1
AT3G25070	0.250525	0.559712	0.234	0.226	1
AT5G61450	0.0992309	0.559234	0.101	0.075	1
AT1G78280	0.142685	0.557129	0.091	0.07	1
AT5G54500	0.00596929	0.556875	0.237	0.185	1
AT5G16400	1.2136e-11	0.556774	0.722	0.63	3.21338e-07
AT1G13640	0.0230263	0.55663	0.231	0.19	1
AT3G58600	0.469488	0.556353	0.16	0.154	1
AT3G11770	0.657536	0.555543	0.14	0.14	1
AT3G60300	0.00164659	0.55534	0.363	0.298	1
AT1G05070	0.0339643	0.55529	0.262	0.228	1
AT1G70760	3.3819e-39	0.555134	0.984	0.939	8.9546e-35
AT3G01640	0.36397	0.555119	0.071	0.059	1
AT2G35650	0.0547788	0.55504	0.203	0.171	1
AT1G27100	0.000132306	0.554607	0.592	0.544	1
AT4G35750	0.000624316	0.554392	0.381	0.302	1
AT5G61440	0.0733982	0.553311	0.125	0.097	1
AT5G57000	0.881603	0.553242	0.101	0.102	1
AT1G01770	0.22797	0.553212	0.12	0.102	1
AT2G26510	0.468891	0.552927	0.204	0.203	1
AT1G42990	0.782247	0.552666	0.106	0.117	1
AT1G55850	0.0966712	0.552307	0.275	0.253	1
AT1G16340	0.165746	0.551994	0.127	0.106	1
AT4G33300	0.0937236	0.551654	0.326	0.312	1
AT4G29950	0.845421	0.551385	0.079	0.079	1
AT1G34000	6.63264e-28	0.551158	0.941	0.887	1.75619e-23
AT2G05310	3.83188e-26	0.550502	0.942	0.885	1.01461e-21
AT4G31130	0.278114	0.549706	0.235	0.228	1
AT2G45820	1.2389e-18	0.548017	0.924	0.867	3.28036e-14
AT4G34900	0.337438	0.54788	0.052	0.041	1
AT1G30440	0.0565899	0.547608	0.305	0.282	1
AT1G19100	0.790681	0.547507	0.092	0.09	1
AT4G29260	0.371578	0.547157	0.166	0.156	1
AT4G18370	6.74988e-11	0.547098	0.72	0.61	1.78723e-06
AT5G63470	1.02755e-05	0.546958	0.531	0.454	0.272075
AT5G09660	5.25523e-48	0.546557	0.997	0.977	1.39148e-43
AT2G29290	5.83471e-07	0.546535	0.636	0.576	0.0154491
AT5G42820	0.290882	0.546429	0.234	0.226	1
AT4G22300	0.0630698	0.545949	0.164	0.135	1
AT1G54210	0.255279	0.545166	0.125	0.11	1
AT3G60480	0.853048	0.545073	0.095	0.102	1
AT3G56140	0.407597	0.544324	0.187	0.181	1
AT2G01460	0.733071	0.544243	0.055	0.052	1
AT1G03457	0.529032	0.544022	0.061	0.054	1
AT2G01630	0.929567	0.543335	0.054	0.054	1
AT1G22590	0.000135227	0.543289	0.436	0.357	1
AT5G14100	0.538713	0.543092	0.089	0.083	1
AT1G10390	0.616487	0.54302	0.255	0.271	1
AT4G15415	0.420377	0.542924	0.067	0.081	1
AT3G53930	0.596363	0.542623	0.067	0.061	1
AT3G17390	1.15878e-20	0.542615	0.897	0.822	3.06823e-16
AT3G07273	0.273435	0.542419	0.054	0.041	1
AT5G22050	0.46775	0.541954	0.191	0.19	1
AT5G64740	3.52361e-06	0.541921	0.584	0.506	0.0932982
AT2G03270	0.483344	0.541731	0.042	0.052	1
AT2G30910	0.602742	0.541542	0.05	0.057	1
AT1G78040	2.16475e-36	0.540297	0.972	0.937	5.73184e-32
AT5G62460	0.481536	0.54006	0.161	0.156	1
AT1G73380	0.782471	0.539919	0.085	0.083	1
AT2G39730	3.87998e-82	0.539757	1	1	1.02734e-77
AT2G04700	1.01195e-49	0.539674	0.997	0.977	2.67945e-45
AT5G18850	0.875273	0.539241	0.064	0.063	1
AT3G52260	0.514487	0.538875	0.054	0.047	1
AT3G19900	0.0038207	0.538652	0.418	0.381	1
AT3G47490	0.000952972	0.537345	0.305	0.241	1
AT3G28370	0.165851	0.537196	0.088	0.068	1
AT2G35880	0.000811829	0.53691	0.432	0.37	1
AT2G41060	0.614532	0.536902	0.093	0.106	1
AT3G63510	0.384712	0.536736	0.242	0.242	1
AT4G34138	0.0109227	0.536474	0.279	0.226	1
AT2G15890	2.85916e-06	0.536279	0.681	0.612	0.0757048
AT1G15010	0.00468932	0.53615	0.239	0.176	1
AT1G26218	0.656534	0.536062	0.051	0.047	1
AT1G79380	0.00274238	0.535483	0.323	0.257	1
AT2G23140	0.737372	0.535267	0.058	0.065	1
AT5G63000	0.179327	0.534736	0.084	0.065	1
AT1G67960	0.38714	0.534401	0.052	0.066	1
AT5G57565	0.0936339	0.533718	0.161	0.133	1
AT4G11830	0.0055194	0.533659	0.303	0.25	1
AT1G64720	1.00083e-26	0.533215	0.956	0.921	2.65e-22
AT2G31305	0.479087	0.532991	0.147	0.142	1
AT4G35020	0.0879869	0.532874	0.276	0.259	1
AT5G56020	0.920555	0.532512	0.102	0.104	1
AT5G63500	0.000388629	0.532457	0.432	0.368	1
AT4G00300	0.0141224	0.532288	0.272	0.23	1
AT5G54600	8.47862e-50	0.532012	1	0.986	2.24497e-45
AT3G01520	0.00111623	0.531798	0.38	0.325	1
AT5G13810	0.0252217	0.531578	0.299	0.264	1
AT3G04080	0.703408	0.530987	0.067	0.063	1
AT2G39580	0.0170144	0.5306	0.292	0.253	1
AT5G19330	0.0169368	0.530404	0.309	0.269	1
AT3G52360	8.1582e-11	0.529766	0.755	0.641	2.16013e-06
AT5G47180	0.265108	0.529223	0.197	0.185	1
AT3G52640	0.200685	0.528806	0.137	0.118	1
AT4G20070	0.0474825	0.528658	0.211	0.178	1
AT4G26288	0.451231	0.527422	0.05	0.041	1
AT1G19600	0.63334	0.526587	0.159	0.16	1
AT1G44170	0.0536355	0.526578	0.211	0.178	1
AT4G31390	0.00471023	0.526472	0.435	0.395	1
AT5G13240	0.00306072	0.526249	0.446	0.4	1
AT1G26670	0.000103002	0.525989	0.499	0.44	1
AT4G26400	0.121662	0.525928	0.227	0.205	1
AT5G10050	0.026734	0.525801	0.256	0.223	1
AT2G46370	0.231225	0.525454	0.173	0.156	1
AT2G04435	0.00744591	0.524665	0.225	0.174	1
AT4G18590	0.0163166	0.524492	0.323	0.293	1
AT2G42300	0.705745	0.524421	0.123	0.122	1
AT4G30996	0.142286	0.523745	0.144	0.122	1
AT4G32300	0.169097	0.523057	0.084	0.065	1
AT1G16170	0.00203598	0.522349	0.367	0.314	1
AT2G41790	0.209917	0.521818	0.169	0.149	1
AT3G60210	0.0013569	0.521048	0.472	0.44	1
AT5G49970	1.36335e-06	0.520925	0.61	0.555	0.0360987
AT2G29180	5.97964e-12	0.520824	0.759	0.659	1.58329e-07
AT1G08040	0.108752	0.520612	0.211	0.185	1
AT3G22630	0.15921	0.520477	0.235	0.219	1
AT4G08280	4.48099e-07	0.520373	0.62	0.562	0.0118648
AT2G26070	0.275899	0.520058	0.144	0.129	1
AT1G51070	0.000597084	0.519912	0.472	0.425	1
AT5G02560	0.319632	0.519158	0.161	0.147	1
AT5G43600	0.0132637	0.518989	0.235	0.187	1
AT5G15022	0.511528	0.518693	0.152	0.145	1
AT5G55570	0.828539	0.518614	0.058	0.063	1
AT2G25737	0.633759	0.518539	0.048	0.056	1
AT2G45470	8.12271e-10	0.518121	0.748	0.691	2.15073e-05
AT5G57040	1.63252e-10	0.51755	0.729	0.637	4.32258e-06
AT4G34620	5.35856e-60	0.517451	0.999	0.993	1.41884e-55
AT3G53760	0.00631372	0.517266	0.137	0.09	1
AT5G61840	0.371992	0.516993	0.103	0.092	1
AT3G45100	0.384258	0.516526	0.084	0.102	1
AT2G04790	0.113804	0.516132	0.314	0.302	1
AT1G49880	0.498716	0.51558	0.126	0.12	1
AT3G44720	0.659885	0.515194	0.088	0.099	1
AT4G27880	0.44376	0.515172	0.137	0.129	1
AT4G26620	0.36138	0.514875	0.222	0.217	1
AT5G23090	0.440015	0.51308	0.102	0.092	1
AT2G27500	0.0334769	0.512503	0.323	0.293	1
AT3G55710	0.00779996	0.512478	0.252	0.201	1
AT3G33520	0.29554	0.512341	0.154	0.142	1
AT1G68585	0.0570864	0.511956	0.29	0.26	1
AT1G24764	0.484659	0.511793	0.13	0.153	1
AT4G00355	0.0494975	0.511058	0.212	0.178	1
AT5G35170	3.87512e-15	0.51102	0.848	0.774	1.02605e-10
AT1G45050	0.753582	0.511019	0.113	0.113	1
AT5G19780	4.72524e-09	0.510795	0.683	0.592	0.000125115
AT3G57410	0.000901534	0.510574	0.269	0.201	1
AT4G17486	0.0870665	0.509731	0.337	0.329	1
AT1G65420	0.172791	0.50968	0.146	0.126	1
AT3G09880	0.234815	0.509538	0.101	0.084	1
AT3G08610	1.21443e-17	0.509368	0.888	0.82	3.21557e-13
AT1G07440	2.68086e-05	0.509254	0.518	0.431	0.709838
AT4G10970	0.0831142	0.509231	0.235	0.212	1
AT3G58690	0.919744	0.508203	0.085	0.086	1
AT5G17620	0.485518	0.507959	0.051	0.043	1
AT3G25600	0.888206	0.507759	0.069	0.074	1
AT3G26230	0.81337	0.507246	0.103	0.104	1
AT3G27340	0.0638285	0.507227	0.157	0.126	1
AT1G53030	0.125877	0.507168	0.157	0.133	1
AT5G19860	0.00106326	0.507141	0.443	0.402	1
AT4G24770	2.29374e-43	0.507121	0.999	0.989	6.07336e-39
AT4G19070	0.976057	0.507032	0.129	0.138	1
AT2G41160	0.687433	0.506735	0.091	0.088	1
AT4G27750	0.646413	0.50628	0.174	0.176	1
AT4G29490	0.647254	0.506227	0.069	0.065	1
AT4G12800	4.66332e-82	0.505933	1	1	1.23475e-77
AT4G18740	0.00190508	0.50499	0.361	0.309	1
AT5G12390	0.791693	0.504315	0.092	0.101	1
AT4G04570	0.0474396	0.504174	0.245	0.21	1
AT3G28970	0.5168	0.504091	0.169	0.163	1
AT5G08100	0.198096	0.503762	0.255	0.242	1
AT5G66052	1.35116e-06	0.503755	0.697	0.645	0.035776
AT4G28050	0.10469	0.503753	0.177	0.151	1
AT2G15240	0.617848	0.503268	0.187	0.189	1
AT3G47000	0.0716388	0.502679	0.17	0.14	1
AT3G10030	0.403752	0.501885	0.101	0.09	1
AT1G55335	0.898848	0.501838	0.052	0.052	1
AT4G34881	2.4648e-10	0.499777	0.711	0.618	6.5263e-06
AT3G11780	8.35878e-06	0.499626	0.422	0.336	0.221324
AT5G02790	2.12669e-20	0.499514	0.888	0.833	5.63106e-16
AT1G75350	9.98679e-42	0.499172	0.99	0.973	2.6443e-37
AT4G05150	0.0100669	0.499098	0.428	0.399	1
AT3G26740	2.40704e-29	0.499097	0.992	0.984	6.37336e-25
AT1G29700	6.66234e-07	0.498844	0.649	0.585	0.0176406
AT4G32850	0.438171	0.498777	0.265	0.271	1
AT2G35690	0.58553	0.49874	0.098	0.092	1
AT5G04090	0.927604	0.498457	0.057	0.059	1
AT3G54890	3.28855e-26	0.497394	0.987	0.973	8.70743e-22
AT2G42010	0.984811	0.497089	0.059	0.061	1
AT1G49660	0.0210706	0.497028	0.261	0.224	1
AT5G55230	0.00325954	0.496935	0.343	0.285	1
AT2G23910	0.93039	0.496856	0.067	0.07	1
AT1G06630	0.5103	0.496757	0.106	0.099	1
AT3G51830	0.0647158	0.496467	0.153	0.12	1
AT1G50250	3.26524e-07	0.49618	0.729	0.679	0.00864571
AT2G35660	0.132017	0.495756	0.191	0.171	1
AT5G26820	4.16503e-06	0.495356	0.584	0.512	0.110282
AT5G06390	0.164154	0.494608	0.147	0.124	1
AT3G06620	0.457215	0.494427	0.059	0.072	1
AT1G09430	0.0204833	0.493966	0.323	0.289	1
AT5G55990	0.127633	0.493431	0.266	0.25	1
AT2G26210	0.0247399	0.493229	0.262	0.221	1
AT2G26975	0.00023473	0.492881	0.492	0.436	1
AT3G18780	6.58663e-32	0.492822	0.977	0.946	1.74401e-27
AT3G18035	0.032382	0.492798	0.39	0.363	1
AT3G16140	4.18029e-61	0.492348	1	1	1.10686e-56
AT1G66900	0.688014	0.492291	0.129	0.127	1
AT2G11000	0.495502	0.492018	0.054	0.065	1
AT2G37110	0.154036	0.492011	0.249	0.233	1
AT1G53560	0.000510678	0.491418	0.392	0.325	1
AT3G51550	0.0116641	0.490944	0.365	0.33	1
AT1G31350	0.339065	0.490941	0.149	0.136	1
AT1G13170	0.215082	0.490396	0.072	0.095	1
AT5G05950	0.673544	0.490005	0.137	0.135	1
AT5G22730	0.494284	0.489931	0.042	0.052	1
AT4G03110	1.93005e-05	0.489181	0.555	0.472	0.511039
AT4G10840	0.0160203	0.488919	0.279	0.237	1
AT2G34430	0.000497383	0.488865	0.554	0.481	1
AT3G58530	0.905257	0.488554	0.098	0.099	1
AT2G33830	0.683377	0.488543	0.098	0.108	1
AT4G02050	0.702328	0.488443	0.067	0.063	1
AT5G25560	7.96306e-05	0.488121	0.513	0.434	1
AT1G35620	0.504803	0.488045	0.088	0.102	1
AT2G27450	0.0927499	0.487168	0.268	0.244	1
AT1G11860	8.10451e-45	0.487067	1	0.995	2.14591e-40
AT1G47380	0.754361	0.486622	0.112	0.111	1
AT5G19250	0.000320227	0.486544	0.581	0.533	1
AT2G41350	0.679623	0.486436	0.088	0.084	1
AT4G33950	0.0662462	0.48617	0.159	0.127	1
AT5G24105	0.000955664	0.485995	0.431	0.37	1
AT1G76510	0.669263	0.485446	0.108	0.104	1
AT5G65410	0.0311448	0.485305	0.303	0.273	1
AT1G77490	1.35444e-19	0.484558	0.915	0.858	3.58628e-15
AT2G41330	0.67039	0.484402	0.051	0.047	1
AT2G35820	0.148741	0.48409	0.207	0.185	1
AT5G22350	0.807207	0.484066	0.092	0.101	1
AT2G21185	0.000707691	0.483919	0.51	0.46	1
AT4G01395	0.913006	0.483321	0.058	0.061	1
AT4G24930	1.66281e-14	0.483279	0.861	0.799	4.40279e-10
AT5G16140	0.178008	0.483206	0.235	0.223	1
AT2G26100	0.470383	0.483067	0.088	0.104	1
AT1G21720	1.34896e-05	0.482835	0.531	0.452	0.357178
AT3G02790	0.0583169	0.482697	0.201	0.169	1
AT1G27460	0.0582571	0.482682	0.093	0.066	1
AT1G53190	0.558182	0.482562	0.218	0.224	1
AT1G51680	0.106827	0.481957	0.211	0.185	1
AT5G11260	0.826746	0.481952	0.093	0.092	1
AT1G71100	0.557908	0.481475	0.057	0.05	1
AT5G63030	0.0232816	0.481375	0.214	0.172	1
AT4G26750	0.0913533	0.481298	0.106	0.079	1
AT5G63670	9.05629e-07	0.480796	0.609	0.522	0.0239792
AT1G26665	0.241627	0.480416	0.183	0.165	1
AT5G01650	3.09869e-15	0.480324	0.882	0.822	8.20472e-11
AT3G19630	0.893944	0.479978	0.092	0.099	1
AT2G26080	4.07879e-23	0.479765	0.966	0.925	1.07998e-18
AT5G04325	0.94479	0.479125	0.065	0.068	1
AT5G03460	0.0213968	0.47849	0.373	0.345	1
AT5G67640	0.508177	0.478418	0.054	0.047	1
AT1G11530	0.0328932	0.478305	0.344	0.32	1
AT1G55670	2.33025e-69	0.47786	1	1	6.17004e-65
AT2G30800	0.629903	0.477772	0.061	0.07	1
AT5G21990	0.137942	0.477648	0.16	0.136	1
AT3G19515	0.600308	0.477638	0.108	0.102	1
AT5G05230	0.86214	0.477529	0.112	0.12	1
AT3G08940	1.52125e-19	0.477503	0.969	0.961	4.02796e-15
AT3G61260	2.01375e-08	0.477332	0.823	0.763	0.000533202
AT3G26090	0.264412	0.477246	0.082	0.066	1
AT5G22760	0.251574	0.477122	0.051	0.068	1
AT5G63440	0.905857	0.476612	0.105	0.106	1
AT1G30130	0.0880576	0.476587	0.191	0.163	1
AT2G03710	0.236531	0.476039	0.203	0.187	1
AT5G60980	0.968764	0.475782	0.135	0.142	1
AT1G73090	0.897684	0.475684	0.173	0.183	1
AT2G38210	0.402244	0.475645	0.157	0.147	1
AT5G27740	0.717853	0.475593	0.164	0.165	1
AT3G13450	0.115479	0.475404	0.102	0.077	1
AT1G13930	2.94715e-13	0.475112	0.894	0.829	7.80348e-09
AT5G10140	0.271248	0.474861	0.062	0.048	1
AT5G18420	0.156666	0.474782	0.143	0.12	1
AT3G12570	0.995351	0.474769	0.098	0.102	1
AT5G37740	0.0939447	0.473982	0.051	0.032	1
AT1G35516	0.00101274	0.473663	0.517	0.481	1
AT4G26810	0.716647	0.473576	0.047	0.052	1
AT5G65220	4.65245e-40	0.473454	0.992	0.984	1.23188e-35
AT2G46330	0.000152776	0.471824	0.745	0.731	1
AT1G65590	0.013114	0.471504	0.32	0.271	1
AT5G36250	0.0153972	0.471287	0.237	0.189	1
AT2G15530	0.254322	0.470348	0.193	0.18	1
AT1G02750	0.799252	0.46977	0.132	0.135	1
AT4G00560	0.012253	0.469722	0.265	0.215	1
AT4G22890	5.54306e-36	0.46966	0.996	0.977	1.46769e-31
AT5G16660	0.000415468	0.469287	0.568	0.533	1
AT4G03490	0.407313	0.469028	0.091	0.079	1
AT4G29680	0.894409	0.46899	0.081	0.086	1
AT2G45980	0.0851208	0.46879	0.319	0.303	1
AT3G21070	0.217336	0.468427	0.177	0.16	1
AT1G52740	1.16614e-10	0.468131	0.833	0.765	3.0877e-06
AT3G09900	0.118584	0.467907	0.239	0.219	1
AT5G46270	0.230537	0.467863	0.147	0.129	1
AT1G77770	0.496076	0.467713	0.218	0.217	1
AT2G44160	0.00148246	0.467258	0.446	0.397	1
AT2G29670	0.000671603	0.467164	0.524	0.478	1
AT2G47700	0.000231617	0.466726	0.506	0.456	1
AT5G08170	0.10192	0.466594	0.184	0.156	1
AT1G17080	0.0785871	0.466561	0.357	0.345	1
AT4G38550	0.00930572	0.466546	0.363	0.312	1
AT4G04740	0.810123	0.466537	0.071	0.068	1
AT3G13800	0.966009	0.466525	0.092	0.097	1
AT3G47670	0.783523	0.465743	0.068	0.074	1
AT5G02840	7.91572e-06	0.465624	0.652	0.592	0.209593
AT1G10960	4.43895e-24	0.46558	0.983	0.964	1.17534e-19
AT4G22930	0.191401	0.465159	0.256	0.242	1
AT3G12915	0.203457	0.465011	0.062	0.047	1
AT5G58720	0.0255099	0.464824	0.248	0.208	1
AT1G20340	7.96204e-87	0.464679	1	1	2.10819e-82
AT1G57770	0.0696568	0.464181	0.254	0.23	1
AT5G32440	0.667402	0.463918	0.221	0.23	1
AT1G50320	1.12209e-25	0.463645	0.973	0.919	2.97108e-21
AT1G55320	0.544734	0.463433	0.054	0.047	1
AT1G50732	7.55755e-08	0.463307	0.669	0.591	0.00200109
AT5G12140	0.00136451	0.463267	0.483	0.44	1
AT5G20990	0.726785	0.463212	0.201	0.208	1
AT4G25680	0.550952	0.463179	0.146	0.142	1
AT5G48810	1.51583e-10	0.46254	0.797	0.702	4.01361e-06
AT1G21580	0.0367392	0.462531	0.443	0.417	1
AT2G20725	0.21041	0.462382	0.278	0.268	1
AT1G56190	3.85644e-14	0.462284	0.904	0.84	1.02111e-09
AT2G22821	0.0433907	0.462174	0.075	0.048	1
AT2G45680	0.766582	0.46201	0.103	0.102	1
AT5G23670	0.482325	0.460789	0.217	0.214	1
AT5G07740	0.630394	0.46044	0.067	0.075	1
AT5G40970	0.595717	0.460344	0.177	0.178	1
AT3G56440	0.756522	0.460078	0.045	0.05	1
AT2G15230	0.696134	0.459866	0.071	0.066	1
AT3G13550	0.651774	0.459745	0.13	0.129	1
AT3G15630	0.2317	0.459296	0.096	0.079	1
AT1G05785	0.757568	0.459064	0.069	0.066	1
AT2G26230	0.621058	0.45877	0.13	0.126	1
AT4G36720	0.488234	0.458535	0.137	0.129	1
AT1G52710	0.322718	0.458299	0.15	0.136	1
AT3G10440	0.383899	0.458044	0.061	0.05	1
AT2G30570	5.17609e-70	0.458009	1	1	1.37053e-65
AT4G33666	0.00212171	0.457384	0.602	0.562	1
AT3G49260	0.203302	0.457243	0.296	0.278	1
AT4G24520	0.0784666	0.457241	0.368	0.352	1
AT1G69220	0.359415	0.457034	0.211	0.205	1
AT5G15260	0.297242	0.45658	0.076	0.063	1
AT2G27960	0.0543778	0.456539	0.246	0.215	1
AT5G10700	0.13648	0.456449	0.161	0.138	1
AT5G26910	0.571148	0.456295	0.106	0.124	1
AT5G42240	0.0529328	0.455857	0.316	0.289	1
AT2G44740	0.0580582	0.455832	0.052	0.031	1
AT2G30575	0.682333	0.455589	0.064	0.072	1
AT2G22990	1.51435e-06	0.455007	0.712	0.662	0.0400969
AT1G75840	0.117843	0.454942	0.31	0.298	1
AT5G21010	0.372604	0.454854	0.064	0.079	1
AT1G22930	0.00328607	0.45482	0.368	0.305	1
AT4G23180	0.275084	0.454493	0.229	0.217	1
AT5G16440	0.222637	0.454408	0.238	0.224	1
AT2G07690	0.676464	0.454249	0.064	0.059	1
AT5G54440	0.886263	0.454104	0.092	0.093	1
AT2G22425	0.000853779	0.454098	0.516	0.476	1
AT3G14420	5.07895e-47	0.453998	1	0.996	1.3448e-42
AT1G20760	0.244686	0.453885	0.146	0.129	1
AT5G55940	0.767574	0.453617	0.164	0.183	1
AT4G21540	0.253998	0.453377	0.064	0.083	1
AT3G53120	0.978018	0.453325	0.119	0.124	1
AT4G18060	0.432352	0.453312	0.163	0.156	1
AT2G33800	2.50971e-19	0.453308	0.929	0.878	6.64522e-15
AT3G05545	0.00619136	0.452996	0.429	0.402	1
AT3G20560	0.970218	0.452913	0.086	0.09	1
AT1G12310	0.00424855	0.452822	0.456	0.408	1
AT1G79500	0.085739	0.45276	0.204	0.176	1
AT2G02500	0.000685394	0.452676	0.477	0.425	1
AT1G32470	1.08419e-45	0.451978	0.994	0.987	2.87073e-41
AT1G04430	0.0107638	0.451642	0.408	0.368	1
AT1G33240	7.77028e-05	0.45157	0.61	0.553	1
AT5G57060	0.795425	0.451512	0.058	0.056	1
AT5G10450	7.78161e-29	0.451099	0.976	0.948	2.06041e-24
AT1G15110	0.235304	0.450856	0.14	0.124	1
AT3G26900	7.97176e-05	0.450527	0.55	0.492	1
AT3G62290	6.7178e-16	0.45029	0.943	0.88	1.77874e-11
AT5G56520	0.331569	0.45027	0.12	0.108	1
AT5G09960	0.0153363	0.449636	0.35	0.311	1
AT4G19390	0.781286	0.449606	0.205	0.214	1
AT1G70160	0.412947	0.449483	0.15	0.142	1
AT2G43640	0.913965	0.449459	0.201	0.214	1
AT5G02160	8.6558e-20	0.448786	0.962	0.932	2.29188e-15
AT1G75850	0.913156	0.448725	0.089	0.09	1
AT1G73885	1.55735e-16	0.448709	0.929	0.867	4.12354e-12
AT1G76990	8.21335e-05	0.448679	0.589	0.521	1
AT4G14870	4.32941e-05	0.448654	0.581	0.517	1
AT1G52670	0.0250809	0.448439	0.418	0.395	1
AT5G66490	0.305716	0.448177	0.14	0.126	1
AT2G21330	2.83341e-27	0.447843	0.993	0.969	7.50231e-23
AT1G18640	0.168753	0.447405	0.245	0.23	1
AT3G20920	0.490057	0.447122	0.144	0.136	1
AT5G59890	0.00844488	0.447072	0.363	0.327	1
AT5G19940	3.78131e-20	0.447029	0.955	0.882	1.00122e-15
AT5G41560	0.0272289	0.446905	0.272	0.235	1
AT5G48545	8.76607e-05	0.446829	0.595	0.549	1
AT1G08750	0.626825	0.446707	0.069	0.065	1
AT5G08760	0.0210859	0.446613	0.331	0.285	1
AT4G17730	0.177552	0.446344	0.336	0.332	1
AT2G02570	0.194941	0.446279	0.29	0.285	1
AT3G28715	0.110783	0.446276	0.288	0.264	1
AT5G26990	0.414525	0.446182	0.187	0.181	1
AT2G05830	0.257793	0.445359	0.22	0.206	1
AT5G51020	0.0050216	0.445184	0.418	0.381	1
AT4G07390	0.136459	0.445176	0.142	0.117	1
AT2G31360	0.029558	0.444944	0.356	0.32	1
AT5G50530	0.266194	0.444399	0.062	0.048	1
AT2G14045	0.02846	0.44435	0.398	0.37	1
AT3G17100	0.194083	0.443852	0.203	0.187	1
AT1G04830	0.506573	0.443682	0.069	0.061	1
AT2G30520	0.00343705	0.443537	0.652	0.628	1
AT5G41210	0.00715003	0.443505	0.456	0.44	1
AT2G05630	0.0495574	0.443472	0.297	0.268	1
AT1G70590	0.324937	0.443294	0.091	0.111	1
AT4G36940	0.94432	0.443286	0.071	0.074	1
AT1G52870	9.28454e-15	0.443136	0.891	0.804	2.45836e-10
AT1G78830	0.0561193	0.443017	0.16	0.126	1
AT5G05750	0.881283	0.44291	0.065	0.065	1
AT3G21055	4.31036e-43	0.442898	0.999	0.993	1.1413e-38
AT3G16850	0.0214159	0.442788	0.307	0.271	1
AT2G20830	0.00323806	0.442557	0.492	0.458	1
AT1G53280	0.0352717	0.442527	0.348	0.327	1
AT3G62450	0.998477	0.44245	0.12	0.126	1
AT4G09830	0.0291965	0.442431	0.38	0.357	1
AT2G05840	0.000231886	0.442078	0.494	0.42	1
AT2G18630	0.587558	0.441709	0.113	0.108	1
AT5G18620	0.690141	0.441686	0.125	0.14	1
AT1G25290	0.717311	0.441239	0.263	0.284	1
AT3G02360	0.0022113	0.440434	0.452	0.402	1
AT5G42190	7.91895e-06	0.440105	0.629	0.578	0.209678
AT1G75690	1.76057e-22	0.43979	0.936	0.896	4.66163e-18
AT1G23750	0.234754	0.439346	0.157	0.138	1
AT3G54460	0.196461	0.439108	0.048	0.066	1
AT1G16825	0.144651	0.438988	0.074	0.054	1
AT3G14010	0.00115913	0.438931	0.346	0.293	1
AT5G05610	0.0785491	0.43857	0.296	0.276	1
AT3G04560	0.55712	0.43786	0.068	0.079	1
AT4G38470	0.345701	0.437681	0.18	0.169	1
AT4G18570	0.27025	0.437244	0.228	0.215	1
AT1G12050	0.456895	0.43694	0.171	0.165	1
AT5G15770	0.515658	0.436921	0.065	0.057	1
AT1G12930	0.694173	0.436866	0.088	0.084	1
AT3G18140	0.011985	0.436745	0.477	0.452	1
AT2G23310	0.15478	0.436458	0.232	0.214	1
AT3G48170	0.115172	0.436409	0.263	0.242	1
AT5G51545	2.43632e-05	0.436274	0.609	0.539	0.645088
AT3G45980	0.0089346	0.436099	0.422	0.377	1
AT5G63410	0.423704	0.435462	0.064	0.054	1
AT5G17280	0.00469352	0.435374	0.409	0.372	1
AT1G74430	0.767262	0.434541	0.071	0.077	1
AT5G07580	0.985041	0.434513	0.105	0.108	1
AT1G04970	0.73686	0.434332	0.098	0.108	1
AT4G32130	0.344061	0.434104	0.235	0.23	1
AT1G43670	1.57397e-20	0.43407	0.976	0.934	4.16756e-16
AT2G26670	1.13512e-10	0.433385	0.822	0.758	3.00557e-06
AT1G19080	0.998303	0.433336	0.057	0.057	1
AT5G65440	0.762142	0.432981	0.112	0.124	1
AT1G27360	0.803853	0.432913	0.071	0.068	1
AT3G04500	0.0896313	0.432778	0.268	0.244	1
AT2G04690	0.21192	0.43277	0.313	0.305	1
AT3G48820	0.878358	0.432624	0.092	0.092	1
AT3G55770	1.48348e-06	0.432444	0.729	0.639	0.0392796
AT4G33940	0.337384	0.432205	0.164	0.151	1
AT4G16380	1.48404e-05	0.431775	0.678	0.614	0.392945
AT2G28800	1.70548e-18	0.431588	0.919	0.86	4.51578e-14
AT2G32560	0.11255	0.431494	0.394	0.381	1
AT2G32080	0.000265566	0.431249	0.533	0.479	1
AT5G02502	0.0812353	0.430849	0.286	0.264	1
AT5G10950	0.917678	0.430838	0.232	0.255	1
AT1G12280	0.816907	0.430698	0.05	0.054	1
AT4G28640	0.666414	0.430589	0.081	0.075	1
AT3G54880	0.0150009	0.430548	0.112	0.072	1
AT3G50060	0.078613	0.430317	0.296	0.268	1
AT4G34720	1.09329e-13	0.430071	0.87	0.84	2.89482e-09
AT2G46090	0.170249	0.429941	0.273	0.26	1
AT1G28250	0.0875126	0.429625	0.255	0.232	1
AT5G08520	0.255265	0.429128	0.222	0.212	1
AT4G34890	0.871105	0.428993	0.089	0.09	1
AT3G15360	9.15954e-29	0.428319	0.987	0.973	2.42526e-24
AT5G13320	0.166911	0.428193	0.068	0.05	1
AT4G22340	0.54878	0.427495	0.136	0.129	1
AT4G16500	0.097651	0.427487	0.258	0.228	1
AT3G14415	7.6472e-49	0.427401	0.999	0.993	2.02483e-44
AT1G72650	0.807076	0.427381	0.174	0.18	1
AT2G36145	4.82087e-06	0.427071	0.71	0.679	0.127647
AT1G61900	0.490956	0.426487	0.205	0.206	1
AT1G65032	0.468102	0.426213	0.058	0.07	1
AT2G43030	2.20806e-14	0.426101	0.925	0.878	5.8465e-10
AT5G10980	1.96893e-06	0.426038	0.721	0.662	0.0521333
AT4G19860	0.342349	0.426023	0.374	0.382	1
AT1G74320	0.463086	0.425363	0.122	0.113	1
AT4G34390	0.768562	0.425302	0.093	0.092	1
AT1G54370	0.730988	0.425234	0.13	0.145	1
AT2G26340	4.83816e-06	0.424787	0.653	0.576	0.128105
AT3G62400	0.000191366	0.424713	0.535	0.483	1
AT4G33910	0.880767	0.424695	0.157	0.163	1
AT2G37585	0.698185	0.424562	0.081	0.077	1
AT4G10100	0.0578386	0.424012	0.313	0.293	1
AT4G18600	0.553503	0.423981	0.106	0.099	1
AT5G19950	0.0645994	0.423635	0.157	0.126	1
AT3G23700	9.92098e-10	0.423544	0.82	0.767	2.62688e-05
AT3G29390	0.176811	0.423372	0.306	0.293	1
AT2G14170	0.199093	0.423085	0.251	0.235	1
AT5G42810	0.43078	0.422476	0.093	0.111	1
AT3G19820	1.09798e-12	0.422467	0.904	0.847	2.90724e-08
AT5G49730	0.00163719	0.422284	0.367	0.298	1
AT3G59870	0.18877	0.421526	0.224	0.21	1
AT3G48140	2.67832e-10	0.421444	0.822	0.761	7.09167e-06
AT4G24400	0.962527	0.421404	0.057	0.057	1
AT2G33610	0.948477	0.421387	0.079	0.083	1
AT1G57680	0.978307	0.421308	0.21	0.224	1
AT1G43130	0.613975	0.42109	0.197	0.197	1
AT5G53130	0.431624	0.42098	0.126	0.149	1
AT1G15350	0.430001	0.420932	0.051	0.063	1
AT3G55600	0.700404	0.42085	0.065	0.061	1
AT2G01860	0.108663	0.420793	0.048	0.072	1
AT1G16240	0.00379621	0.420478	0.363	0.305	1
AT1G43710	0.342512	0.42	0.285	0.282	1
AT5G54760	0.000396355	0.419881	0.569	0.528	1
AT2G39890	0.961294	0.419621	0.099	0.102	1
AT2G46500	0.208351	0.419608	0.231	0.217	1
AT2G19790	0.0041627	0.419339	0.401	0.352	1
AT3G49050	0.942828	0.419148	0.072	0.075	1
AT4G25225	0.745753	0.418833	0.085	0.083	1
AT1G27530	0.559634	0.418252	0.235	0.241	1
AT5G38410	2.01188e-81	0.417825	1	1	5.32706e-77
AT1G53730	0.126087	0.417661	0.187	0.162	1
AT1G44770	0.00469316	0.417068	0.433	0.391	1
AT5G63640	0.115466	0.417045	0.157	0.131	1
AT1G71950	0.00106391	0.416809	0.407	0.343	1
AT1G72450	0.00446669	0.416715	0.319	0.253	1
AT2G31070	0.803396	0.416533	0.166	0.169	1
AT2G17380	0.5434	0.416354	0.225	0.226	1
AT5G51690	0.459417	0.415994	0.096	0.113	1
AT1G61300	0.109432	0.415983	0.333	0.316	1
AT1G31440	0.0252108	0.415585	0.388	0.361	1
AT2G01590	5.83324e-08	0.415514	0.758	0.688	0.00154453
AT1G63830	0.00543672	0.415501	0.381	0.336	1
AT2G43820	0.256378	0.415261	0.091	0.074	1
AT1G18060	3.2574e-07	0.414841	0.744	0.693	0.00862494
AT3G03470	0.810255	0.414762	0.076	0.083	1
AT5G43830	4.65479e-05	0.414204	0.626	0.587	1
AT2G16930	0.160081	0.413966	0.255	0.239	1
AT3G28180	0.619147	0.413919	0.169	0.167	1
AT1G22190	0.669743	0.413821	0.084	0.093	1
AT5G55930	0.749498	0.41363	0.054	0.05	1
AT2G35637	0.0365947	0.413582	0.078	0.048	1
AT4G12040	0.0397178	0.413579	0.324	0.293	1
AT3G11700	0.000768854	0.413453	0.534	0.487	1
AT3G62190	0.0554374	0.413406	0.37	0.345	1
AT2G14910	1.22878e-08	0.413299	0.816	0.776	0.000325356
AT4G22850	0.131208	0.413269	0.033	0.05	1
AT3G04880	0.314185	0.413076	0.125	0.153	1
AT3G58670	0.729279	0.412827	0.176	0.185	1
AT2G37540	0.0356246	0.412502	0.419	0.384	1
AT2G18410	0.637345	0.412013	0.057	0.065	1
AT1G29690	0.667668	0.411792	0.099	0.095	1
AT3G06130	0.646327	0.411641	0.132	0.129	1
AT5G15880	0.987207	0.411623	0.093	0.097	1
AT1G74440	0.730511	0.411526	0.074	0.081	1
AT1G50670	0.0743753	0.411485	0.238	0.21	1
AT1G68830	0.000502672	0.411147	0.589	0.555	1
AT1G28960	0.747689	0.410955	0.133	0.145	1
AT1G30410	0.900053	0.410868	0.069	0.074	1
AT3G05900	0.0424762	0.410494	0.343	0.318	1
AT3G20020	0.959669	0.409953	0.064	0.066	1
AT3G20780	0.848881	0.409542	0.074	0.079	1
AT5G18190	0.953134	0.409514	0.183	0.197	1
AT4G00810	2.63541e-10	0.409492	0.89	0.847	6.97803e-06
AT5G27300	0.633932	0.408323	0.072	0.083	1
AT1G30000	0.824138	0.408231	0.054	0.052	1
AT5G20650	0.00354782	0.407993	0.475	0.436	1
AT1G27750	0.679956	0.407452	0.14	0.156	1
AT1G13730	0.744186	0.407393	0.096	0.106	1
AT1G03680	1.635e-34	0.407207	0.993	0.98	4.32915e-30
AT3G03125	0.841305	0.407013	0.054	0.052	1
AT3G12740	0.136646	0.40675	0.203	0.18	1
AT3G57470	0.959145	0.406719	0.136	0.144	1
AT3G11490	0.259827	0.406538	0.21	0.196	1
AT5G25754	0.164279	0.406486	0.259	0.248	1
AT2G19080	0.72276	0.406476	0.137	0.153	1
AT4G00752	0.735828	0.406427	0.099	0.11	1
AT3G16857	0.592264	0.405907	0.125	0.12	1
AT2G25430	0.00607963	0.405632	0.331	0.276	1
AT5G14910	6.09237e-17	0.405558	0.939	0.919	1.61314e-12
AT1G13380	0.037181	0.405541	0.411	0.395	1
AT2G15570	0.556876	0.405523	0.142	0.136	1
AT3G62660	0.242309	0.405399	0.246	0.233	1
AT2G38230	3.51261e-14	0.405242	0.948	0.883	9.30069e-10
AT3G61440	1.04121e-13	0.404985	0.891	0.792	2.75691e-09
AT5G08640	0.879241	0.40467	0.059	0.063	1
AT5G65050	0.0157976	0.404631	0.401	0.364	1
AT5G04750	0.00965482	0.404442	0.477	0.465	1
AT2G38460	0.682558	0.404401	0.051	0.057	1
AT4G19640	0.112769	0.404313	0.37	0.366	1
AT4G33520	2.01024e-07	0.40427	0.78	0.707	0.00532272
AT5G66570	8.33994e-74	0.404154	1	1	2.20825e-69
AT2G04305	0.915469	0.403836	0.082	0.086	1
AT4G20380	0.0348497	0.403737	0.336	0.305	1
AT2G33570	0.179522	0.403627	0.102	0.083	1
AT3G27080	0.301173	0.403601	0.102	0.126	1
AT4G11270	0.447876	0.403414	0.074	0.088	1
AT1G23960	0.930844	0.403334	0.126	0.131	1
AT4G32050	0.988263	0.40297	0.061	0.063	1
AT2G05590	0.985157	0.402929	0.103	0.11	1
AT2G40316	0.907488	0.402776	0.143	0.153	1
AT5G59880	8.81676e-09	0.402572	0.831	0.792	0.00023345
AT3G27830	1.38654e-29	0.402239	0.99	0.98	3.67129e-25
AT5G25570	0.32686	0.401391	0.095	0.081	1
AT1G77630	0.400146	0.401133	0.052	0.065	1
AT5G18680	0.624242	0.400928	0.178	0.176	1
AT2G33855	0.000459094	0.400882	0.595	0.542	1
AT4G27760	0.420956	0.400336	0.272	0.273	1
AT4G22570	0.631753	0.400329	0.229	0.228	1
AT3G14430	0.778718	0.400185	0.061	0.066	1
AT5G57860	0.165799	0.399816	0.169	0.147	1
AT3G63000	0.245503	0.39973	0.2	0.181	1
AT1G06430	0.00517755	0.399679	0.557	0.53	1
AT4G16765	0.943248	0.399347	0.079	0.081	1
AT1G51690	0.027763	0.39903	0.455	0.447	1
AT2G35470	0.448512	0.398851	0.123	0.113	1
AT1G73180	0.835712	0.3983	0.18	0.194	1
AT3G18820	0.00457124	0.398066	0.506	0.465	1
AT4G16450	4.37306e-07	0.397999	0.717	0.67	0.011579
AT5G10160	0.0854381	0.397955	0.339	0.321	1
AT4G32260	2.05197e-58	0.3979	1	0.998	5.4332e-54
AT1G33050	0.282304	0.397554	0.191	0.176	1
AT1G29970	0.845652	0.397185	0.187	0.197	1
AT5G15640	0.706115	0.396968	0.164	0.185	1
AT3G08020	0.257823	0.396892	0.102	0.127	1
AT4G34660	0.648306	0.396701	0.16	0.162	1
AT2G42500	1.57305e-05	0.396622	0.586	0.512	0.416511
AT1G76450	3.06602e-07	0.39653	0.7	0.632	0.00811822
AT1G80310	0.527762	0.396387	0.191	0.19	1
AT5G13410	5.37583e-05	0.396264	0.646	0.616	1
AT2G01760	0.727385	0.395941	0.129	0.129	1
AT3G01770	0.10298	0.395791	0.307	0.293	1
AT3G09860	3.30707e-10	0.395724	0.833	0.792	8.75645e-06
AT3G63140	3.88339e-26	0.395652	0.986	0.962	1.02824e-21
AT4G04330	5.47958e-05	0.395338	0.642	0.58	1
AT5G24260	0.884132	0.395333	0.102	0.108	1
AT1G56200	2.74801e-07	0.395195	0.755	0.679	0.00727619
AT4G31530	0.000572337	0.394865	0.591	0.555	1
AT2G22740	0.849085	0.394577	0.098	0.097	1
AT5G41700	7.35529e-10	0.394243	0.914	0.84	1.94753e-05
AT5G16150	0.00033602	0.393963	0.632	0.575	1
AT3G25585	0.771365	0.393946	0.188	0.196	1
AT5G10330	0.435164	0.393507	0.067	0.057	1
AT3G01500	3.59374e-51	0.393136	1	1	9.5155e-47
AT4G22690	0.77519	0.393026	0.086	0.093	1
AT1G20410	0.0268607	0.392976	0.031	0.057	1
AT3G57785	0.265966	0.392831	0.261	0.248	1
AT1G12530	0.996419	0.392475	0.188	0.205	1
AT4G35100	1.61062e-11	0.391965	0.949	0.916	4.26461e-07
AT3G07440	0.577596	0.391517	0.067	0.077	1
AT2G20530	0.428305	0.391489	0.241	0.241	1
AT3G62130	0.632222	0.391375	0.116	0.113	1
AT1G03220	0.141473	0.391198	0.074	0.054	1
AT1G54310	0.954894	0.391067	0.126	0.131	1
AT1G02305	0.000962831	0.390849	0.497	0.447	1
AT1G50480	0.0177303	0.390745	0.36	0.318	1
AT1G48480	0.392157	0.390425	0.188	0.181	1
AT1G15175	0.119642	0.390409	0.061	0.086	1
AT1G49975	0.000187012	0.390362	0.552	0.494	1
AT3G63120	0.0719457	0.390321	0.329	0.302	1
AT5G17870	1.3168e-35	0.389906	0.997	0.989	3.48663e-31
AT1G79790	0.068749	0.38983	0.371	0.354	1
AT1G27200	0.583038	0.389435	0.051	0.045	1
AT4G29780	0.00723618	0.389431	0.269	0.208	1
AT1G70060	0.583768	0.389375	0.154	0.178	1
AT1G53050	0.737687	0.389348	0.109	0.12	1
AT5G67140	0.586025	0.389154	0.076	0.088	1
AT5G05710	0.779924	0.389076	0.088	0.086	1
AT3G22190	0.729418	0.388958	0.191	0.196	1
AT1G52420	0.563726	0.388897	0.132	0.151	1
AT4G35910	0.964519	0.388373	0.05	0.05	1
AT2G36790	0.57226	0.388331	0.153	0.149	1
AT3G50000	0.0706185	0.387975	0.292	0.268	1
AT2G40840	0.00986245	0.387759	0.527	0.497	1
AT3G09300	0.244294	0.387659	0.205	0.194	1
AT1G27090	0.000814034	0.38754	0.479	0.436	1
AT2G24395	0.00549257	0.387468	0.483	0.452	1
AT2G47910	0.0131544	0.387278	0.538	0.519	1
AT1G06410	0.0623308	0.38719	0.373	0.35	1
AT1G17360	0.0608313	0.387133	0.408	0.391	1
AT5G01920	0.000177853	0.387023	0.661	0.61	1
AT4G39710	3.04986e-11	0.386831	0.882	0.833	8.07541e-07
AT1G66200	1.34185e-06	0.38657	0.819	0.756	0.0355295
AT3G06310	0.0883828	0.386393	0.271	0.244	1
AT1G68010	2.86729e-26	0.386274	0.986	0.973	7.592e-22
AT4G10120	3.77314e-05	0.386209	0.687	0.589	0.999051
AT1G17650	0.000600326	0.385896	0.574	0.53	1
AT2G32400	0.324142	0.385749	0.061	0.077	1
AT2G14115	0.923942	0.385586	0.057	0.059	1
AT4G38370	0.70036	0.385333	0.089	0.099	1
AT4G11820	0.0503553	0.385147	0.276	0.246	1
AT1G47830	0.129051	0.38449	0.184	0.162	1
AT4G10920	0.00316105	0.384091	0.599	0.592	1
AT5G59380	0.725035	0.383761	0.047	0.052	1
AT1G12440	0.0049221	0.383011	0.586	0.571	1
AT3G60600	0.0378771	0.382773	0.438	0.424	1
AT1G62040	0.13022	0.382427	0.347	0.345	1
AT2G37975	0.0987281	0.382315	0.207	0.178	1
AT1G70580	0.00173797	0.38224	0.528	0.481	1
AT3G07360	0.852371	0.382183	0.178	0.196	1
AT2G46260	0.185158	0.382153	0.256	0.239	1
AT3G02630	0.391804	0.382126	0.072	0.088	1
AT4G26860	0.00624134	0.382108	0.467	0.443	1
AT2G22370	0.988827	0.382017	0.05	0.05	1
AT2G14680	0.729682	0.381951	0.109	0.108	1
AT1G29930	4.99597e-19	0.381909	1	1	1.32283e-14
AT1G74920	0.000901013	0.381852	0.589	0.537	1
AT1G67930	0.743514	0.381786	0.076	0.084	1
AT4G37930	1.03847e-32	0.381704	0.996	0.993	2.74967e-28
AT4G39235	0.114856	0.381685	0.181	0.154	1
AT5G50210	0.483279	0.381654	0.166	0.16	1
AT3G23325	0.00638321	0.381431	0.395	0.359	1
AT1G35470	0.414397	0.381208	0.116	0.14	1
AT5G41340	0.0137593	0.381113	0.378	0.336	1
AT5G48335	0.236724	0.381009	0.286	0.278	1
AT2G01090	0.170537	0.380544	0.374	0.368	1
AT5G20620	0.693644	0.380455	0.112	0.124	1
AT5G20510	0.272814	0.380439	0.085	0.108	1
AT4G09630	0.248899	0.379781	0.062	0.081	1
AT5G61130	3.70671e-05	0.379658	0.62	0.562	0.981463
AT1G63470	0.52505	0.37958	0.208	0.208	1
AT2G33370	2.57772e-08	0.379481	0.683	0.589	0.000682528
AT1G52550	0.850198	0.379209	0.178	0.187	1
AT5G64390	0.825452	0.379005	0.074	0.072	1
AT4G33660	0.0227603	0.378703	0.445	0.404	1
AT2G33250	0.0269973	0.378419	0.326	0.287	1
AT1G73680	0.742731	0.378251	0.051	0.056	1
AT1G21770	0.00733864	0.37824	0.47	0.429	1
AT1G02260	0.569403	0.377582	0.069	0.063	1
AT3G46640	0.419137	0.377395	0.205	0.199	1
AT2G35960	0.262569	0.377363	0.292	0.284	1
AT4G04700	0.487561	0.377351	0.041	0.05	1
AT5G13680	0.273328	0.377181	0.038	0.052	1
AT2G43080	0.493795	0.37706	0.082	0.074	1
AT5G08340	0.861724	0.376869	0.089	0.09	1
AT3G12010	0.802315	0.376641	0.193	0.215	1
AT4G27650	0.549358	0.376639	0.188	0.189	1
AT3G14290	0.336407	0.37662	0.353	0.372	1
AT5G46190	0.800381	0.376335	0.2	0.224	1
AT5G24610	0.0774223	0.376278	0.341	0.321	1
AT5G19010	0.860464	0.376218	0.147	0.151	1
AT2G22475	0.677605	0.37608	0.093	0.09	1
AT5G49830	0.256584	0.376063	0.225	0.212	1
AT2G31370	0.297238	0.37604	0.095	0.118	1
AT5G18580	0.102296	0.375768	0.37	0.361	1
AT5G56740	0.249513	0.375679	0.069	0.09	1
AT3G20930	0.128993	0.375517	0.262	0.244	1
AT1G14150	7.22545e-12	0.375319	0.918	0.844	1.91315e-07
AT3G11800	0.16426	0.37522	0.191	0.169	1
AT2G46030	0.0196075	0.375046	0.456	0.413	1
AT1G73500	0.634581	0.374845	0.064	0.072	1
AT2G01850	0.0302761	0.374608	0.45	0.433	1
AT3G22200	0.242057	0.374565	0.295	0.282	1
AT5G45500	0.75937	0.374445	0.126	0.138	1
AT2G06520	6.5333e-50	0.374271	1	1	1.72989e-45
AT2G26350	0.873867	0.374197	0.05	0.048	1
AT4G26650	0.151688	0.374179	0.307	0.294	1
AT5G58740	0.273487	0.374161	0.222	0.21	1
AT2G43350	0.863415	0.374015	0.091	0.097	1
ATCG00220	2.83835e-20	0.37401	1	1	7.51537e-16
AT2G42310	0.00603576	0.373758	0.499	0.469	1
AT1G73030	0.986147	0.373515	0.205	0.223	1
AT5G55710	2.90455e-06	0.373509	0.707	0.636	0.0769066
AT1G78300	0.0117511	0.373488	0.537	0.521	1
AT4G11860	0.79628	0.373323	0.115	0.124	1
AT3G10985	0.0523864	0.373057	0.3	0.264	1
AT2G47370	0.3366	0.372919	0.181	0.169	1
AT4G00720	0.768948	0.372868	0.326	0.359	1
AT1G78680	0.000211182	0.372762	0.654	0.607	1
AT5G39340	0.15032	0.372705	0.242	0.221	1
AT3G61130	0.371178	0.372135	0.191	0.181	1
AT5G66410	0.858	0.371601	0.147	0.151	1
AT1G27695	0.0689987	0.37139	0.418	0.408	1
AT5G67590	3.10198e-06	0.371245	0.738	0.677	0.0821342
AT1G60690	0.701091	0.371226	0.14	0.14	1
AT4G32180	0.705046	0.370956	0.137	0.136	1
AT5G18630	0.395851	0.370921	0.159	0.147	1
AT2G31150	0.10161	0.370745	0.242	0.215	1
AT5G01230	0.558219	0.370638	0.082	0.095	1
AT5G65940	0.0360072	0.370628	0.426	0.409	1
AT2G29550	0.288663	0.37059	0.231	0.217	1
AT5G47840	1.35087e-06	0.37051	0.78	0.718	0.0357683
AT1G32260	0.793933	0.370449	0.058	0.056	1
AT2G19690	0.528404	0.370387	0.061	0.054	1
AT3G02700	0.450194	0.370363	0.12	0.142	1
AT2G32700	0.077554	0.370179	0.394	0.381	1
AT3G54690	0.569745	0.369978	0.118	0.111	1
AT2G21170	1.9718e-25	0.369742	0.982	0.98	5.22093e-21
AT5G03880	1.24047e-14	0.368799	0.955	0.903	3.28453e-10
AT5G38560	0.861847	0.368771	0.19	0.196	1
AT3G01050	0.938302	0.368755	0.178	0.192	1
AT2G43560	1.68533e-15	0.368706	0.929	0.898	4.46241e-11
AT1G79850	1.38113e-21	0.368421	0.976	0.977	3.65696e-17
AT1G48350	3.6325e-22	0.368265	0.986	0.971	9.61814e-18
AT1G74390	0.739593	0.368111	0.045	0.05	1
AT3G04240	0.867104	0.368078	0.245	0.26	1
AT5G24314	5.58173e-06	0.367949	0.778	0.759	0.147793
AT1G30380	2.71712e-40	0.367802	1	0.995	7.19439e-36
AT4G02610	0.506072	0.367609	0.103	0.12	1
AT5G02770	0.00137129	0.367545	0.521	0.46	1
AT1G08660	0.0728349	0.367364	0.194	0.16	1
AT1G26150	0.143775	0.367074	0.273	0.259	1
AT4G27100	0.887541	0.366702	0.072	0.072	1
AT4G33670	0.0932335	0.366603	0.364	0.359	1
AT4G02370	0.601336	0.366392	0.142	0.138	1
AT1G28240	0.871627	0.366327	0.095	0.101	1
AT4G38480	0.777458	0.366242	0.051	0.056	1
AT5G24060	0.0557883	0.366119	0.295	0.268	1
AT5G17670	8.10206e-06	0.364532	0.744	0.697	0.214526
AT3G07560	0.000246683	0.364329	0.588	0.544	1
AT5G25990	0.63561	0.364301	0.079	0.09	1
AT3G02180	0.0015891	0.36407	0.627	0.591	1
AT1G31150	0.639629	0.364047	0.081	0.092	1
AT5G22800	0.00166339	0.364018	0.63	0.6	1
AT5G19590	0.000705361	0.36389	0.646	0.61	1
AT5G19240	0.00494256	0.36386	0.499	0.443	1
AT3G17090	0.463123	0.363717	0.249	0.251	1
AT1G33490	0.567105	0.363613	0.113	0.129	1
AT2G40711	0.788909	0.36361	0.051	0.048	1
AT2G39280	0.916181	0.363607	0.191	0.197	1
AT2G25520	0.0129709	0.363594	0.455	0.42	1
AT1G24880	0.949687	0.36346	0.184	0.197	1
AT3G19990	0.80028	0.362948	0.101	0.11	1
AT1G01790	0.000119077	0.362921	0.673	0.616	1
AT1G05590	0.743534	0.362897	0.091	0.088	1
AT5G22030	0.815635	0.362625	0.139	0.14	1
AT5G58230	0.19055	0.362305	0.086	0.113	1
AT4G37280	0.0172743	0.362256	0.307	0.271	1
AT2G42380	0.641614	0.362097	0.286	0.296	1
AT1G12140	0.996781	0.361894	0.154	0.163	1
AT1G14400	9.12301e-06	0.361698	0.748	0.718	0.241559
AT4G30480	0.801537	0.361382	0.195	0.201	1
AT5G06690	0.000554647	0.361184	0.61	0.578	1
AT3G20790	0.00921763	0.361028	0.436	0.413	1
AT3G53420	1.0583e-06	0.360742	0.922	0.914	0.0280216
AT4G09010	3.97811e-09	0.360683	0.851	0.804	0.000105332
AT4G17300	0.00463746	0.360533	0.565	0.531	1
AT4G21800	0.447519	0.360205	0.197	0.187	1
AT2G18990	0.716152	0.360098	0.118	0.131	1
AT5G09670	0.578371	0.360071	0.074	0.066	1
AT5G40670	0.202295	0.359994	0.244	0.232	1
AT1G09500	0.904789	0.359471	0.065	0.068	1
AT1G12230	0.00202913	0.359427	0.555	0.521	1
AT5G44750	0.53555	0.359166	0.084	0.075	1
AT3G12345	1.87138e-18	0.358931	0.953	0.93	4.95504e-14
AT4G27280	0.173498	0.358927	0.367	0.352	1
AT1G10720	0.722406	0.358915	0.057	0.063	1
AT5G17400	0.721638	0.358888	0.115	0.126	1
AT5G53580	1.61625e-05	0.358819	0.7	0.636	0.427951
AT4G18070	0.306668	0.358761	0.248	0.239	1
AT1G32550	5.0633e-06	0.358339	0.773	0.716	0.134066
AT3G49360	0.809315	0.357648	0.065	0.063	1
AT2G07180	0.146256	0.357605	0.346	0.332	1
AT1G09140	0.625176	0.357524	0.266	0.271	1
AT5G14710	0.649619	0.357421	0.144	0.142	1
AT1G72880	0.391975	0.357106	0.234	0.228	1
AT3G57050	0.024727	0.35707	0.405	0.384	1
AT3G05345	0.129489	0.356863	0.055	0.079	1
AT4G21450	0.00184517	0.35679	0.467	0.42	1
AT2G25080	2.91853e-09	0.356769	0.873	0.822	7.72769e-05
AT1G18690	0.251268	0.356694	0.071	0.056	1
AT1G14510	0.740365	0.356519	0.211	0.217	1
AT3G58680	1.01859e-06	0.3564	0.814	0.768	0.0269702
AT1G05010	0.000891577	0.356071	0.489	0.406	1
AT3G56940	7.73858e-24	0.356034	0.997	0.98	2.04902e-19
AT4G34460	0.886035	0.356	0.177	0.194	1
AT5G01530	7.63394e-52	0.355669	1	1	2.02132e-47
AT1G64040	0.277023	0.35542	0.3	0.293	1
AT5G58375	0.258861	0.355343	0.278	0.271	1
AT2G33590	0.573683	0.355251	0.054	0.063	1
AT1G27960	0.901901	0.355231	0.051	0.05	1
AT5G56630	0.602578	0.355183	0.079	0.09	1
AT1G22370	0.777771	0.35517	0.105	0.113	1
AT3G63160	3.00535e-21	0.354986	1	0.998	7.95757e-17
AT3G43540	0.00218531	0.354965	0.535	0.49	1
AT2G29510	0.743046	0.35487	0.197	0.203	1
AT2G20900	0.279799	0.354159	0.232	0.221	1
AT1G35340	0.00308387	0.353993	0.602	0.569	1
AT1G06910	0.265302	0.353942	0.041	0.056	1
AT2G24060	9.31916e-08	0.353865	0.824	0.776	0.00246753
AT1G19440	0.641367	0.353846	0.067	0.061	1
AT4G01310	8.08837e-19	0.353753	0.972	0.955	2.14164e-14
AT4G34265	0.00114338	0.353587	0.612	0.592	1
AT4G02080	0.0195476	0.35305	0.436	0.406	1
AT5G49950	0.630925	0.352637	0.067	0.061	1
AT1G76340	0.745949	0.352037	0.076	0.074	1
AT4G31040	0.894383	0.35188	0.169	0.174	1
AT1G53210	8.42559e-06	0.351846	0.749	0.697	0.223093
AT1G80380	3.61334e-16	0.351424	0.969	0.923	9.56739e-12
AT1G15750	0.0224815	0.35134	0.456	0.434	1
AT1G31130	0.0562083	0.351331	0.419	0.399	1
AT3G60910	0.151533	0.351279	0.313	0.294	1
AT4G18010	0.229646	0.351127	0.084	0.066	1
AT1G08980	1.47152e-07	0.350835	0.779	0.741	0.00389629
AT5G49480	0.838274	0.35078	0.228	0.241	1
AT5G66520	0.891777	0.349958	0.171	0.185	1
AT1G02000	0.989812	0.34983	0.05	0.05	1
AT2G30170	0.012674	0.34969	0.531	0.501	1
AT2G29980	2.25476e-05	0.349675	0.749	0.686	0.597016
AT5G02970	0.58525	0.349469	0.123	0.118	1
AT2G44140	0.680686	0.348858	0.115	0.129	1
AT2G38480	0.0962829	0.348637	0.118	0.092	1
AT5G06780	0.87796	0.348615	0.105	0.106	1
AT5G59750	0.118811	0.348522	0.309	0.293	1
AT2G47930	0.0838056	0.348279	0.35	0.329	1
AT4G34412	0.766726	0.348235	0.05	0.054	1
AT1G25490	0.199287	0.347848	0.354	0.352	1
AT1G49970	1.41913e-10	0.34783	0.885	0.835	3.75757e-06
AT1G02145	0.983014	0.347817	0.098	0.101	1
AT3G52760	0.598936	0.347791	0.143	0.163	1
AT4G17890	0.771017	0.347699	0.166	0.169	1
AT1G51200	4.87054e-06	0.347695	0.833	0.81	0.128962
AT5G41360	0.767314	0.347175	0.071	0.068	1
AT1G17160	0.674662	0.346628	0.085	0.095	1
AT3G06750	0.00452589	0.346413	0.534	0.496	1
AT5G61530	0.976902	0.346208	0.122	0.126	1
AT4G38970	9.23829e-48	0.345992	1	1	2.44611e-43
AT4G36800	0.000134756	0.345902	0.694	0.67	1
AT2G14825	0.530579	0.345849	0.067	0.059	1
AT4G25910	0.0366537	0.345671	0.492	0.485	1
AT1G56280	3.05276e-07	0.345637	0.885	0.833	0.0080831
AT2G46930	0.665899	0.345457	0.193	0.215	1
AT1G21500	6.17664e-11	0.34542	0.891	0.869	1.63545e-06
AT1G24350	0.489277	0.344878	0.16	0.154	1
AT5G48370	0.821483	0.344869	0.095	0.093	1
AT5G35210	0.193329	0.344846	0.327	0.318	1
AT4G34190	1.73656e-20	0.344662	0.967	0.959	4.59807e-16
AT4G30950	1.7116e-13	0.344573	0.956	0.914	4.53197e-09
AT5G57890	0.777634	0.344454	0.082	0.09	1
AT1G22070	0.842795	0.344308	0.246	0.259	1
AT3G04090	0.0454338	0.344151	0.428	0.406	1
AT5G62630	0.655008	0.34388	0.054	0.061	1
AT1G05890	0.039323	0.343606	0.235	0.197	1
AT5G64930	0.109665	0.343465	0.081	0.111	1
AT2G39900	0.0799995	0.342661	0.234	0.199	1
AT5G23080	0.980809	0.34256	0.147	0.156	1
AT5G39210	0.00141128	0.342364	0.602	0.564	1
AT5G11000	0.709993	0.342263	0.16	0.158	1
AT5G48630	0.943758	0.342201	0.14	0.145	1
AT5G21930	0.274945	0.342003	0.367	0.363	1
AT2G47210	0.553926	0.341556	0.334	0.346	1
AT2G23985	0.423187	0.341489	0.171	0.163	1
AT5G17880	0.215717	0.341455	0.127	0.108	1
AT5G45110	0.369487	0.34138	0.082	0.101	1
AT5G49020	0.784317	0.341242	0.092	0.101	1
AT5G63310	5.74385e-10	0.341198	0.925	0.889	1.52086e-05
AT3G58170	0.0279123	0.341179	0.341	0.303	1
AT1G61690	0.502672	0.341108	0.139	0.131	1
AT5G03040	0.00767484	0.340928	0.409	0.363	1
AT5G02290	0.684844	0.340896	0.163	0.162	1
AT1G20575	0.589028	0.340554	0.088	0.101	1
AT3G51620	0.408654	0.340423	0.069	0.084	1
AT5G58110	0.14876	0.340382	0.388	0.377	1
AT1G29850	0.0329074	0.340159	0.402	0.381	1
AT3G44020	0.0943891	0.340038	0.425	0.424	1
AT3G10940	7.12556e-06	0.339877	0.649	0.569	0.18867
AT3G09980	0.00062345	0.339616	0.595	0.533	1
AT2G06530	0.0979128	0.339498	0.408	0.397	1
AT1G09970	0.246949	0.339304	0.112	0.093	1
AT4G35980	0.903786	0.339166	0.112	0.115	1
AT5G67250	0.0793365	0.339156	0.319	0.3	1
AT5G60710	0.759246	0.339117	0.159	0.16	1
AT1G48520	0.000172626	0.338846	0.534	0.461	1
AT2G45810	0.920809	0.338731	0.237	0.251	1
AT1G10600	0.545533	0.338667	0.136	0.156	1
AT2G34060	0.464988	0.338245	0.05	0.041	1
AT1G32060	1.07855e-29	0.338209	0.996	0.995	2.85578e-25
AT1G53320	0.868512	0.338113	0.2	0.21	1
AT3G22990	0.750017	0.338064	0.11	0.122	1
AT3G11230	0.0948382	0.337847	0.295	0.271	1
AT5G38060	0.998474	0.337642	0.14	0.147	1
AT4G02350	0.963912	0.33663	0.101	0.102	1
AT3G27850	5.47447e-18	0.336267	0.982	0.961	1.44953e-13
AT5G08320	0.976835	0.336234	0.078	0.081	1
AT2G30766	0.00199004	0.336169	0.661	0.587	1
AT3G29400	0.581795	0.336009	0.062	0.072	1
AT5G51140	0.250525	0.335956	0.364	0.372	1
AT1G62740	0.775984	0.335918	0.139	0.151	1
AT2G17500	0.253679	0.335768	0.205	0.187	1
AT1G64355	0.0169964	0.335701	0.535	0.49	1
AT1G73720	0.958424	0.335684	0.13	0.133	1
AT5G08660	0.579662	0.335678	0.159	0.156	1
AT1G29150	0.798845	0.335658	0.249	0.262	1
AT5G16060	0.642419	0.335482	0.095	0.106	1
AT1G18340	0.888698	0.335318	0.091	0.092	1
AT3G21790	0.764551	0.335269	0.278	0.294	1
AT3G26980	0.245295	0.335076	0.139	0.122	1
AT1G72890	0.253109	0.335003	0.065	0.084	1
AT4G32440	0.407609	0.334878	0.05	0.061	1
AT5G54290	5.89608e-07	0.334648	0.833	0.804	0.0156116
AT1G20910	0.628252	0.334419	0.102	0.097	1
AT5G46390	0.195457	0.334291	0.327	0.327	1
AT5G51970	0.0291472	0.334254	0.459	0.443	1
AT1G63690	0.274169	0.33421	0.227	0.215	1
AT3G43220	0.922719	0.33417	0.096	0.097	1
AT3G47590	0.628592	0.334133	0.108	0.102	1
AT5G10620	0.918681	0.334059	0.122	0.124	1
AT4G16950	0.356834	0.334027	0.339	0.346	1
AT3G55040	0.000445295	0.333935	0.622	0.576	1
AT2G14260	0.0331036	0.333472	0.499	0.506	1
AT1G73530	0.000545378	0.33318	0.667	0.63	1
AT4G27740	0.361812	0.333167	0.212	0.201	1
AT1G78140	0.178335	0.33301	0.363	0.361	1
AT1G79510	0.0821205	0.332792	0.38	0.366	1
AT3G24350	0.344263	0.332667	0.16	0.149	1
AT4G36780	0.0737096	0.332585	0.409	0.395	1
AT2G17990	0.841892	0.332395	0.193	0.197	1
AT4G10610	0.662689	0.331977	0.234	0.239	1
AT3G24570	0.032044	0.331665	0.438	0.408	1
AT5G52970	0.000328459	0.331443	0.694	0.628	1
AT2G01350	0.586272	0.331261	0.314	0.33	1
AT5G11710	0.323805	0.331234	0.116	0.142	1
AT5G35180	0.658514	0.3312	0.164	0.185	1
AT3G12150	0.227202	0.331186	0.136	0.118	1
AT1G27000	0.463391	0.331073	0.307	0.312	1
AT4G16180	0.380497	0.330809	0.176	0.163	1
AT4G03080	0.188161	0.330575	0.22	0.199	1
AT3G32930	0.000227314	0.330521	0.717	0.702	1
AT3G03010	0.616897	0.330276	0.074	0.084	1
AT1G05190	7.95243e-22	0.330272	0.989	0.977	2.10564e-17
AT3G63080	0.396979	0.330209	0.187	0.178	1
AT5G38860	0.94406	0.330177	0.074	0.075	1
AT1G09620	0.145149	0.329963	0.312	0.287	1
AT3G27160	1.58475e-17	0.329823	0.977	0.957	4.19611e-13
AT1G80490	0.609574	0.32979	0.201	0.201	1
AT4G30900	0.561701	0.329612	0.101	0.115	1
AT1G23780	0.395824	0.329167	0.166	0.194	1
AT2G14835	0.828595	0.32895	0.14	0.142	1
AT1G70350	0.764359	0.328783	0.071	0.068	1
AT1G18160	0.798881	0.328743	0.088	0.086	1
AT3G19950	0.935093	0.328476	0.157	0.169	1
AT1G05840	0.826361	0.328455	0.2	0.21	1
AT1G63290	0.887678	0.328314	0.176	0.185	1
AT5G43320	0.369741	0.328173	0.22	0.21	1
AT2G36792	0.98449	0.328154	0.118	0.122	1
AT3G45620	0.155738	0.32809	0.058	0.081	1
AT5G26880	0.136589	0.328089	0.293	0.28	1
AT4G18593	0.401878	0.328029	0.317	0.323	1
AT5G15270	0.369537	0.328024	0.095	0.115	1
AT3G26300	0.8351	0.327935	0.174	0.19	1
AT3G06780	0.136796	0.327852	0.354	0.343	1
AT1G56180	0.271396	0.327258	0.231	0.217	1
AT1G54350	0.0050285	0.326912	0.555	0.515	1
AT4G32760	0.050817	0.326783	0.433	0.418	1
AT2G37500	0.142982	0.326579	0.229	0.206	1
AT1G51400	1.47987e-12	0.326477	0.983	0.98	3.9184e-08
AT3G10850	0.000300097	0.326129	0.516	0.447	1
AT1G31190	0.0504124	0.326049	0.462	0.442	1
AT3G50070	0.170333	0.325922	0.038	0.056	1
AT3G49645	0.335931	0.325902	0.04	0.052	1
AT1G22160	0.0187734	0.325631	0.589	0.558	1
AT1G32990	2.64392e-19	0.325282	0.989	0.969	7.00058e-15
AT2G42160	0.997071	0.325192	0.102	0.106	1
AT2G04230	0.820208	0.32497	0.164	0.169	1
AT3G06190	0.363094	0.324933	0.244	0.237	1
AT4G14615	0.820869	0.324723	0.211	0.233	1
AT4G23710	0.305824	0.324693	0.249	0.241	1
AT5G58970	0.175302	0.324584	0.089	0.07	1
AT3G21755	0.813935	0.32417	0.067	0.072	1
AT5G64460	0.000469286	0.323937	0.64	0.592	1
AT4G21090	0.330294	0.323843	0.086	0.106	1
AT5G23760	0.000137915	0.323794	0.633	0.558	1
AT5G11490	0.133101	0.323669	0.21	0.185	1
AT2G31810	0.107098	0.323319	0.477	0.492	1
AT5G20350	0.00958853	0.323138	0.432	0.39	1
AT1G21930	0.0311772	0.322761	0.391	0.368	1
AT4G00755	0.503213	0.32236	0.119	0.138	1
AT1G08380	2.80631e-33	0.322299	0.999	1	7.43054e-29
AT5G55380	0.697673	0.322293	0.058	0.054	1
AT5G02250	0.132205	0.321945	0.197	0.172	1
AT5G49015	0.158967	0.321662	0.082	0.11	1
AT1G18730	1.85967e-09	0.321636	0.916	0.871	4.92403e-05
AT2G37970	0.028271	0.321482	0.458	0.425	1
AT1G27921	0.145282	0.32101	0.266	0.244	1
AT5G62950	0.80327	0.320891	0.099	0.108	1
AT4G36515	0.297402	0.32077	0.13	0.115	1
AT1G26830	0.614627	0.320645	0.222	0.228	1
AT4G16980	6.55011e-18	0.320615	0.994	0.975	1.73434e-13
AT5G62640	0.197104	0.320494	0.088	0.113	1
AT3G16760	0.888723	0.320101	0.136	0.145	1
AT1G29810	0.259926	0.320039	0.136	0.118	1
AT1G18773	0.360575	0.320007	0.086	0.106	1
AT1G78150	0.207022	0.319802	0.35	0.352	1
AT2G31350	0.406619	0.31922	0.187	0.178	1
AT3G24740	0.606369	0.31918	0.129	0.147	1
AT4G38040	0.975934	0.318929	0.125	0.131	1
AT5G14220	0.5097	0.318757	0.228	0.228	1
AT2G32580	0.778798	0.318545	0.116	0.127	1
AT3G24503	0.0374049	0.318025	0.53	0.504	1
AT5G38520	5.65662e-07	0.317694	0.851	0.82	0.0149776
AT4G10340	2.57613e-29	0.317556	1	1	6.82107e-25
AT4G09040	0.00236143	0.317501	0.632	0.618	1
AT4G19960	0.590332	0.317474	0.228	0.228	1
AT2G01270	0.860271	0.317367	0.108	0.113	1
AT1G04810	0.707123	0.317297	0.11	0.12	1
AT5G39590	0.672894	0.31718	0.109	0.122	1
AT1G54520	0.00418891	0.317019	0.613	0.596	1
AT1G19000	6.31373e-07	0.316807	0.851	0.794	0.0167175
AT2G35840	0.000455085	0.316442	0.663	0.612	1
AT2G17200	0.09237	0.316415	0.34	0.32	1
AT3G29170	0.699647	0.316393	0.115	0.111	1
AT5G53160	0.243145	0.316277	0.296	0.287	1
AT1G61520	5.39017e-20	0.316277	0.997	0.993	1.42721e-15
AT2G46170	0.0770538	0.315867	0.068	0.099	1
AT2G46820	2.50916e-33	0.315828	1	0.996	6.64374e-29
AT5G22830	0.0192262	0.315681	0.384	0.341	1
AT2G38140	3.77758e-19	0.31557	0.987	0.984	1.00023e-14
AT5G19500	0.89087	0.315221	0.2	0.21	1
AT2G41905	0.79301	0.315125	0.18	0.185	1
AT3G14660	0.0250613	0.314978	0.487	0.478	1
AT5G47190	8.37419e-13	0.314905	0.972	0.944	2.21732e-08
AT1G35680	3.35706e-12	0.31484	0.952	0.919	8.88881e-08
AT1G64650	0.756063	0.314046	0.122	0.135	1
AT1G49840	0.860654	0.313761	0.069	0.068	1
AT2G47070	0.265851	0.313208	0.395	0.406	1
AT3G24070	0.212299	0.313065	0.037	0.052	1
AT5G16730	0.0941008	0.312726	0.384	0.363	1
AT2G38660	0.89614	0.312396	0.082	0.083	1
AT1G21065	4.75799e-06	0.312344	0.824	0.77	0.125982
AT3G48380	0.906321	0.31232	0.115	0.117	1
AT4G32340	0.00188827	0.312311	0.673	0.639	1
AT2G31670	0.00108468	0.312299	0.63	0.585	1
AT1G20020	2.31618e-27	0.312235	1	0.996	6.13279e-23
AT5G56290	0.117029	0.312203	0.399	0.399	1
AT1G15230	0.0331459	0.312009	0.388	0.368	1
AT1G72420	0.769685	0.311977	0.078	0.075	1
AT4G38490	0.959466	0.311592	0.195	0.208	1
AT4G13500	4.00147e-10	0.311458	0.909	0.867	1.05951e-05
AT5G13530	0.948007	0.31138	0.078	0.081	1
AT5G44730	0.626128	0.311112	0.095	0.09	1
AT1G67700	6.70926e-11	0.310915	0.931	0.874	1.77648e-06
AT3G03773	0.744308	0.310759	0.062	0.068	1
AT4G17900	0.575396	0.310462	0.163	0.158	1
AT3G07565	0.754208	0.310413	0.194	0.199	1
AT2G41120	0.154375	0.310225	0.273	0.26	1
AT4G17950	0.88878	0.31015	0.102	0.11	1
AT2G36835	2.13259e-06	0.310026	0.773	0.738	0.0564667
AT1G33810	3.02377e-05	0.309918	0.763	0.711	0.800633
AT1G49480	0.00215997	0.309858	0.487	0.433	1
AT4G31140	0.601984	0.3098	0.064	0.057	1
AT3G26590	0.222153	0.309795	0.212	0.194	1
AT5G50400	0.64582	0.309659	0.054	0.061	1
AT4G38220	0.0471685	0.309584	0.46	0.451	1
AT3G62550	0.0737766	0.309533	0.673	0.691	1
AT2G02760	0.0148104	0.30953	0.55	0.53	1
AT2G43280	0.947529	0.309505	0.086	0.09	1
AT1G51720	0.659156	0.309412	0.119	0.131	1
AT3G12120	1.10714e-07	0.30872	0.943	0.905	0.00293147
AT1G76100	6.70986e-15	0.308694	0.98	0.948	1.77664e-10
AT1G23310	3.97564e-28	0.30819	1	0.996	1.05267e-23
AT3G06580	0.264309	0.307877	0.339	0.338	1
AT1G80000	0.555386	0.307812	0.142	0.162	1
AT3G01300	0.970727	0.307624	0.152	0.158	1
AT5G65575	0.666162	0.307292	0.105	0.117	1
AT5G63370	0.32483	0.307072	0.217	0.206	1
AT3G13490	0.353413	0.307026	0.429	0.452	1
AT1G48900	0.678228	0.30696	0.214	0.219	1
AT5G22210	0.110727	0.30689	0.398	0.395	1
AT1G71695	0.0896927	0.306783	0.245	0.212	1
AT3G49800	0.921253	0.306734	0.171	0.178	1
AT3G46820	0.762649	0.306569	0.153	0.154	1
AT4G28770	0.826231	0.30656	0.095	0.102	1
AT1G71500	3.54531e-14	0.306229	0.972	0.944	9.38727e-10
AT1G64430	0.025948	0.305748	0.528	0.504	1
AT2G13360	9.10793e-23	0.305698	1	0.995	2.4116e-18
AT3G15060	0.881305	0.305677	0.078	0.083	1
AT1G30690	0.893517	0.305652	0.215	0.233	1
AT3G59360	0.522809	0.305612	0.069	0.081	1
AT3G63190	8.91457e-10	0.30555	0.907	0.86	2.3604e-05
AT3G10140	0.320745	0.305535	0.062	0.079	1
AT3G56910	6.5507e-17	0.30553	0.979	0.966	1.73449e-12
AT3G02280	0.168514	0.305425	0.04	0.057	1
AT3G09760	0.465977	0.30542	0.078	0.093	1
AT2G24765	0.319499	0.305327	0.312	0.312	1
AT2G36000	0.0510953	0.305231	0.51	0.494	1
AT3G55020	0.685392	0.305109	0.313	0.332	1
AT1G75380	1.17423e-05	0.305062	0.88	0.84	0.310912
AT4G32900	0.0745569	0.305049	0.316	0.289	1
AT1G04440	0.423092	0.305048	0.115	0.104	1
AT2G01918	0.1792	0.305039	0.293	0.282	1
AT4G01710	0.506999	0.304937	0.091	0.083	1
AT2G31890	0.650992	0.304863	0.368	0.39	1
AT5G53850	0.0138739	0.304601	0.499	0.481	1
AT3G19553	0.578778	0.304559	0.061	0.07	1
AT3G10520	0.0025408	0.30433	0.729	0.716	1
AT2G02510	0.000473214	0.304023	0.584	0.533	1
AT4G31590	0.122601	0.303575	0.069	0.097	1
AT1G76600	0.127804	0.303425	0.147	0.12	1
AT5G11750	0.797752	0.303355	0.075	0.074	1
AT3G25920	8.62513e-12	0.303055	0.959	0.934	2.28376e-07
AT5G51150	0.425542	0.303012	0.064	0.077	1
AT2G16460	0.492812	0.303003	0.089	0.104	1
AT5G43460	0.00378549	0.302967	0.561	0.522	1
AT3G24040	0.867816	0.302915	0.119	0.127	1
AT4G30845	0.317759	0.302908	0.166	0.201	1
AT3G52070	0.313753	0.302788	0.273	0.264	1
[truncated: 4,877 more rows]

## Sheet: Number_cells
Supplemental Table 9. Drought-responsive genes in the Arabidopsis leaf mesophyll.
Number of cells per population compared in the differential expression analysis.
FD = Fixed-Digested, WW = well-watered, MD = mild drought
	WW (FD)	MD (FD)
Rest of mesophyll	16014	14238
Iron deprivation response	171	535
Canonical drought response	33	524

## Sheet: MINI-EX input
Supplemental Table 9. Drought-responsive genes in the Arabidopsis leaf mesophyll.
Marker genes of each population used as input for the MINI-EX analysis.
gene	p_val	avg_log2FC	pct.1	pct.2	p_val_adj	cluster
AT5G61410	9.11502e-171	0.670656767630411	0.989	0.975	2.41347e-166	Rest_mesophyll
AT1G60950	5.24906e-149	0.602508813747318	0.999	0.998	1.38985e-144	Rest_mesophyll
AT5G17170	5.83271e-149	15335478809408	0.734	0.384	1.54438e-144	Rest_mesophyll
AT4G25050	7.97482e-138	0.561468506037003	0.992	0.983	2.11157e-133	Rest_mesophyll
AT2G28190	1.43457e-131	274995788134342	0.553	0.207	3.79845e-127	Rest_mesophyll
AT3G61870	1.69742e-119	0.914591473026166	0.871	0.713	4.49444e-116	Rest_mesophyll
AT5G64040	3.97392e-110	0.525456317642135	0.982	0.962	1.05222e-105	Rest_mesophyll
AT1G07890	1.37223e-96	118315847001821	0.697	0.397	3.63338e-91	Rest_mesophyll
AT5G51720	4.7953e-91	184215792372815	0.525	0.219	1.2697e-86	Rest_mesophyll
AT1G31330	1.32862e-88	0.350698720129555	1	1	3.51793e-84	Rest_mesophyll
AT3G04400	1.49466e-79	0.590241322196339	0.976	0.961	3.95757e-75	Rest_mesophyll
AT1G58290	2.02776e-77	145953464297405	0.562	0.281	5.36909e-72	Rest_mesophyll
AT5G40950	7.12658e-66	0.427050061017675	0.974	0.957	1.88698e-61	Rest_mesophyll
AT5G20290	7.61895e-66	0.624833370834683	0.943	0.913	2.01735e-61	Rest_mesophyll
AT3G11940	3.25541e-65	0.613373391740551	0.938	0.911	8.61968e-61	Rest_mesophyll
AT1G55490	1.08105e-64	0.582949102090976	0.939	0.911	2.8624e-60	Rest_mesophyll
AT3G52380	6.08817e-62	0.681600835261246	0.865	0.797	1.61203e-57	Rest_mesophyll
AT5G02960	1.16076e-61	0.655860957097987	0.909	0.873	3.07345e-57	Rest_mesophyll
AT3G53460	2.63666e-60	0.588088459809625	0.953	0.946	6.98136e-56	Rest_mesophyll
AT3G08740	8.44915e-58	0.670280927336673	0.855	0.784	2.23717e-54	Rest_mesophyll
AT2G10940	1.80945e-55	0.347049787574629	0.999	1	4.79107e-51	Rest_mesophyll
AT4G13250	3.47065e-55	0.965216022331473	0.63	0.394	9.18958e-51	Rest_mesophyll
AT2G33370	9.56499e-55	0.861295272459224	0.765	0.641	2.53262e-51	Rest_mesophyll
AT2G27720	3.72652e-53	0.588480179454669	0.932	0.907	9.86708e-49	Rest_mesophyll
AT5G20720	3.99513e-53	0.486862393622041	0.961	0.944	1.05783e-48	Rest_mesophyll
AT5G60390	4.06209e-53	0.524348796346037	0.973	0.952	1.07556e-48	Rest_mesophyll
AT2G36885	1.28558e-52	172994510242522	0.404	0.17	3.40395e-48	Rest_mesophyll
AT4G25100	3.9794e-52	0.808684043689008	0.783	0.626	1.05367e-47	Rest_mesophyll
AT3G09200	1.69797e-51	0.724973700609286	0.843	0.776	4.49588e-47	Rest_mesophyll
AT1G01100	4.22349e-51	0.594149004308167	0.918	0.87	1.1183e-46	Rest_mesophyll
AT3G11510	4.85701e-51	0.66428184303129	0.883	0.82	1.28604e-46	Rest_mesophyll
AT2G26500	5.51811e-51	0.339796967568473	0.986	0.987	1.46108e-46	Rest_mesophyll
AT1G02780	4.04668e-50	0.579360565944359	0.909	0.865	1.07148e-45	Rest_mesophyll
AT5G08280	3.41989e-49	0.628330558010172	0.841	0.78	9.05518e-45	Rest_mesophyll
AT5G18380	1.20821e-48	0.560905416850482	0.917	0.891	3.1991e-44	Rest_mesophyll
AT2G37220	3.52472e-49	0.30807581943791	0.996	0.994	9.33276e-45	Rest_mesophyll
AT3G60245	2.79389e-46	0.581859930240468	0.917	0.88	7.39766e-42	Rest_mesophyll
AT3G23940	7.37033e-46	135951195429485	0.488	0.28	1.95151e-41	Rest_mesophyll
AT3G56340	6.51006e-45	0.593237079035753	0.904	0.873	1.72373e-40	Rest_mesophyll
AT4G27090	8.46562e-45	0.536827388058903	0.923	0.895	2.24153e-40	Rest_mesophyll
AT1G70600	2.25335e-44	0.724765382724808	0.848	0.801	5.96641e-41	Rest_mesophyll
AT3G52590	5.77869e-44	0.57214400800829	0.91	0.886	1.53008e-39	Rest_mesophyll
AT3G52150	1.33104e-43	0.453319103360806	0.923	0.899	3.52434e-39	Rest_mesophyll
AT1G07770	3.88132e-43	0.530905786023149	0.899	0.87	1.02769e-38	Rest_mesophyll
AT5G47700	4.80991e-43	0.739615164719074	0.803	0.718	1.27357e-39	Rest_mesophyll
AT1G52300	2.8555e-42	0.671492186051462	0.845	0.779	7.5608e-38	Rest_mesophyll
AT4G39200	7.02766e-42	0.522353692432985	0.911	0.886	1.86078e-37	Rest_mesophyll
AT4G25030	9.62113e-42	15477628090944	0.378	0.167	2.54748e-37	Rest_mesophyll
AT1G64510	3.59911e-41	0.291855786841946	0.987	0.987	9.52972e-38	Rest_mesophyll
AT2G39460	4.24348e-41	0.601863136028462	0.877	0.842	1.12359e-36	Rest_mesophyll
AT2G27710	5.37312e-42	0.689104510232258	0.855	0.789	1.42269e-36	Rest_mesophyll
AT5G13630	1.00825e-41	0.522164134986114	0.887	0.839	2.66965e-36	Rest_mesophyll
AT5G47930	2.88108e-40	0.686419881751336	0.817	0.747	7.62853e-36	Rest_mesophyll
AT1G14320	5.35584e-40	0.662902009141134	0.849	0.78	1.41812e-35	Rest_mesophyll
AT4G33865	1.11078e-38	0.458351825158302	0.951	0.942	2.94111e-34	Rest_mesophyll
AT3G49910	1.53635e-38	0.594065989756562	0.874	0.822	4.06794e-34	Rest_mesophyll
AT3G09500	2.5698e-38	0.539090621491407	0.89	0.858	6.80433e-34	Rest_mesophyll
AT2G28000	3.3625e-38	0.626277956981278	0.856	0.802	8.90324e-36	Rest_mesophyll
AT5G02450	3.92346e-38	0.644438361781127	0.845	0.797	1.03885e-33	Rest_mesophyll
AT3G13470	2.28573e-37	0.764733552762857	0.751	0.644	6.05215e-33	Rest_mesophyll
AT3G62250	3.1225e-37	0.562038982326693	0.888	0.865	8.26775e-33	Rest_mesophyll
AT2G27530	1.73046e-36	0.64031942315234	0.846	0.789	4.58192e-32	Rest_mesophyll
AT1G67430	3.0023e-36	0.631270546647202	0.842	0.781	7.9495e-32	Rest_mesophyll
AT1G43170	8.15533e-36	0.627444040772198	0.843	0.789	2.15937e-31	Rest_mesophyll
AT5G38420	1.62371e-35	0.233728172580794	1	1	4.29925e-31	Rest_mesophyll
AT3G04840	5.12651e-35	0.67001222571403	0.802	0.715	1.3574e-30	Rest_mesophyll
AT5G63310	5.30628e-35	0.396707629311706	0.935	0.909	1.405e-30	Rest_mesophyll
AT1G20620	8.39908e-35	14722405630784	0.52	0.336	2.22391e-30	Rest_mesophyll
AT5G03850	9.68996e-35	0.684991834499069	0.788	0.709	2.56571e-30	Rest_mesophyll
AT4G08390	2.5228e-34	172026259111679	0.295	0.107	6.67987e-30	Rest_mesophyll
AT3G11120	3.7544e-34	0.622423028314243	0.818	0.754	9.94091e-30	Rest_mesophyll
AT4G31700	5.02901e-33	0.847003558760008	0.654	0.523	1.33158e-28	Rest_mesophyll
AT1G62780	5.63319e-33	0.396213240305582	0.926	0.904	1.49155e-28	Rest_mesophyll
AT5G11450	1.23005e-32	0.498904076781351	0.865	0.835	3.25693e-28	Rest_mesophyll
AT1G33120	2.71367e-31	0.555832339314925	0.872	0.835	7.18525e-27	Rest_mesophyll
AT5G02870	2.97743e-31	0.673439263963477	0.807	0.759	7.88363e-27	Rest_mesophyll
AT3G06700	5.11333e-31	0.572316311649253	0.844	0.797	1.35391e-27	Rest_mesophyll
AT2G25210	5.96227e-31	0.809910627004795	0.716	0.624	1.57869e-26	Rest_mesophyll
AT3G02080	7.06167e-32	0.605678334799852	0.811	0.751	1.86979e-26	Rest_mesophyll
AT4G17390	7.51916e-31	0.675657365083229	0.788	0.718	1.99092e-26	Rest_mesophyll
AT2G41840	1.10148e-30	0.564411098033614	0.849	0.828	2.91649e-26	Rest_mesophyll
AT1G69620	1.04122e-29	0.468112451993778	0.899	0.882	2.75694e-25	Rest_mesophyll
AT5G51010	3.78304e-29	0.659454781735945	0.736	0.645	1.00167e-24	Rest_mesophyll
AT4G14320	8.03434e-29	0.594401785788367	0.807	0.762	2.12733e-24	Rest_mesophyll
AT4G04770	3.81535e-28	119672541374947	0.45	0.278	1.01023e-23	Rest_mesophyll
AT1G04270	4.66014e-28	0.494530688522714	0.885	0.854	1.23391e-23	Rest_mesophyll
AT3G56090	7.74176e-28	0.726598015063349	0.665	0.539	2.04986e-23	Rest_mesophyll
AT5G15200	1.2631e-27	0.506942356344545	0.873	0.827	3.34443e-23	Rest_mesophyll
AT3G08580	2.06159e-27	0.308193213880167	0.97	0.958	5.45867e-23	Rest_mesophyll
AT5G63570	4.14019e-27	0.633527645135159	0.745	0.682	1.09624e-22	Rest_mesophyll
AT1G12520	4.52907e-27	246071075331037	0.219	0.065	1.19921e-22	Rest_mesophyll
AT3G49010	1.16636e-26	0.747095076577838	0.713	0.616	3.08829e-24	Rest_mesophyll
AT1G48350	6.65928e-26	0.273492918546264	0.983	0.979	1.76324e-21	Rest_mesophyll
AT1G57660	7.21862e-26	0.584082249212716	0.803	0.751	1.91135e-21	Rest_mesophyll
AT3G05590	9.06452e-26	0.601451435339108	0.825	0.793	2.4001e-21	Rest_mesophyll
AT4G15000	9.13369e-26	0.593919539800642	0.787	0.728	2.41842e-21	Rest_mesophyll
AT3G13120	9.46306e-26	0.308484989854366	0.96	0.951	2.50563e-21	Rest_mesophyll
AT2G36620	9.6624e-26	0.571011175465224	0.808	0.755	2.55841e-21	Rest_mesophyll
AT3G63190	9.8523e-26	0.417894435795404	0.899	0.886	2.60869e-22	Rest_mesophyll
AT2G44650	1.1494e-25	0.403833371885185	0.891	0.865	3.04337e-21	Rest_mesophyll
AT1G04480	1.17006e-25	0.591075243623577	0.817	0.767	3.09809e-23	Rest_mesophyll
AT1G22780	1.33443e-24	0.732899275169126	0.673	0.557	3.5333e-20	Rest_mesophyll
AT3G24830	2.81912e-24	0.581391074639228	0.782	0.724	7.46447e-20	Rest_mesophyll
AT1G26630	3.99206e-24	0.321937521091294	0.958	0.954	1.05702e-19	Rest_mesophyll
AT3G14930	5.10504e-24	0.548445663200509	0.776	0.698	1.35171e-19	Rest_mesophyll
AT2G01250	7.38325e-24	0.643094514134079	0.754	0.677	1.95494e-19	Rest_mesophyll
AT3G06355	8.15723e-24	0.616957722826071	0.929	0.926	2.15987e-19	Rest_mesophyll
AT5G14910	9.66148e-24	0.321506394949569	0.941	0.93	2.55817e-20	Rest_mesophyll
AT2G19730	1.74264e-23	0.685526013354308	0.721	0.638	4.61415e-19	Rest_mesophyll
AT4G18100	3.13965e-23	0.636469391084287	0.795	0.743	8.31318e-19	Rest_mesophyll
AT2G40300	3.269e-23	174701340643304	0.253	0.098	8.65566e-20	Rest_mesophyll
AT5G07090	4.47007e-23	0.63228400341797	0.745	0.685	1.18359e-18	Rest_mesophyll
AT1G08830	4.71582e-23	222731840885262	0.215	0.069	1.24865e-18	Rest_mesophyll
AT3G62530	5.08776e-23	0.411191299105568	0.901	0.88	1.34714e-19	Rest_mesophyll
AT5G47190	1.25097e-22	0.285584936753141	0.962	0.96	3.31232e-18	Rest_mesophyll
ATCG01130	1.87991e-22	0.441047581165776	0.995	0.991	4.97762e-18	Rest_mesophyll
AT1G77940	2.63387e-22	0.521376433620442	0.834	0.794	6.97396e-18	Rest_mesophyll
AT4G29060	3.57681e-22	0.394545009026793	0.919	0.903	9.47068e-18	Rest_mesophyll
AT3G47650	5.05732e-22	0.312600918791705	0.963	0.95	1.33908e-17	Rest_mesophyll
AT3G44010	6.41357e-22	0.493615966121008	0.859	0.822	1.69818e-17	Rest_mesophyll
AT1G33140	1.45542e-21	0.489332389171447	0.834	0.782	3.85367e-17	Rest_mesophyll
AT3G44890	2.04246e-21	0.289070252144333	0.956	0.94	5.40801e-18	Rest_mesophyll
AT5G55220	2.21922e-21	0.428489063164741	0.868	0.844	5.87606e-19	Rest_mesophyll
AT1G78630	2.56553e-21	0.291896291789556	0.971	0.952	6.793e-18	Rest_mesophyll
AT3G59540	3.66816e-21	0.528022702354653	0.859	0.84	9.71255e-17	Rest_mesophyll
AT4G17560	3.95053e-21	0.3416825385219	0.927	0.911	1.04602e-16	Rest_mesophyll
AT2G37660	8.73551e-21	0.335934013209134	0.905	0.885	2.31299e-16	Rest_mesophyll
AT3G62030	3.95592e-20	0.1798561733235	0.999	0.998	1.04745e-17	Rest_mesophyll
AT3G53740	6.39121e-20	0.552933985682998	0.801	0.759	1.69226e-15	Rest_mesophyll
AT4G34620	1.9039e-19	0.207473663717405	0.998	0.996	5.04115e-15	Rest_mesophyll
AT1G56045	2.89192e-19	0.521079190153254	0.815	0.795	7.65723e-15	Rest_mesophyll
AT4G28080	5.52737e-19	0.460083585266106	0.863	0.824	1.46354e-14	Rest_mesophyll
AT3G25920	5.87193e-19	0.269783254853933	0.957	0.948	1.55477e-14	Rest_mesophyll
AT3G61110	7.0999e-19	0.582676565300358	0.754	0.685	1.87991e-14	Rest_mesophyll
AT5G15780	8.65998e-19	0.53827927631486	0.79	0.717	2.29299e-17	Rest_mesophyll
AT5G39740	1.14644e-18	0.610806400669253	0.735	0.66	3.03556e-14	Rest_mesophyll
AT5G56670	1.16972e-18	0.618862268759625	0.715	0.643	3.09718e-14	Rest_mesophyll
AT1G09690	2.18108e-18	0.460306272352038	0.862	0.839	5.77506e-14	Rest_mesophyll
AT4G35090	2.24941e-18	0.3673754823942	0.861	0.773	5.95598e-14	Rest_mesophyll
AT4G16720	3.95706e-18	0.59774144847213	0.768	0.709	1.04775e-13	Rest_mesophyll
AT2G34480	4.41446e-18	0.525422283497909	0.802	0.747	1.16886e-13	Rest_mesophyll
AT4G31985	4.46339e-18	0.510563597835692	0.81	0.766	1.18182e-13	Rest_mesophyll
AT3G53020	5.06659e-18	0.546855065245988	0.787	0.742	1.34153e-13	Rest_mesophyll
AT1G32200	5.19378e-18	0.622022094745608	0.658	0.559	1.37521e-13	Rest_mesophyll
AT5G27850	5.87228e-20	0.5960988693979	0.741	0.669	1.55486e-13	Rest_mesophyll
AT1G41880	6.78568e-18	0.565032633494599	0.754	0.686	1.79671e-13	Rest_mesophyll
AT3G56020	1.0602e-17	0.592388131773602	0.751	0.685	2.8072e-13	Rest_mesophyll
AT5G23740	1.33767e-17	0.709770854115839	0.673	0.588	3.5419e-13	Rest_mesophyll
AT3G53890	2.13336e-17	0.606088615032511	0.71	0.623	5.64871e-13	Rest_mesophyll
AT1G18540	2.55523e-17	0.575408948051084	0.798	0.761	6.76574e-13	Rest_mesophyll
AT3G15640	3.28809e-17	145437437779914	0.253	0.112	8.70621e-13	Rest_mesophyll
AT5G52650	3.32153e-17	0.593084845139232	0.74	0.673	8.79474e-13	Rest_mesophyll
AT1G18080	4.11783e-18	0.579810770341721	0.736	0.673	1.09032e-12	Rest_mesophyll
AT1G54580	4.66225e-17	0.9766928122086	0.425	0.27	1.23447e-12	Rest_mesophyll
AT5G28060	4.85022e-17	0.546006770218191	0.794	0.747	1.28424e-12	Rest_mesophyll
AT1G17880	8.6893e-17	0.464559990094991	0.852	0.831	2.30075e-12	Rest_mesophyll
AT2G38140	1.36495e-16	0.224620869535275	0.984	0.986	3.61411e-12	Rest_mesophyll
AT5G58250	2.04376e-16	0.508585249941433	0.785	0.743	5.41146e-13	Rest_mesophyll
AT4G27600	2.7755e-16	0.456654998221439	0.802	0.759	7.34897e-12	Rest_mesophyll
AT1G07320	3.12371e-16	0.254786733794713	0.96	0.964	8.27095e-12	Rest_mesophyll
AT4G01310	3.64269e-16	0.247290688513793	0.969	0.964	9.64511e-12	Rest_mesophyll
AT5G27770	5.03501e-16	0.581558050149756	0.748	0.686	1.33317e-11	Rest_mesophyll
AT2G18020	6.09167e-16	0.444834272606172	0.862	0.839	1.61295e-11	Rest_mesophyll
AT2G05710	8.60333e-16	13995592646775	0.285	0.145	2.27799e-11	Rest_mesophyll
AT3G48870	1.1253e-15	0.804764456406656	0.611	0.517	2.97958e-11	Rest_mesophyll
AT2G47110	1.99086e-15	0.466203595385503	0.826	0.803	5.27139e-11	Rest_mesophyll
AT1G35680	3.06289e-16	0.284969687911443	0.937	0.937	8.10993e-11	Rest_mesophyll
AT2G33450	3.57237e-15	0.267208164429461	0.951	0.946	9.45891e-11	Rest_mesophyll
AT1G72370	5.55008e-16	0.636516417525278	0.703	0.626	1.46955e-10	Rest_mesophyll
AT1G29070	6.30515e-15	0.217008428880901	0.992	0.988	1.66948e-10	Rest_mesophyll
AT1G03475	7.72269e-17	0.332790179494915	0.898	0.885	2.04481e-10	Rest_mesophyll
AT4G09320	1.10176e-14	0.42792858701791	0.863	0.83	2.91725e-10	Rest_mesophyll
AT5G19750	1.6896e-14	113553444113566	0.352	0.212	4.47372e-10	Rest_mesophyll
AT5G17920	2.08933e-14	0.303255083835471	0.929	0.928	5.53212e-10	Rest_mesophyll
AT5G01590	2.32604e-14	0.594520782407857	0.671	0.585	6.1589e-11	Rest_mesophyll
AT3G07430	2.40997e-14	0.8270219274632	0.545	0.429	6.38112e-10	Rest_mesophyll
AT4G24770	3.63832e-14	0.216144042471175	0.997	0.994	9.63354e-12	Rest_mesophyll
AT5G49910	3.74604e-14	0.509212451094292	0.758	0.694	9.91876e-10	Rest_mesophyll
AT1G09750	4.24512e-14	0.732734159323755	0.61	0.504	1.12402e-09	Rest_mesophyll
AT5G22440	8.96407e-14	0.771101639388333	0.581	0.473	2.37351e-10	Rest_mesophyll
AT5G46290	9.46893e-14	0.385234883003772	0.84	0.814	2.50718e-09	Rest_mesophyll
AT4G10480	1.02485e-13	0.726177140130098	0.609	0.511	2.71359e-09	Rest_mesophyll
AT3G08520	1.17893e-13	0.641971955397562	0.687	0.622	3.12157e-09	Rest_mesophyll
AT5G56710	1.21408e-13	0.562216413667848	0.732	0.675	3.21464e-09	Rest_mesophyll
AT3G60770	1.27414e-13	0.574058494368656	0.714	0.643	3.37368e-09	Rest_mesophyll
AT5G59850	1.28392e-13	0.694514233587382	0.627	0.531	3.39955e-09	Rest_mesophyll
AT2G24090	2.17527e-14	0.24150235178362	0.96	0.956	5.75969e-09	Rest_mesophyll
AT2G47940	2.62186e-13	0.394842586608788	0.824	0.805	6.94216e-09	Rest_mesophyll
AT3G18740	3.06174e-15	0.422181136072389	0.84	0.828	8.10687e-09	Rest_mesophyll
AT2G47610	3.21297e-13	0.584342348108706	0.701	0.636	8.50731e-09	Rest_mesophyll
AT3G04920	3.7553e-13	0.546719611208002	0.724	0.657	9.94327e-09	Rest_mesophyll
AT1G15930	4.80422e-13	0.558546733742422	0.742	0.686	1.27206e-08	Rest_mesophyll
AT2G43030	6.3002e-13	0.279720146542462	0.917	0.904	1.66817e-08	Rest_mesophyll
AT5G04590	6.83447e-13	0.597601285244478	0.519	0.372	1.80963e-08	Rest_mesophyll
AT3G18000	7.41441e-13	138270557611173	0.313	0.182	1.96319e-08	Rest_mesophyll
AT1G11430	8.08178e-13	0.47538087871564	0.772	0.722	2.13989e-08	Rest_mesophyll
AT4G34670	8.44036e-14	0.501450692518215	0.776	0.742	2.23484e-08	Rest_mesophyll
AT3G25520	8.74052e-13	0.55658679007152	0.742	0.687	2.31431e-08	Rest_mesophyll
AT1G53240	8.82054e-13	0.491217299869489	0.735	0.681	2.3355e-08	Rest_mesophyll
AT5G23310	1.43968e-12	105957819750809	0.351	0.216	3.81198e-08	Rest_mesophyll
AT1G26880	1.62177e-13	0.626140066517914	0.657	0.572	4.29414e-08	Rest_mesophyll
AT2G43460	1.63301e-12	0.500383347029426	0.759	0.717	4.32389e-08	Rest_mesophyll
AT4G20360	2.11415e-12	0.208859901243637	0.995	0.99	5.59785e-08	Rest_mesophyll
AT1G74970	2.87424e-12	0.213621546594855	0.977	0.978	7.61041e-08	Rest_mesophyll
AT3G22230	5.78975e-12	0.558899504721579	0.725	0.667	1.53301e-07	Rest_mesophyll
AT3G48930	6.25966e-12	0.599773571210903	0.668	0.576	1.65743e-07	Rest_mesophyll
AT3G63490	1.16944e-11	0.229021633503644	0.968	0.969	3.09643e-07	Rest_mesophyll
AT2G02100	1.55148e-11	0.64644464180393	0.52	0.391	4.10802e-07	Rest_mesophyll
AT5G54160	2.53861e-11	0.977897709021293	0.378	0.248	6.72173e-07	Rest_mesophyll
AT1G49010	2.54725e-11	100851600209387	0.344	0.209	6.7446e-07	Rest_mesophyll
AT5G45410	2.81124e-12	114853913754071	0.268	0.138	7.44361e-07	Rest_mesophyll
AT3G53430	3.71719e-11	0.395646447125598	0.83	0.802	9.84237e-07	Rest_mesophyll
AT5G09510	6.42219e-11	0.553582967930264	0.727	0.666	1.70047e-06	Rest_mesophyll
AT4G13940	8.95666e-11	0.292151571415554	0.931	0.926	2.37154e-06	Rest_mesophyll
AT1G09590	1.17507e-10	0.644520950584474	0.631	0.543	3.11135e-06	Rest_mesophyll
AT5G13510	1.53604e-10	0.239361270729248	0.952	0.939	4.06713e-06	Rest_mesophyll
AT3G51820	1.63139e-10	0.326299067759678	0.85	0.827	4.31959e-07	Rest_mesophyll
AT2G36170	1.73243e-10	0.632908406303159	0.645	0.569	4.58713e-06	Rest_mesophyll
AT4G00100	2.37593e-10	0.462501782042498	0.804	0.777	6.29098e-06	Rest_mesophyll
AT4G18730	2.64295e-10	0.67741808562436	0.588	0.489	6.998e-06	Rest_mesophyll
AT2G40205	4.03705e-10	0.638879197441601	0.656	0.581	1.06893e-05	Rest_mesophyll
AT1G08360	5.5496e-10	0.422889526480688	0.785	0.747	1.46942e-05	Rest_mesophyll
AT2G24060	6.37516e-10	0.367429287359896	0.823	0.803	1.68802e-05	Rest_mesophyll
AT1G06950	6.90555e-10	0.74902203525734	0.524	0.42	1.82845e-05	Rest_mesophyll
AT5G41520	9.50638e-10	0.431567315233284	0.812	0.773	2.5171e-06	Rest_mesophyll
AT1G32990	1.09117e-09	0.200434741438805	0.978	0.98	2.8892e-05	Rest_mesophyll
AT5G08410	2.21346e-09	0.461057635400369	0.724	0.658	5.86079e-05	Rest_mesophyll
AT3G62870	3.03622e-09	0.5706476048241	0.661	0.584	8.0393e-06	Rest_mesophyll
AT3G28900	3.26272e-09	0.679475797824634	0.607	0.536	8.63903e-05	Rest_mesophyll
AT3G45030	3.4551e-09	0.5549942347756	0.665	0.592	9.14842e-05	Rest_mesophyll
AT3G05560	4.47647e-09	0.614971566512926	0.643	0.57	1.18528e-05	Rest_mesophyll
AT3G13920	6.78542e-09	0.333244745839246	0.872	0.86	1.79664e-05	Rest_mesophyll
AT4G24280	7.96234e-09	0.409022404187144	0.806	0.784	0.000210827	Rest_mesophyll
AT4G00810	1.29908e-08	0.336045889456084	0.876	0.871	0.00034397	Rest_mesophyll
AT5G61170	1.30722e-08	0.641166868902786	0.63	0.559	0.000346127	Rest_mesophyll
AT5G30510	2.0353e-08	0.192860331169845	0.984	0.981	0.000538907	Rest_mesophyll
AT5G57290	2.2301e-08	0.457158836836021	0.765	0.722	0.000590486	Rest_mesophyll
AT1G27400	2.40948e-08	0.51772404197821	0.741	0.709	0.000637983	Rest_mesophyll
AT5G10360	2.73938e-08	0.493989374312446	0.72	0.671	0.000725334	Rest_mesophyll
AT2G36160	3.31228e-08	0.495677640086961	0.747	0.713	0.000877025	Rest_mesophyll
AT3G11630	3.99045e-08	0.166221447501283	0.991	0.994	0.00105659	Rest_mesophyll
AT3G17170	4.0712e-08	0.973581309403283	0.404	0.288	0.00107797	Rest_mesophyll
AT1G79850	6.92826e-10	0.199722895586707	0.98	0.976	0.00183446	Rest_mesophyll
AT4G28660	8.16621e-08	0.324160139836708	0.854	0.829	0.000216225	Rest_mesophyll
ATCG00040	1.21459e-07	0.645427084715742	0.871	0.821	0.00321599	Rest_mesophyll
AT3G02560	1.21983e-07	0.726774104156143	0.501	0.395	0.00322987	Rest_mesophyll
AT5G08050	1.45491e-07	0.302718855700061	0.874	0.865	0.00385231	Rest_mesophyll
AT1G14810	1.63665e-08	0.665329242283422	0.586	0.498	0.00433352	Rest_mesophyll
AT3G58610	2.38718e-07	0.380452445262184	0.815	0.79	0.00632077	Rest_mesophyll
AT1G56070	2.68403e-07	0.424830995640288	0.821	0.786	0.00710678	Rest_mesophyll
AT5G12860	4.27051e-07	0.282566468339272	0.896	0.886	0.0113075	Rest_mesophyll
AT1G07940	4.45507e-07	0.376271917920914	0.821	0.796	0.0117961	Rest_mesophyll
AT1G21600	7.81039e-07	0.536292508843507	0.668	0.598	0.0206804	Rest_mesophyll
AT1G74730	9.69372e-07	0.268294042892832	0.907	0.899	0.025667	Rest_mesophyll
AT4G14880	1.52391e-06	0.339140872308948	0.819	0.807	0.0403501	Rest_mesophyll
AT4G13170	1.80286e-06	0.765956036881477	0.497	0.403	0.0477361	Rest_mesophyll
AT3G09630	2.40308e-06	0.58271477985034	0.634	0.558	0.0636289	Rest_mesophyll
AT1G07920	3.35304e-06	0.312909224999166	0.895	0.902	0.0887818	Rest_mesophyll
AT2G21660	4.55557e-06	0.749187824137716	0.57	0.458	0.120622	Rest_mesophyll
AT1G08520	5.41329e-06	0.404022837234285	0.766	0.742	0.143333	Rest_mesophyll
AT4G26370	6.47154e-06	0.741119685553516	0.459	0.35	0.171353	Rest_mesophyll
ATCG00730	8.94676e-06	0.505969996489846	0.808	0.737	0.236892	Rest_mesophyll
AT5G01600	9.65431e-06	250355618347005	0.103	0.025	0.255627	Rest_mesophyll
AT5G19510	1.05174e-05	0.433144672305184	0.788	0.78	0.27848	Rest_mesophyll
AT3G46740	1.32474e-05	0.596081956340373	0.593	0.511	0.350765	Rest_mesophyll
AT2G37270	2.63683e-05	0.530680833278491	0.663	0.597	0.698181	Rest_mesophyll
AT2G05990	2.82382e-05	0.527130058772025	0.64	0.576	0.747691	Rest_mesophyll
AT3G15190	4.32444e-05	0.193653946238638	0.965	0.962	1.14503	Rest_mesophyll
AT5G47210	5.70304e-05	0.418968797414647	0.747	0.702	1.51005	Rest_mesophyll
AT3G55750	5.89306e-05	0.578989569567442	0.646	0.59	1.56036	Rest_mesophyll
AT1G57860	7.20387e-05	0.474557226373261	0.704	0.658	1.90744	Rest_mesophyll
AT5G03940	8.48735e-05	0.42220154440889	0.722	0.667	2.24728	Rest_mesophyll
AT1G64860	9.54626e-05	0.593749328521705	0.439	0.323	2.52766	Rest_mesophyll
AT2G37190	0.000105303	0.520691473004684	0.633	0.561	2.78821	Rest_mesophyll
AT3G23390	1.41241e-05	0.591917571622002	0.603	0.532	3.73979	Rest_mesophyll
AT5G26742	0.00015868	0.298685606586744	0.861	0.849	4.20154	Rest_mesophyll
AT1G13270	0.000175597	0.552596024102434	0.588	0.511	4.64946	Rest_mesophyll
AT4G39040	0.000198491	0.435514749291798	0.711	0.671	5.25565	Rest_mesophyll
AT1G14410	0.000201972	10198914316639	0.274	0.168	5.3478	Rest_mesophyll
AT2G32230	0.000231988	0.704686229123846	0.484	0.386	6.14257	Rest_mesophyll
AT5G62300	0.000251038	0.377013992746284	0.805	0.786	6.64698	Rest_mesophyll
AT1G71695	2.86261e-05	0.657863937243513	0.35	0.23	7.57963	Rest_mesophyll
AT5G45775	0.000383548	0.563666796484991	0.627	0.558	10.1556	Rest_mesophyll
AT5G14320	0.00053307	0.181172722475916	0.967	0.962	14.1146	Rest_mesophyll
AT1G23290	0.000670883	0.512876269988111	0.691	0.652	17.7636	Rest_mesophyll
AT1G05190	0.000683992	0.166463945678939	0.985	0.983	18.1107	Rest_mesophyll
AT5G67510	0.000756366	0.676606651613066	0.455	0.346	0.200271	Rest_mesophyll
AT2G25840	0.000999548	0.627279304373646	0.489	0.386	26.466	Rest_mesophyll
AT3G07110	0.00109564	0.696223161038439	0.512	0.427	29.0104	Rest_mesophyll
AT2G36530	0.00113349	0.395644903032278	0.747	0.711	30.0125	Rest_mesophyll
AT5G16130	0.00167832	0.571343680602312	0.598	0.534	44.4384	Rest_mesophyll
AT1G70310	0.00173341	0.521881852850637	0.615	0.547	4.58973	Rest_mesophyll
AT3G60750	0.00191735	0.164840753341242	0.99	0.99	50.7675	Rest_mesophyll
AT5G60670	0.00291407	0.732812913376804	0.393	0.288	77.1588	Rest_mesophyll
AT2G23350	0.00398812	0.684871233512357	0.508	0.421	105.597	Rest_mesophyll
ATCG00810	0.000410377	0.339438306649334	0.961	0.956	108.66	Rest_mesophyll
AT2G16586	0.00502064	0.764181265487954	0.621	0.551	132.937	Rest_mesophyll
ATCG00790	0.0054495	0.256451270979474	0.997	0.998	144.292	Rest_mesophyll
AT2G47590	0.00588989	0.246896784808624	0.861	0.854	155.953	Rest_mesophyll
AT5G65220	0.00611454	0.166264775028064	0.988	0.988	161.901	Rest_mesophyll
AT3G63160	0.00647319	0.194622136577646	0.998	0.999	171.397	Rest_mesophyll
AT1G48630	0.00682065	0.847680739109674	0.299	0.194	180.597	Rest_mesophyll
AT2G17360	0.00792159	0.48795497467379	0.633	0.571	209.748	Rest_mesophyll
AT5G64140	0.00827162	0.460225084626083	0.645	0.576	219.016	Rest_mesophyll
AT5G45680	0.0117378	0.258646400622575	0.851	0.838	310.793	Rest_mesophyll
AT2G44040	0.0129065	0.726102813378361	0.428	0.326	341.738	Rest_mesophyll
AT2G35500	0.0138453	0.519911585185124	0.624	0.561	366.595	Rest_mesophyll
AT2G33800	0.0167452	0.226334357090881	0.914	0.907	443.379	Rest_mesophyll
AT2G21580	0.00184098	0.49117375895451	0.677	0.63	487.455	Rest_mesophyll
AT3G06730	0.0189849	0.730829363654209	0.456	0.364	502.682	Rest_mesophyll
AT2G41680	0.0198786	0.332245807309203	0.777	0.749	526.345	Rest_mesophyll
AT3G56910	0.0263452	0.166003509645123	0.976	0.973	69.7567	Rest_mesophyll
AT2G40490	0.0300533	0.496628389185344	0.631	0.579	795.75	Rest_mesophyll
AT5G66470	0.0328613	0.762804775129299	0.417	0.324	870.102	Rest_mesophyll
AT1G77590	0.0376373	0.63716724591372	0.413	0.307	996.56	Rest_mesophyll
AT3G18680	0.0422672	0.719176163217802	0.421	0.325	1119.15	Rest_mesophyll
AT4G26670	0.0472607	0.504290174895582	0.645	0.592	1251.37	Rest_mesophyll
AT3G46040	0.060811	0.491942451406898	0.645	0.592	1610.15	Rest_mesophyll
AT3G19820	0.067943	0.294283582021721	0.873	0.879	1799	Rest_mesophyll
AT1G33810	0.0680531	0.349322756522898	0.76	0.74	1801.91	Rest_mesophyll
AT5G51110	0.0920698	0.182698071510005	0.944	0.938	2437.82	Rest_mesophyll
AT4G29390	0.109638	0.482150416335346	0.637	0.583	2902.99	Rest_mesophyll
AT4G20130	0.139133	0.557843776225689	0.594	0.527	368.397	Rest_mesophyll
ATCG00780	0.141314	0.267675690205609	0.949	0.949	3741.71	Rest_mesophyll
AT3G13857	0.0152259	110205674000844	0.228	0.135	403.152	Rest_mesophyll
AT4G25740	0.1736	0.537235928029315	0.603	0.541	4596.58	Rest_mesophyll
ATCG00800	0.183505	0.296867636018913	0.971	0.977	4858.85	Rest_mesophyll
AT3G56130	0.205683	0.883852557246864	0.242	0.145	5446.07	Rest_mesophyll
AT1G07930	0.244501	0.39085734491452	0.718	0.665	6473.9	Rest_mesophyll
AT2G34640	0.40156	0.828462985988729	0.328	0.234	10632.5	Rest_mesophyll
AT2G04435	0.467123	0.876137966487254	0.3	0.203	12368.5	Rest_mesophyll
AT3G47070	0.479836	0.206207218544119	0.97	0.965	12705.1	Rest_mesophyll
AT5G08400	0.562951	108783261235665	0.212	0.124	14905.8	Rest_mesophyll
AT3G21200	0.681955	0.53068264238285	0.521	0.439	1805.68	Rest_mesophyll
AT2G26580	0.820786	121501788302456	0.149	0.071	21732.8	Rest_mesophyll
AT2G04030	1.08156	0.512317178421023	0.658	0.609	28637.5	Rest_mesophyll
AT4G38680	1.14118	0.545153438972123	0.51	0.419	30216.1	Rest_mesophyll
AT5G17710	1.18683	0.52856988764403	0.594	0.543	31425	Rest_mesophyll
AT1G02560	1.3746	0.221955862925327	0.892	0.895	36396.6	Rest_mesophyll
AT1G65490	1.73876	0.555778284852222	0.473	0.374	46038.8	Rest_mesophyll
AT5G62670	0.175508	0.600239809679515	0.404	0.304	46471.1	Rest_mesophyll
AT1G01320	0.191178	0.285372888877702	0.823	0.817	50620.1	Rest_mesophyll
AT5G58420	0.202713	0.584106746557536	0.512	0.429	53674.3	Rest_mesophyll
AT3G48500	2.03387	0.769195334709102	0.367	0.273	53852.7	Rest_mesophyll
AT5G22340	2.10764	0.349763844970305	0.738	0.705	55806.1	Rest_mesophyll
AT3G48730	2.45116	0.411833746624852	0.641	0.587	64901.9	Rest_mesophyll
AT2G21870	0.253589	0.309571926810441	0.803	0.801	67145.3	Rest_mesophyll
AT3G44590	3.20538	0.974076775034947	0.275	0.184	84871.9	Rest_mesophyll
AT5G22640	3.42438	0.270888841977584	0.841	0.845	90670.8	Rest_mesophyll
AT5G04800	3.83036	0.53502117199548	0.564	0.497	101420	Rest_mesophyll
AT2G40100	3.98268	0.597908918614513	0.526	0.452	105453	Rest_mesophyll
AT1G10522	4.67708	0.791371125525911	0.379	0.291	123840	Rest_mesophyll
AT1G15140	5.59925	0.401072820962838	0.664	0.618	148257	Rest_mesophyll
AT1G62180	6.24528	0.432154773746716	0.607	0.53	165363	Rest_mesophyll
AT3G47370	6.42849	0.487203038565678	0.603	0.534	170213	Rest_mesophyll
AT2G24020	6.93437	0.312668914424801	0.759	0.735	183608	Rest_mesophyll
AT1G27030	7.80849	105937187800111	0.183	0.101	206753	Rest_mesophyll
AT5G55450	7.85736	109933650259117	0.256	0.17	208047	Rest_mesophyll
AT5G02610	8.18513	0.496504364016921	0.599	0.538	216726	Rest_mesophyll
AT1G34030	8.62716	0.514353453639867	0.572	0.5	228430	Rest_mesophyll
AT5G17870	9.84258	0.134956130421361	0.992	0.994	260612	Rest_mesophyll
AT4G11010	9.84839	0.364943112861629	0.738	0.714	26076.6	Rest_mesophyll
AT1G56050	10.4615	0.489899161032506	0.548	0.481	277000	Rest_mesophyll
AT3G58140	11.1577	0.456092503282255	0.619	0.56	295434	Rest_mesophyll
AT5G46430	11.5372	0.380489297967244	0.725	0.703	305483	Rest_mesophyll
AT4G09040	13.7039	0.414233490904853	0.663	0.625	362852	Rest_mesophyll
AT3G54210	17.4383	0.175013876957852	0.937	0.937	461732	Rest_mesophyll
AT5G35220	19.7524	0.522563791476933	0.543	0.472	523003	Rest_mesophyll
AT2G26900	2.71053	0.268183686368457	0.83	0.816	717694	Rest_mesophyll
AT2G32060	30.571	0.601816923068537	0.455	0.373	809459	Rest_mesophyll
AT5G23040	36.1776	0.252958313096552	0.832	0.84	957910	Rest_mesophyll
AT3G62260	4.02696	16073333708274	0.101	0.04	1.06626e+06	Rest_mesophyll
AT1G68590	44.7928	0.225138486295446	0.9	0.9	118602	Rest_mesophyll
AT2G35040	5.1089	0.651386512177312	0.327	0.238	135274	Rest_mesophyll
AT5G13120	53.5544	0.238619426775541	0.842	0.849	1.41801e+06	Rest_mesophyll
AT1G80480	69.4938	0.339000651299669	0.705	0.658	1.84006e+06	Rest_mesophyll
AT3G60370	6.97499	0.421201576597485	0.599	0.531	1.84684e+06	Rest_mesophyll
AT5G16620	70.1573	0.385455983238555	0.685	0.662	1.85762e+06	Rest_mesophyll
AT4G19210	75.9708	0.7078584860956	0.299	0.21	2.01155e+06	Rest_mesophyll
ATCG00820	77.9888	0.265046590696725	0.971	0.971	2.06499e+06	Rest_mesophyll
AT4G21770	88.8203	0.88350800285085	0.198	0.116	2.35178e+06	Rest_mesophyll
AT3G53190	104.239	0.956741904941564	0.199	0.119	2.76004e+06	Rest_mesophyll
AT1G02280	115.964	0.608885829973415	0.485	0.41	3.0705e+06	Rest_mesophyll
AT5G28500	117.189	0.295201428720225	0.76	0.75	3.10292e+06	Rest_mesophyll
AT3G04260	125.733	0.696146806334629	0.331	0.242	3.32916e+06	Rest_mesophyll
AT1G79560	128.708	0.654801447663128	0.386	0.298	3.40792e+06	Rest_mesophyll
AT2G01450	131.944	0.605753009976816	0.399	0.309	3.4936e+06	Rest_mesophyll
AT2G17240	136.365	0.358468440004294	0.726	0.705	3.61068e+06	Rest_mesophyll
AT1G12900	137.085	0.115986667854085	0.999	1	3.62974e+06	Rest_mesophyll
AT3G18890	160.853	0.287932499193896	0.747	0.72	4.25907e+06	Rest_mesophyll
AT5G08610	21.7625	0.949894922788583	0.266	0.184	5.76226e+06	Rest_mesophyll
AT2G31610	220.52	0.488467303968885	0.611	0.565	5.83894e+06	Rest_mesophyll
AT1G69740	225.149	0.304699090820066	0.8	0.801	5.96148e+06	Rest_mesophyll
AT5G48485	242.951	12487272017785	0.133	0.067	6.43286e+06	Rest_mesophyll
AT3G16080	290.813	0.557813723635201	0.495	0.422	7.70015e+06	Rest_mesophyll
AT5G15090	318.069	0.35141494363927	0.695	0.663	8.42183e+06	Rest_mesophyll
AT1G13440	370.134	0.173602832962917	0.977	0.973	9.8004e+06	Rest_mesophyll
AT3G54090	379.929	0.840562514497745	0.284	0.201	1.00598e+07	Rest_mesophyll
AT3G16240	380.031	0.117408154440213	0.946	0.917	1.00625e+07	Rest_mesophyll
AT3G26060	384.543	0.130656752560365	0.992	0.994	1.01819e+06	Rest_mesophyll
AT5G52920	477.769	0.362153778366159	0.695	0.661	1.26504e+07	Rest_mesophyll
AT4G13430	516.983	0.329575406075456	0.677	0.635	1.36887e+07	Rest_mesophyll
AT1G75350	538.584	0.144516661643783	0.986	0.983	1.42606e+07	Rest_mesophyll
AT4G32020	589.384	0.772594125790512	0.34	0.257	1.56057e+07	Rest_mesophyll
AT3G25860	592.805	0.489629495669661	0.524	0.447	1.56963e+07	Rest_mesophyll
AT1G66580	625.578	0.349275154060573	0.744	0.718	1.65641e+07	Rest_mesophyll
ATCG00720	729.242	0.2581634816224	0.984	0.979	1.93089e+06	Rest_mesophyll
AT3G61070	72.9261	0.696517540559179	0.313	0.224	1.93094e+07	Rest_mesophyll
AT4G09800	790.642	0.399995983228915	0.68	0.645	2.09346e+07	Rest_mesophyll
AT3G27160	1053.18	0.137006779069095	0.966	0.968	2.7886e+07	Rest_mesophyll
AT3G62910	1158.72	0.334999231225267	0.652	0.604	3.06806e+07	Rest_mesophyll
AT3G27240	1259.3	0.765501235002411	0.201	0.124	3.33436e+07	Rest_mesophyll
AT5G09065	1392	10601532267184	0.172	0.1	3.68573e+06	Rest_mesophyll
AT1G64970	1395.83	0.54406589268635	0.39	0.301	3.69588e+07	Rest_mesophyll
AT3G09820	1560.57	0.473854918969195	0.562	0.497	4.13208e+07	Rest_mesophyll
AT3G52580	1764.92	0.523887067882102	0.574	0.52	4.67317e+07	Rest_mesophyll
AT2G33180	1863.87	0.480900192447789	0.475	0.393	4.93515e+06	Rest_mesophyll
AT2G39390	1865.22	0.537313021505003	0.544	0.483	4.93873e+07	Rest_mesophyll
AT3G53870	1906.32	0.374082318672421	0.667	0.628	5.04756e+07	Rest_mesophyll
AT1G69200	2268.48	104067608428573	0.201	0.129	6.00647e+07	Rest_mesophyll
AT1G69530	2414.29	0.632283199488203	0.251	0.169	6.39256e+07	Rest_mesophyll
AT1G45230	2488.18	0.522648690683459	0.462	0.39	6.5882e+07	Rest_mesophyll
AT1G22840	2623.44	0.396607852253947	0.641	0.601	6.94635e+07	Rest_mesophyll
AT3G13490	2695.18	0.533703884135104	0.505	0.439	7.13629e+07	Rest_mesophyll
AT4G31990	2881.25	0.348436656540283	0.692	0.654	7.62896e+07	Rest_mesophyll
AT1G80360	2965.26	119445924097247	0.165	0.097	7.85142e+07	Rest_mesophyll
AT5G08260	3031.83	0.852840521676608	0.254	0.177	8.02767e+07	Rest_mesophyll
AT1G74270	3068.85	0.421962692879567	0.557	0.495	8.12571e+07	Rest_mesophyll
AT5G54600	3429.11	0.145264464538902	0.994	0.994	9.07959e+07	Rest_mesophyll
AT3G44735	3629.77	0.616719557062977	0.286	0.201	9.61092e+07	Rest_mesophyll
AT5G04140	3799.77	0.212008504281384	0.917	0.92	1.0061e+08	Rest_mesophyll
AT1G04770	4570.3	0.870097474186901	0.261	0.185	1.21012e+08	Rest_mesophyll
AT2G05220	4736.29	0.351767510595754	0.692	0.667	1.25408e+08	Rest_mesophyll
AT3G04120	4856.56	0.330360037391282	0.706	0.678	1.28592e+08	Rest_mesophyll
AT3G51140	532.388	0.465132328829948	0.542	0.482	1.40966e+08	Rest_mesophyll
AT5G63420	5918.2	0.622484694387769	0.378	0.298	1.56702e+08	Rest_mesophyll
AT1G49760	6393.78	0.76446091441716	0.245	0.168	1.69294e+08	Rest_mesophyll
AT3G16780	652.662	0.609908279502111	0.371	0.295	1.72812e+08	Rest_mesophyll
AT4G30610	6890.08	0.570696482480475	0.348	0.264	1.82435e+08	Rest_mesophyll
AT5G18660	7637.87	0.320115250155207	0.688	0.661	2.02236e+08	Rest_mesophyll
AT3G08920	8147.22	0.411864020655242	0.543	0.481	2.15722e+07	Rest_mesophyll
AT3G55280	84.4052	0.593022969072768	0.457	0.391	2.23488e+08	Rest_mesophyll
AT2G40010	8921.47	0.969815423392333	0.147	0.082	2.36223e+08	Rest_mesophyll
AT2G35020	15338.3	0.960761562691195	0.12	0.061	4.06128e+08	Rest_mesophyll
AT1G14030	15342.1	0.637421617840588	0.289	0.208	4.06228e+06	Rest_mesophyll
AT4G18480	1845.52	0.206907566233242	0.843	0.842	4.88657e+08	Rest_mesophyll
AT3G52930	18730	0.372561495862043	0.635	0.592	4.95932e+08	Rest_mesophyll
AT1G06190	20492.1	0.361599315076059	0.64	0.593	5.42589e+08	Rest_mesophyll
AT4G10450	2293.91	0.647819852722249	0.371	0.294	6.07381e+08	Rest_mesophyll
AT4G34290	27207	0.555903761139403	0.447	0.376	7.20386e+07	Rest_mesophyll
AT1G66430	28634.1	0.629357543652622	0.37	0.295	7.58174e+08	Rest_mesophyll
AT1G63610	29559.6	0.398830917553966	0.589	0.535	7.8268e+08	Rest_mesophyll
AT2G30490	30181.7	0.53139256448603	0.428	0.35	7.99151e+07	Rest_mesophyll
AT3G29320	31694.1	0.385554798697228	0.567	0.498	8.39197e+08	Rest_mesophyll
AT4G24750	32076.3	0.357650454171788	0.656	0.622	8.49316e+08	Rest_mesophyll
AT3G51870	37869.8	0.935198410353416	0.169	0.104	1.00272e+09	Rest_mesophyll
ATCG00670	4598.92	0.257743990140322	0.989	0.987	1.2177e+09	Rest_mesophyll
AT3G03710	46537	0.582911704186415	0.383	0.304	1.23221e+09	Rest_mesophyll
AT3G03630	47924.6	0.800362999557931	0.195	0.126	1.26895e+09	Rest_mesophyll
AT1G73230	57667.7	0.400150552760536	0.673	0.653	1.52693e+08	Rest_mesophyll
AT5G50250	58891.4	0.3342924926997	0.632	0.595	1.55933e+09	Rest_mesophyll
AT5G21920	62847.3	0.18909234014857	0.855	0.856	1.66407e+09	Rest_mesophyll
AT3G04340	72594.2	0.544768095673042	0.425	0.352	1.92215e+09	Rest_mesophyll
AT4G30720	75737.3	0.733874964930749	0.252	0.18	2.00537e+09	Rest_mesophyll
AT3G27740	80233.8	0.566225148835831	0.392	0.317	2.12443e+09	Rest_mesophyll
AT4G30620	81626.1	0.492878835908819	0.386	0.306	2.1613e+09	Rest_mesophyll
AT3G63170	82265.5	0.386107728861416	0.468	0.387	2.17823e+09	Rest_mesophyll
AT5G08690	87443.7	0.316272897385688	0.701	0.674	2.31533e+09	Rest_mesophyll
AT4G26230	9338.11	0.406194847854538	0.621	0.577	2.47255e+08	Rest_mesophyll
AT5G27700	9791.37	0.388822432341086	0.622	0.581	2.59256e+09	Rest_mesophyll
AT4G36130	99845.6	0.53974994106385	0.466	0.404	2.64371e+09	Rest_mesophyll
AT5G24314	100350	0.262149071309136	0.778	0.77	2.65707e+09	Rest_mesophyll
AT3G28460	101170	0.560139622371999	0.374	0.297	2.67879e+09	Rest_mesophyll
AT5G15530	108266	0.820007598483824	0.17	0.105	2.86668e+09	Rest_mesophyll
AT3G52960	108600	0.130622338964695	0.965	0.966	2.87552e+09	Rest_mesophyll
AT1G02150	110530	0.392646041852006	0.581	0.537	2.92662e+09	Rest_mesophyll
AT1G74470	110650	0.13575867814584	0.955	0.96	2.9298e+09	Rest_mesophyll
AT3G08030	122322	0.452156606928152	0.468	0.393	3.23883e+09	Rest_mesophyll
AT4G23500	158845	0.703131126368698	0.229	0.158	4.20588e+09	Rest_mesophyll
AT4G01690	175338	0.374864718463708	0.583	0.53	4.64259e+09	Rest_mesophyll
AT4G32915	186397	0.461283397723321	0.45	0.377	4.93541e+09	Rest_mesophyll
AT5G64350	187374	0.230544254966498	0.821	0.812	4.9613e+09	Rest_mesophyll
AT3G48110	188277	0.47234677930958	0.501	0.437	4.98519e+07	Rest_mesophyll
AT5G64050	189774	0.718945032579905	0.255	0.183	5.02482e+09	Rest_mesophyll
AT3G18390	238084	0.411335674844905	0.57	0.521	6.30399e+09	Rest_mesophyll
AT3G02470	268586	0.251624548483285	0.791	0.778	7.11162e+09	Rest_mesophyll
AT1G74930	28486.7	101030075066467	0.135	0.078	7.54272e+09	Rest_mesophyll
AT5G46420	299248	0.424932927045919	0.571	0.523	7.92348e+09	Rest_mesophyll
AT1G08640	305855	0.41253469296065	0.536	0.483	8.09843e+09	Rest_mesophyll
AT5G18570	308684	0.498778692654314	0.437	0.371	8.17334e+09	Rest_mesophyll
AT2G41950	319783	0.902998454179585	0.153	0.093	8.46722e+09	Rest_mesophyll
AT2G47730	355377	0.229482042447388	0.871	0.874	9.40966e+09	Rest_mesophyll
AT4G25080	412348	0.147975208561614	0.919	0.936	0.000109181428673166	Rest_mesophyll
AT2G30695	426917	0.551415617849207	0.42	0.352	0.000113039080881577	Rest_mesophyll
AT3G22960	433250	0.318120227009977	0.675	0.644	0.000114715974629004	Rest_mesophyll
AT3G54470	467640	0.633245554066943	0.253	0.181	0.00012382178572882	Rest_mesophyll
AT3G06980	477248	0.502634043773689	0.389	0.319	0.000126365645742489	Rest_mesophyll
AT2G36880	483220	0.570000767795319	0.309	0.235	0.000127947016523619	Rest_mesophyll
AT1G36160	508876	0.668552720960271	0.242	0.171	0.000134740205002747	Rest_mesophyll
AT5G42110	548994	0.724677110053626	0.219	0.153	0.000145362598256048	Rest_mesophyll
AT4G14342	599705	0.310591496166277	0.63	0.594	0.00015878990798325	Rest_mesophyll
AT5G10920	602786	0.634519417565507	0.268	0.197	0.000159605620119498	Rest_mesophyll
AT1G74050	669778	0.25732346178463	0.769	0.772	0.000177343859657321	Rest_mesophyll
AT4G15110	693821	0.471157038973655	0.488	0.423	0.00018370985994589	Rest_mesophyll
AT2G20450	702060	0.566074442881393	0.389	0.322	0.000185891412264588	Rest_mesophyll
AT1G08465	702270	0.571036896083134	0.211	0.143	0.000185947172135588	Rest_mesophyll
AT3G23170	925770	0.646120233269856	0.165	0.104	0.000245125415189105	Rest_mesophyll
AT5G57345	1.00507e+06	0.36875949185513	0.522	0.462	0.000266123120160819	Rest_mesophyll
ATCG00540	1.01341e+06	0.294743530936888	0.936	0.926	0.000268332000939284	Rest_mesophyll
ATCG00130	12419.5	0.317144239353256	0.942	0.93	0.000328844014320092	Rest_mesophyll
AT3G27380	1.2868e+06	0.721072821562887	0.174	0.113	0.000340719212138286	Rest_mesophyll
AT2G02740	1.29511e+06	0.841877815168643	0.175	0.114	0.00034291816072164	Rest_mesophyll
AT3G20230	1.31492e+06	0.408232195629957	0.574	0.534	0.000348164135770331	Rest_mesophyll
AT1G04410	1.35117e+06	0.193112184753571	0.84	0.834	0.000357762286109898	Rest_mesophyll
AT3G25660	1.51339e+06	0.345455343446928	0.654	0.637	0.000400716433795242	Rest_mesophyll
AT2G40400	1.64166e+06	0.750350883149961	0.169	0.109	0.000434679633982941	Rest_mesophyll
ATCG01310	1.69857e+06	0.240347432305102	0.907	0.892	0.000449748414596251	Rest_mesophyll
AT5G64580	1.88889e+06	0.538554942642659	0.321	0.249	0.00050014013128467	Rest_mesophyll
AT1G64440	1.98257e+06	0.83630313629081	0.16	0.102	0.000524945251044158	Rest_mesophyll
AT1G33040	2.00451e+06	0.390834758920078	0.552	0.505	0.00053075376447757	Rest_mesophyll
AT5G14260	2.03886e+06	0.234496994324746	0.695	0.665	0.000539850090791095	Rest_mesophyll
AT2G40590	2.15644e+06	0.619912975936781	0.338	0.271	0.000570982447626891	Rest_mesophyll
ATCG00590	2.25295e+06	0.391494833277437	0.544	0.479	0.000596536303204757	Rest_mesophyll
AT5G56600	2.26834e+06	0.635645861810428	0.23	0.163	0.000600609913858394	Rest_mesophyll
AT5G06290	2271.87	0.124291004167636	0.95	0.963	0.000601545266648184	Rest_mesophyll
AT4G13575	2.53857e+06	0.549932811937334	0.248	0.18	0.000672163125599416	Rest_mesophyll
AT4G36220	2.64744e+06	11326626320397	0.12	0.07	0.000700988416577622	Rest_mesophyll
AT1G53120	2.69184e+06	0.611749857096972	0.255	0.189	0.000712745922026243	Rest_mesophyll
AT2G19750	2.86722e+06	0.494427695901856	0.493	0.436	0.000759183762809775	Rest_mesophyll
AT2G44640	3.29059e+06	0.595930574114937	0.287	0.219	0.000871283634587576	Rest_mesophyll
AT2G43560	3.42431e+06	0.151076611774818	0.911	0.915	0.000906690093958083	Rest_mesophyll
AT5G15022	3.76881e+06	0.807280648381374	0.211	0.149	0.000997906041274368	Rest_mesophyll
AT4G34110	383072	0.172438847630826	0.899	0.895	0.00101429765703901	Rest_mesophyll
AT3G12930	3.90418e+06	0.472579431002115	0.489	0.441	0.00103374839454572	Rest_mesophyll
AT3G59980	4.04154e+06	0.474016827361672	0.396	0.327	0.00107011867996899	Rest_mesophyll
AT4G29410	409384	0.531879347496608	0.337	0.27	0.00108396744188677	Rest_mesophyll
AT2G44120	4.44302e+06	0.486312297307964	0.467	0.407	0.00117642204554865	Rest_mesophyll
AT5G27890	4.47127e+06	0.981677237785727	0.125	0.074	0.00118390314209466	Rest_mesophyll
AT2G37860	4.75003e+06	0.564178907563382	0.28	0.212	0.00125771317027605	Rest_mesophyll
AT3G08610	4.78884e+06	0.169492847010343	0.861	0.858	0.00126798778861406	Rest_mesophyll
AT1G31180	4.89852e+06	0.500768781081845	0.37	0.302	0.00129703126437477	Rest_mesophyll
AT1G33265	4.91905e+06	0.869093478812607	0.154	0.099	0.00130246657241728	Rest_mesophyll
AT1G55140	5.0438e+06	0.397660709208356	0.535	0.491	0.00133549763831839	Rest_mesophyll
AT3G53990	5.39473e+06	0.414105829041235	0.433	0.362	0.00142841605058734	Rest_mesophyll
AT1G05835	5.39756e+06	0.52419006209616	0.361	0.298	0.00142916601362991	Rest_mesophyll
AT3G10610	5.65789e+06	0.751431432654448	0.228	0.166	0.00149809627661324	Rest_mesophyll
AT5G53490	5.745e+06	0.144681094324837	0.901	0.919	0.00152116072782823	Rest_mesophyll
AT2G21860	6.02788e+06	0.557184164769741	0.262	0.194	0.00159606138422727	Rest_mesophyll
AT2G20690	6.06362e+06	0.403131262043912	0.458	0.394	0.00160552465774657	Rest_mesophyll
AT1G26560	6.5968e+06	0.739872593477418	0.182	0.123	0.00174669981953366	Rest_mesophyll
AT4G12600	6.65082e+06	0.69902119295504	0.256	0.192	0.00176100428973263	Rest_mesophyll
AT3G27850	6.84632e+06	0.123042213647321	0.969	0.972	0.00181276734986348	Rest_mesophyll
AT3G10020	6.91892e+06	0.866230117463654	0.151	0.097	0.00183199067171504	Rest_mesophyll
AT4G00370	6.94781e+06	0.417647804498647	0.505	0.456	0.00183964115055052	Rest_mesophyll
AT4G32720	7.17259e+06	0.668960262403628	0.206	0.144	0.00189915925408532	Rest_mesophyll
AT4G01070	7.54981e+06	0.707154201273413	0.16	0.105	0.00199903880302576	Rest_mesophyll
AT5G03905	8.53318e+06	0.524407667169407	0.319	0.251	0.00225941462588211	Rest_mesophyll
AT5G11270	8.55643e+06	0.658930840432234	0.255	0.191	0.00226557085590686	Rest_mesophyll
AT3G53580	8.80049e+06	0.331167344083292	0.623	0.583	0.00233019505024866	Rest_mesophyll
AT3G53530	1.20021e+07	0.654132248919722	0.229	0.169	0.00317791532567578	Rest_mesophyll
AT3G04650	1.2061e+07	0.563235216283833	0.264	0.203	0.00319351131735332	Rest_mesophyll
AT1G27770	1.20864e+07	0.854417227368477	0.115	0.067	0.00320023354643942	Rest_mesophyll
AT1G57720	1.21181e+07	0.264555678610441	0.781	0.785	0.00320862065522637	Rest_mesophyll
AT2G20570	1.22926e+07	0.431013337336038	0.408	0.341	0.00325483480668893	Rest_mesophyll
AT2G44920	1.29886e+07	0.293826147622926	0.661	0.642	0.00343912636247462	Rest_mesophyll
AT4G23940	1.32537e+07	0.453378981215593	0.42	0.358	0.00350932013859792	Rest_mesophyll
AT1G76720	1.33765e+07	0.875810222734023	0.105	0.059	0.00354181939500833	Rest_mesophyll
ATCG00770	1.54185e+07	0.221783411472449	0.878	0.881	0.00408251887320068	Rest_mesophyll
AT5G53460	1.57896e+07	0.333933631225733	0.231	0.167	0.00418076004767306	Rest_mesophyll
AT1G15690	1.59026e+07	0.147393432696692	0.897	0.901	0.0042106943147342	Rest_mesophyll
AT2G38040	1.72703e+06	0.279581588903127	0.674	0.655	0.00457282888554932	Rest_mesophyll
AT4G02200	1.7827e+07	0.757169241965347	0.184	0.129	0.00472023778757864	Rest_mesophyll
AT3G25480	1.79191e+07	0.355914473822563	0.527	0.473	0.00474463157753338	Rest_mesophyll
AT5G10240	1.92163e+07	0.565426082742474	0.248	0.185	0.00508808979182843	Rest_mesophyll
AT1G76405	1.9236e+07	0.517385269555466	0.319	0.254	0.00509330318782645	Rest_mesophyll
AT4G21105	1.97433e+07	0.226545473809608	0.77	0.766	0.00522762900175692	Rest_mesophyll
AT5G63890	2.16167e+06	0.500675934389343	0.34	0.275	0.00572366346676523	Rest_mesophyll
AT3G13740	2.48505e+07	0.641199244896156	0.279	0.219	0.00657992329046509	Rest_mesophyll
AT1G66670	2.54089e+07	0.246132386170358	0.703	0.681	0.00672778100633961	Rest_mesophyll
AT2G34750	2.59017e+06	0.43720130253744	0.35	0.283	0.00685825271760537	Rest_mesophyll
AT1G10510	2.63888e+07	0.458197526734321	0.413	0.352	0.00698722100211114	Rest_mesophyll
AT5G49480	2.71402e+07	0.437024421794454	0.299	0.234	0.00718618689498985	Rest_mesophyll
AT2G37600	2.75132e+07	0.409535771729672	0.456	0.399	0.00728493729541824	Rest_mesophyll
AT5G35530	2.99462e+07	0.408252423987243	0.557	0.522	0.00792914949530149	Rest_mesophyll
AT4G17600	2.99475e+07	0.179201356086653	0.835	0.85	0.0079295062550679	Rest_mesophyll
ATCG00380	3.01744e+07	0.339635979485162	0.815	0.805	0.00798957002491078	Rest_mesophyll
AT5G18790	3.04194e+07	0.68738958734381	0.24	0.18	0.00805444386857137	Rest_mesophyll
ATCG00170	3.7188e+06	0.277228857340786	0.781	0.747	0.00984663401619001	Rest_mesophyll
AT5G43970	3.8173e+07	0.546572014204997	0.353	0.291	0.0101074472592045	Rest_mesophyll
AT5G58330	3.90519e+07	0.165319028019901	0.88	0.883	0.0103401643836838	Rest_mesophyll
ATCG00360	3.90769e+07	0.3061082685759	0.674	0.618	0.0103467741449372	Rest_mesophyll
AT1G70200	4.73579e+07	0.518090514688786	0.365	0.304	0.012539418941752	Rest_mesophyll
AT5G64400	5.0127e+06	0.254232311779677	0.718	0.702	0.0132726372652212	Rest_mesophyll
AT3G14110	5.21039e+07	0.238612972186067	0.708	0.689	0.0137960716637199	Rest_mesophyll
AT1G76080	5.44843e+07	0.190629079530086	0.838	0.861	0.0144263634999018	Rest_mesophyll
AT5G11170	5.53172e+07	0.410152105363647	0.474	0.418	0.0146468899627441	Rest_mesophyll
AT1G20010	5.80361e+07	0.349855329404908	0.475	0.411	0.0153668082152623	Rest_mesophyll
AT5G20040	6.18561e+07	0.721564272208742	0.169	0.116	0.0163782476798833	Rest_mesophyll
AT5G08670	6.3984e+07	0.21284779875963	0.784	0.794	0.0169416900746143	Rest_mesophyll
AT5G50460	7.18389e+07	0.312911734646327	0.601	0.557	0.0190215028686867	Rest_mesophyll
AT1G74060	7.48093e+07	0.331933223501657	0.617	0.593	0.0198079958917082	Rest_mesophyll
AT3G16000	7.75021e+07	0.312397831468156	0.654	0.627	0.0205210140180119	Rest_mesophyll
AT4G01250	7.77689e+07	11248124359574	0.111	0.068	0.0205916383400763	Rest_mesophyll
AT4G24175	7.8637e+07	0.601247205620814	0.161	0.109	0.0208214972333044	Rest_mesophyll
AT4G39460	8.29461e+07	0.314438458948066	0.619	0.596	0.0219624600455199	Rest_mesophyll
AT3G56710	8.41525e+06	0.588943135255506	0.185	0.131	0.0222819031016079	Rest_mesophyll
AT5G28750	8.61447e+07	0.207715465108206	0.762	0.753	0.0228093911254067	Rest_mesophyll
AT1G75820	8.64563e+07	0.743822273159639	0.16	0.111	0.0228919110969928	Rest_mesophyll
AT3G43980	8.78697e+07	0.399002371133431	0.521	0.488	0.023266128510756	Rest_mesophyll
AT1G09800	9.00999e+06	0.536632121604773	0.405	0.357	0.0238566457600724	Rest_mesophyll
AT4G28210	9.38005e+07	0.556122845236808	0.326	0.269	0.0248364890920552	Rest_mesophyll
ATCG01040	9.85207e+07	0.269941696241426	0.841	0.842	0.0260863140696491	Rest_mesophyll
AT5G24020	1.06219e+08	0.549154619545077	0.316	0.256	0.0281245705626578	Rest_mesophyll
AT5G09650	1.10048e+08	0.148820973023852	0.883	0.884	0.0291384778536623	Rest_mesophyll
AT2G23930	1.12043e+08	0.371262950476737	0.497	0.444	0.0296666872546965	Rest_mesophyll
AT1G80600	1.13639e+08	0.256039214252694	0.691	0.678	0.030089254458829	Rest_mesophyll
AT5G64080	1.17946e+08	0.774709194518394	0.171	0.121	0.0312296212103902	Rest_mesophyll
AT2G04530	1.24082e+08	0.564974721226008	0.219	0.163	0.0328543844454969	Rest_mesophyll
AT5G57170	1.25509e+08	0.249536751863178	0.672	0.657	0.033232179032842	Rest_mesophyll
AT4G09010	1.25628e+07	0.160824551228281	0.835	0.831	0.0332636691700651	Rest_mesophyll
AT1G12800	1.26554e+08	0.281695122754973	0.583	0.542	0.0335090713221214	Rest_mesophyll
AT5G62810	1.30253e+08	0.347700285430168	0.512	0.459	0.0344885176106139	Rest_mesophyll
AT4G34200	1.32003e+08	0.521907548577076	0.232	0.176	0.0349517129688292	Rest_mesophyll
AT3G18130	1.38123e+08	0.551896235369264	0.199	0.145	0.0365722947385606	Rest_mesophyll
AT4G30190	1.45753e+08	0.369857987782391	0.451	0.39	0.0385925088093551	Rest_mesophyll
AT2G32650	1.51042e+08	0.460089228649614	0.26	0.203	0.0399928015375011	Rest_mesophyll
AT3G25410	1.58996e+08	0.519969572585224	0.225	0.169	0.0420990481791397	Rest_mesophyll
AT1G04940	1.62178e+08	0.484716831794996	0.413	0.361	0.0429415737052313	Rest_mesophyll
AT4G38490	1.65358e+08	0.504852773570272	0.261	0.201	0.043783395205379	Rest_mesophyll
AT4G22010	1.6618e+08	0.798465486743224	0.175	0.125	0.0440012401439677	Rest_mesophyll
AT4G04350	1.6631e+08	0.389509081392115	0.432	0.373	0.0440355037137785	Rest_mesophyll
AT3G55850	1.71497e+08	0.638785519997794	0.172	0.121	0.0454090663966353	Rest_mesophyll
AT1G27330	1.73152e+08	0.182887666006375	0.703	0.662	0.0458472123343388	Rest_mesophyll
AT3G62120	1.74234e+08	0.340068316885221	0.546	0.497	0.0461337457182168	Rest_mesophyll
AT3G45050	1.82674e+08	0.285884817077851	0.542	0.486	0.048368314688222	Rest_mesophyll
AT5G49030	1.87907e+08	0.323875490814688	0.599	0.561	0.049754038445754	Rest_mesophyll
AT2G41240	0	450547747952226	0.812	0.064	0	Iron deprivation
AT2G14247	0	323362716978768	0.932	0.222	0	Iron deprivation
AT1G47395	0	542008874913734	0.463	0.019	0	Iron deprivation
AT3G56970	0	527655593778554	0.399	0.012	0	Iron deprivation
AT3G56980	0	515428970711392	0.391	0.013	0	Iron deprivation
AT1G47400	0	470390649796095	0.348	0.018	0	Iron deprivation
AT5G04150	0	517528451237712	0.218	0.008	0	Iron deprivation
AT5G53450	3.75574e-264	207456117310491	0.962	0.547	9.94444e-260	Iron deprivation
AT1G23020	5.26099e-228	277016579785032	0.421	0.076	1.393e-223	Iron deprivation
AT1G79040	7.07587e-191	0.551003369447168	1	1	1.87355e-186	Iron deprivation
AT2G42750	1.78916e-172	182492372132866	0.865	0.523	4.73734e-168	Iron deprivation
AT5G67370	4.78187e-150	166833148765392	0.864	0.597	1.26614e-145	Iron deprivation
AT3G14050	5.36228e-149	267625238210879	0.38	0.089	1.41982e-144	Iron deprivation
AT1G55670	1.88551e-136	0.497032907879543	1	0.999	4.99247e-132	Iron deprivation
AT5G05250	2.05139e-129	179084742693486	0.705	0.319	5.43166e-125	Iron deprivation
AT1G72610	3.77106e-126	0.659029184333994	1	0.998	9.985e-122	Iron deprivation
AT1G64980	1.46048e-125	190615430007878	0.707	0.355	3.86705e-122	Iron deprivation
AT4G12800	5.13365e-124	0.430569596634679	1	1	1.35929e-120	Iron deprivation
AT5G38410	2.51224e-103	0.329993556084396	1	1	6.65192e-99	Iron deprivation
AT1G20340	9.82278e-103	0.361312670277587	1	1	2.60088e-98	Iron deprivation
AT3G01500	2.05318e-96	0.368092822848472	1	1	5.43642e-92	Iron deprivation
AT5G13740	1.25041e-95	156898178413036	0.724	0.408	3.31084e-91	Iron deprivation
AT3G16140	4.92908e-93	0.438293930273717	1	0.998	1.30512e-88	Iron deprivation
AT5G66570	7.75907e-87	0.304016904971655	1	1	2.05445e-82	Iron deprivation
AT3G45140	2.93701e-86	0.985253941173214	0.973	0.848	7.77663e-82	Iron deprivation
AT3G14420	3.64813e-82	0.422451416524945	1	0.997	9.65953e-78	Iron deprivation
AT2G06520	4.42316e-81	0.367951923690568	1	1	1.17116e-77	Iron deprivation
AT5G51550	2.60361e-80	162104492850469	0.669	0.383	6.89385e-76	Iron deprivation
AT3G18290	2.40086e-79	178566536578434	0.578	0.284	6.35699e-76	Iron deprivation
AT4G32260	3.5002e-79	0.345110093942809	1	0.998	9.26783e-75	Iron deprivation
AT3G09390	3.75456e-76	0.852552100367643	0.972	0.906	9.94133e-73	Iron deprivation
AT2G45180	1.42003e-75	0.800405973905148	0.99	0.96	3.75995e-71	Iron deprivation
AT2G41430	2.75244e-75	0.7548264083103	0.983	0.906	7.28792e-72	Iron deprivation
AT4G16370	2.98158e-75	130462708885838	0.748	0.474	7.89463e-71	Iron deprivation
AT5G09660	1.52116e-72	0.480249627090836	0.997	0.978	4.02773e-68	Iron deprivation
AT2G20920	3.55801e-69	119468835552325	0.782	0.557	9.4209e-64	Iron deprivation
AT1G75380	4.06331e-68	0.979699900550864	0.88	0.708	1.07588e-63	Iron deprivation
AT5G14740	3.14019e-67	0.33938402490835	1	0.999	8.3146e-63	Iron deprivation
AT2G30570	5.55797e-67	0.332743021753441	1	0.999	1.47164e-62	Iron deprivation
AT3G62410	1.87299e-66	0.58519979251874	0.993	0.954	4.9593e-62	Iron deprivation
AT1G03870	8.76363e-66	150067976825382	0.622	0.341	2.32043e-61	Iron deprivation
AT4G22890	1.1285e-65	0.488161610958624	0.996	0.963	2.98804e-61	Iron deprivation
AT3G56360	2.08342e-64	107618742826683	0.817	0.591	5.51647e-60	Iron deprivation
AT5G11070	1.36002e-63	104409372685848	0.864	0.71	3.60107e-60	Iron deprivation
AT1G52410	2.28965e-61	270557665194784	0.126	0.021	6.06253e-57	Iron deprivation
AT3G26740	1.33538e-59	0.553889585765095	0.992	0.981	3.53581e-54	Iron deprivation
AT1G52400	1.79291e-56	296119203825071	0.21	0.055	4.74726e-52	Iron deprivation
AT1G74670	4.74523e-55	153716937180694	0.629	0.367	1.25644e-50	Iron deprivation
AT5G67330	9.06232e-55	187104592695914	0.378	0.154	2.39952e-50	Iron deprivation
AT3G28270	1.14255e-54	166013956551348	0.517	0.255	3.02523e-50	Iron deprivation
AT1G48300	1.048e-52	0.826301226568678	0.878	0.728	2.77489e-48	Iron deprivation
AT5G20250	4.46002e-52	207996532363712	0.35	0.14	1.18092e-48	Iron deprivation
AT5G23210	5.78171e-52	176633804048103	0.446	0.206	1.53088e-47	Iron deprivation
AT2G39730	5.19444e-50	0.285834341788573	1	1	1.37538e-45	Iron deprivation
AT1G03470	2.85265e-50	23975883274186	0.183	0.047	7.55324e-45	Iron deprivation
AT1G52342	4.30041e-50	101572312297405	0.721	0.466	1.13866e-44	Iron deprivation
AT1G67090	1.63317e-46	0.1865682186802	1	1	4.32431e-42	Iron deprivation
AT1G51400	1.8585e-47	0.53445166002477	0.983	0.962	4.92095e-42	Iron deprivation
AT5G57560	5.87889e-44	110511709075037	0.676	0.429	1.55661e-39	Iron deprivation
AT1G70760	2.12371e-43	0.435806896715555	0.984	0.945	5.62316e-39	Iron deprivation
AT1G30380	8.68581e-43	0.289181210465343	1	0.999	2.29983e-38	Iron deprivation
AT4G13340	1.5018e-42	120473512832414	0.63	0.397	3.97645e-38	Iron deprivation
AT2G34420	6.76066e-41	0.781227258593451	0.975	0.908	1.79009e-36	Iron deprivation
AT4G08950	1.14912e-40	147680376138528	0.503	0.275	3.04264e-36	Iron deprivation
AT1G08380	3.36622e-40	0.275235860163206	0.999	1	8.91308e-36	Iron deprivation
AT4G38970	3.90021e-40	0.23821196718758	1	0.999	1.0327e-35	Iron deprivation
AT1G19660	1.28172e-39	0.865666652976944	0.762	0.557	3.39375e-36	Iron deprivation
AT1G55330	9.29796e-39	0.571698621198716	0.943	0.873	2.46191e-34	Iron deprivation
ATCG00220	1.3919e-39	0.409210528668629	1	0.998	3.68548e-34	Iron deprivation
AT3G13520	1.26463e-38	0.592156647939691	0.969	0.921	3.34849e-33	Iron deprivation
AT2G06850	1.51331e-37	109969025362545	0.656	0.442	4.00693e-33	Iron deprivation
AT5G03880	1.96259e-36	0.505980137679123	0.955	0.862	5.19654e-32	Iron deprivation
AT3G21055	3.008e-36	0.318451572668306	0.999	0.994	7.96459e-32	Iron deprivation
AT2G45170	4.47656e-36	103036602806797	0.715	0.504	1.1853e-31	Iron deprivation
AT1G10960	1.15499e-35	0.463324621341631	0.983	0.949	3.05818e-31	Iron deprivation
AT2G05310	1.81774e-34	0.503495159350843	0.942	0.867	4.813e-30	Iron deprivation
AT2G15960	5.18242e-34	130848998096313	0.561	0.334	1.3722e-29	Iron deprivation
AT2G46820	1.03628e-33	0.260251446674087	1	0.996	2.74386e-29	Iron deprivation
AT2G30766	1.93358e-33	0.981222611753145	0.661	0.421	5.11975e-29	Iron deprivation
AT4G28750	3.63091e-33	0.295524831252567	0.997	0.996	9.61393e-29	Iron deprivation
AT1G78040	9.0918e-33	0.388248704832951	0.972	0.932	2.40733e-28	Iron deprivation
AT5G03240	3.519e-31	0.605700798394269	0.888	0.798	9.3176e-27	Iron deprivation
AT3G10720	7.85901e-31	124858076358726	0.439	0.233	2.08091e-26	Iron deprivation
AT3G21270	1.58529e-30	242159224323754	0.103	0.022	4.19753e-26	Iron deprivation
AT4G37930	1.45136e-29	0.289913649295924	0.996	0.995	3.84291e-25	Iron deprivation
AT1G72150	2.54731e-29	10615247504347	0.663	0.463	6.74478e-25	Iron deprivation
AT3G15353	4.30581e-29	0.964227967238236	0.627	0.408	1.14009e-24	Iron deprivation
AT1G52040	5.33396e-29	226893570739726	0.123	0.031	1.41233e-25	Iron deprivation
AT5G44580	1.28171e-28	0.7635633137039	0.773	0.582	3.3937e-24	Iron deprivation
AT1G56220	1.57067e-28	0.842200833828971	0.806	0.64	4.15883e-24	Iron deprivation
AT1G22530	1.6427e-28	0.98208602539728	0.643	0.44	4.34954e-24	Iron deprivation
AT1G64720	3.31184e-28	0.45122618957938	0.956	0.904	8.76909e-24	Iron deprivation
AT4G16520	1.54635e-27	0.634260602078601	0.816	0.652	4.09443e-23	Iron deprivation
AT4G37980	1.7277e-27	0.970301245344392	0.637	0.427	4.5746e-23	Iron deprivation
AT4G30660	2.60999e-27	0.754762468517277	0.812	0.658	6.91073e-23	Iron deprivation
AT2G15830	3.04059e-27	104600485805121	0.567	0.352	8.05086e-24	Iron deprivation
AT5G48490	4.36738e-27	0.970188054059674	0.644	0.448	1.15639e-22	Iron deprivation
AT2G23600	9.49154e-27	0.772798478333545	0.676	0.465	2.51317e-25	Iron deprivation
AT3G08940	1.08937e-26	0.479096899217086	0.969	0.941	2.88443e-22	Iron deprivation
AT1G55360	2.09034e-25	0.93499844368931	0.656	0.47	5.53481e-21	Iron deprivation
AT4G21870	1.07906e-24	137534036573759	0.409	0.225	2.85713e-20	Iron deprivation
AT3G54890	1.10315e-24	0.385188727365945	0.987	0.971	2.92093e-20	Iron deprivation
AT4G10120	2.69451e-25	0.794774015562765	0.687	0.473	7.13452e-20	Iron deprivation
AT5G01530	2.95047e-24	0.198098815228347	1	1	7.81226e-20	Iron deprivation
AT2G04700	3.35997e-24	0.301272782305064	0.997	0.973	8.89653e-20	Iron deprivation
AT2G39870	3.67898e-24	183895122277238	0.214	0.082	9.74121e-20	Iron deprivation
AT3G28220	1.7029e-23	152547238256578	0.484	0.302	4.50893e-19	Iron deprivation
AT3G51670	2.01111e-23	129145674248211	0.414	0.233	5.32502e-19	Iron deprivation
AT3G15840	2.30374e-23	0.385788450418883	0.966	0.913	6.09985e-19	Iron deprivation
AT5G05690	2.79075e-23	0.895724807930597	0.646	0.454	7.38936e-20	Iron deprivation
AT5G64310	4.02657e-23	0.778618866327831	0.744	0.552	1.06616e-18	Iron deprivation
AT3G16570	4.99483e-23	103703330149335	0.555	0.369	1.32253e-18	Iron deprivation
AT1G03680	6.05351e-23	0.272682252434148	0.993	0.976	1.60285e-18	Iron deprivation
AT5G55850	3.32255e-22	0.770449413571066	0.671	0.497	8.79744e-18	Iron deprivation
AT1G56190	1.65844e-21	0.484753663762147	0.904	0.816	4.39122e-17	Iron deprivation
AT5G19140	2.29576e-22	0.733772891000962	0.795	0.669	6.07872e-17	Iron deprivation
AT3G14415	8.93855e-21	0.217236613137917	0.999	0.997	2.36675e-17	Iron deprivation
AT1G70410	9.14065e-21	0.447081773710325	0.936	0.844	2.42026e-16	Iron deprivation
AT3G45970	1.29615e-20	230384027072436	0.103	0.027	3.43195e-16	Iron deprivation
AT3G27060	2.82969e-20	214641044107953	0.171	0.061	7.49246e-16	Iron deprivation
AT3G27770	3.5265e-21	0.628642969958067	0.8	0.635	9.33747e-16	Iron deprivation
AT1G76100	3.60679e-20	0.351447084283883	0.98	0.927	9.55006e-16	Iron deprivation
AT1G20693	3.99182e-20	0.661803348307546	0.771	0.626	1.05695e-15	Iron deprivation
AT1G35140	4.31489e-20	202490186668681	0.125	0.037	1.1425e-16	Iron deprivation
AT2G05620	6.05033e-20	0.546065826961451	0.857	0.728	1.60201e-15	Iron deprivation
AT2G15890	1.46119e-19	0.785967833928057	0.681	0.507	3.86895e-15	Iron deprivation
AT5G14120	1.85073e-19	0.981797144237676	0.581	0.406	4.90035e-15	Iron deprivation
AT1G52870	3.44331e-19	0.482964991076509	0.891	0.758	9.11719e-16	Iron deprivation
AT1G08930	6.90959e-19	0.950901622191012	0.551	0.368	1.82952e-14	Iron deprivation
AT2G31040	1.21742e-18	0.458957346110127	0.899	0.798	3.22349e-14	Iron deprivation
AT1G31580	1.61352e-18	0.414106202911596	1	0.99	4.27228e-14	Iron deprivation
AT1G76520	1.73466e-18	117083712711837	0.317	0.159	4.59304e-14	Iron deprivation
AT5G10860	3.4033e-18	0.535669692717016	0.817	0.694	9.01127e-14	Iron deprivation
AT1G61520	1.5842e-17	0.269894716534753	0.997	0.992	4.19466e-13	Iron deprivation
AT1G32060	1.69348e-17	0.224265399366065	0.996	0.993	4.48399e-13	Iron deprivation
AT4G35100	1.69897e-17	0.477234404201523	0.949	0.912	4.49853e-14	Iron deprivation
AT4G15800	2.97403e-17	109703179566966	0.446	0.277	7.87464e-13	Iron deprivation
AT3G15360	3.13067e-17	0.295204351410515	0.987	0.964	8.28939e-13	Iron deprivation
AT3G56940	3.27946e-17	0.277903174952198	0.997	0.984	8.68337e-13	Iron deprivation
AT2G17230	7.81855e-17	149552529456432	0.244	0.111	2.07019e-12	Iron deprivation
AT1G34000	1.41125e-16	0.36535504736129	0.941	0.881	3.73671e-13	Iron deprivation
AT4G39800	1.42568e-16	0.5432199634837	0.908	0.832	3.77492e-12	Iron deprivation
AT1G74880	2.57741e-16	0.489724727497836	0.864	0.775	6.82446e-12	Iron deprivation
AT2G20260	7.10823e-16	0.329736101610008	0.963	0.921	1.88212e-11	Iron deprivation
AT5G44680	1.02117e-15	127439413720176	0.39	0.224	2.70385e-11	Iron deprivation
AT2G43530	1.12113e-15	0.776661256923409	0.738	0.594	2.96852e-11	Iron deprivation
AT1G32470	2.01489e-15	0.228603654114216	0.994	0.99	5.33504e-11	Iron deprivation
AT4G39090	4.14187e-15	0.698329904920681	0.673	0.512	1.09668e-10	Iron deprivation
AT5G18650	1.05426e-14	0.732842263791708	0.67	0.51	2.79148e-10	Iron deprivation
AT1G20020	1.71298e-14	0.209943648109011	1	0.996	4.53563e-10	Iron deprivation
AT5G11740	1.76592e-14	0.472648561157591	0.95	0.912	4.67579e-10	Iron deprivation
AT5G66190	1.96094e-14	0.226220848189967	0.997	0.989	5.19217e-10	Iron deprivation
AT5G01410	2.12745e-14	0.361482665157153	0.926	0.844	5.63307e-10	Iron deprivation
AT2G34510	2.98258e-14	0.961949722139782	0.562	0.407	7.89728e-11	Iron deprivation
AT5G06320	3.02008e-14	0.643252104169085	0.742	0.589	7.99656e-10	Iron deprivation
AT3G52800	5.06083e-15	0.751699154909679	0.697	0.533	1.34001e-09	Iron deprivation
AT5G58650	6.32247e-14	172486212080533	0.195	0.083	1.67406e-09	Iron deprivation
AT5G16110	6.60348e-14	0.638905712888128	0.681	0.522	1.74847e-09	Iron deprivation
AT1G56280	7.64977e-14	0.489528710968457	0.885	0.786	2.02551e-09	Iron deprivation
AT2G30520	7.73775e-14	0.764821580098034	0.652	0.479	2.0488e-09	Iron deprivation
AT1G23310	9.35185e-14	0.213104577375788	1	0.998	2.47618e-09	Iron deprivation
AT2G47400	1.76467e-13	0.182135708790736	1	0.999	4.67251e-09	Iron deprivation
AT1G56660	1.9711e-13	0.858034668590687	0.593	0.418	5.21909e-09	Iron deprivation
AT1G06680	2.27205e-13	0.183463148141515	1	0.999	6.01593e-09	Iron deprivation
AT1G76180	2.8049e-13	0.819915521790694	0.542	0.364	7.42681e-09	Iron deprivation
AT1G32920	2.82365e-14	0.566288564050896	0.783	0.645	7.47646e-09	Iron deprivation
AT1G11860	3.85825e-13	0.242178989201062	1	0.994	1.02159e-08	Iron deprivation
AT3G02580	5.81607e-13	0.979328120805685	0.381	0.228	1.53998e-08	Iron deprivation
AT3G62290	6.32944e-13	0.385219276081934	0.943	0.867	1.67591e-09	Iron deprivation
AT1G09070	6.78894e-13	0.579984708758951	0.788	0.653	1.79758e-09	Iron deprivation
AT4G37300	9.40326e-13	0.578685949310688	0.756	0.624	2.4898e-08	Iron deprivation
AT2G25625	1.30574e-12	115467239539405	0.237	0.111	3.45734e-08	Iron deprivation
AT1G71340	2.70846e-12	0.830246633323477	0.557	0.4	7.17145e-09	Iron deprivation
AT2G23320	3.76943e-12	0.669826563609314	0.649	0.491	9.98071e-08	Iron deprivation
AT3G63140	4.61193e-12	0.254796292338904	0.986	0.961	1.22115e-07	Iron deprivation
AT4G25700	6.63879e-12	0.606922467446787	0.797	0.685	1.75782e-07	Iron deprivation
AT5G19940	1.55914e-11	0.342724229708637	0.955	0.874	4.12829e-07	Iron deprivation
AT1G72430	1.84141e-11	0.986564584448339	0.446	0.296	4.87568e-08	Iron deprivation
AT2G46100	1.9906e-11	0.712723812353743	0.593	0.45	5.27072e-07	Iron deprivation
AT3G52360	2.20436e-11	0.520923948619079	0.755	0.581	5.83671e-08	Iron deprivation
AT1G68010	2.56668e-11	0.248937984549885	0.986	0.972	6.79604e-07	Iron deprivation
AT1G57990	6.99364e-11	0.988458067067726	0.419	0.268	1.85178e-07	Iron deprivation
AT4G15530	1.32589e-10	167612984895101	0.13	0.047	3.51069e-06	Iron deprivation
AT1G27290	2.79591e-10	0.766389159492271	0.545	0.393	7.40301e-07	Iron deprivation
AT5G64850	3.08701e-10	110224552337355	0.405	0.255	8.17378e-06	Iron deprivation
AT5G59030	3.22718e-10	0.712274947639315	0.578	0.431	8.54494e-06	Iron deprivation
AT4G23400	3.33383e-10	0.77291043522647	0.591	0.438	8.82733e-06	Iron deprivation
AT4G12910	3.56075e-11	0.895573798372074	0.363	0.214	9.42815e-06	Iron deprivation
AT5G48810	4.33155e-10	0.478303717306546	0.797	0.683	1.14691e-05	Iron deprivation
AT1G50320	5.84778e-10	0.282746239303365	0.973	0.924	1.54837e-05	Iron deprivation
AT1G28330	7.53172e-10	0.773088728666936	0.705	0.566	1.99425e-05	Iron deprivation
AT5G54770	9.23877e-10	0.28388563355807	1	0.999	2.44624e-05	Iron deprivation
AT1G42970	1.91981e-09	0.192187298057433	1	0.997	5.08328e-05	Iron deprivation
AT3G05880	3.32269e-09	0.271110025674381	0.987	0.969	8.79782e-05	Iron deprivation
AT3G04210	7.1176e-09	0.794642119126867	0.39	0.241	0.00018846	Iron deprivation
AT3G50820	1.00714e-08	0.207192128562892	0.997	0.984	0.000266672	Iron deprivation
AT2G32090	1.08367e-09	110712007103584	0.305	0.174	0.000286933	Iron deprivation
AT2G45820	1.31979e-08	0.354754439673405	0.924	0.848	0.000349455	Iron deprivation
AT3G50660	1.5057e-08	145456202033261	0.15	0.061	0.00039868	Iron deprivation
AT5G57040	1.88127e-08	0.510951967882269	0.729	0.602	0.000498122	Iron deprivation
AT4G05180	1.96421e-08	0.227169214277878	0.999	0.99	0.000520084	Iron deprivation
AT1G18730	2.14613e-08	0.324989620565127	0.916	0.841	0.000568252	Iron deprivation
AT1G07135	3.00344e-08	0.526284731015991	0.728	0.578	0.000795252	Iron deprivation
AT2G34770	5.39994e-08	0.470181042210456	0.79	0.678	0.0014298	Iron deprivation
AT4G27130	6.85304e-08	0.461848492084401	0.769	0.657	0.00181455	Iron deprivation
AT1G16720	9.16114e-08	0.520693801371319	0.659	0.509	0.00242569	Iron deprivation
AT5G60360	9.46091e-08	0.327831437105651	0.915	0.847	0.00250506	Iron deprivation
AT3G23820	1.12482e-07	0.655456032694427	0.653	0.524	0.00297829	Iron deprivation
AT1G18210	1.20284e-07	0.677827168734633	0.599	0.459	0.00318489	Iron deprivation
AT2G26740	1.45504e-07	0.610918185498291	0.593	0.443	0.00385265	Iron deprivation
AT2G37540	1.53193e-07	0.794921744994291	0.419	0.27	0.00405623	Iron deprivation
AT5G07030	1.82078e-07	0.955196539761407	0.174	0.076	4.82105e-05	Iron deprivation
AT5G41700	2.11527e-07	0.404398981990733	0.914	0.832	0.00560082	Iron deprivation
AT1G22160	4.81372e-07	0.63967196403561	0.589	0.435	0.00127458	Iron deprivation
AT4G16980	5.62272e-07	0.252997829721616	0.994	0.977	0.0148878	Iron deprivation
AT2G21330	6.72223e-07	0.243139465890946	0.993	0.979	0.0177991	Iron deprivation
AT2G43910	7.46973e-09	0.461269301460442	0.803	0.685	0.0197784	Iron deprivation
AT1G01490	1.06845e-06	0.653879288645885	0.551	0.41	0.0282904	Iron deprivation
AT4G37925	1.20356e-06	0.420513369362354	0.822	0.719	0.0318678	Iron deprivation
AT1G20090	1.43375e-06	0.509235397343508	0.721	0.6	0.0379629	Iron deprivation
AT2G21970	1.43584e-06	0.547386247503967	0.644	0.51	0.038018	Iron deprivation
AT1G14150	1.75526e-06	0.314344221368757	0.918	0.831	0.0464758	Iron deprivation
AT3G62550	2.62464e-06	0.655094140222168	0.673	0.549	0.0694952	Iron deprivation
AT3G47960	5.68934e-06	0.734270060022139	0.499	0.361	0.150642	Iron deprivation
AT4G10340	6.26809e-06	0.170264890812725	1	0.999	0.165966	Iron deprivation
AT2G21185	7.50647e-06	0.706763491930603	0.51	0.37	0.198756	Iron deprivation
AT1G47128	8.62609e-06	0.420759873799301	0.803	0.692	0.228402	Iron deprivation
AT5G02790	9.44975e-06	0.337172962716251	0.888	0.824	0.25021	Iron deprivation
AT2G17840	9.69582e-06	0.937730994520593	0.288	0.164	0.256726	Iron deprivation
AT1G22330	1.01251e-05	134947634599287	0.173	0.081	0.268093	Iron deprivation
AT5G66052	1.07516e-05	0.548734698889035	0.697	0.58	0.28468	Iron deprivation
AT1G75690	2.38319e-05	0.267656818874325	0.936	0.882	0.631021	Iron deprivation
AT1G20696	2.53941e-05	0.431790891859835	0.807	0.693	0.672386	Iron deprivation
AT3G25770	2.614e-05	0.550793203168114	0.708	0.587	0.0692135	Iron deprivation
AT2G29670	3.50969e-05	0.764794054995556	0.524	0.402	0.929294	Iron deprivation
AT1G76955	4.54474e-05	129471405698885	0.205	0.105	0.120336	Iron deprivation
AT1G72416	5.80207e-05	145499640923939	0.159	0.072	1.53627	Iron deprivation
AT1G50250	5.86633e-05	0.519322413533453	0.729	0.611	0.155329	Iron deprivation
AT4G28270	7.43045e-05	153907148298821	0.108	0.041	1.96743	Iron deprivation
AT1G29930	9.83448e-05	0.233669496463059	1	1	0.260397	Iron deprivation
AT3G61260	0.000104183	0.439069765214447	0.823	0.719	2.75856	Iron deprivation
AT5G60910	0.000134937	104402745495173	0.19	0.094	3.57286	Iron deprivation
AT5G35170	0.000170503	0.364857210198516	0.848	0.75	4.51459	Iron deprivation
AT2G38230	0.000174163	0.292018861429581	0.948	0.895	0.461149	Iron deprivation
AT1G51200	0.000178869	0.437630391721927	0.833	0.761	4.73609	Iron deprivation
AT1G58180	0.000178926	132709864222921	0.171	0.082	4.7376	Iron deprivation
AT4G22240	0.000227955	0.441460319363448	0.769	0.655	6.03579	Iron deprivation
AT4G04330	0.000324464	0.524304844177907	0.642	0.516	8.59116	Iron deprivation
AT4G33640	0.000361123	0.845825524089375	0.448	0.323	0.956181	Iron deprivation
AT3G07470	0.000387551	0.849899051844631	0.425	0.302	10.2616	Iron deprivation
AT3G12780	0.000478266	0.203396178834218	0.997	0.984	12.6635	Iron deprivation
AT4G01150	0.000563623	0.137403868115823	1	0.999	14.9236	Iron deprivation
AT1G19770	0.00078235	0.681498584859303	0.528	0.396	20.7151	Iron deprivation
AT5G23760	0.000881867	0.467389893318584	0.633	0.494	2.33501	Iron deprivation
AT3G10420	0.000887983	0.585565025407764	0.545	0.418	23.512	Iron deprivation
AT3G55770	0.00116123	0.440468918185068	0.729	0.598	30.7471	Iron deprivation
AT5G58260	0.00125595	0.283871764011843	0.909	0.839	3.3255	Iron deprivation
AT1G53480	0.000143368	117402321347868	0.167	0.079	37.9611	Iron deprivation
AT4G02770	0.00180222	0.181190792341123	1	0.997	47.7193	Iron deprivation
AT5G54940	0.000285996	0.488926715303123	0.639	0.506	7.5726	Iron deprivation
AT2G13360	0.00290448	0.170168687950612	1	0.996	76.9047	Iron deprivation
AT1G19670	0.00336051	0.822185190498434	0.524	0.402	88.9795	Iron deprivation
AT2G39770	0.00408042	0.451543511647615	0.718	0.609	108.041	Iron deprivation
AT2G29290	0.00414999	0.54543621868024	0.636	0.527	109.883	Iron deprivation
AT5G16030	0.00497086	0.454579959125025	0.809	0.695	131.618	Iron deprivation
AT1G50732	0.00647107	0.436477714437622	0.669	0.544	171.341	Iron deprivation
AT3G12345	0.00690006	0.212158397661087	0.953	0.916	182.7	Iron deprivation
AT4G32150	0.00743106	0.699800905025234	0.49	0.37	196.76	Iron deprivation
AT1G31690	0.0142818	0.805206526756054	0.391	0.267	378.154	Iron deprivation
AT1G26670	0.0165137	0.588573596472227	0.499	0.375	437.251	Iron deprivation
AT1G78380	0.0220834	0.291317502227426	0.914	0.845	584.723	Iron deprivation
AT1G78020	0.0348521	0.330450149718946	0.858	0.773	922.813	Iron deprivation
AT1G64230	0.00437655	0.405586858248466	0.72	0.606	1158.82	Iron deprivation
AT4G16190	0.0446396	0.387210412904402	0.827	0.741	1181.97	Iron deprivation
AT1G06460	0.0493006	0.375311001872903	0.761	0.657	1305.38	Iron deprivation
AT2G25450	0.00521342	0.703172940864683	0.524	0.397	1380.41	Iron deprivation
AT1G65230	0.0538395	0.317999604773411	0.871	0.801	1425.56	Iron deprivation
AT3G55330	0.0649776	0.214482747791215	0.96	0.929	1720.48	Iron deprivation
AT2G45660	0.0825335	0.714304080758095	0.467	0.355	2185.32	Iron deprivation
AT1G33240	0.0866943	0.587072602967936	0.61	0.495	2295.49	Iron deprivation
AT3G18780	0.0875835	0.213143072679545	0.977	0.959	2319.04	Iron deprivation
AT2G22990	0.111451	0.469713773467546	0.712	0.609	2950.99	Iron deprivation
AT2G44060	0.171512	0.456125773707519	0.656	0.523	4541.29	Iron deprivation
AT1G44575	0.0222009	0.112531797420808	1	1	5878.35	Iron deprivation
AT2G35370	0.267645	0.159012721461162	1	0.987	7086.71	Iron deprivation
AT2G33380	0.311105	0.517630027862071	0.499	0.362	823.743	Iron deprivation
AT5G47110	0.334079	0.306591178716032	0.877	0.799	8845.75	Iron deprivation
AT2G01850	0.421925	0.704154630369952	0.45	0.336	11171.7	Iron deprivation
AT3G51730	0.430824	0.474891117921621	0.609	0.496	11407.4	Iron deprivation
AT1G78680	0.45036	0.50443417513263	0.654	0.549	11924.6	Iron deprivation
AT1G55675	0.483752	0.548574191777607	0.558	0.448	12808.8	Iron deprivation
AT3G03150	0.634727	0.426337402412961	0.745	0.654	1680.63	Iron deprivation
AT4G40040	0.755398	0.293952998334927	0.925	0.885	20001.4	Iron deprivation
AT4G12730	0.779043	0.619765157760097	0.551	0.43	20627.5	Iron deprivation
AT3G02570	0.00995823	0.578283023112274	0.501	0.388	26367.4	Iron deprivation
AT1G43670	0.998711	0.23522044302213	0.976	0.935	26443.9	Iron deprivation
AT5G53300	1.01849	0.209509859549701	0.967	0.946	26967.5	Iron deprivation
AT3G47470	1.08771	0.270836248014698	0.993	0.99	28800.4	Iron deprivation
AT4G19530	1.12116	0.644495280256436	0.518	0.405	29686.1	Iron deprivation
AT1G52230	1.3024	0.163356394788607	0.997	0.997	34485	Iron deprivation
AT4G17340	0.130779	0.759757565851248	0.198	0.108	34627.7	Iron deprivation
AT3G05490	1.39763	0.94003000742568	0.261	0.161	37006.4	Iron deprivation
AT2G42580	1.41706	0.973066110366813	0.286	0.184	37520.8	Iron deprivation
AT5G24165	1.4239	0.235517340666092	0.929	0.889	37702	Iron deprivation
AT2G46220	1.6461	0.604247608926709	0.513	0.401	43585.5	Iron deprivation
AT5G15350	1.78248	0.576471181332239	0.547	0.445	47196.6	Iron deprivation
AT3G14310	1.97474	0.460680550115583	0.637	0.514	52287.1	Iron deprivation
AT4G13500	2.13334	0.258047754218739	0.909	0.846	56486.7	Iron deprivation
AT3G53470	2.15298	0.555788515779325	0.569	0.459	57006.7	Iron deprivation
AT4G28290	2.53551	0.916493909160514	0.289	0.188	67135.2	Iron deprivation
AT3G16640	2.8018	0.186533323669104	0.999	0.987	74186	Iron deprivation
AT1G45474	3.08963	0.245899969719543	0.922	0.861	81807.3	Iron deprivation
AT2G40880	3.09814	0.49786598748199	0.514	0.39	82032.6	Iron deprivation
AT3G13000	3.17774	0.977414191701322	0.222	0.131	84140.2	Iron deprivation
AT5G63500	3.62879	0.630942464066747	0.432	0.318	96083	Iron deprivation
AT1G14400	3.79472	0.360920267869426	0.748	0.658	100477	Iron deprivation
AT4G31820	0.392037	0.83308506260942	0.305	0.2	103804	Iron deprivation
AT4G13830	4.25411	0.755795538860142	0.399	0.291	112640	Iron deprivation
AT4G37470	5.03107	0.701816332926805	0.414	0.302	133213	Iron deprivation
AT4G22570	5.09041	107822081196845	0.229	0.136	134784	Iron deprivation
AT1G77490	5.67817	0.251847969737076	0.915	0.844	150347	Iron deprivation
AT1G76490	7.66808	0.467269565339335	0.704	0.606	203036	Iron deprivation
AT1G01170	8.52571	0.325710682730239	0.783	0.691	225744	Iron deprivation
AT3G59950	9.14524	0.769533492178464	0.334	0.23	242148	Iron deprivation
AT1G15010	9.56209	115586749075586	0.239	0.145	253185	Iron deprivation
AT3G16240	1.01186	0.303721801831726	0.958	0.945	267920	Iron deprivation
AT5G10450	13.7166	0.178871520421819	0.976	0.949	363187	Iron deprivation
AT3G47640	15.2638	122071317669147	0.153	0.079	404156	Iron deprivation
AT3G24100	17.0996	0.530945404330129	0.557	0.442	45276.3	Iron deprivation
AT1G80920	21.7621	0.630187825038306	0.438	0.328	576218	Iron deprivation
AT1G23030	24.4118	132894437953618	0.143	0.073	646376	Iron deprivation
AT4G11570	32.0488	0.415102348094627	0.683	0.573	84858.8	Iron deprivation
AT1G06430	37.7765	0.535930097593696	0.557	0.452	1.00025e+06	Iron deprivation
AT3G02730	38.9817	0.175987930812878	0.973	0.954	103216	Iron deprivation
AT5G27380	39.1914	0.521511430807589	0.462	0.35	1.03771e+06	Iron deprivation
AT2G28910	40.4541	0.407961977797794	0.711	0.607	1.07114e+06	Iron deprivation
AT1G19350	42.6082	0.541753017344207	0.544	0.439	1.12818e+06	Iron deprivation
AT3G01520	55.8173	0.693925900439161	0.38	0.278	1.47793e+06	Iron deprivation
AT4G35750	57.4709	0.634051196797446	0.381	0.269	1.52171e+06	Iron deprivation
AT3G26510	59.7445	0.713630959793055	0.398	0.292	1.58192e+06	Iron deprivation
AT1G03590	76.8248	132935233174667	0.123	0.06	2.03417e+06	Iron deprivation
AT1G51805	87.28	0.871019973100237	0.214	0.127	2.311e+06	Iron deprivation
AT3G12120	90.2801	0.274358522937544	0.943	0.888	2.39044e+06	Iron deprivation
AT1G19110	90.7257	103387573771971	0.327	0.233	2.40224e+06	Iron deprivation
AT2G03440	94.4987	0.520440444156146	0.442	0.334	2.50214e+06	Iron deprivation
AT1G74920	96.4519	0.468310864183885	0.589	0.484	2.55385e+06	Iron deprivation
AT4G27800	104.765	0.229866790869135	0.905	0.844	2.77396e+06	Iron deprivation
AT3G48690	105.435	0.36256407528	0.769	0.665	2.7917e+06	Iron deprivation
AT4G33666	119.761	0.536427023182809	0.602	0.497	3.17103e+06	Iron deprivation
AT2G19310	120.742	0.435439426521308	0.603	0.496	3.19702e+06	Iron deprivation
AT4G24930	125.043	0.290383296020717	0.861	0.79	3.31088e+06	Iron deprivation
AT5G46110	133.712	0.151267733736902	0.997	0.983	3.54044e+06	Iron deprivation
AT5G60860	165.837	14606308922416	0.101	0.045	4.39103e+06	Iron deprivation
AT3G17770	184.861	0.704612347384987	0.37	0.266	4.89476e+06	Iron deprivation
AT5G24420	213.47	100830360460922	0.211	0.128	5.65227e+06	Iron deprivation
AT1G72450	217.438	0.932196153661321	0.319	0.223	5.75734e+06	Iron deprivation
AT3G53420	236.242	0.338847218138368	0.922	0.864	6.25522e+06	Iron deprivation
AT2G14910	248.049	0.317074205447886	0.816	0.737	6.56783e+06	Iron deprivation
AT1G73885	284.321	0.238795526615282	0.929	0.875	7.52826e+06	Iron deprivation
AT5G24490	309.777	0.232971602610432	0.909	0.839	8.20228e+06	Iron deprivation
AT4G17870	32.2789	0.692315377608244	0.343	0.244	8.54681e+06	Iron deprivation
AT5G53880	458.798	0.257140348417546	0.905	0.847	1.21481e+06	Iron deprivation
AT5G26220	584.056	126828855239883	0.125	0.062	1.54646e+06	Iron deprivation
AT1G63800	628.579	0.728426624437691	0.3	0.204	1.66435e+07	Iron deprivation
AT1G71480	670.52	0.60393483227671	0.439	0.333	1.7754e+06	Iron deprivation
AT4G17170	935.854	0.50506038839226	0.456	0.355	2.47796e+07	Iron deprivation
AT1G49130	937.106	0.805815579305	0.262	0.171	2.48127e+07	Iron deprivation
AT3G27050	941.984	0.414317674940899	0.537	0.426	2.49419e+07	Iron deprivation
AT1G06400	1067.35	0.506617864701228	0.479	0.382	2.82613e+07	Iron deprivation
AT5G21170	1091.98	0.732345772728914	0.331	0.237	2.89134e+07	Iron deprivation
AT1G75800	1536.54	0.460206858269963	0.599	0.505	4.06846e+07	Iron deprivation
AT5G12140	1606.94	0.505231974858837	0.483	0.384	4.25485e+07	Iron deprivation
AT2G30440	1624.75	0.437189162408283	0.537	0.438	4.30201e+07	Iron deprivation
AT1G25098	174.065	0.557667876224764	0.482	0.382	4.60889e+07	Iron deprivation
AT1G64680	1840.43	0.309740849618511	0.759	0.673	4.87309e+07	Iron deprivation
AT4G38460	1972.76	0.665988411895665	0.351	0.255	5.22347e+07	Iron deprivation
AT4G27990	2070.62	0.425799976389143	0.545	0.44	5.4826e+07	Iron deprivation
AT5G44130	2457.27	0.993582056910944	0.241	0.156	6.50637e+06	Iron deprivation
AT3G25760	2565.4	100287722752808	0.14	0.075	6.79266e+07	Iron deprivation
AT1G49500	2589.55	101854540718424	0.228	0.144	6.8566e+07	Iron deprivation
AT2G47440	2589.81	0.981009508617676	0.271	0.185	6.85729e+07	Iron deprivation
AT5G01810	2596.25	113112640284671	0.255	0.171	6.87436e+07	Iron deprivation
AT1G29910	2620.66	0.422256121586813	0.857	0.811	6.93899e+07	Iron deprivation
AT4G20870	2675.7	0.413537695081387	0.554	0.455	7.08473e+06	Iron deprivation
AT2G20230	2734.53	0.4800547786926	0.506	0.407	7.24049e+07	Iron deprivation
AT3G26650	2827.17	0.116356934628536	1	0.999	7.48578e+07	Iron deprivation
AT1G22740	2872.01	0.626169360701685	0.344	0.245	7.60452e+06	Iron deprivation
AT4G21910	3091.65	0.724311379730144	0.411	0.319	8.18606e+07	Iron deprivation
AT4G17810	3452.32	0.707899459062862	0.394	0.299	9.14106e+07	Iron deprivation
AT5G23240	4008.44	0.56037078324624	0.435	0.334	1.06135e+08	Iron deprivation
AT2G23120	413.593	0.330922669035933	0.754	0.657	1.09511e+08	Iron deprivation
AT5G03830	4540.53	0.991093451147165	0.133	0.07	1.20224e+07	Iron deprivation
AT5G48790	4826.91	0.344329360668206	0.643	0.563	1.27807e+08	Iron deprivation
AT5G27280	5189.48	0.628480060028893	0.402	0.312	1.37407e+08	Iron deprivation
AT1G49660	5392.26	0.721351849913913	0.261	0.176	1.42776e+08	Iron deprivation
AT2G26670	5701.01	0.267247944142336	0.822	0.736	1.50951e+08	Iron deprivation
AT5G65430	5701.81	0.394799170190915	0.659	0.572	1.50972e+08	Iron deprivation
AT5G63470	595.632	0.467752632977632	0.531	0.439	1.57712e+08	Iron deprivation
AT3G05840	6096.44	0.548989130251156	0.508	0.419	1.61422e+08	Iron deprivation
AT1G07440	6262.91	0.427355865806872	0.518	0.412	1.65829e+08	Iron deprivation
AT5G23120	7181.29	0.176886952880186	0.942	0.912	1.90146e+06	Iron deprivation
AT5G25280	8839.66	0.997082255763564	0.245	0.162	2.34057e+08	Iron deprivation
AT5G24460	10392.8	0.585383350278081	0.388	0.292	2.75182e+08	Iron deprivation
AT5G32450	11917.5	0.586189718553878	0.439	0.351	3.15552e+06	Iron deprivation
AT4G04640	14380.9	0.159967504022671	0.977	0.954	3.80777e+07	Iron deprivation
AT5G21020	15438.9	0.317107987729867	0.729	0.642	4.08791e+08	Iron deprivation
AT4G36980	15576.3	0.506730869002839	0.456	0.358	4.1243e+08	Iron deprivation
AT1G05010	16099.6	0.42361007590771	0.489	0.372	4.26285e+08	Iron deprivation
AT5G19860	16209.3	0.560891794812301	0.443	0.353	4.2919e+08	Iron deprivation
AT2G18280	18853.2	0.881578754170199	0.204	0.127	4.99195e+08	Iron deprivation
AT3G49720	19300.4	0.397465683721133	0.636	0.549	5.11037e+08	Iron deprivation
AT4G33010	20128.5	0.182405622672484	0.999	0.996	5.32962e+08	Iron deprivation
AT2G38310	2125.12	0.780247544666576	0.228	0.147	5.62691e+08	Iron deprivation
AT1G35516	23342.5	0.473237512227905	0.517	0.424	6.18064e+08	Iron deprivation
AT5G38980	24442.4	0.207067820241746	0.914	0.852	6.47185e+08	Iron deprivation
AT5G19590	24524.2	0.384228725266719	0.646	0.552	6.49351e+08	Iron deprivation
AT2G36145	26550.8	0.333687083952504	0.71	0.65	7.03011e+08	Iron deprivation
AT1G02305	26994.6	0.428523252005722	0.497	0.403	7.14763e+08	Iron deprivation
AT1G72645	27041.7	0.597821959183168	0.521	0.439	7.1601e+08	Iron deprivation
AT2G35840	27427.8	0.335284588405023	0.663	0.571	7.26233e+07	Iron deprivation
AT4G34138	30135.9	0.622402281896679	0.279	0.189	7.9794e+08	Iron deprivation
AT3G09980	31394.8	0.372632816613143	0.595	0.491	8.31272e+08	Iron deprivation
AT1G78830	31866	0.899547975979033	0.16	0.093	8.43748e+08	Iron deprivation
AT5G01920	32550.6	0.374179920449617	0.661	0.582	8.61874e+08	Iron deprivation
AT2G32080	33890.7	0.456240297283157	0.533	0.44	8.97358e+08	Iron deprivation
AT2G32150	3575.46	0.425802883628703	0.484	0.383	9.46709e+08	Iron deprivation
AT1G61100	36359.1	0.713299606082568	0.303	0.219	9.62716e+08	Iron deprivation
AT4G03210	37236.8	0.742006971548531	0.31	0.222	9.85956e+08	Iron deprivation
AT2G29550	38345.4	0.771615485001939	0.231	0.151	1.01531e+09	Iron deprivation
AT5G49970	4070.46	0.36055644135148	0.61	0.528	1.07778e+09	Iron deprivation
AT2G06050	42192.3	0.531866242311251	0.365	0.269	1.11717e+09	Iron deprivation
AT2G25430	42728.6	0.71661958409717	0.331	0.243	1.13137e+09	Iron deprivation
AT4G24220	43130.8	0.55179111915769	0.395	0.308	1.14202e+09	Iron deprivation
AT2G26975	43183.8	0.520982669416219	0.492	0.404	1.14342e+09	Iron deprivation
AT1G12780	45465	0.893774458147537	0.19	0.117	1.20382e+09	Iron deprivation
AT1G42550	46333.5	0.341218742501761	0.681	0.59	1.22682e+09	Iron deprivation
AT5G25560	52890.3	0.410458439897146	0.513	0.414	1.40043e+09	Iron deprivation
AT1G72930	54209.9	0.25358914536192	0.935	0.873	1.43537e+09	Iron deprivation
AT5G02840	54782.8	0.333935455129093	0.652	0.565	1.45054e+09	Iron deprivation
AT1G27100	57764.1	0.465187180722	0.592	0.503	1.52948e+09	Iron deprivation
AT1G48600	59791.2	0.260276492169828	0.69	0.568	1.58315e+09	Iron deprivation
AT5G25460	66773.4	0.72091014237777	0.32	0.232	1.76802e+09	Iron deprivation
AT2G36430	70978.7	0.904372140035108	0.231	0.155	1.87937e+07	Iron deprivation
AT3G06780	78718.1	0.618550944338151	0.354	0.268	2.0843e+09	Iron deprivation
AT3G23700	81561.8	0.273377574177343	0.82	0.747	2.15959e+09	Iron deprivation
AT1G28580	82910.7	0.770789432510439	0.16	0.093	2.19531e+09	Iron deprivation
AT5G65390	91484.4	107719330951959	0.283	0.2	2.42232e+09	Iron deprivation
AT1G04350	92344.2	0.342137267142637	0.584	0.492	2.44509e+09	Iron deprivation
AT4G18370	11972.6	0.279449503952803	0.72	0.635	3.17011e+09	Iron deprivation
AT3G07560	122230	0.358255526263902	0.588	0.502	3.23642e+09	Iron deprivation
AT3G18820	124352	0.449734119180632	0.506	0.417	3.29259e+09	Iron deprivation
AT3G07460	124769	0.522479355334827	0.458	0.375	3.30364e+09	Iron deprivation
AT3G54920	127538	0.354604875457018	0.572	0.483	3.37696e+09	Iron deprivation
AT3G17390	132348	0.228905633046851	0.897	0.835	3.5043e+09	Iron deprivation
AT3G59350	133733	0.693993225623951	0.316	0.231	3.54099e+09	Iron deprivation
AT2G25520	142007	0.430148603123086	0.455	0.359	3.76005e+09	Iron deprivation
AT1G12090	148440	0.176017871695159	0.999	0.991	3.93038e+09	Iron deprivation
AT5G54680	15666.7	0.272067124803367	0.737	0.641	4.14824e+08	Iron deprivation
AT3G18140	160308	0.53344047813052	0.477	0.394	4.24464e+09	Iron deprivation
AT5G16400	161897	0.279685263661874	0.722	0.644	4.28671e+09	Iron deprivation
AT2G41420	162490	0.344180807490472	0.677	0.607	4.30241e+09	Iron deprivation
AT5G20650	168388	0.478392272911104	0.475	0.388	4.45859e+09	Iron deprivation
AT2G39420	182602	0.64825698393456	0.166	0.098	4.83493e+09	Iron deprivation
AT4G05150	182813	0.483483714537352	0.428	0.341	4.84053e+09	Iron deprivation
AT1G22930	199700	0.617725939352534	0.368	0.281	5.28765e+09	Iron deprivation
AT3G26580	200668	0.29096384197953	0.8	0.726	5.31329e+09	Iron deprivation
AT1G01050	241755	0.293980750577304	0.68	0.591	6.40119e+09	Iron deprivation
AT1G52590	251594	0.386556888285356	0.503	0.408	6.66172e+09	Iron deprivation
AT5G12120	256867	0.396924572055612	0.541	0.455	6.80133e+09	Iron deprivation
AT4G21450	268662	0.407648915756971	0.467	0.377	7.11363e+09	Iron deprivation
AT5G51070	270116	0.688182787353434	0.279	0.199	7.15214e+09	Iron deprivation
AT5G01015	294056	0.323874653695394	0.66	0.57	7.78602e+09	Iron deprivation
AT3G24420	295880	0.841578830419047	0.12	0.065	7.8343e+09	Iron deprivation
AT5G22920	310852	12485197270166	0.106	0.056	8.23074e+09	Iron deprivation
AT2G21170	337646	0.12260309613684	0.982	0.972	8.94018e+09	Iron deprivation
AT4G14930	341046	0.575307803003953	0.326	0.239	9.03023e+09	Iron deprivation
AT5G58310	345117	0.80707566938214	0.224	0.147	9.13802e+09	Iron deprivation
AT5G48545	378303	0.368937231542698	0.595	0.518	0.000100167023558364	Iron deprivation
AT3G51510	382206	0.194999701052934	0.895	0.838	0.000101200539454294	Iron deprivation
AT3G27960	389357	0.881566580996444	0.152	0.09	0.000103093861943577	Iron deprivation
AT1G24170	414834	0.741342572828575	0.288	0.21	0.000109839656724301	Iron deprivation
AT1G73540	432995	0.358033985511681	0.584	0.485	0.000114648296497855	Iron deprivation
AT1G54130	445651	0.699700792674748	0.288	0.207	0.000117999513811093	Iron deprivation
AT1G29390	471233	0.272493364868817	0.761	0.676	0.000124773205514492	Iron deprivation
AT1G68585	471466	0.713797083811682	0.29	0.212	0.000124834799308704	Iron deprivation
AT5G43830	504370	0.29470540600498	0.626	0.549	0.000133547053914696	Iron deprivation
AT3G11780	507569	0.476735340438276	0.422	0.336	0.000134394085139467	Iron deprivation
AT3G10130	516775	0.477559460826555	0.401	0.316	0.000136831564684055	Iron deprivation
AT2G01590	534727	0.267271216836781	0.758	0.678	0.000141585040868938	Iron deprivation
AT5G16830	540963	0.6069223585688	0.256	0.177	0.000143236244167971	Iron deprivation
AT3G61470	583331	0.105110369273748	1	1	0.000154454336146129	Iron deprivation
AT1G29700	594013	0.302375711658046	0.649	0.564	0.000157282841459497	Iron deprivation
AT3G24550	609250	0.530176537865414	0.367	0.284	0.000161317094235706	Iron deprivation
AT3G61200	612111	0.459061957167136	0.416	0.329	0.000162074822142856	Iron deprivation
AT2G26340	674221	0.300995355635119	0.653	0.564	0.000178520261560815	Iron deprivation
AT1G22400	681041	0.658261407625063	0.296	0.215	0.000180326022748219	Iron deprivation
AT1G79510	704560	0.509634291684436	0.38	0.296	0.000186553323518519	Iron deprivation
AT1G19150	746209	0.165599970683816	0.933	0.89	0.000197581325554492	Iron deprivation
AT3G22890	859221	0.27698910644203	0.806	0.72	0.000227504535694756	Iron deprivation
AT1G65960	999490	0.182639553824693	0.908	0.85	0.000264644936230615	Iron deprivation
AT5G19250	1.0428e+06	0.371396611956213	0.581	0.493	0.000276112917148962	Iron deprivation
AT2G11225	1.06054e+06	0.79068771428608	0.212	0.141	0.000280808771950108	Iron deprivation
AT4G37560	1.08232e+06	0.380309253701783	0.52	0.436	0.000286576861813829	Iron deprivation
AT2G37240	1.10047e+06	0.39810972252267	0.472	0.39	0.000291381909867591	Iron deprivation
AT1G20440	1.10576e+06	0.820950326001741	0.166	0.102	0.000292783080435373	Iron deprivation
AT2G40960	1.13622e+06	0.952943475306925	0.205	0.138	0.000300848351034925	Iron deprivation
AT2G39470	1.16674e+06	0.210962844101977	0.922	0.867	0.000308929115827973	Iron deprivation
AT1G54780	1.18564e+06	0.163271463365756	0.95	0.904	0.00031393377891953	Iron deprivation
AT4G17840	1.20524e+06	0.402202440451762	0.511	0.428	0.000319123260442631	Iron deprivation
AT1G09340	1.23056e+06	0.127710716408348	0.987	0.978	0.000325827343136965	Iron deprivation
AT5G42300	1.24822e+06	0.28059470004465	0.673	0.594	0.000330504028380454	Iron deprivation
AT3G60320	1.43654e+06	0.478871082379427	0.456	0.371	0.000380366818567661	Iron deprivation
AT2G23810	158597	0.357958267503655	0.564	0.462	0.000419932263678697	Iron deprivation
AT5G59820	1.59948e+06	0.377344977175887	0.429	0.335	0.000423511229809448	Iron deprivation
AT2G30420	1.69542e+06	0.736964856919466	0.266	0.192	0.000448912612970749	Iron deprivation
AT2G34585	1.8354e+06	0.459849737730867	0.432	0.354	0.00048597612410425	Iron deprivation
AT4G30650	1.8753e+06	0.231404748515376	0.61	0.522	0.000496540928367179	Iron deprivation
AT4G21980	1.88037e+06	0.647938078689237	0.266	0.19	0.000497885137503299	Iron deprivation
AT1G26208	1.92986e+06	0.793067504758369	0.171	0.108	0.000510988370521121	Iron deprivation
AT4G01610	1.9992e+06	0.708335363052941	0.188	0.123	0.000529348110487123	Iron deprivation
AT5G21090	2.03254e+06	0.30689402261288	0.644	0.559	0.00053817594248508	Iron deprivation
AT3G60300	2.0797e+06	0.536620703554815	0.363	0.28	0.000550663471272756	Iron deprivation
AT1G52510	2.34122e+06	0.23184007550969	0.83	0.759	0.000619907333341022	Iron deprivation
AT5G49720	2.40094e+06	0.348532633531853	0.612	0.539	0.000635719583716964	Iron deprivation
AT4G40045	2.64916e+06	0.54248116892375	0.428	0.356	0.00070144532744493	Iron deprivation
AT5G18140	2.65075e+06	0.267137021616512	0.62	0.531	0.00070186444013429	Iron deprivation
AT5G16730	2.80314e+06	0.48180135410111	0.384	0.303	0.000742215672624952	Iron deprivation
AT5G38520	290870	0.23688685950013	0.851	0.784	0.000770166197924214	Iron deprivation
AT5G27410	2.9373e+06	0.821278060345485	0.14	0.083	0.000777739511364474	Iron deprivation
AT5G57800	2.96295e+06	0.743382664510398	0.263	0.191	0.000784530262563748	Iron deprivation
AT2G29140	3.02139e+06	11409962178498	0.113	0.063	0.000800002453014337	Iron deprivation
AT3G23600	3.05785e+06	0.270552755643463	0.673	0.596	0.000809658155840108	Iron deprivation
AT1G21770	3.12928e+06	0.436396656150403	0.47	0.391	0.000828569485388664	Iron deprivation
AT4G10920	3.13128e+06	0.413898169739797	0.599	0.539	0.000829099240354315	Iron deprivation
AT3G14067	324104	0.3375212646358	0.64	0.56	0.000858161511836853	Iron deprivation
AT4G08920	3.38713e+06	0.481916442047574	0.477	0.399	0.000896844900790003	Iron deprivation
AT3G10940	3.66024e+06	0.23913145976012	0.649	0.563	0.000969159156742967	Iron deprivation
AT4G34410	3.70834e+06	0.447258349497762	0.269	0.187	0.000981894556231068	Iron deprivation
AT5G54760	3.73472e+06	0.385368128922509	0.569	0.487	0.000988878321044753	Iron deprivation
AT5G54380	3.98456e+06	0.978448725873454	0.161	0.103	0.00105503168160308	Iron deprivation
AT2G38740	4.1737e+06	0.68357384591339	0.201	0.135	0.00110511200183826	Iron deprivation
AT2G29980	424522	0.279766103339024	0.749	0.674	0.00112404920334086	Iron deprivation
AT2G18230	4.417e+06	0.23966946756917	0.813	0.733	0.00116953442874002	Iron deprivation
AT3G61640	506828	0.32242051604869	0.531	0.437	0.0013419785604778	Iron deprivation
AT3G06750	529237	0.334347295598443	0.534	0.449	0.0014013140759558	Iron deprivation
AT1G53210	53572.3	0.29604631371338	0.749	0.676	0.00141848636484872	Iron deprivation
AT5G27860	568884	0.48902650721129	0.346	0.27	0.00150629046587945	Iron deprivation
AT5G13810	5.87074e+06	0.643384525838765	0.299	0.225	0.00155445330708781	Iron deprivation
AT3G25910	5.90699e+06	0.449674999342724	0.344	0.268	0.00156405257645494	Iron deprivation
AT2G27500	6.21586e+06	0.647743499972183	0.323	0.25	0.00164583419280041	Iron deprivation
AT3G50830	6.26123e+06	0.57771422691765	0.297	0.223	0.00165784912257763	Iron deprivation
AT5G42190	646644	0.311123391694289	0.629	0.563	0.00171218418730813	Iron deprivation
AT5G56170	681431	0.405306756354204	0.469	0.393	0.00180429418042151	Iron deprivation
AT1G28600	7.1024e+06	0.436981778433864	0.397	0.31	0.00188057347459203	Iron deprivation
AT5G19855	7.18864e+06	0.191261356210699	0.826	0.769	0.0019034082661166	Iron deprivation
AT5G10980	7.62869e+06	0.298025173285773	0.721	0.659	0.00201992389257097	Iron deprivation
AT4G19640	771798	0.551815572165171	0.37	0.297	0.00204356660309602	Iron deprivation
AT1G68830	8.05761e+06	0.356244968693337	0.589	0.518	0.00213349339932325	Iron deprivation
AT1G61890	8.09868e+06	0.502728195192858	0.356	0.274	0.00214436956700356	Iron deprivation
AT3G48140	8.61471e+06	0.203037787032395	0.822	0.768	0.00228100229550817	Iron deprivation
AT4G30690	8.66103e+06	0.308444408213748	0.603	0.537	0.00229326772299732	Iron deprivation
AT4G39710	8.73737e+06	0.187560939873451	0.882	0.832	0.00231348129714928	Iron deprivation
AT3G01440	9.17145e+06	0.231376114538916	0.678	0.589	0.0024284155170565	Iron deprivation
AT3G28070	9.29204e+06	0.315060690291672	0.538	0.455	0.00246034639319384	Iron deprivation
AT1G54740	9.82021e+06	123428585315225	0.112	0.064	0.00260019476032501	Iron deprivation
AT5G11060	1.01174e+07	0.604648155383248	0.29	0.216	0.00267888321365162	Iron deprivation
AT5G53420	1.0833e+07	0.434148167676336	0.431	0.35	0.00286837333593277	Iron deprivation
AT4G08685	1.0916e+07	0.680797941990774	0.18	0.117	0.00289032879722969	Iron deprivation
AT3G02180	1.1346e+07	0.342506167968293	0.627	0.554	0.00300419893238297	Iron deprivation
AT3G10520	1.23476e+07	0.297925717445143	0.729	0.666	0.00326940139090118	Iron deprivation
AT1G58360	1.24434e+07	0.398758181969631	0.528	0.455	0.00329475940391185	Iron deprivation
AT1G12110	1.29457e+07	0.359801122884424	0.518	0.441	0.00342775371622339	Iron deprivation
AT1G15740	1.38227e+07	0.552901623342092	0.316	0.242	0.00365997386619267	Iron deprivation
AT5G64260	1.44524e+07	100730345976219	0.19	0.129	0.00382670312281195	Iron deprivation
AT5G54290	1.46751e+07	0.220537607969675	0.833	0.777	0.00388566012130992	Iron deprivation
AT2G36830	1.57371e+07	0.181231707669232	0.96	0.929	0.0041668707580745	Iron deprivation
AT3G04640	1.61342e+07	0.583091337908872	0.239	0.169	0.00427201507664093	Iron deprivation
AT4G36780	1.61418e+07	0.49316938086794	0.409	0.337	0.00427401786067978	Iron deprivation
AT5G42090	1.63946e+07	0.71101833608634	0.193	0.13	0.00434096156592416	Iron deprivation
AT5G02560	1.76234e+07	0.883860089142347	0.161	0.104	0.00466631525191453	Iron deprivation
AT3G19850	1.80289e+06	109762574065036	0.115	0.067	0.00477367913895499	Iron deprivation
AT3G04730	1.82479e+07	0.254852973401473	0.688	0.623	0.00483168518562199	Iron deprivation
AT1G49970	1.8263e+07	0.197512289499295	0.885	0.836	0.00483567553609655	Iron deprivation
AT3G19930	1.84417e+07	0.978133453967165	0.106	0.06	0.00488298471907209	Iron deprivation
AT1G26580	1.86797e+07	0.410464967796533	0.356	0.277	0.0049460200962505	Iron deprivation
AT3G59300	1.95246e+07	0.432419241703092	0.356	0.281	0.00516972849410269	Iron deprivation
AT1G36980	2.03651e+07	0.234734992783586	0.718	0.649	0.0053922790839658	Iron deprivation
AT2G01400	2.152e+07	0.980250464944606	0.106	0.06	0.0056980705000391	Iron deprivation
AT5G37360	2.1926e+06	0.180635025928694	0.841	0.755	0.00580557085296216	Iron deprivation
AT5G01220	2.23159e+07	0.429783949410465	0.504	0.43	0.0059088058416089	Iron deprivation
AT5G37770	2.30276e+07	0.303861036513797	0.518	0.433	0.00609723988143028	Iron deprivation
AT5G27290	2.30521e+07	0.48347612011003	0.402	0.332	0.00610373939151666	Iron deprivation
AT3G06070	2.34146e+07	0.750412616265639	0.246	0.177	0.00619972846111609	Iron deprivation
AT1G80380	2.43041e+06	0.130261340501564	0.969	0.931	0.00643524848445792	Iron deprivation
AT5G13710	2.47505e+07	0.256980821053055	0.501	0.417	0.00655343338701321	Iron deprivation
AT5G55050	2.48438e+07	0.898054040816774	0.113	0.066	0.00657813839350849	Iron deprivation
AT1G56170	2.52106e+07	10021345139904	0.157	0.101	0.00667525221070386	Iron deprivation
AT2G42500	2.64288e+07	0.271058702197979	0.586	0.507	0.00699782326971912	Iron deprivation
AT5G11330	2.64437e+06	0.387676519373865	0.472	0.399	0.00700177411606516	Iron deprivation
AT5G13240	2.68428e+07	0.398479687739709	0.446	0.373	0.00710742949549548	Iron deprivation
AT5G07860	2.74075e+07	0.593803046918669	0.306	0.236	0.0072569572992761	Iron deprivation
AT5G55790	2.75137e+07	0.629685378877041	0.228	0.163	0.00728507136653506	Iron deprivation
AT3G05910	2.76644e+07	0.480402158797971	0.3	0.225	0.00732497675176764	Iron deprivation
AT5G06690	2.81131e+07	0.289663120867781	0.61	0.538	0.00744379058169711	Iron deprivation
AT1G16180	2.89594e+07	0.291960746977134	0.595	0.518	0.00766787984601129	Iron deprivation
AT1G66970	2.99833e+07	0.213213252327132	0.829	0.744	0.0079389665005252	Iron deprivation
AT4G31390	3.05669e+07	0.472582543452068	0.435	0.365	0.00809349238194841	Iron deprivation
AT1G21065	3.07213e+07	0.205011456522035	0.824	0.749	0.00813437998206461	Iron deprivation
AT4G34881	3.08635e+07	0.217762136497646	0.711	0.636	0.00817202944965516	Iron deprivation
AT1G64770	3.59662e+07	0.192211514223786	0.894	0.839	0.00952312220571391	Iron deprivation
AT4G15470	3.62605e+07	0.321661561350433	0.562	0.487	0.00960104377007216	Iron deprivation
AT4G33520	3.72689e+07	0.218423973235622	0.78	0.693	0.00986805783330223	Iron deprivation
AT2G17340	3.93857e+07	0.229065352436354	0.693	0.62	0.0104285503923828	Iron deprivation
AT2G33855	3.94224e+07	0.289861476683277	0.595	0.522	0.0104382609146908	Iron deprivation
AT3G61430	4.15691e+07	0.381229874643897	0.47	0.396	0.0110066787462101	Iron deprivation
AT5G43850	4.22467e+07	0.433772734020328	0.33	0.258	0.0111860937431198	Iron deprivation
AT2G01180	4.45047e+07	0.49576152241497	0.333	0.254	0.0117839613853407	Iron deprivation
AT2G46030	4.50532e+07	0.431515583341169	0.456	0.38	0.0119291746954844	Iron deprivation
AT1G17360	4.68969e+07	0.461361597207395	0.408	0.334	0.0124173621563235	Iron deprivation
AT1G04430	4.72329e+07	0.484912921234468	0.408	0.339	0.0125063245728402	Iron deprivation
AT2G40670	4.80355e+06	0.907834416787054	0.129	0.079	0.0127188391424736	Iron deprivation
AT5G45490	4.94053e+07	0.444703553362031	0.348	0.273	0.0130815380323167	Iron deprivation
AT2G34460	5.01429e+07	0.225101198554996	0.792	0.736	0.0132768328194013	Iron deprivation
AT1G17080	5.14392e+07	0.509054764120961	0.357	0.286	0.0136200629131884	Iron deprivation
AT2G29310	5.16598e+07	0.451675453209176	0.404	0.327	0.0136784778024293	Iron deprivation
AT2G19790	5.20925e+07	0.426284776217808	0.401	0.328	0.0137930640875559	Iron deprivation
AT1G58602	5.34771e+07	0.196220023177129	0.846	0.762	0.0141596647755526	Iron deprivation
AT4G38520	5.36442e+07	0.417073068521102	0.443	0.379	0.0142038986048737	Iron deprivation
AT5G60920	5.37752e+07	0.25020675255077	0.626	0.547	0.0142386047218633	Iron deprivation
AT2G18860	5.42366e+07	0.876542899826994	0.122	0.074	0.0143607641699939	Iron deprivation
AT2G41740	5.50286e+07	0.458570225188373	0.278	0.207	0.0145704741755198	Iron deprivation
AT5G43750	5.68832e+07	0.177698538970416	0.895	0.835	0.0150615236910286	Iron deprivation
AT2G32560	5.73645e+07	0.579097381000679	0.394	0.325	0.0151889785530523	Iron deprivation
AT2G47700	5.8862e+07	0.325431483919438	0.506	0.438	0.015585473161311	Iron deprivation
AT3G23570	6.08194e+07	0.741462864047532	0.17	0.113	0.0161037479382403	Iron deprivation
AT1G21580	6.36767e+06	0.482794735385788	0.443	0.365	0.0168603194865126	Iron deprivation
AT5G64840	6.62355e+07	0.231635730454075	0.673	0.586	0.0175378458019574	Iron deprivation
AT1G55850	6.65832e+07	0.680762033881617	0.275	0.21	0.0176298968691506	Iron deprivation
AT2G30950	6.79654e+07	0.134548007828667	0.965	0.926	0.0179958741493444	Iron deprivation
AT1G18710	7.25251e+07	0.621995630851559	0.275	0.204	0.0192031965880303	Iron deprivation
AT2G31880	7.53211e+07	0.488972701355912	0.313	0.241	0.0199435207739337	Iron deprivation
AT5G08760	7.63933e+07	0.447169914508308	0.331	0.256	0.0202274068039126	Iron deprivation
AT1G75280	8.02714e+06	0.485209260953101	0.416	0.346	0.0212542655807955	Iron deprivation
AT1G31130	8.39901e+06	0.38926180410755	0.419	0.344	0.0222389021356802	Iron deprivation
AT1G03900	8.6376e+07	0.572840929506989	0.322	0.255	0.0228706483065212	Iron deprivation
AT3G12490	8.99352e+07	0.211039964025478	0.545	0.46	0.0238130313360048	Iron deprivation
AT1G68560	9.04108e+07	0.497463015855808	0.292	0.222	0.0239389729468452	Iron deprivation
AT3G07720	9.05996e+07	0.57846584707405	0.296	0.229	0.0239889629263235	Iron deprivation
AT1G67840	9.18793e+07	0.296704967748935	0.552	0.482	0.0243277896527348	Iron deprivation
AT3G09085	977502	0.734273914439481	0.147	0.095	0.025882294755199	Iron deprivation
AT1G16240	1.00397e+08	0.525387134358329	0.363	0.296	0.0265829913932902	Iron deprivation
AT5G41050	1.03603e+08	0.33526036863274	0.397	0.322	0.0274320470455429	Iron deprivation
AT4G32590	1.14541e+08	0.207598851197105	0.788	0.725	0.0303282043234871	Iron deprivation
AT5G19330	1.14612e+08	0.512622997442622	0.309	0.239	0.0303470282346804	Iron deprivation
AT3G02360	1.17667e+08	0.412526812882111	0.452	0.384	0.0311558169963822	Iron deprivation
AT3G54050	1.19606e+08	0.111152586247164	0.983	0.969	0.0316693577518095	Iron deprivation
AT2G35680	1.23174e+08	0.442990877075627	0.365	0.298	0.0326141263018682	Iron deprivation
AT3G09710	1.26984e+08	0.962280640367791	0.113	0.068	0.0336228355967549	Iron deprivation
AT1G47370	1.31867e+08	0.927874590344598	0.116	0.07	0.0349156863820782	Iron deprivation
AT2G24790	1.3274e+08	0.199851073251	0.865	0.799	0.0351467908221235	Iron deprivation
AT1G62040	1.36917e+08	0.482966311548539	0.347	0.281	0.036252772739952	Iron deprivation
AT1G67700	1.41027e+08	0.148605437225735	0.931	0.88	0.0373410092226975	Iron deprivation
AT5G50950	1.44748e+08	0.57970152259546	0.388	0.32	0.0383262845837249	Iron deprivation
AT2G28840	1.49757e+08	0.39196358576837	0.45	0.382	0.0396525814998816	Iron deprivation
AT4G11600	1.53386e+08	0.280163777027775	0.55	0.48	0.040613550052003	Iron deprivation
AT3G55980	1.57427e+08	0.37326312529428	0.528	0.461	0.0416834992045977	Iron deprivation
AT4G17670	1.70099e+08	109229190572812	0.118	0.072	0.045038703996652	Iron deprivation
AT3G07780	1.72052e+08	0.454819339290064	0.334	0.264	0.0455558208905636	Iron deprivation
AT1G07080	1.7629e+08	0.303178173992851	0.513	0.444	0.0466780357597105	Iron deprivation
AT5G10960	1.8171e+08	0.340269740962399	0.514	0.445	0.0481131860453635	Iron deprivation
AT2G36320	1.86605e+08	0.629242700961413	0.255	0.192	0.0494092469449214	Iron deprivation
AT1G68440	1.88685e+08	0.374693112666151	0.399	0.326	0.0499601294210619	Iron deprivation
AT1G52400	0	633309017111654	0.776	0.046	0	Canonical
AT3G28220	0	416057727415838	0.919	0.295	0	Canonical
AT1G52000	0	373508364032044	0.722	0.133	0	Canonical
AT1G24070	0	609964959795733	0.533	0.015	0	Canonical
AT1G52410	0	607727904928687	0.487	0.015	0	Canonical
AT1G52040	0	472851401142703	0.346	0.027	0	Canonical
AT5G52310	0	893745190823139	0.235	0.002	0	Canonical
AT5G15960	0	737979799256965	0.224	0.009	0	Canonical
AT3G16470	2.31635e-291	708413151907383	0.104	0.002	6.13324e-287	Canonical
AT3G28270	2.5017e-273	346925934940713	0.81	0.251	6.624e-270	Canonical
AT2G42540	3.29032e-265	585651212288882	0.7	0.182	8.71211e-261	Canonical
AT5G05600	1.76997e-190	372663209230158	0.219	0.02	4.68652e-186	Canonical
AT3G45140	6.96424e-180	207527952329135	0.982	0.849	1.84399e-175	Canonical
AT2G42530	6.64631e-174	401235760680989	0.745	0.296	1.75981e-169	Canonical
AT4G16590	3.64703e-163	369700622383642	0.339	0.056	9.65659e-159	Canonical
AT1G19570	1.58534e-143	324187149771719	0.623	0.214	4.19766e-139	Canonical
AT4G15210	5.13514e-142	390822560701236	0.201	0.023	1.35968e-137	Canonical
AT1G51090	7.69054e-139	388635945527428	0.257	0.037	2.0363e-134	Canonical
AT3G25760	1.69847e-131	416157154819317	0.35	0.071	4.49721e-128	Canonical
AT2G33380	3.7309e-131	208326508446564	0.776	0.357	9.87867e-127	Canonical
AT5G15970	5.77716e-107	357005584380746	0.797	0.507	1.52968e-102	Canonical
AT1G64200	4.56226e-103	295576717795147	0.205	0.03	1.20799e-98	Canonical
AT4G30650	7.87778e-91	307472320286684	0.797	0.519	2.08588e-86	Canonical
AT1G19670	1.34726e-88	214390601867747	0.732	0.399	3.56728e-84	Canonical
AT1G29395	4.92003e-87	302461339855786	0.675	0.334	1.30273e-82	Canonical
AT3G12145	8.69093e-81	307708322571613	0.241	0.049	2.30118e-76	Canonical
AT4G04020	1.05522e-79	225486675033919	0.786	0.501	2.79401e-75	Canonical
AT3G25770	4.26765e-80	235160999713954	0.833	0.586	1.12999e-74	Canonical
ATCG00440	7.11407e-80	0.812439640796149	0.998	0.991	1.88366e-73	Canonical
AT5G42650	7.95183e-76	192110042820491	0.783	0.501	2.10549e-71	Canonical
ATCG00430	6.9517e-75	0.805888769344846	0.996	0.98	1.84067e-70	Canonical
AT1G80130	2.74803e-74	264706360958536	0.287	0.069	7.27623e-70	Canonical
ATCG00420	9.38518e-69	0.775556449661559	0.996	0.978	2.48501e-64	Canonical
ATCG01100	7.88436e-67	0.904444579942395	0.986	0.946	2.08762e-63	Canonical
ATCG00080	1.05348e-65	0.768212875486318	0.998	0.983	2.78941e-61	Canonical
AT4G31500	2.0438e-64	348520095902634	0.106	0.012	5.41157e-60	Canonical
AT5G24770	4.4681e-64	211702513126559	0.178	0.032	1.18306e-60	Canonical
AT2G30860	4.22377e-63	319792914408625	0.531	0.235	1.11837e-58	Canonical
ATCG01090	1.00811e-61	0.961719986960579	0.943	0.781	2.66927e-57	Canonical
AT3G26840	7.68375e-61	334045958764566	0.106	0.013	2.0345e-56	Canonical
AT2G30870	1.35315e-57	287805275259276	0.517	0.24	3.58287e-53	Canonical
AT4G30530	1.68803e-57	174891696687954	0.404	0.14	4.46956e-53	Canonical
ATCG00280	1.16554e-55	0.793511903054192	0.991	0.925	3.08612e-51	Canonical
AT4G21910	3.86584e-54	175015751069259	0.603	0.316	1.0236e-50	Canonical
AT1G21790	1.21056e-53	257886508829027	0.208	0.048	3.20532e-49	Canonical
ATCG00270	4.59292e-53	0.895846193106025	0.948	0.827	1.21611e-48	Canonical
ATCG00720	7.27277e-53	0.717698723533285	1	0.984	1.92568e-48	Canonical
ATCG00340	4.9779e-50	0.671422463941092	0.996	0.975	1.31805e-45	Canonical
AT1G67850	7.50848e-50	320713711492154	0.108	0.015	1.98809e-45	Canonical
ATCG00300	1.33621e-49	0.846283593528144	0.935	0.827	3.53802e-45	Canonical
AT2G28900	8.49899e-49	110452166810306	0.966	0.946	2.25036e-44	Canonical
AT4G27560	4.13477e-48	244041447362513	0.165	0.033	1.0948e-43	Canonical
AT1G68520	8.74361e-49	0.970550982378725	0.844	0.631	2.31513e-44	Canonical
AT1G74100	6.32336e-46	223865752505768	0.183	0.041	1.6743e-41	Canonical
ATCG01080	1.87618e-46	0.917954384618018	0.844	0.591	4.96775e-41	Canonical
AT2G15970	6.80565e-45	212862620196169	0.636	0.378	1.802e-40	Canonical
ATCG01070	2.2976e-44	0.923688171985501	0.847	0.61	6.0836e-40	Canonical
AT1G69870	5.03151e-44	184534087343947	0.411	0.166	1.33224e-39	Canonical
AT3G18490	2.54292e-45	13636543126625	0.666	0.398	6.73313e-39	Canonical
AT4G18440	2.43888e-40	218711743364723	0.456	0.219	6.45767e-36	Canonical
AT4G29700	5.33862e-40	189531037629972	0.215	0.058	1.41356e-35	Canonical
AT1G68570	3.52251e-39	207670665159786	0.26	0.081	9.32691e-35	Canonical
AT5G44720	9.29613e-37	166204718808154	0.355	0.137	2.46143e-32	Canonical
ATCG00070	6.33769e-36	0.837939582661792	0.858	0.691	1.67809e-31	Canonical
AT1G06640	9.09655e-36	174271112893625	0.294	0.103	2.40859e-31	Canonical
ATCG00130	1.47991e-36	0.565265638956285	0.984	0.94	3.91852e-31	Canonical
AT5G02940	1.41846e-33	10550927242649	0.725	0.53	3.7558e-29	Canonical
ATCG00150	1.86947e-33	0.750708166974653	0.903	0.758	4.94998e-29	Canonical
ATCG00540	4.01143e-33	0.582141652371019	0.975	0.935	1.06215e-28	Canonical
AT5G59080	2.30208e-32	228762143064996	0.185	0.05	6.09545e-29	Canonical
ATCG00670	3.37132e-33	0.441651662551835	0.996	0.989	8.92658e-28	Canonical
AT4G38580	7.06572e-32	213180382970325	0.12	0.024	1.87086e-27	Canonical
AT2G39770	1.54654e-31	1200371238894	0.765	0.608	4.09494e-27	Canonical
ATCG01050	1.90805e-30	0.682808049124956	0.883	0.734	5.05213e-26	Canonical
AT2G43530	2.31453e-29	111687379656236	0.763	0.595	6.12843e-25	Canonical
AT3G15790	8.37503e-28	13644587581808	0.37	0.159	2.21754e-23	Canonical
ATCG00510	1.07861e-28	0.66196757586047	0.838	0.593	2.85594e-23	Canonical
AT1G04240	1.46423e-27	228500444297068	0.113	0.023	3.87698e-23	Canonical
ATCG00710	3.93569e-27	0.759399329054387	0.849	0.642	1.04209e-22	Canonical
AT1G73325	4.10808e-27	205477593116223	0.172	0.048	1.08774e-22	Canonical
ATCG00520	6.12249e-27	0.801219825092752	0.7	0.426	1.62111e-23	Canonical
AT4G23600	1.09231e-26	310691759640361	0.35	0.16	2.89221e-22	Canonical
ATCG00380	2.07856e-26	0.534412470476122	0.934	0.812	5.5036e-22	Canonical
ATCG00590	3.16839e-26	0.631730189952687	0.826	0.536	8.38927e-22	Canonical
AT2G14750	3.81271e-25	21801571245958	0.158	0.043	1.00953e-20	Canonical
ATCG00360	1.26573e-24	0.65719314457072	0.851	0.668	3.35139e-20	Canonical
AT4G08870	1.60893e-24	208061830668069	0.411	0.217	4.26013e-20	Canonical
AT5G53420	2.69188e-24	115113914793524	0.575	0.348	7.12757e-20	Canonical
ATCG00530	7.75456e-24	0.581585569730102	0.908	0.793	2.05325e-19	Canonical
AT2G25625	4.65079e-24	14302510325329	0.284	0.111	1.23144e-18	Canonical
AT4G17090	1.35097e-22	0.751848073161219	0.887	0.779	3.57709e-18	Canonical
AT4G24960	1.79757e-22	200609063171848	0.429	0.237	4.75961e-18	Canonical
ATCG00065	6.08597e-22	0.558318220332963	0.883	0.735	1.61144e-17	Canonical
AT5G24420	6.87793e-22	216495754403476	0.296	0.127	1.82114e-17	Canonical
ATCG00810	9.48681e-22	0.425575866936156	0.98	0.96	2.51192e-18	Canonical
ATCG00170	2.68423e-22	0.600262103304572	0.896	0.778	7.10731e-17	Canonical
AT1G25440	3.0404e-21	0.814272440762495	0.643	0.398	8.05037e-17	Canonical
AT5G01520	3.91446e-21	210923310171562	0.111	0.026	1.03647e-16	Canonical
AT3G55760	3.92309e-21	142987446770916	0.314	0.137	1.03876e-16	Canonical
AT1G10370	5.25063e-21	254240733487902	0.214	0.077	1.39026e-16	Canonical
ATCG00820	6.09895e-21	0.374325333946035	0.993	0.971	1.61488e-17	Canonical
AT4G15440	1.65567e-20	116940787145854	0.472	0.258	4.38388e-16	Canonical
ATCG00770	2.41426e-20	0.512060860072513	0.944	0.877	6.39247e-16	Canonical
ATCG00660	3.67647e-20	0.582586030606658	0.883	0.715	9.73456e-16	Canonical
ATCG00120	2.05086e-19	0.625048791128131	0.858	0.693	5.43026e-15	Canonical
ATCG00570	2.26811e-19	0.626754283641091	0.77	0.52	6.00551e-16	Canonical
AT3G03990	8.58233e-19	127673775682579	0.368	0.179	2.27243e-14	Canonical
ATCG00600	1.20427e-18	0.79677160751956	0.535	0.293	3.18868e-14	Canonical
AT4G01480	1.97123e-18	194170613233514	0.129	0.035	5.21944e-14	Canonical
AT1G75380	2.28787e-18	0.658226175549584	0.84	0.71	6.05782e-14	Canonical
AT3G09440	4.29044e-18	10691082107889	0.587	0.367	1.13602e-13	Canonical
AT1G77760	5.53536e-18	166270956945694	0.32	0.149	1.46565e-13	Canonical
AT4G38740	1.63819e-17	100914079737268	0.404	0.2	4.33761e-13	Canonical
ATCG00800	2.1809e-17	0.380036775828226	0.993	0.971	5.7746e-13	Canonical
ATCG00740	3.11001e-17	0.360816305138519	0.977	0.965	8.23469e-13	Canonical
AT5G25280	2.82638e-16	112462937922885	0.339	0.16	7.4837e-12	Canonical
ATCG00160	4.87348e-16	0.573451825663258	0.826	0.667	1.2904e-11	Canonical
AT3G13110	2.99518e-15	103619397997033	0.454	0.258	7.93063e-11	Canonical
AT3G59940	3.17137e-15	110178080785221	0.316	0.145	8.39715e-12	Canonical
AT4G23630	7.75737e-15	0.86567909793881	0.794	0.659	2.054e-10	Canonical
AT3G51450	9.38248e-15	146719092646099	0.181	0.064	2.48429e-10	Canonical
AT4G37980	1.68633e-14	0.87252434890145	0.63	0.428	4.46507e-10	Canonical
AT4G34710	2.67144e-14	1799363358227	0.18	0.064	7.07343e-10	Canonical
AT4G13830	3.01985e-14	0.92598953146535	0.496	0.29	7.99595e-11	Canonical
AT1G54100	3.07509e-14	131869017055085	0.336	0.165	8.14223e-10	Canonical
AT5G18550	3.20385e-14	119370205593872	0.285	0.128	8.48314e-10	Canonical
AT4G13410	3.70515e-14	109224667736136	0.499	0.305	9.8105e-10	Canonical
AT3G22231	6.97455e-14	0.609638975363149	0.801	0.569	1.84672e-09	Canonical
AT3G23570	8.70075e-14	143123851796931	0.257	0.111	2.30379e-09	Canonical
AT4G14400	9.64115e-14	0.745452767635223	0.711	0.497	2.55278e-09	Canonical
ATCG00180	1.00504e-13	0.519966481618187	0.817	0.629	2.66115e-09	Canonical
AT3G59760	1.02721e-13	141296885199344	0.303	0.143	2.71984e-09	Canonical
AT2G39010	1.34587e-13	105818449773973	0.781	0.652	3.5636e-09	Canonical
AT1G77420	1.82644e-14	150661655524003	0.108	0.028	4.83606e-09	Canonical
AT4G22330	2.71955e-13	103726403364872	0.305	0.141	7.20081e-09	Canonical
ATCG00630	8.80284e-13	0.541736788525784	0.842	0.686	2.33082e-08	Canonical
ATCG01010	9.80785e-13	0.636854505521881	0.704	0.494	2.59692e-08	Canonical
ATCG00470	2.62181e-12	0.234259450411113	1	1	6.94203e-09	Canonical
AT5G56010	3.42919e-12	0.933925514267315	0.677	0.497	9.07981e-09	Canonical
AT1G01030	3.60768e-12	188194213215963	0.126	0.038	9.55242e-08	Canonical
AT5G25240	3.82811e-12	127812706700617	0.201	0.079	1.01361e-07	Canonical
AT4G15490	1.41102e-11	112304380558283	0.294	0.138	3.7361e-07	Canonical
ATCG00760	2.71576e-11	0.435493006583001	0.896	0.825	7.1908e-07	Canonical
ATCG00330	2.985e-11	0.421384512780674	0.899	0.775	7.90368e-07	Canonical
AT2G22080	3.89424e-11	157620597573884	0.14	0.046	1.03112e-06	Canonical
AT4G26850	7.54571e-11	0.484755795191132	0.912	0.855	1.99795e-07	Canonical
AT3G25690	1.071e-10	0.561535013452654	0.804	0.696	2.8358e-07	Canonical
AT1G70700	1.15031e-10	102183751866084	0.637	0.471	3.04578e-06	Canonical
AT3G29575	2.52776e-10	137092033010233	0.16	0.057	6.693e-06	Canonical
AT1G08570	2.6153e-10	0.769742687799742	0.641	0.448	6.92479e-06	Canonical
ATCG01110	2.62479e-10	0.640317324467605	0.65	0.442	6.94992e-06	Canonical
ATCG01310	3.76679e-10	0.310603943363917	0.937	0.906	9.9737e-07	Canonical
AT1G19960	5.596e-10	0.62959219911596	0.589	0.368	1.48171e-05	Canonical
AT4G34950	6.0796e-10	0.915883979086541	0.352	0.185	1.60976e-06	Canonical
AT5G39050	1.70996e-09	161384570769513	0.129	0.042	4.52763e-05	Canonical
AT2G19310	1.7314e-09	0.710002139081047	0.679	0.495	4.5844e-05	Canonical
AT3G23820	2.11128e-09	0.743743262561715	0.695	0.523	5.59025e-05	Canonical
ATCG00730	2.44503e-09	0.377648288626574	0.898	0.804	6.47395e-05	Canonical
AT3G48360	4.18026e-09	0.715031882292237	0.67	0.489	0.000110685	Canonical
ATCG00040	5.64598e-09	0.216966550219217	0.962	0.867	0.000149494	Canonical
AT5G54630	6.72298e-09	13083382718909	0.197	0.082	0.000178011	Canonical
[truncated: 601 more rows]

## Sheet: MINI-EX regulon output
Supplemental Table 9. Drought-responsive genes in the Arabidopsis leaf mesophyll.
[truncated: 206 more rows]
